# Supplementary material for: Transcriptome Analyses of Inhibitor-treated Schistosome Females Provide Evidence for Cooperating Src-kinase and TGFβ Receptor Pathways Controlling Mitosis and Eggshell Formation
Source: PLoS Pathog. 2013 Jun 13;9(6):e1003448. doi: 10.1371/journal.ppat.1003448 (PMC3681755; doi:10.1371/journal.ppat.1003448)
Supplement: Table S2 — List of genes found to be significantly differentially transcribed following TRIKI-treatment. This list contains all information about genes found to be significantly differentially transcribed following TRIKI-treatment (including subdivisions of up- and down-regulated sense and antisense transcripts). (XLSX) [file ppat.1003448.s005.xlsx]

## Sheet: q≤3%-all genes
Supplementary Table S2: List of genes found to be signficantly differentially transcribed following TRIKI-treatment
Oligo-ID	Contig	q-value(%)	Regulation	TRIKI/DMSO 1	TRIKI/DMSO 2	TRIKI/DMSO 3	TRIKI/DMSO 5	TRIKI/DMSO 6	Average log2ratio (Treated/Control)	Average fold change	NR Gene (Sma, Sjc, GI or Contig)	Transcript	Gene annotation Smp	Gene annotation Sjc	Gene annotation GI	Probe Sequence
Q2_P40375	JAP05396.S	0	up	2.26307	1.8233	2.15587	2.1332	1.8183	2.03875	4.03875	gi|256073512	Sense	-	-	gi|256073512 hypothetical protein [Schistosoma mansoni] conserved hypothetical protein [Schistosoma mansoni] (8e-26/cov=39%/id=67%)	GCGCAATCAACAAAGACCCTCTACTACATTATTTTTCGGTATTTTAAATAGAGTTCCTAG
Q2_P32512	C909060.1	0	up	1.78075	1.47397	1.93287	1.70888	1.65979	1.71125	3.71125	Smp_101300	Sense	chl1 helicase homolog, putative	Sjp 0093110|ko:K01509 adenosinetriphosphatase [EC3.6.1.3], putative	gi|256089810 chl1 helicase homolog [Schistosoma mansoni] chl1 helicase homolog, putative [Schistosoma mansoni] (5e-70/cov=88%/id=100%)	GATTTATTTAGATAAGCATTTCATTCGTGATTCCCAATCTACACAAAATCCAGGTAGGCA
Q2_P20235	C803177.1	0	up	2.45298	2.41478	3.03462	3.05762	2.12131	2.61626	4.61626	Smp_159690	Sense	hypothetical protein	Sjp 0013450|Nucleoporin NUP85, putative	gi|256083821 hypothetical protein [Schistosoma mansoni] expressed protein [Schistosoma mansoni] (e-168/cov=99%/id=99%)	CCTGTAGACAGCTCTTCATTAGTTGAATTTTTTCTTCTTGGTTATATCGAATCATTGGCT
Q2_P12223	C908063.1	0	up	1.79942	1.89277	1.50329	1.45351	1.90262	1.71032	3.71032	Smp_143890	Antisense	hypothetical protein	Sjp 0218550|ko:K08342 autophagy-related protein 4, putative	gi|257205644 autophagy-related cysteine endopeptidase 2 [Schistosoma japonicum] (8e-31/cov=98%/id=93%)	TGGATTGTAGGTGTTACTGATGATGATGTAATCTGTTTAGATCCACATACTACTCAACCC
Q2_P19761	C802564.1	0	up	1.54024	2.28043	1.95092	1.82956	2.20944	1.96212	3.96212	gi|242014328	Sense	-	-	gi|242014328 Glia maturation factor beta, putative [Pediculus humanus corporis] Glia maturation factor beta, putative [Pediculus humanus corporis] (4e-12/cov=20%/id=41%)	CTTAATCAACTTCATCTAGTACATCGTACCCGTTGTTATCGTTGTTTGACGCATGGTTTC
Q2_P09696	C903625.1	0	up	2.04131	2.04252	1.50362	1.78735	2.3151	1.93798	3.93798	Smp_122900	Sense	beta-arrestin 1,, putative	Sjp 0301390|ko:K04439 arrestin, putative	gi|256070594 beta-arrestin 1 [Schistosoma mansoni] beta-arrestin 1,, putative [Schistosoma mansoni] (3e-92/cov=99%/id=100%)	GAAAATCTTGGCATGACTGTTCAATATCGTGTAAAAGTTCGATTAGTATTAGGATTCGTG
Q2_P08733	C902203.1	0	up	1.36683	1.54042	1.67636	1.73609	1.97542	1.65902	3.65902	Smp_190120	Sense	DEAD box ATP-dependent RNA helicase, putative	Sjp 0204160|Probable ATP-dependent RNA helicase DDX47, putative	gi|226479754 Putative ATP-dependent RNA helicase T26G10.1 [Schistosoma japonicum] (5e-45/cov=98%/id=73%)	CTGGTCATTCTAGTGTAGCATTAACTGGACGTATGAAACAAATTGATCGAAAAGAATCAT
Q2_P21876	C805488.1	0	up	1.33356	1.45081	1.50706	1.33499	1.75555	1.47639	3.47639	Smp_041210	Sense	hypothetical protein	-	gi|256078383 hypothetical protein [Schistosoma mansoni] expressed protein [Schistosoma mansoni] (1e-26/cov=34%/id=100%)	CAAATCAATTTCATAGTGATTTAGAACACCATGGTTGGCCGAATCTTCTAGAAACAAGAG
Q2_P26849	C812567.1	0	up	1.50815	1.64552	2.18187	1.61715	1.82018	1.75457	3.75457	Smp_167590	Sense	hypothetical protein	Sjp 0071860|Activating signal cointegrator 1, putative	gi|256086567 hypothetical protein [Schistosoma mansoni] expressed protein [Schistosoma mansoni] (0.0/cov=95%/id=96%)	TCTTTCAGAGATAGTCAGAAGACCGTTAACTCAAATATTAGTGAAATAACCTTGCCTACT
Q2_P38496	JAP05682.C	0	up	1.92051	1.3577	1.82786	1.91989	1.53818	1.71283	3.71283	Smp_175280	Sense	hypothetical protein	Sjp 0007080|expressed protein	gi|56755833 SJCHGC03901 protein [Schistosoma japonicum] (e-152/cov=90%/id=100%)	CTCCTCCTGGTGTGATTATGGACAGTTCAAAGTTGTCAACATTTAATTCAAATAAATGTC
Q2_P27592	C900295.1	0	up	2.43946	1.84635	2.13074	2.94758	1.99118	2.27106	4.27106	Smp_045760	Sense	hypothetical protein	-	gi|256079249 hypothetical protein [Schistosoma mansoni] expressed protein [Schistosoma mansoni] (e-115/cov=84%/id=99%)	CTCACCATGTCTCGTGAATATATCGGTCGGTTATGAAAATTTTACATTCGAACAAGTTAT
Q2_P03472	C806690.1	0	up	1.50846	1.89814	2.03759	2.13247	2.50062	2.01546	4.01546	Smp_171290	Sense	hypothetical protein	Sjp 0105200|expressed protein	gi|37722427 LOK-like protein kinase [Schistosoma mansoni] (4e-97/cov=100%/id=98%)	TCTGTTCATAAACGTAGTATTCTAACATTACAACGCCAATCTAGACTCAATACTATCCAG
Q2_P08750	C902232.1	0	up	1.7278	2.72978	2.20727	2.25901	1.75856	2.13648	4.13648	Smp_137930	Sense	hypothetical protein	-	gi|256076116 hypothetical protein [Schistosoma mansoni] expressed protein [Schistosoma mansoni] (3e-67/cov=99%/id=100%)	GTGAATTAAATGAATCTGTTGTTCCCCTATCTGAAACACAAGTTCTATTACCAGATGAAG
Q2_P18185	C800339.1	0	up	1.92572	3.10229	2.43792	2.13819	2.01422	2.32367	4.32367	Smp_149430	Sense	phenylalanyl-tRNA synthetase mitochondrial, putative	Sjp 0204760|ko:K01889 phenylalanyl-tRNA synthetase alpha chain [EC6.1.1.20A], putative	gi|256080278 phenylalanyl-tRNA synthetase mitochondrial [Schistosoma mansoni] phenylalanyl-tRNA synthetase mitochondrial, putative [Schistosoma mansoni] (e-111/cov=50%/id=99%)	TTAGAAATGCTACTGATCCTTTTCAATGTTTTCGTCTGCTTGAAGATATTCCATCGTCTT
Q2_P26884	C812614.1	0	up	1.8399	2.00696	1.74446	1.27455	1.61612	1.6964	3.6964	Smp_010930	Sense	heat shock protein 70 (hsp70)-interacting protein, putative	Sjp 0207580|Mitochondrial precursor proteins import receptor, putative	gi|256072451 heat shock protein 70 [Schistosoma mansoni] heat shock protein 70 (hsp70)-interacting protein, putative [Schistosoma mansoni] (e-126/cov=91%/id=92%)	TTCTTCACAACTATCCAAACATAATTCACCGACTGAAACTATTAAGACTGCAGTTAATGG
Q2_P01062	C802476.1	0	up	1.99189	2.12102	1.90599	1.32045	1.63368	1.79461	3.79461	Smp_031010	Sense	DEAD box ATP-dependent RNA helicase, putative	-	gi|256076508 DEAD box ATP-dependent RNA helicase [Schistosoma mansoni] DEAD box ATP-dependent RNA helicase, putative [Schistosoma mansoni] (e-109/cov=99%/id=98%)	CGCCTCCCATCTCACACTAATTTGAATAACAAAAAGTCTGTCAATTGTCAAATTGTTATC
Q2_P19968	C802824.1	0	up	1.34456	1.58365	2.00303	2.14645	1.80421	1.77638	3.77638	Smp_139470	Sense	tensin-related	Sjp 0217660|Tensin-4 precursor, putative	gi|256076678 tensin-related [Schistosoma mansoni] tensin-related [Schistosoma mansoni] (e-111/cov=88%/id=100%)	AGTCGCAGATCTTCCTTGTAGACCAGTCCTACCATCATGTGCTACCATTTCTCATTTCAG
Q2_P19649	C802410.1	0	up	1.88306	1.48611	1.22654	1.54426	1.45143	1.51828	3.51828	Smp_129510	Sense	hypothetical protein	-	gi|256073016 hypothetical protein [Schistosoma mansoni] conserved hypothetical protein [Schistosoma mansoni] (e-157/cov=83%/id=95%)	AATACTGACGTTGTTGTAACTCATATGCCTGCATGGCGTCCTGAACTTTACTCTCATATA
Q2_P27620	C900346.1	0	up	1.41457	1.56314	1.68753	1.62371	1.1137	1.48053	3.48053	Smp_139240	Sense	Peptidase C1 family	-	gi|256052112 cathepsin S (C01 family) [Schistosoma mansoni] cathepsin S (C01 family) [Schistosoma mansoni] (e-110/cov=89%/id=88%)	GGAGAATCCAGTATCCGTAGCATTTGATTTTATAAAACAGAATGGTGTAGAATCTCAACA
Q2_P28783	C902688.1	0	up	1.35422	1.78805	1.44464	2.11207	1.73329	1.68645	3.68645	Smp_070630	Sense	uncoordinated protein 112 (mitogen inducible mig- 2 protein like)	-	gi|256084075 hypothetical protein [Schistosoma mansoni] uncoordinated protein 112 (mitogen inducible mig-2 protein like) [Schistosoma mansoni] (6e-07/cov=28%/id=100%)	GGACAAACCAATTGGATACCTGGAATGAATCGTTCATCCACTATGAATAATAATCATATC
Q2_P37913	C919430.1	0	up	1.36374	2.34797	2.01886	1.67676	2.02487	1.88644	3.88644	Smp_132560	Sense	hypothetical protein	Sjp 0067160|CCR4-NOT transcription complex subunit 10, putative	gi|256074059 hypothetical protein [Schistosoma mansoni] expressed protein [Schistosoma mansoni] (e-116/cov=99%/id=93%)	GCCTATTCTTGCTATGATTGCTCCAAAAATTCACAGTTATTTATGCCGTTTATATTGTGC
Q2_P24689	C809214.1	0	up	1.86427	1.20172	1.578	1.60292	1.36931	1.52324	3.52324	Smp_128680	Sense	lipase	-	gi|256072718 lipase [Schistosoma mansoni] lipase [Schistosoma mansoni] (2e-11/cov=17%/id=97%)	TGAACCATATATTTTTTGCACTGGTACGTTGAATGTAAATAACTTTCCACTCTCTCTCTC
Q2_P33466	C910818.1	0	up	1.47152	1.44946	1.8833	2.36316	1.91694	1.81688	3.81688	Smp_006300	Sense	hypothetical protein	-	gi|256071557 hypothetical protein [Schistosoma mansoni] hypothetical protein [Schistosoma mansoni] (4e-39/cov=48%/id=92%)	ACTTGGTAAACCCTCTTATGCTAGATGGGTGAATACGTCAATTACTTTAATCTGCTCTGG
Q2_P02495	C805046.1	0	up	1.32961	1.39976	1.18707	1.59655	1.0705	1.3167	3.3167	Smp_053140	Sense	tip60, putative	Sjp 0213620|ko:K00653 histone acetyltransferase [EC2.3.1.48], putative	gi|256080686 tip60 [Schistosoma mansoni] tip60, putative [Schistosoma mansoni] (0.0/cov=50%/id=97%)	GCATGCATCTTAGTACTTCCACCTTTTCAACGAAAAGGTTATGGAAAGTATTTGATTGAA
Q2_P18077	C800223.1	0	up	2.46176	2.21373	1.60334	2.12557	1.40664	1.96221	3.96221	Smp_175310	Sense	hypothetical protein	-	gi|256088928 hypothetical protein [Schistosoma mansoni] expressed protein [Schistosoma mansoni] (e-127/cov=86%/id=86%)	CATCCAGTTCATGATGCCGTGTACGATTCATCATCAAATTTCTTATTACATTGTATGACA
Q2_P21799	C805389.1	0	up	1.9233	2.93933	1.88739	1.793	1.76757	2.06212	4.06212	Smp_169770	Sense	hypothetical protein	Sjp 0069790|ko:K05289 glycosylphosphatidylinositol transamidase, putative	gi|256087302 hypothetical protein [Schistosoma mansoni] conserved hypothetical protein [Schistosoma mansoni] (e-112/cov=99%/id=76%)	CTCCCTAATCCATATCGATATATTTCAATTGGTGTTTATATGCCACCAGTTTTGATCATG
Q2_P10726	C905109.1	0	up	1.46018	1.26521	1.4386	1.66872	1.02098	1.37074	3.37074	Smp_193000	Sense	SmCL2-like peptidase (C01 family)	-	gi|256052088 SmCL2-like peptidase (C01 family) [Schistosoma mansoni] SmCL2-like peptidase (C01 family) [Schistosoma mansoni] (2e-23/cov=20%/id=100%)	CTGGAGCAGTTGAAGGTCAATTAGTGAAAAAACACAAGAAATTGATTAGTCTATCAGAAC
Q2_P10268	C904425.1	0	up	2.25288	1.42004	2.23522	1.9457	1.39048	1.84886	3.84886	Smp_165960	Sense	dcp1 related	Sjp 0209380|ko:K01567 DCP1 decapping enzyme homolog A [EC:3.-.-.-], putative	gi|256086066 dcp1 related [Schistosoma mansoni] dcp1 related [Schistosoma mansoni] (7e-66/cov=89%/id=98%)	ATTCTCAATTTGGTTCTTCTCTGGTTCCGATTGTGAACGCATCGCGGAAAAACTTGGCAA
Q2_P00778	C801877.1	0	up	1.39176	1.34499	1.28725	1.17596	0.920518	1.2241	3.2241	Smp_050470	Sense	hypothetical protein	Sjp 0046360|U3 small nucleolar RNA-associated protein 13, putative	gi|256080161 hypothetical protein [Schistosoma mansoni] expressed protein [Schistosoma mansoni] (2e-39/cov=100%/id=84%)	GTACGTCAAAGTAATCATGTTGAATTTTATGACCCAATGGTTGGCAAATTAACAGCTGAG
Q2_P32827	C909661.1	0	up	2.16288	1.16553	2.1667	1.8334	1.70169	1.80604	3.80604	Smp_191200	Sense	hypothetical protein	Sjp 0311240|ko:K01953 asparagine synthase (glutamine-hydrolysing) [EC6.3.5.4], putative	gi|256069058 hypothetical protein [Schistosoma mansoni] hypothetical protein [Schistosoma mansoni] (2e-34/cov=75%/id=100%)	TACAACTGTTTTAGATGACAGTCTAGGTTTAGCTCTTTGGTTTGCAGCCCGTGGAGAAGG
Q2_P03704	C807030.1	0	up	1.48791	0.987626	1.11817	1.36603	1.21298	1.23454	3.23454	Smp_028030	Sense	slit-robo rho gtpase activating protein, putative	-	gi|256075883 slit-robo rho gtpase activating protein [Schistosoma mansoni] slit-robo rho gtpase activating protein, putative [Schistosoma mansoni] (e-105/cov=99%/id=85%)	ATTCGCGACACTTCTATTCTCAAAGGGACTTCTTCAATGATTGAGATTTCTGATAAAGGT
Q2_P22303	C806051.1	0	up	4.04002	2.83243	2.81216	1.81154	2.3855	2.77633	4.77633	Smp_132350	Sense	hypothetical protein	-	gi|256073980 hypothetical protein [Schistosoma mansoni] expressed protein [Schistosoma mansoni] (3e-48/cov=74%/id=82%)	GCTCGAATACCCCAGCTGCACAAGCTGTTGCCAATCTTGTGCAACGATCGAAGATCACCG
Q2_P31317	C906786.1	0	up	0.750431	0.857548	0.859896	0.917311	0.880137	0.853064	2.85306	Smp_157100	Sense	sphingoid long chain base kinase	-	gi|256082977 sphingoid long chain base kinase [Schistosoma mansoni] sphingoid long chain base kinase [Schistosoma mansoni] (1e-45/cov=88%/id=88%)	AGAAGCTTCTGAATGCATGAAAGCAATGGAATTTTTCGTCGAAAATGCCCACTTAAGCGA
Q2_P34162	C912103.1	0	up	1.85347	1.96462	1.59665	1.4081	1.08052	1.58067	3.58067	Smp_135510	Sense	NAALADASE L peptidase (M28 family)	Sjp 0085790|ko:K01301 glutamate carboxypeptidase II [EC3.4.17.21], putative	gi|256075192 NAALADASE L peptidase (M28 family) [Schistosoma mansoni] NAALADASE L peptidase (M28 family) [Schistosoma mansoni] (7e-87/cov=94%/id=99%)	ACATCAATTCAGATTGTCCAGTTAAAGGTCATAAAAACTTTTCAGCTCGAACCGATAGTT
Q2_P06480	C811418.1	0	up	1.90929	1.09656	1.41904	1.7252	1.32702	1.49542	3.49542	Smp_161480	Sense	eukaryotic translation initiation factor 3 subunit (eif-3), putative	Sjp 0103770|ko:K03255 translation initiation factor eIF-3 subunit P135, putative	gi|256084452 eukaryotic translation initiation factor 3 subunit (eif-3) [Schistosoma mansoni] eukaryotic translation initiation factor 3 subunit (eif-3), putative [Schistosoma mansoni] (0.0/cov=97%/id=95%)	GTTTCGAGTTAATTAATGAAGCTTTAAGTCTTCTGAATGGTGTCTATGGTCCTCTTCATC
Q2_P18203	C800361.1	0	up	0.900958	1.06452	1.06833	0.848379	0.877837	0.952004	2.952	Smp_002840	Sense	hypothetical protein	Sjp 0049100|IPR000215,Proteinase inhibitor I4, serpin,domain-containing	gi|256070842 hypothetical protein [Schistosoma mansoni] expressed protein [Schistosoma mansoni] (0.0/cov=90%/id=94%)	AGTCCGGCTGAAGTTGATGAAAATTGTCACTCGTCAAACACTTCACAGTATTCTATGGAA
Q2_P39373	JAP02535.C	0	up	2.06394	3.41303	2.74442	1.8252	1.87603	2.38453	4.38453	Sjc_0022480	Sense	-	Sjp 0022480|Denticleless protein homolog, putative	gi|76153066 SJCHGC05266 protein [Schistosoma japonicum] (e-139/cov=56%/id=88%)	CCTTTAGGTTGTTATTCTTTGAACTCTGCCAATCGTAGTCCATTTATTAATACTCCAACA
Q2_P40826	JAP00286.C	0	up	1.24898	1.36684	0.835743	1.24676	1.20987	1.18164	3.18164	gi|76162620	Sense	-	-	gi|76162620 SJCHGC05146 protein [Schistosoma japonicum] (5e-86/cov=45%/id=100%)	CTGTAAAATCTCACAATTGCCTAATACCGGTTCAAATTCTTCGACTACACATTTGAATGT
Q2_P28851	C902782.1	0	up	1.78289	1.97249	3.13868	1.66587	2.73633	2.25925	4.25925	Smp_061040	Sense	maf protein, putative	-	No hits	CTGCAAGCACTTGATCATGTAGTTATTTTCTAGTGGTAGTTGGAATCTGGCGAAATTACT
Q2_P39955	JAP09556.C	0	up	1.69734	3.04074	2.58579	1.94288	1.60127	2.17361	4.17361	Sjc_0132260	Sense	-	Sjp 0132260|IPR002121,HRDC,domain-containing	gi|76152891 SJCHGC08921 protein [Schistosoma japonicum] (e-113/cov=84%/id=94%)	GCTACTCGTGAAGAATTACTTCAAATACCTCAGTGTACGGATTACAAATTGAATTGTTTC
Q2_P29694	C903950.1	0	up	0.981333	1.49036	1.89757	1.42126	1.66827	1.49176	3.49176	Smp_171540.x	Sense	Ribosome-binding protein 1 (Ribosome receptor protein) (mRRp), putative	Sjp 0066150|IPR009053,Prefoldin;IPR010978,tRNA-binding arm;IPR010989,t-snare,domain-containing	gi|256087824 Ribosome-binding protein 1 (Ribosome receptor protein) (mRRp) [Schistosoma mansoni] Ribosome-binding protein 1 (Ribosome receptor protein) (mRRp), putative [Schistosoma mansoni] (7e-69/cov=92%/id=89%)	AAGACAAAATGATTGTCGAACTAGGCAAACGTTGTGAAAGTATTCTAGATAGTCATCCCA
Q2_P38004	C919880.1	0	up	1.54951	1.6382	2.40643	1.73737	1.22689	1.71168	3.71168	Smp_150350	Sense	synaptotagmin, putative	-	gi|256080591 synaptotagmin [Schistosoma mansoni] synaptotagmin, putative [Schistosoma mansoni] (7e-35/cov=78%/id=77%)	CGGATATTTTGGAAGTGAAGAATATCTGTATGGAGAAGCTCAGTTGCCATTTGAAAATTT
Q2_P26594	C812190.1	0	up	0.921046	1.49252	1.51003	1.66683	1.81419	1.48092	3.48092	Smp_134480	Sense	hypothetical protein	Sjp 0212430|expressed protein	gi|256074844 hypothetical protein [Schistosoma mansoni] expressed protein [Schistosoma mansoni] (1e-85/cov=58%/id=78%)	GATGACGATGACATTTGGGATACTGACATAACCAGCAAACAAGATTCTGATAAAAACAAT
Q2_P39073	JAP00685.C	0	up	1.56376	1.22153	1.23238	0.954398	1.07148	1.20871	3.20871	Sjc_0300130	Sense	-	Sjp 0300130|Melanophilin, putative	gi|76157312 SJCHGC05164 protein [Schistosoma japonicum] (e-159/cov=77%/id=95%)	ATATAGCTACCTATAGTTGCCGTGCATGGAACTGTTATGGTCGAACTATTACATCAACTG
Q2_P01833	C803949.1	0	up	1.0621	2.38008	1.86744	2.25489	1.88128	1.88916	3.88916	Smp_181170	Sense	nuclear lim interactor-interacting factor (nli- interacting factor) (nli-if), putative	-	gi|256090720 nuclear lim interactor-interacting factor (nli-interacting factor) (nli-if) [Schistosoma mansoni] nuclear lim interactor-interacting factor (nli-interacting factor) (nli-if), putative [Schistosoma mansoni] (6e-89/cov=100%/id=82%)	AACAATCCTGTCCAAACAGTTGTATCTGTTTCAAATGCGTTCACCTCGGATGAAATTACA
Q2_P23416	C807572.1	0	up	1.87536	3.01923	2.05358	1.57739	1.65747	2.03661	4.03661	Smp_156920	Sense	activating signal cointegrator 1 complex subunit 3, helc1, putative	-	gi|256082917 activating signal cointegrator 1 complex subunit 3 helc1 [Schistosoma mansoni] activating signal cointegrator 1 complex subunit 3, helc1, putative [Schistosoma mansoni] (5e-49/cov=95%/id=76%)	ATGTCCATCAAAATGAATTACAATCAGTTGGTAATTATCATCCATGTGTTCCAATGACGC
Q2_P19624	C802382.1	0	up	2.09933	1.75801	1.43989	1.03024	1.90153	1.6458	3.6458	Smp_155740	Sense	heat shock protein, putative	Sjp 0300620|ko:K09488 TNF receptor-associated protein 1, putative	gi|256082535 heat shock protein [Schistosoma mansoni] heat shock protein, putative [Schistosoma mansoni] (1e-69/cov=99%/id=100%)	CCTTACCTCCTGGTCAAACTACTTGTTTGGATGAATATGCTAACCGAATGCATCCAGGAC
Q2_P06822	C811944.1	0	up	0.888618	1.348	1.18198	1.08949	1.49194	1.20001	3.20001	Smp_160970	Sense	hypothetical protein	Sjp 0112380|Conserved hypothetical protein	gi|256084224 hypothetical protein [Schistosoma mansoni] hypothetical protein [Schistosoma mansoni] (e-111/cov=99%/id=86%)	GTGGAAACACAGTAGAAACTAGTGAAATTGAACTAATTCAATCACCAAATGATCAATGGC
Q2_P06722	C811786.1	0	up	1.7555	1.25797	1.30074	1.0483	1.12343	1.29719	3.29719	Smp_007660	Sense	transcription elongation factor s-II, putative	-	gi|256071836 transcription elongation factor s-II [Schistosoma mansoni] transcription elongation factor s-II, putative [Schistosoma mansoni] (3e-84/cov=61%/id=90%)	CAACGGATCAAGTACGTTTAAAAGCCCGGGAGATGCTTCAATCAGCACTAGAAAGTGGCA
Q2_P26244	C811683.1	0	up	0.81279	1.17944	1.24266	1.42326	1.193	1.17023	3.17023	Smp_175360.x	Sense	cation transporting ATPase, putative	-	gi|256088949 cation-transporting atpase worm [Schistosoma mansoni] cation-transporting atpase worm, putative [Schistosoma mansoni] (3e-53/cov=99%/id=88%)	TGTGAACAGCATTCGTCACCATCTTCAAGCCCACTGACAGATATAACTGCGGTGCCTAAT
Q2_P21133	C804425.1	0	up	1.3732	1.72959	1.6652	1.53916	0.886481	1.43873	3.43873	Smp_176520	Sense	hsda/sda1, putative	Sjp 0032450|Protein SDA1 homolog, putative	gi|256089275 hsda/sda1 [Schistosoma mansoni] hsda/sda1, putative [Schistosoma mansoni] (4e-45/cov=81%/id=78%)	GCTCAGATCGCTTTGAAATTCGTCTTTTAATTCTTGATCTGATAAGCAGATTGATTGGAT
Q2_P03962	C807442.1	0	up	1.67805	1.53319	2.95531	2.94711	2.0128	2.22529	4.22529	Smp_021590	Sense	rac gtpase activating protein, putative	Sjp 0001730|Rac GTPase-activating protein 1, putative	gi|256074572 rac gtpase activating protein [Schistosoma mansoni] rac gtpase activating protein, putative [Schistosoma mansoni] (e-172/cov=92%/id=95%)	AAAATTCCTACGCAGTCGAAGTACACCAAGTTTGGCATTAATTGAAGATATTCATGTAGT
Q2_P18395	C800582.1	0	up	2.26169	1.28717	1.37205	2.10335	1.41765	1.68838	3.68838	Smp_122050	Sense	(dihydro)ceramide Synthase (LAG1)	-	gi|256070236 dihydroceramide synthase [Schistosoma mansoni] (dihydro)ceramide Synthase (LAG1) [Schistosoma mansoni] (2e-97/cov=95%/id=76%)	GGCTTTATACGCTCCAGTTGGGGTTCTATCTACATTCATTATGGAGTGTATTTTTTATGG
Q2_P22741	C806645.1	0	up	1.4613	1.5758	1.38054	0.926096	1.02496	1.27374	3.27374	Smp_053990	Sense	heat shock protein 70 (hsp70)-interacting protein, putative	Sjp 0218510|RNA polymerase II-associated protein 3, putative	gi|256080854 heat shock protein 70 [Schistosoma mansoni] heat shock protein 70 (hsp70)-interacting protein, putative [Schistosoma mansoni] (e-139/cov=55%/id=100%)	CCTTACATAAACCACCATCAAATTGGTTTCAATTAGAACGTGAACTACGTGAATTATGTC
Q2_P27187	C813175.1	0	up	1.93369	1.80702	1.33449	1.3157	1.03032	1.48425	3.48425	Smp_094640	Sense	zinc finger protein, putative	Sjp 0214330|PR domain zinc finger protein 5, putative	gi|256053131 zinc finger protein [Schistosoma mansoni] zinc finger protein, putative [Schistosoma mansoni] (3e-64/cov=95%/id=69%)	GATCATTTGCATTCACAATTTCAATTCAATCAAAGTAGATGCCCATCAACTACAACACGA
Q2_P30029	C904402.1	0	up	0.907886	1.34921	0.881886	1.28114	1.34458	1.15294	3.15294	Smp_162440	Sense	SPFH domain / Band 7 family protein, putative	Sjp 0117030|Band 7 protein AGAP004871, putative	gi|256084861 SPFH domain / Band 7 family [Schistosoma mansoni] SPFH domain / Band 7 family, putative [Schistosoma mansoni] (4e-10/cov=71%/id=100%)	ACAAGAGGCAGCTAGATCGTTAAAAGAAGCTGCAAAAGTTATATCTACTTCACCGATGGC
Q2_P31127	C906415.1	0	up	1.62824	1.25636	2.10917	1.83197	1.04532	1.57421	3.57421	Smp_133540	Sense	asparagine synthetase, putative	-	gi|256074457 asparagine synthetase [Schistosoma mansoni] asparagine synthetase, putative [Schistosoma mansoni] (6e-47/cov=99%/id=85%)	CATCGATCTGATTAATGTCGCTTTCCAAAGGAGATGTGCTGGTGTTTCTGTTAACAATAG
Q2_P26353	C811839.1	0	up	1.95774	1.0878	2.58222	1.62383	2.23859	1.89804	3.89804	Sjc_0013440	Sense	-	Sjp 0013440|ko:K03295 cation efflux system protein, CDF family, putative	gi|256083819 cation efflux protein/ zinc transporter [Schistosoma mansoni] cation efflux protein/ zinc transporter, putative [Schistosoma mansoni] (3e-67/cov=99%/id=85%)	TTCGGCAGTAGACGCATCACTAACACCAACAGCCTTCGGTACTACTTTGCCATTAAGTGA
Q2_P34856	C913474.1	0	up	1.43745	1.74492	2.68289	1.69227	1.37651	1.78681	3.78681	Smp_040350	Sense	rfx5, putative	-	gi|256078217 rfx5 [Schistosoma mansoni] rfx5, putative [Schistosoma mansoni] (3e-32/cov=73%/id=100%)	AATGACCAATCCTGTTTCACATTCTGACGAGGTTTTGTCCCCATGTTCATCAGATTCAAA
Q2_P35777	C915494.1	0	up	2.77476	2.06001	1.97612	1.08569	1.86177	1.95167	3.95167	Smp_149790	Sense	hypothetical protein	Sjp 0054120|similar to Uncharacterized protein C10orf76 homolog, putative	gi|241999710 conserved hypothetical protein [Ixodes scapularis] conserved hypothetical protein [Ixodes scapularis] (3e-46/cov=93%/id=42%)	TACTAACATGGAGATTAAAGATGTTGCATCTTGTGTTGTACTTCAATTAAGCACTCTACG
Q2_P24672	C809196.1	0	up	2.63546	1.18146	2.51159	1.54858	2.41505	2.05843	4.05843	Smp_121810	Sense	hypothetical protein	-	gi|256070193 hypothetical protein [Schistosoma mansoni] expressed protein [Schistosoma mansoni] (1e-86/cov=52%/id=99%)	TCTACCATGGTCTATTGATAAAAATACTAATAGTTCACCGGAATTCTCATCTGATGAACG
Q2_P40345	JAP04484.S	0	up	1.3604	1.97323	2.23578	1.66091	1.05367	1.6568	3.6568	gi|76156980	Sense	-	-	gi|76156980 SJCHGC03228 protein [Schistosoma japonicum] (1e-08/cov=10%/id=96%)	GATTGTTTTGTTCAGCGATATCCCGCCTGAAATTTCAGAAAATTGGAATTCGAAAGTAAA
Q2_P39620	JAP05439.C	0	up	0.909311	1.70622	1.99888	1.3754	1.80333	1.55863	3.55863	Sjc_0006600	Sense	-	Sjp 0006600|similar to UPF0360 protein C11orf60, putative	gi|74775252 RecName: Full=UPF0360 protein SJCHGC08984 SJCHGC08984 protein [Schistosoma japonicum] (e-164/cov=86%/id=90%)	CAGTCAGATCCAACAGTACTTAATTTACAATTGAGAGCTTTGTCAAAACAAACTGCAACA
Q2_P36126	C915934.1	0	up	2.20833	1.8156	2.18806	1.59379	0.951331	1.75142	3.75142	Smp_164560	Sense	hypothetical protein	-	gi|256085610 hypothetical protein [Schistosoma mansoni] hypothetical protein [Schistosoma mansoni] (4e-39/cov=73%/id=97%)	CCTTCAACGCAGTATTCTTTAAAAGATCTATCCAATATACCAGAATCTATACCATGTACC
Q2_P18155	C800307.1	0	up	1.3689	1.22026	0.840027	1.44525	0.956264	1.16614	3.16614	Smp_194920	Sense	T-cell immunomodulatory protein	-	gi|256077596 T-cell immunomodulatory protein [Schistosoma mansoni] T-cell immunomodulatory protein [Schistosoma mansoni] (e-145/cov=97%/id=95%)	GAGAATAGACAACAATTACAGGTGATACTACGTACTCAATCATCGATTGGTTCTTTGCCT
Q2_P21520	C804976.1	0	up	1.90477	0.817292	1.77466	1.47871	1.6214	1.51937	3.51937	Smp_031040.x	Sense	zinc phosphodiesterase, putative	-	gi|256076514 zinc phosphodiesterase [Schistosoma mansoni] zinc phosphodiesterase, putative [Schistosoma mansoni] (e-111/cov=93%/id=100%)	CTTCCGTTGTAACTGCTGAACCTTATTTACAGTTTTCCTTAAGACCATGGACAGGGTTTA
Q2_P40027	JAP10386.C	0	up	1.9228	1.05338	1.93971	2.71813	1.78333	1.88347	3.88347	gi|256087801	Sense	-	-	gi|256087801 jnk/sapk-associated protein [Schistosoma mansoni] jnk/sapk-associated protein, putative [Schistosoma mansoni] (4e-29/cov=35%/id=56%)	TTAGCTTCTGTTTTGCCGTCAGAAGCTCAATGTCTTAGTCCATATCAGTTAAATGATTCT
Q2_P02300	C804708.1	0	up	1.87424	3.16984	3.06366	1.75608	1.53088	2.27894	4.27894	Smp_134070	Sense	inositol transporter	Sjp 0020360|Sodium/myo-inositol cotransporter, putative	gi|256074663 inositol transporter [Schistosoma mansoni] inositol transporter [Schistosoma mansoni] (2e-39/cov=32%/id=98%)	CGGTCTCATTTACGGACTAATCATTGGTTTTCTTCGAATGATTCTTACGTTTGTTTATAC
Q2_P31823	C907654.1	0	up	1.52845	1.78129	2.28849	1.61958	0.955051	1.63457	3.63457	Smp_007760	Sense	alanine aminotransferase, putative	-	gi|256071858 alanine aminotransferase [Schistosoma mansoni] alanine aminotransferase, putative [Schistosoma mansoni] (1e-92/cov=99%/id=92%)	ATGAAAGTGACAACTGGTCCTTATCTGCCGATGAATTGAAGCGAGCACTAATGAGTGTCA
Q2_P03809	C807195.1	0	up	2.57093	1.72053	2.01862	2.46342	1.00989	1.95668	3.95668	Sjc_0018490	Sense	-	Sjp 0018490|WD repeat-containing protein 36, putative	gi|76156366 SJCHGC04807 protein [Schistosoma japonicum] (e-164/cov=94%/id=79%)	CAACTTGACTTACCATCAACCTCTTTGTTAGTCAGATTTCATGCTGATAGTGATGTTCTA
Q2_P37606	C918648.1	0	up	1.75462	2.3341	2.33051	1.6536	0.976945	1.80996	3.80996	Smp_194050	Sense	Clumping factor A precursor (Fibrinogen-binding protein A) (Fibrinogen receptor A), putative	-	gi|256070008 Clumping factor A precursor (Fibrinogen-binding protein A) (Fibrinogen receptor A) [Schistosoma mansoni] Clumping factor A precursor (Fibrinogen-binding protein A) (Fibrinogen receptor A), putative [Schistosoma mansoni] (1e-29/cov=98%/id=83%)	TGAGTCGACAACAGTGGCTGGCGTTGCTAACATTGAAACTGTTGTTAACCTAACCTCAAA
Q2_P40546	JAP09552.S	0	up	1.39963	1.24969	1.33912	0.828983	1.76237	1.31596	3.31596	Sjc_0109100	Sense	-	Sjp 0109100|expressed protein	gi|56758176 SJCHGC02220 protein [Schistosoma japonicum] (3e-78/cov=66%/id=80%)	GAATTGGTCAGATACACAAAGAACAGTACGTAGTGGTACATTTATAACTACAACGAAGAA
Q2_P12969	C909631.1	0	up	0.951115	0.940067	1.39525	1.45081	0.976525	1.14275	3.14275	Smp_157920	Sense	suppressor of actin (sac)-related	-	gi|256083247 suppressor of actin (sac)-related [Schistosoma mansoni] suppressor of actin (sac)-related [Schistosoma mansoni] (5e-32/cov=99%/id=63%)	GGATATTCTGTGAGTTATCCGTATACTTCTAATTCTACAAAACGTCAAAAGCGGAAACAA
Q2_P10939	C905517.1	0	up	1.47757	1.17483	2.30282	1.4089	2.31439	1.73571	3.73571	Smp_137580	Sense	helicase, putative	-	gi|256075988 helicase [Schistosoma mansoni] helicase, putative [Schistosoma mansoni] (4e-94/cov=99%/id=100%)	GAGCAATTAACAATTCCTCTTTCAAAAGACACGATAACAGCATTCGATCCAACAAATCTT
Q2_P35537	C915203.1	0	up	3.49251	2.12841	1.65859	2.04814	1.65229	2.19599	4.19599	Smp_095370	Sense	DNA repair helicase rad3/xp-d, putative	Sjp 0002530|ko:K01529 excision repair cross-complementing rodent repair deficiency, complementation group 2 [EC:3.6.1.-], putative	gi|256088634 DNA repair helicase rad3/xp-d [Schistosoma mansoni] DNA repair helicase rad3/xp-d, putative [Schistosoma mansoni] (2e-77/cov=95%/id=100%)	CACAATTATCTGCTGTTGTTCCAGATGGTATTGTGGCATTTTTTCCAAGTTATCATTATC
Q2_P39023	JAP00117.C	0	up	2.36487	3.72675	2.09588	1.93279	1.57948	2.33995	4.33995	Sjc_0300420	Sense	-	Sjp 0300420|Oxysterol-binding protein-related protein 11, putative	gi|226482322 Oxysterol-binding protein-related protein 11 [Schistosoma japonicum] (8e-90/cov=51%/id=100%)	CCTGAATGGCGTATGATAGCATTTATTCAATGGTATCTTACTACATTTCATTCTGGACAT
Q2_P26675	C812303.1	0	up	0.858518	0.803369	0.896167	0.631067	0.899589	0.817742	2.81774	Smp_070600	Sense	transaldolase	Sjp 0213130|ko:K00616 transaldolase [EC2.2.1.2], putative	gi|256084065 transaldolase [Schistosoma mansoni] transaldolase [Schistosoma mansoni] (e-174/cov=78%/id=94%)	GAAGATGAAATGGCTAATGATAAATTAGCAGATGGTATACGACGTTTTGCTAAAGATGCT
Q2_P23310	C807419.1	0	up	2.32379	1.48998	1.57517	2.02186	0.977591	1.67768	3.67768	Smp_123720	Sense	sodium/solute symporter, putative	Sjp 0108820|ko:K03307 solute:Na+ symporter, SSS family, putative	gi|256070872 sodium/solute symporter [Schistosoma mansoni] sodium/solute symporter, putative [Schistosoma mansoni] (e-102/cov=79%/id=93%)	GCAGTTGTATGGGTTGATCTTTTTCAACTGATTGTTCTCATCAGTGGATTATGTTTAATC
Q2_P24556	C809059.1	0	up	0.89753	1.76912	1.39267	1.71749	1.11682	1.37872	3.37872	Smp_017870	Sense	hypothetical protein	-	gi|256073825 hypothetical protein [Schistosoma mansoni] expressed protein [Schistosoma mansoni] (2e-83/cov=50%/id=92%)	GTCCATTGCATTTTGAACAATTGGTTCCATTAAATACATTCACTGAAGGTCTGGTAAACA
Q2_P20010	C802877.1	0	up	2.3362	2.454	1.07094	1.37115	1.9467	1.8358	3.8358	Smp_074510	Sense	GTP-binding protein alpha subunit, gna, putative	-	gi|256084823 GTP-binding protein alpha subunit gna [Schistosoma mansoni] GTP-binding protein alpha subunit, gna, putative [Schistosoma mansoni] (e-164/cov=97%/id=90%)	GAAGCTATGGTTGTTTTTGAAGGACTTATCAATCATATTGCTTTTAGACGTGTTTCCATC
Q2_P08867	C902397.1	0	up	0.953598	0.998126	0.746785	0.814495	0.69291	0.841183	2.84118	Smp_001780	Sense	hypothetical protein	Sjp 0005930|Conserved hypothetical protein	gi|256070634 hypothetical protein [Schistosoma mansoni] expressed protein [Schistosoma mansoni] (3e-47/cov=99%/id=98%)	TAGTTAGCTCAGCTCATGCACCAATTTCAAATCTACTAGACTCAGTAACATTTTCAATAC
Q2_P00545	C801497.1	0	up	2.0752	3.06913	2.21189	1.13645	1.7092	2.04037	4.04037	Smp_000020	Sense	Hyaluronidase, putative	-	gi|256070243 Hyaluronidase [Schistosoma mansoni] Hyaluronidase, putative [Schistosoma mansoni] (5e-71/cov=96%/id=81%)	GTACGACTGCTCCAATTACTTCAAATATTCCGACTGATTTGTCATCTCAATTAGAACTAA
Q2_P22537	C806375.1	0	up	0.918016	1.03577	1.12783	0.743399	0.756293	0.916261	2.91626	Smp_046020	Sense	protein phosphatases pp1 regulatory subunit, putative	-	gi|256079299 protein phosphatases pp1 regulatory subunit [Schistosoma mansoni] protein phosphatases pp1 regulatory subunit, putative [Schistosoma mansoni] (e-143/cov=82%/id=93%)	GATATCTGACTGGGAGCAGCTAGGAAAGTTAAGTGTATTAAAAAAGCTACGAACTTTGTA
Q2_P38103	C920208.1	0	up	1.94713	1.27596	1.57276	1.20863	2.57612	1.71612	3.71612	Smp_026540.x	Sense	clathrin coat associated protein ap-50, putative	Sjp 0041730|AP-2 complex subunit mu-1, putative	gi|256075574 clathrin coat associated protein ap-50 [Schistosoma mansoni] clathrin coat associated protein ap-50, putative [Schistosoma mansoni] (e-111/cov=99%/id=99%)	CAATCTCTTTTATCCCACCCGACGGTGAATTCGAGTTGATGCGTTATAGAACTACTAAGG
Q2_P04494	C808346.1	0	up	2.26704	1.58776	1.697	0.927951	1.34354	1.56466	3.56466	Smp_158770	Sense	hypothetical protein	Sjp 0066840|expressed protein	gi|256052366 hypothetical protein [Schistosoma mansoni] expressed protein [Schistosoma mansoni] (1e-70/cov=99%/id=91%)	CTACATTTCACTTGTTTTCGGAGAATTACCTGAGTTTCATCGTACACTAGTTAAGAAAGT
Q2_P03757	C807111.1	0	up	1.01012	1.89006	1.81199	1.32136	1.03773	1.41425	3.41425	Smp_156010	Sense	nuclear transcription factor, X-box binding 1 (nfx1), putative	Sjp 0030620|ko:K01932 nuclear transcription factor, X-box binding 1 [EC:6.3.2.-], putative	gi|256082644 nuclear transcription factor X-box binding 1 (nfx1) [Schistosoma mansoni] nuclear transcription factor, X-box binding 1 (nfx1), putative [Schistosoma mansoni] (e-180/cov=99%/id=100%)	CTCCAGAGTATCCTGACCACTTAAAGCAGTTTGCACTAAGAAATTTTACTTTTGTTGAAA
Q2_P27488	C900156.1	0	up	1.07528	1.59706	1.56436	1.66246	0.799442	1.33972	3.33972	Smp_130330	Sense	hypothetical protein	-	gi|256073314 hypothetical protein [Schistosoma mansoni] expressed protein [Schistosoma mansoni] (e-109/cov=91%/id=94%)	CTGCAAGAAAACCGAAAACACCTGCGGCAACTGCTTCAGTAAATACTGCTGCATCAAAAC
Q2_P11064	C905749.1	0	up	2.86784	2.9509	2.2052	1.6822	1.10804	2.16284	4.16284	Smp_136040	Sense	dual specificity protein phosphatase, putative	-	gi|256075367 dual specificity protein phosphatase [Schistosoma mansoni] dual specificity protein phosphatase, putative [Schistosoma mansoni] (8e-63/cov=98%/id=98%)	GTGTCGACTTCAACAACAATTCCTTGTGCAATCATCTGGTAATAGTAGTCCACCACCATC
Q2_P10247	C904391.1	0	up	1.47855	1.61643	2.19381	1.0771	1.0963	1.49244	3.49244	Smp_076050	Sense	hypothetical protein	-	gi|256085140 hypothetical protein [Schistosoma mansoni] expressed protein [Schistosoma mansoni] (6e-74/cov=99%/id=83%)	AAACAGAATTTGCTCCATCTATTCCTCCTGACAGTTGGCTAACCTGCACTGATCTGCTAA
Q2_P25444	C810202.1	0	up	0.972054	0.704171	1.15655	1.33065	1.321	1.09689	3.09689	Smp_041540	Sense	Hormone receptor 4 (dHR4), putative	-	gi|256078449 Hormone receptor 4 (dHR4) [Schistosoma mansoni] Hormone receptor 4 (dHR4), putative [Schistosoma mansoni] (2e-73/cov=55%/id=68%)	CTGAATGATCTACAACATTGAAAGAAAAGACATTTCCCGCTCTTGTGTGTTTTGTTTCTT
Q2_P19746	C802544.1	0	up	1.51162	1.82837	1.45973	0.736957	1.332	1.37374	3.37374	Smp_063090	Sense	aconitate hydratase	Sjp 0067360|ko:K01680 aconitate hydratase [EC4.2.1.3], putative	gi|256082671 aconitate hydratase [Schistosoma mansoni] aconitate hydratase [Schistosoma mansoni] (0.0/cov=94%/id=97%)	ACAAATTCGTGCAACTATTGAACGTGACGGTATCACAAAAATATTTCAATCTATTGGTGG
Q2_P17941	C800066.1	0	up	1.84591	2.23683	1.73502	1.19575	0.966841	1.59607	3.59607	Sjc_0206530	Sense	-	Sjp 0206530|ko:K04602 cadherin EGF LAG seven-pass G-type receptor 3 (flamingo), putative	gi|226466544 cadherin, EGF LAG seven-pass G-type receptor 3 [Schistosoma japonicum] (e-113/cov=98%/id=70%)	CTAGTCAATTAAATGGATTATTTGGTATCCAGTTAAATCGTGCTACAGGACCTTTTCGTA
Q2_P04127	C807738.1	0	up	0.991981	1.02886	0.744584	1.35498	1.38814	1.10171	3.10171	Smp_122800	Sense	lupus la ribonucleoprotein, putative	-	gi|256070560 lupus la ribonucleoprotein [Schistosoma mansoni] lupus la ribonucleoprotein, putative [Schistosoma mansoni] (0.0/cov=98%/id=87%)	AACCGTTGCTATTCACAAGAACACCTCCTGTCGAATTCCATTCAAATAGAATATCTAGAT
Q2_P12536	C908722.1	0	up	0.708154	1.05541	0.972631	0.829631	0.730726	0.85931	2.85931	Smp_140400	Sense	hypothetical protein	-	gi|256077060 hypothetical protein [Schistosoma mansoni] hypothetical protein [Schistosoma mansoni] (9e-13/cov=99%/id=61%)	ATCACAACAACACCTTCAACTGTCATAATATCAACATCTCCAACAACAGTGACAGGAACA
Q2_P13360	C910317.1	0	up	0.701306	1.25265	1.60607	1.58066	1.63707	1.35555	3.35555	Smp_005360	Sense	hypothetical protein	-	gi|256071355 hypothetical protein [Schistosoma mansoni] hypothetical protein [Schistosoma mansoni] (0.003/cov=29%/id=100%)	GCATCTGATTTTGAACGTACACCTAGTCAAATTAGTTTCAGTACATCAAGTTCAAGTGAT
Q2_P30793	C905633.1	0	up	1.13236	1.557	0.872072	1.48152	0.911745	1.19094	3.19094	Smp_006290	Sense	hypothetical protein	-	gi|256071553 hypothetical protein [Schistosoma mansoni] hypothetical protein [Schistosoma mansoni] (0.003/cov=61%/id=100%)	GACACAAACAACGGTCTATCTTTCACTCTATCTGTGGATTTATCTCAGGTGATAATTTAT
Q2_P10075	C904153.1	0	up	3.06246	1.96269	3.00024	2.19499	1.00482	2.24504	4.24504	Smp_163190	Sense	cell cycle checkpoint protein rad17, putative	-	gi|256085158 cell cycle checkpoint protein rad17 [Schistosoma mansoni] cell cycle checkpoint protein rad17, putative [Schistosoma mansoni] (2e-28/cov=75%/id=98%)	CACAGTACTCGTGCGTGTGCGGATTGCTTATTAGTTCTTATTTTGTCCTCTTCTACGTTC
Q2_P40999	JAP02716.C	0	up	2.48065	2.72798	1.29908	1.29751	1.62195	1.88543	3.88543	Sjc_0208550	Sense	-	Sjp 0208550|expressed protein	gi|76152750 SJCHGC04809 protein [Schistosoma japonicum] (2e-99/cov=79%/id=93%)	GACTTTGTTAAGTCATCTTGTCAGTTTACAGACTGTAAATCAAGGTAAGTTTTACCCACT
Q2_P27440	C900096.1	0	up	1.13433	2.77677	2.09985	1.93678	1.30361	1.85027	3.85027	Smp_126760	Sense	hypothetical protein	-	gi|256072021 hypothetical protein [Schistosoma mansoni] expressed protein [Schistosoma mansoni] (1e-92/cov=98%/id=83%)	GCATACATCATGGCGTACACGTGCGATAGGATTATTATTGTTAAGAAATCTTGTAGTATT
Q2_P24594	C809108.1	0	up	1.5726	1.77256	0.767565	1.25517	1.17814	1.30921	3.30921	Smp_125740	Sense	hypothetical protein	-	gi|256071608 hypothetical protein [Schistosoma mansoni] expressed protein [Schistosoma mansoni] (2e-71/cov=90%/id=100%)	TGCTGTGCAGACAGAACCAATTTCATTTAAAAGTTCCTTATCTGTTTTTACAGTACCAAC
Q2_P18418	C800617.1	0	up	1.51721	1.52829	0.667784	1.23321	1.22847	1.23499	3.23499	Smp_130580	Sense	hypothetical protein	-	gi|256073380 hypothetical protein [Schistosoma mansoni] expressed protein [Schistosoma mansoni] (e-107/cov=82%/id=92%)	GAGGAAAATAATCCTGATCTGATTCAGCTAATAGATATTAGCGACAACACTGTTTCATCT
Q2_P38288	C920972.1	0	up	1.09976	0.929443	1.1023	0.625685	0.889083	0.929254	2.92925	Smp_131890	Sense	sodium/chloride dependent transporter, putative	-	gi|256052070 sodium/chloride dependent transporter [Schistosoma mansoni] sodium/chloride dependent transporter, putative [Schistosoma mansoni] (7e-16/cov=30%/id=100%)	CACTGCCTACAACAAAGTCAATATCAAGAAGAAAATCATGAAGTACATTTCGACAAACTG
Q2_P01514	C803368.1	0	up	1.48295	2.36093	2.39434	1.35768	1.08394	1.73597	3.73597	Smp_171040	Sense	vasodilator-stimulated phosphoprotein/sprouty protein evh1 domain containing protein, putative	-	gi|256087658 vasodilator-stimulated phosphoprotein/sprouty protein evh1 domain containing protein [Schistosoma mansoni] vasodilator-stimulated phosphoprotein/sprouty protein evh1 domain containing protein, putative [Schistosoma mansoni] (6e-67/cov=90%/id=p: [	TTATACGTCTCAAATCATCGAAACCTGTATCAGCCTTCATCAAATCATTTCGTGAAAAAC
Q2_P05163	C809480.1	0	up	1.51214	1.79151	1.23418	2.52814	1.14177	1.64155	3.64155	Smp_173450	Sense	kif4a, putative	-	gi|256053046 hypothetical protein [Schistosoma mansoni] kif4a, putative [Schistosoma mansoni] (e-101/cov=63%/id=94%)	TATGGGACCACCATCTGGATTTCCTGTTATATTACGTCCTAAACGTAAAACTCGTGCACT
Q2_P33054	C910061.1	0	up	1.15927	1.75924	1.72296	1.10482	0.867407	1.32274	3.32274	Smp_137460	Sense	cytoplasmic polyadenylation element binding protein (cpeb), putative	-	gi|256075938 cytoplasmic polyadenylation element binding protein (cpeb) [Schistosoma mansoni] cytoplasmic polyadenylation element binding protein (cpeb), putative [Schistosoma mansoni] (9e-83/cov=97%/id=97%)	TCTCAAATAAAATCTCCCGAGTTGGCTATGCGAACTTCACCATCTAGCGAAGGAAAATCA
Q2_P10912	C905462.1	0	up	0.915327	1.08738	0.985429	0.829194	0.618768	0.88722	2.88722	Smp_146840	Sense	netrin, putative	Sjp 0032860|Netrin-2 precursor, putative	gi|256079271 netrin [Schistosoma mansoni] netrin, putative [Schistosoma mansoni] (1e-53/cov=72%/id=84%)	GAACATGAAGAAGAGATTAGGAGAAAATCAAATGAATTAGTTCCTGTATGGGTTCGTCTA
Q2_P16607	C917391.1	0	up	1.53513	2.05778	1.11938	0.8708	1.61802	1.44022	3.44022	Smp_173140	Sense	subfamily M3A non-peptidase homologue (M03 family)	-	gi|256052997 subfamily M3A non-peptidase homologue (M03 family) [Schistosoma mansoni] subfamily M3A non-peptidase homologue (M03 family) [Schistosoma mansoni] (6e-52/cov=98%/id=96%)	ATCATGTGGAAGACTTAACAAGTGGTACAGTACTTGGTGAAATAATTATTGATCCTTTCG
Q2_P20156	C803071.1	0	up	2.02268	2.57508	2.51733	1.53548	0.907153	1.91155	3.91155	Smp_160080.x	Sense	hypothetical protein	Sjp 0300350|expressed protein	gi|256083935 hypothetical protein [Schistosoma mansoni] expressed protein [Schistosoma mansoni] (e-104/cov=89%/id=99%)	TCATTGCAGACAATTTCATTATCTCCAAAACCTTTACCGTTACCAGCTGGAGTATCAACA
Q2_P38771	JAP02348.S	0	up	1.76754	2.52114	1.60254	0.989638	1.36569	1.64931	3.64931	gi|256088937	Sense	-	-	gi|256088937 ADAM17 peptidase (M12 family) [Schistosoma mansoni] ADAM17 peptidase (M12 family) [Schistosoma mansoni] (2e-15/cov=16%/id=91%)	GTAAGCGGATATTACGATTTTGGACACCAGTTCATTATTCTAAACACAAGAATTTCGGTA
Q2_P26191	C811610.1	0	up	2.98232	2.57264	1.87537	1.02115	1.70597	2.03149	4.03149	Smp_192180	Sense	radical sam proteins, putative	-	gi|256069402 radical sam proteins [Schistosoma mansoni] radical sam proteins, putative [Schistosoma mansoni] (e-107/cov=69%/id=100%)	GCTTTCTTATCAGTTATGCGTGGGTGTGATAATATGTGCACCTATTGTATTGTACCTTTT
Q2_P29393	C903551.1	0	up	1.85308	1.23718	1.21666	0.900741	1.03092	1.24771	3.24771	Smp_099800	Sense	hypothetical protein	-	gi|256089381 hypothetical protein [Schistosoma mansoni] expressed protein [Schistosoma mansoni] (1e-23/cov=51%/id=83%)	TCTGCCGCGTGTATATATCATCATCTTACATGGACATGCATGCGGAACGTGATCTGATTT
Q2_P18399	C800588.1	0	up	1.20195	1.32318	1.92795	1.02495	0.957601	1.28712	3.28712	Smp_002180.x	Sense	transcription factor btf3, putative	-	gi|256070715 transcription factor btf3 [Schistosoma mansoni] transcription factor btf3, putative [Schistosoma mansoni] (9e-64/cov=53%/id=82%)	GTTCCCTTTACTAGTTGTGCATTGTCAAATCGTCCTGGTAATATTCATTTTGTTTGACAA
Q2_P38975	JAP09408.S	0	up	2.18233	1.6979	0.881676	1.76971	1.1506	1.53644	3.53644	Sjc_0026560	Sense	-	Sjp 0026560|Actin-binding protein anillin, putative	gi|256080290 hypothetical protein [Schistosoma mansoni] hypothetical protein [Schistosoma mansoni] (3e-43/cov=58%/id=64%)	GCTGGTCTTGTCGATGCTTTTGTTAGTTTGGAAGCGAAAGTATTAGCTCGTGGTTTTATG
Q2_P12978	C909645.1	0	up	1.22634	0.835784	0.749416	0.770287	0.951342	0.906633	2.90663	Smp_005520.x	Sense	zinc finger protein, putative	-	gi|256071389 zinc finger protein [Schistosoma mansoni] zinc finger protein, putative [Schistosoma mansoni] (0.056/cov=14%/id=94%)	TTTTTACAGCTTTGCAATGTCCTACGTGTAATATGCGTTTTACAAGACCCGTTGCACTAG
Q2_P20269	C803222.1	0	up	1.62396	1.85218	2.0845	1.24366	0.789067	1.51867	3.51867	Smp_178410	Sense	hypothetical protein	-	gi|256089860 hypothetical protein [Schistosoma mansoni] expressed protein [Schistosoma mansoni] (e-168/cov=99%/id=100%)	GACCTCAGTAAAACACGTTACGCACTGATGACTCGTATTCTTTATTTGTTAAATGAAGTT
Q2_P03861	C807284.1	0	up	1.21515	2.58478	2.21229	1.14508	1.56129	1.74372	3.74372	Smp_174040	Sense	neurotracting/lsamp/neurotrimin/obcam related cell adhesion molecule	Sjp 0064800|ko:K03306 inorganic phosphate transporter, PiT family, putative	gi|256053140 neurotracting/lsamp/neurotrimin/obcam related cell adhesion molecule [Schistosoma mansoni] neurotracting/lsamp/neurotrimin/obcam related cell adhesion molecule [Schistosoma mansoni] (3e-76/cov=98%/id=94%)	TCCTGATGAATCCGTTCGTAATCAACTCATTGAAGATATCCTTGTCAATCTTCCCACCCC
Q2_P19093	C801725.1	0	up	0.639281	0.685371	0.637396	0.568006	0.574541	0.620919	2.62092	Smp_064530	Sense	hypothetical protein	Sjp 0056020|Eukaryotic translation initiation factor 3 subunit E-interacting protein, putative	gi|256082925 hypothetical protein [Schistosoma mansoni] expressed protein [Schistosoma mansoni] (0.0/cov=94%/id=99%)	GATCTTAACTTCGTCATGCATACATGTTACATCCTGTTAGCTGTCTATTCTGTATTGTTA
Q2_P39851	JAP08581.C	0	up	1.18916	1.62242	2.15483	1.88936	0.843503	1.53986	3.53986	gi|76155974	Sense	-	-	gi|76155974 SJCHGC03438 protein [Schistosoma japonicum] (1e-62/cov=52%/id=89%)	CCTGTTGGTGATTGGAATAATTTAGATGATTTAGAAATGCCTTTCATTCCTCATCCTGAT
Q2_P29592	C903824.1	0	up	2.12931	1.55157	2.1508	1.19019	0.914336	1.58724	3.58724	Smp_129020	Sense	innexin, putative	-	gi|256072855 innexin [Schistosoma mansoni] innexin, putative [Schistosoma mansoni] (3e-56/cov=99%/id=100%)	CGTGATTTAACACGTTGTAAACGAGATTGCGATCAAATGCATCATTTAGGCTTGAAATTA
Q2_P27579	C900277.1	0	up	1.93125	3.14525	1.32752	1.34859	1.95553	1.94163	3.94163	Smp_194520	Sense	myst histone acetyltransferase, putative	-	gi|256062322 myst histone acetyltransferase [Schistosoma mansoni] myst histone acetyltransferase, putative [Schistosoma mansoni] (6e-18/cov=94%/id=100%)	GACCTCCTGGTAAAGAAATATACAATCATGAAAATCTATGCGTCTTTGAATTAGATGGCA
Q2_P07607	C813113.1	0	up	1.02754	1.06661	0.78892	0.851295	0.625062	0.871885	2.87189	Smp_139720	Sense	zinc transporter, putative	-	No hits	GCAATCTAGTCCTCGTATCCTGTTCTCTTTTCGTTTGTTTGTTCATATTCGTAAAAAATC
Q2_P14513	C912607.1	0	up	2.17211	2.54807	2.07845	1.70833	0.729333	1.84726	3.84726	Smp_031020	Sense	hypothetical protein	-	gi|256076510 hypothetical protein [Schistosoma mansoni] expressed protein [Schistosoma mansoni] (3e-22/cov=71%/id=66%)	TTAGAGCAAACAGCAGCTACTGGTAGCAGTAGTAGTACAACTAATCGTTTTGGATTTTCT
Q2_P20385	C803400.1	0	up	0.624106	1.02994	1.14199	0.855565	1.20355	0.971029	2.97103	Smp_059710	Sense	hypothetical protein	Sjp 0008920|Protein DEK, putative	gi|256082036 hypothetical protein [Schistosoma mansoni] expressed protein [Schistosoma mansoni] (2e-60/cov=82%/id=77%)	AAACGTGCTTTAAGTCAACAACAAAAGCAAAAACCTGGTAAACCTAGTGTTAAACGAGCT
Q2_P28733	C902618.1	0	up	1.6817	1.60479	0.658967	1.17235	1.58253	1.34007	3.34007	Smp_123570	Sense	hypothetical protein	-	gi|256070810 hypothetical protein [Schistosoma mansoni] hypothetical protein [Schistosoma mansoni] (7e-45/cov=98%/id=100%)	CGAAACAATTGCTCCGTTTGACTGGAACGATTCATTTAACTACAACACTACAACTAAAAT
Q2_P40448	JAP06936.S	0	up	0.82601	1.07118	0.889601	0.641831	0.732623	0.832249	2.83225	gi|56759196	Sense	-	-	gi|56759196 SJCHGC02388 protein [Schistosoma japonicum] (2e-81/cov=42%/id=100%)	CGCATATGCTTTCACCAATGTCAGAAAAACATTTAGAAAATTCTCTTGGTCACCACTTTT
Q2_P23191	C807247.1	0	up	1.22041	1.0442	1.70051	0.776441	1.08698	1.16571	3.16571	Smp_064860	Sense	heat shock protein 70 (hsp70)-interacting protein, putative	Sjp 0217290|ko:K09553 stress-induced-phosphoprotein 1, putative	gi|256082991 heat shock protein 70 [Schistosoma mansoni] heat shock protein 70 (hsp70)-interacting protein, putative [Schistosoma mansoni] (e-136/cov=93%/id=92%)	CAGGAAAGGAGCAGTATGCAATGCTATGAAGGATTTTACTCAAGCAAGGAAGGCTTTTCG
Q2_P29806	C904104.1	0	up	0.952742	1.11752	0.604581	1.28952	1.03938	1.00075	3.00075	Smp_129270	Sense	camp-specific 3,5-cyclic phosphodiesterase, putative	Sjp 0079560|cAMP-specific 3',5'-cyclic phosphodiesterase 4D, putative	gi|256072938 camp-specific 35-cyclic phosphodiesterase [Schistosoma mansoni] camp-specific 3,5-cyclic phosphodiesterase, putative [Schistosoma mansoni] (e-101/cov=98%/id=98%)	AAACAAAAGGCATTTCAAGGCAATGTAATCAATCTGGATAGTTATTCAGCTCGTATGCAG
Q2_P08731	C902201.1	0	up	2.6095	2.30811	1.94981	0.735811	1.7435	1.86935	3.86935	Smp_149950	Sense	dephospho-CoA related kinases	Sjp 0042770|ko:K00859 dephospho-CoA kinase [EC2.7.1.24], putative	gi|256080454 dephospho-CoA related kinases [Schistosoma mansoni] dephospho-CoA related kinases [Schistosoma mansoni] (2e-49/cov=63%/id=98%)	CTCTGTTGGCTAAAGAACATTTGCTTGTTGGTGTAACATGCTCTGATTTACTTTCAAATA
Q2_P34246	C912286.1	0	up	0.925331	0.87951	1.34249	1.37207	1.87154	1.27819	3.27819	Smp_152830	Sense	sodium/calcium exchanger, putative	-	gi|256081511 sodium/calcium exchanger [Schistosoma mansoni] sodium/calcium exchanger, putative [Schistosoma mansoni] (8e-60/cov=99%/id=100%)	TTGGATTGACTGATGCTGTTACTGCAATTACGTTTGTAGCACTTGGCACCAGTTTACCAG
Q2_P39137	JAP01179.C	0	up	2.30943	1.90093	2.77693	1.48864	0.911197	1.87743	3.87743	Sjc_0036220	Sense	-	Sjp 0036220|Protein BAT5, putative	gi|76156073 SJCHGC00588 protein [Schistosoma japonicum] (e-162/cov=71%/id=94%)	GAATTGGATTATTAACTAGAGAAGGGGAATTTGTTGAAGCATTTTATGCTGATCGTCGAA
Q2_P36159	C915976.1	0	up	1.70341	1.40208	1.33647	1.97242	0.680984	1.41907	3.41907	Smp_038430	Sense	hypothetical protein	-	gi|256077822 hypothetical protein [Schistosoma mansoni] hypothetical protein [Schistosoma mansoni] (6e-47/cov=96%/id=98%)	TTCACCCTGACAGATATTTCAGGTTAAGACAATTTACCATGCATTTTATTGGAAGCCTTT
Q2_P38504	JAP05766.C	0	up	2.63583	2.65852	1.96831	1.23675	1.06809	1.9135	3.9135	gi|256078596	Sense	-	-	gi|256078596 hypothetical protein [Schistosoma mansoni] hypothetical protein [Schistosoma mansoni] (e-101/cov=68%/id=65%)	CATACAGTCGAGCACCATTAAATGATCCAATTCAGAATAATTTTATTCTACTCGGTTGGT
Q2_P14065	C911718.1	0	up	1.12265	0.6999	0.695102	0.871582	1.0995	0.897748	2.89775	Smp_175270	Sense	hypothetical protein	-	gi|256088915 hypothetical protein [Schistosoma mansoni] expressed protein [Schistosoma mansoni] (4e-29/cov=99%/id=71%)	TCTCATCATAACTATAGGCACAGGATGTGTTGGATTAGTTTTATGCCTAATGCGTCGTAA
Q2_P27566	C900260.1	0	up	0.953453	2.07753	1.64043	0.915192	1.50594	1.41851	3.41851	Smp_133220	Sense	hypothetical protein	-	gi|256074351 hypothetical protein [Schistosoma mansoni] hypothetical protein [Schistosoma mansoni] (3e-14/cov=23%/id=80%)	GTTTAACCTTGGATTGATGTCATACGACTGGTATATGATCTTATATGCGGCGCATTTCTA
Q2_P35552	C915218.1	0	up	0.880929	0.874948	0.933292	0.542486	0.757723	0.797876	2.79788	Smp_149450	Sense	tRNA-dihydrouridine synthase, putative	Sjp 0204740|ko:K05543 tRNA-dihydrouridine synthase 2, putative	gi|256080282 tRNA-dihydrouridine synthase [Schistosoma mansoni] tRNA-dihydrouridine synthase, putative [Schistosoma mansoni] (6e-68/cov=89%/id=88%)	GTAGATTTTGGCCTGATCATGGAACTAGTCCAAAACAAATACTTCGTGAACATTGTAAAT
Q2_P36213	C916039.1	0	up	0.946442	0.74889	1.06838	0.815419	0.605889	0.837003	2.837	Smp_151060	Sense	family S60 non-peptidase homologue (S60 family)	Sjp 0018270|ko:K06569 melanoma-associated antigen p97, putative	gi|76154772 SJCHGC09008 protein [Schistosoma japonicum] (1e-50/cov=90%/id=95%)	CATGTCACAGTGGTGTAGGTAAAGCAGCTGGATGGATCATCCCATTGAATACGGTCTTGG
Q2_P27381	C900013.1	0	up	2.02968	1.50956	1.4743	1.86571	0.631864	1.50223	3.50223	Smp_064240	Sense	clathrin coat assembly protein ap-1, putative	Sjp 0000240|AP-1 complex subunit mu-1, putative	gi|256052269 clathrin coat assembly protein ap-1 [Schistosoma mansoni] clathrin coat assembly protein ap-1, putative [Schistosoma mansoni] (e-112/cov=93%/id=100%)	TTTGCGCAGCGAGATTGTAGGGAGCATAAAACTTCGTGTTTATCTCTCTGGAATGCCTGA
Q2_P27526	C900204.1	0	up	0.916274	0.597741	0.634658	0.859759	0.852984	0.772283	2.77228	Smp_017230	Sense	nicotinate phosphoribosyltransferase related pre- B cell enhancing factor	Sjp 0036530|ko:K03462 nicotinamide phosphoribosyltransferase [EC2.4.2.12], putative	gi|256073760 nicotinate phosphoribosyltransferase related pre-B cell enhancing factor [Schistosoma mansoni] nicotinate phosphoribosyltransferase related pre-B cell enhancing factor [Schistosoma mansoni] (e-115/cov=90%/id=100%)	GACTGTTCTACAGAATTTAGACTACATGACTTTGGATTCCGTGGCGTCTCCTCCATTGAA
Q2_P41610	JAP07972.S	0	up	1.29262	1.63336	2.9019	1.20153	1.7443	1.75474	3.75474	Sjc_0309970	Sense	-	Sjp 0309970|expressed protein	gi|76153462 SJCHGC04357 protein [Schistosoma japonicum] (1e-95/cov=92%/id=75%)	GTCAATTATTCGACCTGTGGACTTTCCTTCTAATGTTATTCAGGTTAGTTTGTTAGTTGT
Q2_P37137	C917793.1	0	up	1.18135	0.649145	0.877957	1.16793	0.788551	0.932987	2.93299	gi|256078894	Sense	-	-	gi|256078894 tropomyosin [Schistosoma mansoni] tropomyosin, putative [Schistosoma mansoni] (1e-15/cov=48%/id=97%)	AGACCTTGAGATTCGTTCGATTGCTGATGATGAGCGGCTTAACCAGCTGGAGGACCAACA
Q2_P24545	C809047.1	0	up	0.803135	1.90916	3.33648	2.52824	2.58082	2.23157	4.23157	Sjc_0303480	Sense	-	Sjp 0303480|ko:K01914 aspartate--ammonia ligase [EC6.3.1.1], putative	gi|257216408 aspartate--ammonia ligase [Schistosoma japonicum] aspartate--ammonia ligase [Schistosoma japonicum] aspartate--ammonia ligase [Schistosoma japonicum] (6e-58/cov=75%/id=88%)	CACAGATATGAATGCGATCAGACGTGATGAAGTTGTCTCTCCACTTCACTCATATTATGT
Q2_P38432	JAP03245.C	0	up	0.773358	0.869342	1.3276	0.803732	1.33864	1.02253	3.02253	Sjc_0001340	Sense	-	Sjp 0001340|RNA-binding protein 28, putative	gi|226483629 RNA-binding protein 28 [Schistosoma japonicum] (1e-94/cov=76%/id=84%)	GGGCAGGCAACAATATCGTTCACTTGGTTATGGATTTGTTGCATTTAATAATCATGAAAA
Q2_P33226	C910348.1	0	up	0.902122	1.23584	1.62403	1.81758	0.845859	1.28509	3.28509	Smp_131680	Sense	hypothetical protein	-	gi|256073780 hypothetical protein [Schistosoma mansoni] expressed protein [Schistosoma mansoni] (1e-19/cov=92%/id=69%)	GCGGTGATTCTTCGGATGGCCTGTCAATAAATATTAAAATTCCAAGATTAACATCAATAC
Q2_P24847	C809411.1	0	up	2.13304	1.87559	1.68864	0.708017	1.21727	1.52451	3.52451	Smp_175530	Sense	pentatricopeptide repeat-containing protein, putative	-	gi|256088996 pentatricopeptide repeat-containing protein [Schistosoma mansoni] pentatricopeptide repeat-containing protein, putative [Schistosoma mansoni] (e-160/cov=72%/id=92%)	ACCAGCTACTATGAAAAGAAATCTGGAATCGTGTCATCGACGTATGGATTCATCGGAACA
Q2_P08803	C902307.1	0	up	1.02692	1.03175	1.8698	0.939647	1.07705	1.18903	3.18903	Smp_103320	Sense	nuclear movement protein nudc, putative	-	gi|256066235 nuclear movement protein nudc [Schistosoma mansoni] nuclear movement protein nudc, putative [Schistosoma mansoni] (4e-45/cov=77%/id=73%)	AGTGACCTGCCTAAACCAATCAAAGTTGGTTCTTCTCCTGATGATGAGGAAGAAGAGGAA
Q2_P13181	C910010.1	0	up	1.06866	0.921232	1.80243	0.961711	1.01913	1.15463	3.15463	Smp_166560	Sense	transcription factor, putative	-	gi|256086236 transcription factor [Schistosoma mansoni] transcription factor, putative [Schistosoma mansoni] (7e-73/cov=63%/id=94%)	GCGGCAAACGTTTTAGTCATTCCGGATCATATTCTCAACATATCAATCATCGATATAAAT
Q2_P15987	C916173.1	0	up	0.50287	0.913869	0.817642	0.860761	0.83019	0.785066	2.78507	Smp_152670	Sense	hypothetical protein	-	gi|256081438 hypothetical protein [Schistosoma mansoni] expressed protein [Schistosoma mansoni] (7e-48/cov=58%/id=100%)	GCTATCACTTTGGTATATCCAACTGCAAGATCATTCTATAATGCATGCAAATTAGCAGAA
Q2_P26813	C812515.1	0	up	1.92745	1.2032	1.75834	0.776622	1.09934	1.35299	3.35299	gi|256083256	Sense	-	-	gi|256083256 hypothetical protein [Schistosoma mansoni] expressed protein [Schistosoma mansoni] (e-179/cov=87%/id=95%)	ACAACTCTGTATAACTGGTTCAGTTGATGGTGATTGTATTATTTGGGCTGTTTACGATTC
Q2_P39579	JAP04749.C	0	up	2.5817	2.52763	1.65971	1.20562	1.02206	1.79934	3.79934	Sjc_0309960	Sense	-	Sjp 0309960|IPR012336,Thioredoxin-like fold,domain-containing	gi|171473802 SJCHGC05605 protein [Schistosoma japonicum] (e-124/cov=65%/id=85%)	TGGCAGTTTGAAGCAACAGCTCGGTTTTTCAAATCAAACCAATATCTTTTGTTTGCTAGG
Q2_P12213	C908049.1	0	up	1.23112	2.24642	1.73893	1.60201	0.72798	1.50929	3.50929	Smp_165970	Sense	acidic fibroblast growth factor intracellular binding protein, putative	Sjp 0302970|Acidic fibroblast growth factor intracellular-binding protein, putative	gi|256086072 acidic fibroblast growth factor intracellular binding protein [Schistosoma mansoni] acidic fibroblast growth factor intracellular binding protein, putative [Schistosoma mansoni] (2e-86/cov=96%/id=100%)	GATTTGCCTGGTCCACTAACAGATAATATAAAGAATTGTTTTCTTCTACCAGAATGGCTT
Q2_P19977	C802836.1	0	up	0.976428	0.817705	0.624145	0.83381	0.601944	0.770806	2.77081	Smp_155890	Sense	alkaline phosphatase, putative	Sjp 0132130|ko:K01077 alkaline phosphatase [EC3.1.3.1], putative	gi|296124476 alkaline phosphatase [Schistosoma mansoni] (4e-46/cov=99%/id=100%)	CGTACATTCAACTCAGATAGACTCACAACAGATTCAGGTTCTGCAGCGACTGCCTTTATG
Q2_P33110	C910167.1	0	up	0.747938	0.721644	1.11378	1.3179	0.85101	0.950454	2.95045	Smp_123490	Sense	nicotinamide mononucleotide adenylyltransferase, putative	-	gi|256070786 nicotinamide mononucleotide adenylyltransferase [Schistosoma mansoni] nicotinamide mononucleotide adenylyltransferase, putative [Schistosoma mansoni] (8e-41/cov=121%/id=50%)	GTTCGTGACTATGGTATAATTTGTATTAGTCGGCCTTCATATGATCCCTTGAAAATTATC
Q2_P00233	C800732.1	0	up	0.756839	0.71351	1.35146	1.02062	0.891556	0.946796	2.9468	Smp_192360	Sense	hypothetical protein	Sjp 0041990|ko:K03248 translation initiation factor eIF-3 subunit 4, putative	gi|56754778 SJCHGC06618 protein [Schistosoma japonicum] eukaryotic translation initiation factor 3, subunit 4 delta [Schistosoma japonicum] eukaryotic translation initiation factor 3, subunit 4 delta [Schistosoma japonicum] (e-136/cov=99%/id=85%)	CATTTGGTCACGTAATGCGTATTTACCCAGCAAAAGATAAATTAACACAACAAAATAGGG
Q2_P21057	C804320.1	0	up	1.15464	0.609335	1.21375	0.818065	1.32962	1.02508	3.02508	Smp_129320	Sense	cell division control protein, putative	Sjp 0046260|Cell division cycle 5-like protein, putative	gi|256072954 cell division control protein [Schistosoma mansoni] cell division control protein, putative [Schistosoma mansoni] (2e-84/cov=99%/id=90%)	AGGAACGTGAAGCAGACGCTTTCTTAGCTAGTAATATGGATTTAATTAGTAATGGTGGTG
Q2_P22069	C805753.1	0	up	2.18164	3.09315	2.93127	1.94882	0.71741	2.17446	4.17446	Smp_142950	Sense	hypothetical protein	-	gi|256077796 hypothetical protein [Schistosoma mansoni] expressed protein [Schistosoma mansoni] (5e-67/cov=99%/id=73%)	TTAGGTAATTTTGATGCAAATTTCTATTCTACACTTTGGAAGAATAGTCCACCACCTCCT
Q2_P26283	C811740.1	0	up	2.07416	2.6404	2.36041	2.0625	0.543668	1.93623	3.93623	Smp_049730.x	Sense	metastasis-associated protein 1 (mta1), putative	Sjp 0083220|Metastasis-associated protein MTA1, putative	gi|256080013 metastasis-associated protein 1 (mta1) [Schistosoma mansoni] metastasis-associated protein 1 (mta1), putative [Schistosoma mansoni] (e-150/cov=99%/id=98%)	CACACCAGTTTGCTTTGGATACTTTACATTCTGCTAATTATAATATCTCTCAAGCACTTC
Q2_P01192	C802768.1	0	up	2.41958	1.93587	2.81823	1.58358	0.753275	1.90211	3.90211	gi|256081260	Sense	-	-	gi|256081260 hypothetical protein [Schistosoma mansoni] expressed protein [Schistosoma mansoni] (e-125/cov=77%/id=100%)	CCAATGCATCAGACTTCCAGTCAGCCTATTTAACTTGTTTCCGTTTAACAAGAAATTTTT
Q2_P20337	C803322.1	0	up	1.03741	1.08759	0.796546	0.847417	0.550853	0.863965	2.86396	Sjc_0036800	Sense	-	Sjp 0036800|ko:K06751 major histocompatibility complex, class I, putative	gi|256076765 zinc transporter [Schistosoma mansoni] zinc transporter, putative [Schistosoma mansoni] (e-131/cov=82%/id=77%)	TCTTTCTGTTTGTGCATGCTGGTACTTTTTTGCTGCAATCTAGTCCTCGTATCCTGATTT
Q2_P26733	C812395.1	0	up	1.50235	0.940372	1.51817	0.745837	0.910428	1.12343	3.12343	Smp_076910.x	Sense	Tetratricopeptide repeat protein 19 (TPR repeat protein 19), putative	-	gi|256085308 Tetratricopeptide repeat protein 19 (TPR repeat protein 19) [Schistosoma mansoni] Tetratricopeptide repeat protein 19 (TPR repeat protein 19), putative [Schistosoma mansoni] (e-121/cov=33%/id=99%)	CAACGAGCTTATGAAATCGCCAGTCAAATTTATCCTTTAGACCATGCGAATTGTTTAAAT
Q2_P17191	C918536.1	0	up	0.84089	0.69501	1.49072	1.02246	1.02413	1.01464	3.01464	Smp_164820	Sense	hypothetical protein	-	gi|256085664 hypothetical protein [Schistosoma mansoni] expressed protein [Schistosoma mansoni] (2e-32/cov=93%/id=97%)	TCAACATTCTGTCAAACGATCCTCACCATCACAACCCATAAAAGTTGTTAACCAATGGAA
Q2_P20722	C803884.1	0	up	1.78637	1.5716	0.664716	1.07133	1.19922	1.25865	3.25865	Smp_115520	Sense	hypothetical protein	-	gi|256068270 hypothetical protein [Schistosoma mansoni] hypothetical protein [Schistosoma mansoni] (1e-89/cov=87%/id=90%)	CGGTAGTTCAGATGATCATTCTCGCACATTATTAATTTTGAACAATCGACAAAAGTACAC
Q2_P18131	C800280.1	0	up	1.3193	1.49221	2.01958	0.603304	1.82292	1.45146	3.45146	Smp_000150	Sense	similar to PHD finger protein 10 isoform a	Sjp 0004420|PHD finger protein 10, putative	gi|256070283 similar to PHD finger protein 10 isoform a; PHD zinc finger protein XAP135-related [Schistosoma mansoni] similar to PHD finger protein 10 isoform a; PHD zinc finger protein XAP135-related [Schistosoma mansoni] (e-169/cov=91%/id=93%)	TCATACCTTCCATTATCACGTGTTCTATATCCACATCCACTACGAAAACATAGAAATCCA
Q2_P26034	C811387.1	0	up	0.943708	1.74862	2.56668	1.5647	1.15578	1.5959	3.5959	Smp_133580	Sense	hypothetical protein	Sjp 0078220|expressed protein	gi|256074467 hypothetical protein [Schistosoma mansoni] hypothetical protein [Schistosoma mansoni] (1e-90/cov=56%/id=92%)	CATCGTGCCTATCGACCTGTATTTTTTCTTATTTATAATCGTCCTAGTGTTATTGAACAC
Q2_P00804	C801921.1	0	up	2.10858	1.65252	1.86193	1.66341	0.519345	1.56116	3.56116	Smp_065810	Sense	hypothetical protein	Sjp 0084420|IPR001005,Myb, DNA-binding;IPR009057,Homeodomain-like,domain-containing	gi|256083182 hypothetical protein [Schistosoma mansoni] expressed protein [Schistosoma mansoni] (5e-65/cov=66%/id=100%)	TCGTCCTGCAACAATGCACCATGCATCATCAAATATTCCTACTCGTACTGCTTTAAGCGA
Q2_P00167	C800522.1	0	up	1.19685	1.22169	1.38414	0.553653	0.925424	1.05635	3.05635	Smp_003990	Sense	triosephosphate isomerase, putative	Sjp 0304690|ko:K01803 triosephosphate isomerase (TIM) [EC5.3.1.1], putative	gi|1351281 RecName: Full=Triosephosphate isomerase; Short=TIM; AltName: Full=Triose-phosphate isomerase triose phosphate isomerase [Schistosoma mansoni] triose phosphate isomerase [Schistosoma mansoni] (e-143/cov=63%/id=100%)	GGTCTTCTTCTTCTTACGCTTCTAAATTTTGTCTCTTCTCATGTCAGTTACTTGCTTTTT
Q2_P20905	C804118.1	0	up	1.22353	0.881061	1.64588	2.61384	2.07581	1.68803	3.68803	Smp_181440.x	Sense	hypothetical protein	-	gi|256090816 hypothetical protein [Schistosoma mansoni] expressed protein [Schistosoma mansoni] (3e-96/cov=93%/id=93%)	TTGGCGCAAGCTCTGTTCTTGAAGCTCTGCTTACTACAGAATATCCTGAATCTGTTGTGA
Q2_P11175	C906079.1	0	up	0.53328	0.568177	0.705468	0.649571	0.567531	0.604805	2.60481	Smp_128750	Sense	titin, putative	Sjp 0107150|expressed protein	gi|256072738 titin [Schistosoma mansoni] titin, putative [Schistosoma mansoni] (1e-70/cov=96%/id=98%)	GTACAGAGTTTTGTGGAAAAGCTAAATAGGAGAACGTTTTTTGTTGTATCGTGCTATACT
Q2_P02175	C804507.1	0	up	1.42971	1.6441	2.80236	1.28773	1.1137	1.65552	3.65552	Smp_145780	Sense	28S ribosomal protein S5, putative	-	gi|256078856 28S ribosomal protein S5 [Schistosoma mansoni] 28S ribosomal protein S5, putative [Schistosoma mansoni] (e-124/cov=82%/id=94%)	GGTGATTCTTCTGTTATGACCCATTCAAGATCTTACGAATTACCTGAAAGACTTCCACTG
Q2_P40268	JAP02714.S	0	up	2.14985	2.53123	1.26954	1.45029	0.881281	1.65644	3.65644	gi|256077520	Sense	-	-	gi|256077520 hypothetical protein [Schistosoma mansoni] expressed protein [Schistosoma mansoni] (6e-25/cov=24%/id=88%)	GTGATCGTTTAGTCAATTCATTAAAACTTTATTGTCCATGGGAATCTGCTATAAGGCAAG
Q2_P24580	C809090.1	0	up	1.19252	0.871995	0.852801	0.691778	0.65368	0.852555	2.85255	Smp_167240	Sense	hypothetical protein	Sjp 0060820|ko:K06171 nicastrin, putative	gi|256086448 hypothetical protein [Schistosoma mansoni] expressed protein [Schistosoma mansoni] (e-106/cov=93%/id=97%)	CTGCACAAACCTACCTACCACTGGGCCTACATGAAACAAAGATATCGCATCTAGTCAGTA
Q2_P24683	C809208.1	0	up	0.736191	0.572658	0.532449	0.615086	0.712097	0.633696	2.6337	Smp_145810.x	Sense	poly [ADP-ribose] polymerase, putative	Sjp 0069220|Poly [ADP-ribose] polymerase 2, putative	gi|256078862 poly [ADP-ribose] polymerase [Schistosoma mansoni] poly [ADP-ribose] polymerase, putative [Schistosoma mansoni] (e-106/cov=77%/id=97%)	GGCAGAGGTTTACAAATTGCTCCACCTGAAGCTCCATCTACTGGATATATGTTTGGAAAA
Q2_P27602	C900310.1	0	up	1.76573	2.30633	1.52338	0.580515	1.71004	1.5772	3.5772	gi|226490172	Sense	-	-	gi|226490172 glutathione synthetase [Schistosoma japonicum] (2e-54/cov=66%/id=72%)	GCTTTTCTGCTGATAGATTTTCCGAAGCTTTATTATCTGCTTGTCATATGTATGTCAAAG
Q2_P06807	C811924.1	0	up	0.608291	1.6088	2.29847	1.64088	2.31134	1.69356	3.69356	Smp_161560	Sense	hypothetical protein	-	gi|256052414 hypothetical protein [Schistosoma mansoni] expressed protein [Schistosoma mansoni] (6e-52/cov=47%/id=99%)	TTCAACTGCTGCCTTACTTCTAGCTCGACCATACTTAGAACTGATGGCTATTCTTCTTGG
Q2_P35547	C915213.1	0	up	3.6639	3.36242	1.59017	1.65005	1.46828	2.34696	4.34696	Smp_167740	Sense	hypothetical protein	-	gi|256086641 hypothetical protein [Schistosoma mansoni] hypothetical protein [Schistosoma mansoni] (3e-59/cov=87%/id=88%)	CCTTCAACTACATCATCACCTGATTTACAGCCAAAATTTAAGTTCAATGTTGATGCTGTT
Q2_P21296	C804633.1	0	up	1.06704	0.955407	2.13736	1.77729	1.04415	1.39625	3.39625	gi|256087567	Sense	-	-	gi|256087567 proline oxidase [Schistosoma mansoni] proline oxidase, putative [Schistosoma mansoni] (e-108/cov=101%/id=73%)	GGTCAAGTTAGTGTTATGATAGCTAGTCATAATGAAGATACCGTTCGACATGCTTTAAAA
Q2_P21872	C805483.1	0	up	1.70858	1.96215	0.494024	1.61854	1.48161	1.45298	3.45298	Smp_176310	Sense	nAChR subunit, putative	-	gi|256089212 nAChR subunit [Schistosoma mansoni] nAChR subunit, putative [Schistosoma mansoni] (2e-69/cov=99%/id=92%)	ACCACATGGAAATAAATTCTGTTCACCGGAATATTGTTATGCTAATTCTCGTCAGGCACA
Q2_P41559	JAP06314.S	0	up	1.43717	1.36299	1.76323	0.753539	0.805856	1.22456	3.22456	Sjc_0300440	Sense	-	Sjp 0300440|Two pore calcium channel protein 2, putative	gi|257205628 Two-pore calcium channel protein 2 (Voltage-dependent calcium channel protein TPC2) [Schistosoma japonicum] (3e-38/cov=52%/id=85%)	TTTCTCAGAAGACGATCATCTACTGAGATGATTCCCATAACGTTAGATGAAATATTCCGG
Q2_P21014	C804264.1	0	up	0.878164	1.2634	0.834053	1.70276	0.891958	1.11407	3.11407	Smp_029850	Sense	3-5 exonuclease eri1, putative	Sjp 0017980|ko:K01175 three prime histone mRNA exonuclease 1 [EC:3.1.-.-], putative	gi|256076258 3'-5' exonuclease [Schistosoma mansoni] 3-5 exonuclease eri1, putative [Schistosoma mansoni] (e-123/cov=99%/id=99%)	GAGATGTGCCATTGTATGTGATTGTAGTGCAGATATGAGTAAATTTATGCGTATTCAATG
Q2_P12640	C908973.1	0	up	1.79074	3.35173	1.91019	1.70038	1.00127	1.95086	3.95086	Smp_168660	Sense	vesicle docking protein P115, putative	-	gi|256086991 vesicle docking protein P115 [Schistosoma mansoni] vesicle docking protein P115, putative [Schistosoma mansoni] (3e-80/cov=97%/id=97%)	GCTGAATACTTGTCGTTCTACAATTAATGGTAATACTCCAACTGATACAAAGCGGAATAA
Q2_P27991	C901554.1	0	up	1.73732	2.01459	0.656252	1.17698	2.17353	1.55174	3.55174	Smp_089100	Sense	gamma-glutamyltransferase-like protein 3 (T03 family)	Sjp 0004210|ko:K00681 gamma-glutamyltranspeptidase [EC2.3.2.2], putative	gi|256087585 gamma-glutamyltransferase-like protein 3 (T03 family) [Schistosoma mansoni] gamma-glutamyltransferase-like protein 3 (T03 family) [Schistosoma mansoni] (7e-85/cov=99%/id=94%)	CAACGATTTGGTTCATTAAAATGGTCAGATCTTTTCACTGGTGCAATCGATTTGACTAAA
Q2_P21525	C804982.1	0	up	0.901153	0.809363	0.662564	0.524107	0.695163	0.71847	2.71847	Smp_172790	Sense	hypothetical protein	-	gi|118350875 TPR Domain containing protein [Tetrahymena thermophila] TPR Domain containing protein [Tetrahymena thermophila SB210] (0.14/cov=43%/id=26%)	GGAGTGAGCTTGAATCTGTTCAAATAGAACTCGAACTTTTAAACACTTTTAAAGCAAACC
Q2_P24414	C808890.1	0	up	2.39519	1.51875	2.09158	1.51907	0.623406	1.6296	3.6296	Smp_161550	Sense	adenylyl cyclase-associated protein, putative	-	gi|256052412 adenylyl cyclase-associated protein [Schistosoma mansoni] adenylyl cyclase-associated protein, putative [Schistosoma mansoni] (e-113/cov=45%/id=100%)	AAAACGCTTTTGGCTTCGTCAGGGATCTCATTGAACTATCCAACATTTATAGCAAACCAA
Q2_P39408	JAP02810.C	0	up	1.0987	1.5051	1.3201	0.497274	1.18146	1.12053	3.12053	Sjc_0000950	Sense	-	Sjp 0000950|ko:K04531 amyloid beta (A4) precursor protein-binding, family A, member 1, putative	gi|76152581 SJCHGC07709 protein [Schistosoma japonicum] (3e-87/cov=89%/id=100%)	GGTTCTGTTGTCCCCTTTTTCCGGGAAAAAGTTCGCAACTATCCGTTCAGAAAGCAATTA
Q2_P05026	C809173.1	0	up	0.821995	0.601487	1.2602	0.790184	1.06825	0.908424	2.90842	Smp_059980	Sense	arginase, putative	Sjp 0215170|ko:K01476 arginase [EC3.5.3.1], putative	gi|256082096 arginase [Schistosoma mansoni] arginase [Schistosoma mansoni] arginase, putative [Schistosoma mansoni] (e-102/cov=99%/id=98%)	TAAGAGCATGTTTAGGCCATTGTCGTTCGGGTCATTTACCATTCAAAGTTCGTAATTTAA
Q2_P12556	C908752.1	0	up	0.922644	1.51654	0.837238	1.60978	0.792678	1.13578	3.13578	Smp_159400	Sense	phospholipid transport protein	Sjp 0022690|SEC14-like protein 2, putative	gi|256083732 phospholipid transport protein [Schistosoma mansoni] phospholipid transport protein [Schistosoma mansoni] (9e-48/cov=46%/id=98%)	GTACAAGTCCAGATACCTATATCGAAATGATCGCAATGAAACGTATATCATCACATGAAA
Q2_P06407	C811303.1	0	up	1.65977	0.713202	1.54236	1.58072	0.783462	1.2559	3.2559	Smp_094880	Sense	starch branching enzyme II, putative	Sjp 0065120|ko:K00700 1,4-alpha-glucan branching enzyme [EC2.4.1.18], putative	gi|256053157 starch branching enzyme II [Schistosoma mansoni] starch branching enzyme II, putative [Schistosoma mansoni] (e-153/cov=93%/id=99%)	GGAACATGCTTACTATGCTTCGTTCGGATACCAGGTGACTAGCTTCTTTGCTGCCTCCAG
Q2_P12459	C908573.1	0	up	0.69651	0.741144	0.598763	0.907492	1.12034	0.81285	2.81285	Smp_160830	Sense	phospholipase d - related	-	gi|256084186 phospholipase d-related [Schistosoma mansoni] phospholipase d-related [Schistosoma mansoni] (2e-82/cov=98%/id=99%)	CTTTATTGTACCTTCATATACTGATGCACAAAAAAGAATACCATATGCTCGGGTGAATCA
Q2_P09791	C903739.1	0	up	1.64318	2.74925	1.7602	1.17873	0.93109	1.65249	3.65249	Smp_054730	Sense	trim56 protein, putative	Sjp 0100680|B-box type zinc finger protein ncl-1, putative	gi|256081001 trim56 protein [Schistosoma mansoni] trim56 protein, putative [Schistosoma mansoni] (9e-74/cov=93%/id=100%)	AAAAGACTTCCGCGACTCTATTGAGATGATGCATAGTTTGCTTTCAGAGTTAAGCTCATC
Q2_P35883	C915622.1	0	up	1.64174	1.30201	0.842064	1.53934	0.652095	1.19545	3.19545	Smp_163380	Sense	serine/threonine kinase	-	gi|256085235 serine/threonine protein kinase [Schistosoma mansoni] serine/threonine kinase [Schistosoma mansoni] (8e-63/cov=101%/id=59%)	ACGTAGTTATATTGGTCATGTAAATTTTTCAACACGTTCACCGCTACAAAGTTTGTCCCA
Q2_P21208	C804517.1	0	up	1.68155	1.94448	3.09185	0.743566	1.94132	1.88055	3.88055	Smp_062520	Sense	n-terminal acetlytransferase-related	-	gi|256082579 n-terminal acetlytransferase-related [Schistosoma mansoni] n-terminal acetlytransferase-related [Schistosoma mansoni] (e-118/cov=84%/id=82%)	TCTTCTTCAGCTACACAATCGAGGAAAATCAGATGATGTAGTTGGTAAAGTTCTTACATC
Q2_P38400	JAP01964.C	0	up	0.999321	1.94626	2.43372	1.99882	0.819712	1.63957	3.63957	Sjc_0028140	Sense	-	Sjp 0028140|CDK5 regulatory subunit-associated protein 1-like 1, putative	gi|76154241 SJCHGC04814 protein [Schistosoma japonicum] (0.0/cov=93%/id=93%)	GCGGAAGTATTATCACATCCTAGAGTGTATTCATTTCTTCATATTCCTGTTCAATCTGGT
Q2_P06470	C811403.1	0	up	1.56614	1.49109	1.04035	0.654924	2.04112	1.35872	3.35872	Smp_139070	Sense	3bp-1 related rhogap	Sjp 0099920|Rho GTPase-activating protein RICH2, putative	gi|256076546 hypothetical protein [Schistosoma mansoni] 3bp-1 related rhogap [Schistosoma mansoni] (e-103/cov=99%/id=92%)	ATTTAGAAAATGTGACTGTGCTGTTGTTGCTGGTGCTTTGAAACAATATTTGCTTAGTCT
Q2_P21435	C804848.1	0	up	1.54213	1.42137	2.68587	1.26211	0.96151	1.5746	3.5746	Smp_101230	Sense	phenylalanyl-tRNA synthetase alpha chain, putative	Sjp 0080790|ko:K01889 phenylalanyl-tRNA synthetase alpha chain [EC6.1.1.20A], putative	gi|256089797 phenylalanyl-tRNA synthetase subunit alpha [Schistosoma mansoni] phenylalanyl-tRNA synthetase alpha chain, putative [Schistosoma mansoni] (e-106/cov=96%/id=93%)	ATCTTCATCCTCTTCTGCGTGTACGATCAGAATTCTGTAGGATACTTTGTGATATGGGGT
Q2_P03640	C806941.1	0	up	1.26887	0.867165	0.727215	1.27524	0.658108	0.95932	2.95932	C806941.1	Antisense	-	-	No hits	GAGAACGTTAATAGCTACTAAATTGTTATCCATTACGGTCACACAATTAGTTGTCATTCC
Q2_P05312	C809804.1	0	up	0.755898	0.863839	0.615678	0.534898	0.627339	0.67953	2.67953	Smp_028360.x	Sense	tubulin epsilon chain, putative	Sjp 0009290|ko:K10391 tubulin epsilon, putative	gi|256075956 tubulin subunit epsilon [Schistosoma mansoni] tubulin epsilon chain, putative [Schistosoma mansoni] (e-115/cov=75%/id=99%)	GGTTTCGATACTGGCATGTTTGATTCAAGCGCTAATTCACTTCAGGAATTAATAATTCAA
Q2_P41111	JAP04495.C	0	up	1.37685	1.50398	1.86901	1.7734	0.466888	1.39803	3.39803	Sjc_0069020	Sense	-	Sjp 0069020|ko:K04705 signal transducing adaptor molecule, putative	gi|226490260 Signal transducing adaptor molecule [Schistosoma japonicum] (e-103/cov=84%/id=91%)	CCACTTCAAATGAGAAGACTAGTTTATATCCTTCTTGCTCTCAACTTCCATTTAATTCAC
Q2_P03056	C806042.1	0	up	1.10351	1.14517	1.79413	0.596028	1.26391	1.18055	3.18055	Smp_070540	Sense	hypothetical protein	-	gi|256084056 hypothetical protein [Schistosoma mansoni] expressed protein [Schistosoma mansoni] (1e-82/cov=68%/id=91%)	CGATTGATCAAGAAGGAGTGAATTTCACTACATCTGAAAAACTTGTTTCAATCATTCCTG
Q2_P38703	JAP00451.S	0	up	1.30061	1.15063	0.479625	1.14534	1.54292	1.12382	3.12382	Sjc_0007980	Sense	-	Sjp 0007980|ko:K06179 ribosomal large subunit pseudouridine synthase C, putative	gi|56753585 SJCHGC01427 protein [Schistosoma japonicum] (2e-73/cov=50%/id=78%)	CCTATACTTGGTGATCATAAATATTCTCATGCAGAATATTTAGCACCACAACGTTTACCA
Q2_P27508	C900182.1	0	up	1.62477	1.9962	1.6951	0.766108	0.831642	1.38277	3.38277	C900182.1	Sense	-	-	No hits	ATACAACAAATGTACCAGTGATGACAGCACTCTATTCTCATCGTCTTGTCTATTTATTCC
Q2_P13923	C911453.1	0	up	0.915425	1.04721	0.98985	0.65974	0.534858	0.829417	2.82942	Smp_146110	Sense	hypothetical protein	Sjp 0056350|expressed protein	gi|256078966 hypothetical protein [Schistosoma mansoni] expressed protein [Schistosoma mansoni] (8e-54/cov=92%/id=85%)	CACAACACAAAGAAAGTATAGAATCTTTGAAATCTTCAATAACACCTGCTGAACTGAACC
Q2_P19158	C801808.1	0	up	1.23215	2.57697	1.86977	1.74157	0.718355	1.62777	3.62777	Smp_027750	Sense	hypothetical protein	Sjp 0009720|ko:K10395 kinesin family member 4/7/21/27, putative	gi|256075824 hypothetical protein [Schistosoma mansoni] expressed protein [Schistosoma mansoni] (e-159/cov=91%/id=95%)	AATGGTATTGGCTGCTGCCGAAACTCCATGTACTTCTTCAACCGCTGATTCGGAACCTAG
Q2_P37004	C917570.1	0	up	2.20369	1.46516	1.34372	0.578395	1.54105	1.4264	3.4264	Smp_032720	Sense	hypothetical protein	-	gi|256076826 hypothetical protein [Schistosoma mansoni] expressed protein [Schistosoma mansoni] (4e-93/cov=99%/id=98%)	CCTGGAGCTTATCAAGATTTTGTAAACAAAACTTCATCGGTCAGACCAAATAAAAAACCA
Q2_P31981	C907974.1	0	up	1.7684	1.36217	0.938905	0.722432	0.963257	1.15103	3.15103	Smp_063560	Sense	hypothetical protein	Sjp 0039750|Transmembrane protein 120B, putative	gi|256082773 hypothetical protein [Schistosoma mansoni] expressed protein [Schistosoma mansoni] (4e-66/cov=99%/id=99%)	AAGGGGTGGTGGAATATATCTCATTTTATGTCAACAGCCTACTCTGGTATTATGCTTATC
Q2_P23578	C807768.1	0	up	1.49521	0.922739	1.53295	0.957745	0.634194	1.10857	3.10857	Sjc_0021490	Sense	-	Sjp 0021490|WD repeat-containing protein 46, putative	gi|256069917 hypothetical protein [Schistosoma mansoni] expressed protein [Schistosoma mansoni] (2e-69/cov=81%/id=95%)	AGTTTCTTCACCAAGAAACGCTCGTTGCCCGTTGCAGAAAAATATGTTACTATATATGAC
Q2_P39844	JAP08510.C	0	up	0.81858	2.34393	2.24678	2.09364	0.956411	1.69187	3.69187	Sjc_0205460	Sense	-	Sjp 0205460|IPR007529,Zinc finger, HIT-type,domain-containing	gi|256085989 hypothetical protein [Schistosoma mansoni] conserved hypothetical protein [Schistosoma mansoni] (4e-66/cov=56%/id=77%)	GGCATCTGTGATACTATTACCTATTGTCGGAAAGAGAATTATTCAACGTTTCTTTTTCAG
Q2_P38695	JAP00193.S	0	up	1.09468	0.771822	1.61795	0.687015	1.17808	1.06991	3.06991	Sjc_0206910	Sense	-	Sjp 0206910|IPR002143,Ribosomal protein L1,domain-containing	gi|256070669 50S ribosomal protein L1 [Schistosoma mansoni] 50S ribosomal protein L1, putative [Schistosoma mansoni] (9e-42/cov=98%/id=72%)	AAGTCAAGGTCACTACCATTGGAATGAATACGATACTGTTGTCGCTCATCAAAGTTGGGA
Q2_P18455	C800665.1	0	up	1.31567	0.649146	1.32854	1.7797	0.866021	1.18782	3.18782	Smp_173640	Sense	hypothetical protein	-	gi|256053072 hypothetical protein [Schistosoma mansoni] expressed protein [Schistosoma mansoni] (e-138/cov=99%/id=86%)	GTGCAAACTCGTCGCCAGTTTATTGAGTCAGGAATAAAATATGCACGTCGAGCGTTAAGC
Q2_P16563	C917320.1	0	up	0.775362	0.577488	1.06036	1.26331	1.39256	1.01382	3.01382	Smp_124450	Sense	activin receptor, putative	-	gi|256071124 serine/threonine protein kinase [Schistosoma mansoni] serine/threonine kinase [Schistosoma mansoni] (9e-32/cov=98%/id=100%)	TGCGCATACTACTGGAAATTACAAACAGCTTAGTTCAAGGATTGTGCTTTCTACATTCAG
Q2_P30890	C905845.1	0	up	2.22334	2.07179	0.910732	1.27655	0.946865	1.48585	3.48585	Smp_017750	Sense	phospholipase A-2-activating protein, putative	-	gi|256073801 phospholipase A-2-activating protein [Schistosoma mansoni] phospholipase A-2-activating protein, putative [Schistosoma mansoni] (9e-19/cov=171%/id=40%)	GAGAATTTTATGGGCACACAAATTTTGTTTATGGATTGGCTTGTTCGCCTAATTTTCCAA
Q2_P35708	C915405.1	0	up	0.81713	1.13179	1.93059	2.73251	1.85207	1.69282	3.69282	Smp_145140	Sense	wnt-5, putative	-	gi|256078608 wnt-5 [Schistosoma mansoni] wnt-5, putative [Schistosoma mansoni] (e-117/cov=96%/id=99%)	GCTAGTAGACAATTAAGTCGTATCACACCAGATCATATCACATATTTAGACGAATCATCA
Q2_P40105	JAP11452.C	0	up	2.04201	1.78228	2.7384	0.811133	1.15222	1.70521	3.70521	Sjc_0084180	Sense	-	Sjp 0084180|ko:K02321 DNA polymerase alpha subunit B, putative	gi|256083451 transforming growth factor-beta receptor type I [Schistosoma mansoni] transforming growth factor-beta receptor type I, putative [Schistosoma mansoni] (5e-63/cov=70%/id=72%)	ATGGAGTCAGTATGCACAGTTTTCGGTCACGCCACACTGTTTGATTTTACCGTCTAAATT
Q2_P05391	C809969.1	0	up	0.870891	1.07498	2.09997	1.42424	0.947342	1.28349	3.28349	Smp_171370	Sense	serine/threonine kinase	-	gi|256087767 serine/threonine protein kinase [Schistosoma mansoni] serine/threonine kinase [Schistosoma mansoni] (9e-41/cov=48%/id=86%)	GGCTGTGATCAGAAAACGTCCTACTTTAAATTCACTTGATTCAGTATTGAAATCTCCAAA
Q2_P00932	C802166.1	0	up	0.76032	0.962124	1.1313	0.851663	0.498149	0.840712	2.84071	Smp_133280	Sense	arginyl-tRNA synthetase, putative	Sjp 0038640|ko:K01887 arginyl-tRNA synthetase [EC6.1.1.19], putative	gi|256074367 arginyl-tRNA synthetase [Schistosoma mansoni] arginyl-tRNA synthetase, putative [Schistosoma mansoni] (5e-90/cov=99%/id=100%)	TATAATCCTAATGTGCACAAAGTTCAACATATTGGATTTGGTGTGGTGCTCGGTGAAGAT
Q2_P12364	C908389.1	0	up	1.07979	1.65709	2.63899	1.07137	1.24302	1.53805	3.53805	C908389.1	Antisense	-	-	No hits	TCAGTTCTTAACGGACCGGACAAATTTTATTCACGAGCCTGGACGTCATTCTCATTGCAT
Q2_P39374	JAP02540.C	0	up	0.694001	2.49594	1.75234	1.63662	1.19801	1.55538	3.55538	Sjc_0207630	Sense	-	Sjp 0207630|expressed protein	gi|76153057 SJCHGC03186 protein [Schistosoma japonicum] (5e-92/cov=71%/id=100%)	CGAGATGAATCGATTAGCTTAGATGAAGTTCGACCAATACTACGTAATATATCACAAGAA
Q2_P07210	C812600.1	0	up	1.61449	1.69132	0.868441	0.791538	0.905452	1.17425	3.17425	Smp_062070.x	Sense	sulfide quinone reductase, putative	Sjp 0215490|ko:K00540 sulfide dehydrogenase [EC:1.-.-.-], putative	gi|256082469 sulfide quinone reductase [Schistosoma mansoni] sulfide quinone reductase, putative [Schistosoma mansoni] (0.0/cov=57%/id=99%)	GCTTGTCCTATAGTTACTGGGTATAATCGTGGTATTATAGCAGAATTTGATTATAGAGCT
Q2_P24538	C809040.1	0	up	0.598388	1.54762	2.48252	2.97022	2.17854	1.95546	3.95546	Smp_161290	Sense	xap-5 protein-related	Sjp 0214130|Protein FAM50 homolog, putative	gi|256084348 xap-5 protein-related [Schistosoma mansoni] xap-5 protein-related [Schistosoma mansoni] (2e-61/cov=79%/id=86%)	AAAAGTTGTACTACATTTTAGATCCCTCAAGATGATTTGTAGACCGAACAAAAACCTCAG
Q2_P00730	C801788.1	0	up	1.09998	1.15237	0.842597	0.881943	0.472463	0.889869	2.88987	Smp_045500	Sense	annexin, putative	Sjp 0301370|Annexin A4, putative	gi|256079188 annexin [Schistosoma mansoni] annexin, putative [Schistosoma mansoni] (e-132/cov=71%/id=100%)	GCGTAATATGGAAGATGCTTTAAAATCAGAAATGCATGGGCATACACTCAGTGCCTTACT
Q2_P19872	C802703.1	0	up	1.56021	1.96185	3.24784	0.918224	1.61652	1.86093	3.86093	Smp_077810	Sense	hypothetical protein	-	gi|256085488 hypothetical protein [Schistosoma mansoni] conserved hypothetical protein [Schistosoma mansoni] (e-132/cov=75%/id=96%)	CGTTTGCCTGTCCGATTCTAGAAAGAACTCTTCCAAACGAGGATCATCATCTGGAACTTT
Q2_P38171	C920444.1	0	up	1.0691	1.13604	1.11588	0.690713	0.526314	0.90761	2.90761	Smp_187140	Sense	subfamily C1A non-peptidase homologue (C01 family)	Sjp 0044950|Cathepsin L-like proteinase precursor, putative	gi|256092595 subfamily C1A non-peptidase homologue (C01 family) [Schistosoma mansoni] subfamily C1A non-peptidase homologue (C01 family) [Schistosoma mansoni] (1e-35/cov=99%/id=100%)	GGTTATGTGAAAGTACTTCGTAACCATTGGAATATGTGTGGAATTGCTTCAATGGCTTTT
Q2_P19999	C802864.1	0	up	2.03082	0.9746	1.74503	1.63273	0.624102	1.40146	3.40146	Smp_083790	Sense	hypothetical protein	Sjp 0082970|Bromodomain-containing protein 7, putative	gi|256086587 hypothetical protein [Schistosoma mansoni] expressed protein [Schistosoma mansoni] (e-133/cov=99%/id=98%)	GAAGGGAAACTGTCTGCTTTTGATTCTTTTGATTCGTGTTCAGAAGTTAATTCTGATGAA
Q2_P35608	C915287.1	0	up	1.24531	2.11697	1.56947	0.535796	1.44515	1.38254	3.38254	C915287.1	Sense	-	-	No hits	CATCCGGTGATATTGAGGTCATCCACACACAATAACTACTTCTCTTACTCATGCTTTCCA
Q2_P20036	C802908.1	0	up	1.40754	1.03096	1.51683	0.96913	0.524042	1.0897	3.0897	Smp_150510	Sense	wipi-2, putative	Sjp 0012950|WD repeat domain phosphoinositide-interacting protein 2, putative	gi|256080643 wipi-2 [Schistosoma mansoni] wipi-2, putative [Schistosoma mansoni] (1e-97/cov=97%/id=94%)	TTACAACTGGTAAGGTCAATACATTCGCATCAGTTGTTGCTGGTGGTTTAAAAGATGAAA
Q2_P19639	C802398.1	0	down	-1.40666	-1.23243	-1.66265	-1.18894	-1.4688	-1.39189	0.608105	Smp_162370	Sense	Linker histone H1	-	gi|256084841 Linker histone H1 [Schistosoma mansoni] Linker histone H1 [Schistosoma mansoni] (1e-32/cov=36%/id=100%)	GCACCAAAGAAGAAGTAAAGTGGTTTGATGGTGCCTGTATAGGTGCTGCTACTACGGAGA
Q2_P25945	C811272.1	0	down	-1.15451	-1.2378	-1.47415	-1.11936	-0.995726	-1.19631	0.803691	Smp_135560	Sense	Collagen alpha-1(I) chain precursor, putative	Sjp 0090920|ko:K06236 collagen, type I/II/III/V/XI, alpha, putative	gi|256075208 Collagen alpha-1(I) chain precursor [Schistosoma mansoni] Collagen alpha-1(I) chain precursor, putative [Schistosoma mansoni] (4e-42/cov=99%/id=59%)	AACCAGGTCAAAGAGGACCAGAAGGATCCATGGGTGTAGCAGGAAGACCAGGGGAGAGAG
Q2_P00770	C801866.1	0.134133	up	1.23057	1.58296	1.61312	1.43984	0.402365	1.25377	3.25377	Smp_125940.x	Sense	hypothetical protein	-	gi|256071698 hypothetical protein [Schistosoma mansoni] expressed protein [Schistosoma mansoni] (e-158/cov=66%/id=99%)	GGTGTGACTAAATTAACCGATAACTTAGCATCAATTCAGTGGAACGCTTTAATTAAAGAG
Q2_P03904	C807355.1	0.134133	up	2.15914	2.1691	2.1796	0.555217	1.18968	1.65055	3.65055	Smp_010690	Sense	arp2/3, putative	Sjp 0303620|ko:K05758 actin related protein 2/3 complex, subunit 2, putative	gi|256072403 arp2/3 [Schistosoma mansoni] arp2/3, putative [Schistosoma mansoni] (e-175/cov=69%/id=96%)	GGGTCGAACAATGCGTACAGGCTAATATTTTCAATCAATCAATTTATTGATTTAGGAACG
Q2_P34616	C912975.1	0.134133	up	0.67208	0.651665	1.05307	0.620873	1.07958	0.815454	2.81545	Smp_103460.x	Sense	eukaryotictranslation initiation factor, putative	Sjp 0304260|ko:K03238 translation initiation factor eIF-2 beta subunit, putative	gi|256090332 eukaryotictranslation initiation factor [Schistosoma mansoni] eukaryotictranslation initiation factor, putative [Schistosoma mansoni] (1e-71/cov=75%/id=92%)	TGTTGTGTGGTACCTGCCAGTCTTCTGAAACAGACCTATGCAAAGACTCAAGACTTCTTT
Q2_P05208	C809582.1	0.134133	up	0.84341	0.767808	0.746178	0.652986	0.445231	0.691122	2.69112	Smp_142480	Sense	tRNA splicing 2' phosphotransferase 1 , putative	-	gi|56752907 SJCHGC01721 protein [Schistosoma japonicum] (e-133/cov=64%/id=77%)	CGTTATGCATACATATTACATTACACTTGGACAGCCCACTTTCATATGTTTATCTGTATC
Q2_P36202	C916027.1	0.134133	up	1.06752	1.62377	2.681	2.07639	0.830812	1.6559	3.6559	gi|256079716	Sense	-	-	gi|256079716 hypothetical protein [Schistosoma mansoni] kif1, putative [Schistosoma mansoni] (1e-06/cov=39%/id=71%)	GGTCATTCTTTGCTGTGTAGTCCTATGACCCATTGCCAGCTTGTTGACCAGATTGCCAAT
Q2_P25077	C809737.1	0.134133	up	1.33506	0.889149	1.11548	0.495966	0.888085	0.944748	2.94475	Smp_052870	Sense	26S proteasome non-ATPase regulatory subunit, putative	Sjp 0207640|ko:K03037 26S proteasome regulatory subunit N7, putative	gi|256052142 26S proteasome non-ATPase regulatory subunit [Schistosoma mansoni] 26S proteasome non-ATPase regulatory subunit, putative [Schistosoma mansoni] (1e-89/cov=89%/id=91%)	GCTTTCGATTAGACACAATTTTCCATATCATACGAATTGGATTCTTTTTTGGAGATAGGG
Q2_P07091	C812389.1	0.134133	up	1.00549	1.08127	1.40672	0.603524	0.69657	0.958714	2.95871	Smp_169010	Sense	adenylate cyclase, putative	-	gi|256052709 adenylate cyclase [Schistosoma mansoni] adenylate cyclase, putative [Schistosoma mansoni] (6e-74/cov=71%/id=89%)	CCGTACTGACGTTTCCAGGAACAGTATTCATCATTGTTGTCATAATAATGTTAATAACAC
Q2_P18123	C800271.1	0.134133	up	1.17519	1.2691	1.27695	1.11135	0.38489	1.04349	3.04349	Smp_021160.x	Sense	peptidyl-prolyl cis-trans isomerase-like 2, ppil2	Sjp 0043890|ko:K10598 peptidyl-prolyl cis-trans isomerase-like 2, putative	gi|256074495 peptidyl-prolyl cis-trans isomerase-like 2 ppil2 [Schistosoma mansoni] peptidyl-prolyl cis-trans isomerase-like 2, ppil2 [Schistosoma mansoni] (0.0/cov=49%/id=100%)	TCAGTTCTTTATTACTTTCCGAAAGTGCAAGCATCTGGATCGCAAGCACACTGTATTCGG
Q2_P19756	C802558.1	0.134133	up	1.18131	1.05245	1.49727	1.51953	0.450364	1.14019	3.14019	Smp_080210	Sense	lipid-binding protein, putative	Sjp 0200060|Retinaldehyde-binding protein 1-like protein 2, putative	gi|256085858 lipid-binding protein [Schistosoma mansoni] lipid-binding protein, putative [Schistosoma mansoni] (1e-79/cov=72%/id=98%)	CACCAGAAAGTCCTGTAGTTAATTGGTATGATCGTTCAACTATAACTATTGCAATACTTG
Q2_P03228	C806301.1	0.134133	up	0.817652	0.736613	1.26405	0.574457	1.17344	0.913243	2.91324	Smp_012480	Sense	exonuclease, putative	Sjp 0050150|ko:K10746 exonuclease 1, putative	gi|256072777 exonuclease [Schistosoma mansoni] exonuclease, putative [Schistosoma mansoni] (e-109/cov=99%/id=99%)	ATGGCTGGCTGTGACTATTTTAGTGGAATTCCTGGCATAGGATTAAACACTGCTGCTAAA
Q2_P18042	C800181.1	0.134133	up	3.03382	3.64083	1.54763	1.09573	1.62998	2.1896	4.1896	gi|56756539	Sense	-	-	gi|56756539 SJCHGC01599 protein [Schistosoma japonicum] (2e-81/cov=73%/id=79%)	GTGGTTCACATTGGCCAATGAATTCAAACTTGAGTACAAGATTACAGAAATCCAATTCAA
Q2_P14448	C912483.1	0.134133	up	0.742133	1.10807	2.19748	1.33574	1.16306	1.3093	3.3093	Smp_137010	Sense	DEAD box ATP-dependent RNA helicase, putative	-	gi|256075757 DEAD box ATP-dependent RNA helicase [Schistosoma mansoni] DEAD box ATP-dependent RNA helicase, putative [Schistosoma mansoni] (8e-81/cov=98%/id=99%)	TCTATGGCTCGTGGCATAGATATTAACGATGTGGAATGTGTCGTATCTTATGATGTACCA
Q2_P36155	C915971.1	0.134133	up	1.03607	0.962495	1.79394	0.738479	0.934181	1.09303	3.09303	Smp_040020	Sense	centromere protein A (cenp-A) (centromere autoantigen A), putative	Sjp 0001170|Histone H3-like centromeric protein CSE4, putative	gi|256078158 centromere protein A (cenp-A) (centromere autoantigen A) [Schistosoma mansoni] centromere protein A (cenp-A) (centromere autoantigen A), putative [Schistosoma mansoni] (2e-60/cov=99%/id=94%)	GCGCAATACATGCAAAACGTATAACAGTTATGAGCAAGGATATACAATTAGTGACACATT
Q2_P39355	JAP02434.C	0.134133	up	1.42919	1.32023	1.01182	0.421647	1.20805	1.07819	3.07819	Sjc_0098950	Sense	-	Sjp 0098950|similar to UPF0555 protein KIAA0776, putative	gi|76153250 SJCHGC07353 protein [Schistosoma japonicum] (e-105/cov=69%/id=100%)	ATTTTGTCTTCACAGTTACCAAGTGATGTGCCCAGTGAAGTGATTGATCAGGTCGCTGAT
Q2_P05661	C810404.1	0.134133	up	0.729246	0.625029	0.84279	0.45039	0.750956	0.679682	2.67968	Smp_064510	Sense	rna-binding protein nob1, putative	Sjp 0302360|ko:K07060 NOB1, LOC489733; NIN1/RPN12 binding protein 1 homolog, putative	gi|256082921 rna-binding protein nob1 [Schistosoma mansoni] rna-binding protein nob1, putative [Schistosoma mansoni] (0.0/cov=95%/id=99%)	GCAGAAGCTTTTTACAAGGTATACATGCTGAGCATGGCCTTAAACCAACAAGAGGCAAGG
Q2_P24983	C809607.1	0.134133	up	0.659476	0.605305	1.06215	0.714482	0.644475	0.737177	2.73718	Smp_075860.x	Sense	60S ribosomal protein L35, putative	Sjp 0208290|ko:K07151 STT3, subunit of the oligosaccharyltransferase complex, homolog A, putative	gi|291239388 PREDICTED: Dolichyl-diphosphooligosaccharide--protein glycosyltransferase subunit STT3A, putative-like [Saccoglossus kowalevskii] (e-120/cov=34%/id=76%)	GCTTGTACGAATATTCCGGGTAAAACCATATGCAAATCGAGGAGTTAACTAATTTTTGTA
Q2_P08423	C901740.1	0.134133	up	1.97338	1.32655	0.849451	0.707376	1.31529	1.23441	3.23441	Smp_121780	Sense	serine/threonine kinase	-	gi|256070185 serine/threonine protein kinase [Schistosoma mansoni] serine/threonine kinase [Schistosoma mansoni] (3e-44/cov=99%/id=96%)	AAATGAAACTAAACGACCTAAACCTCCACAAGTCACTGGACATCAATTATTATCAAGTAG
Q2_P32096	C908213.1	0.134133	up	1.13631	1.42527	0.796568	1.80244	0.690007	1.17012	3.17012	Smp_156540	Sense	wnt related	-	gi|256082819 wnt related [Schistosoma mansoni] wnt related [Schistosoma mansoni] (3e-31/cov=90%/id=70%)	CAGCACAAACCAACAAATATCCATCATACAGTTCAGCACAACAAATGTATGATTCAATAG
Q2_P05750	C810502.1	0.134133	up	0.783052	0.672259	0.445019	0.68136	0.858272	0.687992	2.68799	Smp_103200	Sense	ATP synthase subunit d, putative	Sjp 0007070|ko:K02149 V-type H+-transporting ATPase subunit D, putative	gi|56758018 SJCHGC06750 protein [Schistosoma japonicum] ATPase, H+ transporting, lysosomal 34kDa, V1 subunit D [Schistosoma japonicum] ATPase, H+ transporting, lysosomal 34kDa, V1 subunit D [Schistosoma japonicum] ATPase, H+ transporting, lysosomal 34kDa,p: [Parsing package id...]	CTCAGCTGATCATGCTCCAAATATTCTAAACCAAGATGAAAATGAAGGACAAATTCTCTT
Q2_P35984	C915753.1	0.134133	up	1.2081	0.660789	0.902011	0.596996	0.75923	0.825425	2.82543	Sjc_0066700	Sense	-	Sjp 0066700|ko:K09881 acylglycerol kinase [EC2.7.1.94], putative	gi|76154979 SJCHGC04140 protein [Schistosoma japonicum] (4e-95/cov=91%/id=75%)	GTGGAGTCGTAATTTTGGTGCGTTATGGAGATCTACTTGGTATTGGCTTCGATCATCTGA
Q2_P12498	C908644.1	0.134133	up	1.92327	2.54399	2.2021	1.73179	0.382804	1.75679	3.75679	Smp_181000	Sense	OUT-1 peptidase (C88 family)	-	gi|256090662 OUT-1 peptidase (C88 family) [Schistosoma mansoni] OUT-1 peptidase (C88 family) [Schistosoma mansoni] (1e-80/cov=99%/id=100%)	GTGATCCAATCAAGTATTCTGAAGCATTCCTTGGGATGTCAAATGAACAATATTCAAATC
Q2_P27185	C813172.1	0.134133	up	0.667902	0.744573	0.91443	0.554135	0.535179	0.683244	2.68324	Smp_065980	Sense	heat shock protein 70 (hsp70)-interacting protein, putative	-	gi|256083208 heat shock protein 70 [Schistosoma mansoni] heat shock protein 70 (hsp70)-interacting protein, putative [Schistosoma mansoni] (e-169/cov=66%/id=90%)	CCACAACTTGTCAATCACTTACGTCAAACATTTCATACCAATGTTAGTGGACAAAATTCA
Q2_P23671	C807899.1	0.134133	up	1.72533	2.40411	1.46373	0.624331	1.19574	1.48265	3.48265	Smp_133150	Sense	hypothetical protein	Sjp 0043810|Conserved oligomeric Golgi complex component 5, putative	gi|256074319 hypothetical protein [Schistosoma mansoni] expressed protein [Schistosoma mansoni] (e-122/cov=99%/id=99%)	GGAACCTTTCCACTGACCACCACAATTGAAACAATGACACCAATTAAAAATCCACTTCAG
Q2_P26822	C812524.1	0.134133	up	1.59007	1.34096	0.562948	0.8871	0.981765	1.07257	3.07257	Smp_136730	Sense	subfamily A1A unassigned peptidase (A01 family)	-	gi|256075652 subfamily A1A unassigned peptidase (A01 family) [Schistosoma mansoni] subfamily A1A unassigned peptidase (A01 family) [Schistosoma mansoni] (e-125/cov=98%/id=99%)	GGTGCATTATTTTATGTTCAATATGGTACTGGAACAGCATCAGGATTTTTAAGCTCAGAT
Q2_P18132	C800281.1	0.134133	up	0.763882	1.30672	1.09019	0.924829	2.03571	1.22427	3.22427	Smp_135540	Sense	Protein VTS1, putative	-	gi|256075204 Protein VTS1 [Schistosoma mansoni] Protein VTS1, putative [Schistosoma mansoni] (e-123/cov=85%/id=100%)	GGATCCCTACAAACTGTATTACATTCATTAGCTTCTATGGTTATGCCTACTAGACATTTT
Q2_P16186	C916561.1	0.134133	up	0.637222	0.642054	0.915889	0.530184	0.610759	0.667221	2.66722	Smp_148450	Sense	chitinase, putative	-	gi|256079886 chitinase [Schistosoma mansoni] chitinase, putative [Schistosoma mansoni] (9e-20/cov=28%/id=89%)	CTTGATGTCGATAGCTCAACGTCTGCAAACTATACTATCCAGAGGTACGGGTGTTTCTAT
Q2_P27963	C901509.1	0.134133	up	1.21519	1.87183	2.24181	1.14422	0.664744	1.42756	3.42756	Smp_149180	Sense	hypothetical protein	-	gi|256080167 hypothetical protein [Schistosoma mansoni] conserved hypothetical protein [Schistosoma mansoni] (2e-67/cov=64%/id=97%)	TACATTCTGCAACATTTCAGAAACATGTAGAAAGTCGGAATGACAGCTCACGTCATAAAA
Q2_P27520	C900196.1	0.134133	up	1.87806	1.9147	1.05919	0.537762	1.36851	1.35164	3.35164	Smp_142780	Sense	retinoblastoma binding protein, putative	Sjp 0059740|Retinoblastoma-binding protein 5, putative	gi|256077753 retinoblastoma binding protein [Schistosoma mansoni] retinoblastoma binding protein, putative [Schistosoma mansoni] (e-107/cov=94%/id=100%)	TAGTATTGTTGCATCATATGATCGTCGTGGTCGTTATATTTATACTGGGAACTCAAAAGG
Q2_P01838	C803961.1	0.134133	up	2.45827	2.92759	1.33662	0.691608	1.76024	1.83487	3.83487	Smp_192420	Sense	adam, putative	-	gi|256069479 adam [Schistosoma mansoni] adam, putative [Schistosoma mansoni] (e-125/cov=97%/id=87%)	TCCATGTAACAGTAGAAATCCTAATAATTTTGAACCAGCTGGTGCCAACTCAAACGACTC
Q2_P21859	C805460.1	0.134133	up	0.824003	0.657061	1.36117	0.772126	0.755295	0.87393	2.87393	Smp_071470	Sense	hypothetical protein	Sjp 0213970|ko:K10153 interferon regulatory factor 2, putative	gi|256084226 hypothetical protein [Schistosoma mansoni] expressed protein [Schistosoma mansoni] (e-116/cov=77%/id=99%)	CAGGTAAATGTGATAGGCCCGCTAATATATGTTTTTCCATATATGTTTACGTAAATCCCT
Q2_P05961	C810735.1	0.134133	up	0.640647	0.779938	0.982051	0.582585	0.559476	0.708939	2.70894	Smp_061650	Sense	26S proteasome subunit S9, putative	Sjp 0096060|ko:K03036 26S proteasome regulatory subunit N6, putative	gi|256082391 26S proteasome subunit S9 [Schistosoma mansoni] 26S proteasome subunit S9, putative [Schistosoma mansoni] (0.0/cov=91%/id=96%)	CCAGAATGTGATGGTAAAGACTATCCTTTAGCACTATCTGCAATCCAATCTCTTGGAGGT
Q2_P09130	C902791.1	0.134133	up	1.12655	1.44544	1.20082	0.562652	0.704818	1.00806	3.00806	C902791.1	Antisense	-	-	No hits	GTAGACATTCTACATATTACTGTAATTTCACCCCGGTTTTTTGTAGTTGAAGTCTATCCT
Q2_P38619	JAP08838.C	0.134133	up	0.727958	0.994152	0.912467	0.641698	0.490256	0.753306	2.75331	Sjc_0004050	Sense	-	Sjp 0004050|expressed protein	gi|76153599 SJCHGC04740 protein [Schistosoma japonicum] (1e-72/cov=70%/id=74%)	AAATCATTAGATCAAAATCAATCTATACCACCTACGGTTTCAATTCATTTACCCGGTGCA
Q2_P39113	JAP00978.C	0.134133	up	0.760916	0.557703	1.17872	0.977283	0.659221	0.826768	2.82677	Sjc_0042380	Sense	-	Sjp 0042380|ko:K06965 pelota homolog, putative	gi|76156578 SJCHGC05015 protein [Schistosoma japonicum] (e-104/cov=61%/id=100%)	GACTGCATTAAATGACTTTTACCAAATGCTTAAAACAGATCAATCACGTGCATTCTATGG
Q2_P03021	C805978.1	0.134133	up	1.22819	1.19648	2.58972	1.12517	1.08292	1.4445	3.4445	Smp_146570	Sense	histidyl-tRNA synthetase-related	-	gi|256079143 histidyl-tRNA synthetase-related [Schistosoma mansoni] histidyl-tRNA synthetase-related [Schistosoma mansoni] (8e-92/cov=86%/id=100%)	GCAGTATTTCTCTCAATGATCCAAATCTTCGACCTGATACAGAGATATTAAAAGATCTTG
Q2_P23192	C807248.1	0.134133	up	1.90362	1.93091	3.28244	0.742054	1.53372	1.87855	3.87855	Smp_124120	Sense	DNA polymerase epsilon subunit b, putative	-	gi|256070995 DNA polymerase epsilon subunit B [Schistosoma mansoni] DNA polymerase epsilon subunit B, putative [Schistosoma mansoni] (e-173/cov=99%/id=99%)	AACTAATCTGGATAGGCCAGATACTTTGGATCAGTTGACTACGCTTTTCAGTGGTTATTC
Q2_P13961	C911525.1	0.134133	up	1.04904	0.821635	0.645626	0.794715	1.51923	0.966049	2.96605	Smp_154650	Sense	nuclear lim interactor-interacting factor (nli- interacting factor) (nli-if), putative	Sjp 0200010|CTD small phosphatase-like protein, putative	gi|226484758 Carboxy-terminal domain RNA polymerase II polypeptide A small phosphatase 2 [Schistosoma japonicum] (1e-15/cov=97%/id=100%)	CTAGTGCGCGCACAGTTGTTGATTATCTGAGAGAGTTCAGGCCGCCACAAAATGCAGCTG
Q2_P32087	C908194.1	0.134133	up	0.757369	0.664506	1.65938	1.07389	1.05034	1.0411	3.0411	Smp_037460.x	Sense	hypothetical protein	-	gi|256077623 hypothetical protein [Schistosoma mansoni] expressed protein [Schistosoma mansoni] (3e-99/cov=89%/id=82%)	AATCCGACAGCAGCTGACCAGTCCACTCATGATCTACCAAATCGACCAATAAGCAAAGAG
Q2_P29416	C903585.1	0.134133	up	1.2762	1.29417	2.48861	0.814527	1.21211	1.41712	3.41712	Smp_086450.x	Sense	pseudouridylate synthase, putative	-	gi|76162946 SJCHGC06806 protein [Schistosoma japonicum] (3e-29/cov=53%/id=80%)	AACAACCATCTTCGAAGTCTATTGTAGATGAGTCAGTTCCTAGTTTCTCCAATGCTTCCA
Q2_P29437	C903617.1	0.134133	up	0.558706	1.03772	0.907312	1.4528	1.68461	1.12823	3.12823	Smp_075360	Sense	hypothetical protein	-	gi|256085009 hypothetical protein [Schistosoma mansoni] hypothetical protein [Schistosoma mansoni] (7e-66/cov=99%/id=87%)	CGTACACCTTCTCCAACAGACTATTTCGTTATGCAATATCATGGAAGAAGTTTACATAAT
Q2_P19688	C802468.1	0.134133	up	0.622474	0.444487	0.508627	0.54891	0.627893	0.550478	2.55048	Smp_049600.x	Sense	DNAj (hsp40) homolog, subfamily C, member, putative	Sjp 0213560|ko:K09523 DnaJ homolog, subfamily C, member 3, putative	gi|256079991 DNAj (hsp40) homolog subfamily C member [Schistosoma mansoni] DNAj (hsp40) homolog, subfamily C, member, putative [Schistosoma mansoni] (0.0/cov=95%/id=99%)	TGCAAGCTGAGAAAAAGTTCGTTGAAATTTCTGCAGCTAAGGAGGTCCTTACAGATGACG
Q2_P10892	C905419.1	0.134133	up	1.51328	1.54387	1.91987	0.335877	1.55034	1.37264	3.37264	Smp_157290	Sense	hypothetical protein	Sjp 0017600|ko:K06676 condensin complex subunit 2, putative	gi|256083034 hypothetical protein [Schistosoma mansoni] expressed protein [Schistosoma mansoni] (4e-45/cov=98%/id=92%)	TCGCATTGAGATTGGTTACGCCCGAACTGCGAAAATGATTAACGTTCAACGGTTAAAGTG
Q2_P34597	C912948.1	0.134133	up	1.31572	1.07489	0.449769	1.04257	1.61333	1.09925	3.09925	gi|26245442	Sense	-	-	gi|26245442 Rac GTPase [Schistosoma mansoni] (0.003/cov=34%/id=95%)	TACTGCTTTACCATCTCCGCAGTCAGGAAATGGCTCATCTACTTCTTCAACTGTTTCTTC
Q2_P07882	C900182.1	0.134133	up	1.36826	1.29695	0.782186	1.09728	0.482183	1.00537	3.00537	C900182.1	Antisense	-	-	No hits	AAACAATGGCATCGTCAATTTGTCCGCACGCCATATCGACGAATGAATTATGCGCCAAAA
Q2_P12791	C909298.1	0.134133	up	0.712429	1.05135	1.54737	0.613118	1.07979	1.00081	3.00081	Smp_121140.x	Sense	hypothetical protein	-	No hits	CAATACCCTTAGTAATCAACAACATTTTGGTTTCGTGACTAAAGTTCTACTGTGATCTGA
Q2_P33864	C911579.1	0.134133	up	0.907597	2.32702	1.40421	0.763182	1.97333	1.47507	3.47507	Smp_178680	Sense	poly(A) polymerase, putative	-	gi|256089935 poly(A) polymerase [Schistosoma mansoni] poly(A) polymerase, putative [Schistosoma mansoni] (2e-16/cov=99%/id=100%)	GGATTATTTTAACGGTCGCGATGACTTGAAAAATCATCGCATACGATTTGTAGGGGATCC
Q2_P21845	C805444.1	0.134133	up	1.0154	1.08498	2.24861	2.53584	1.04327	1.58562	3.58562	Smp_170590	Sense	cation efflux protein/ zinc transporter, putative	Sjp 0089340|Zinc transporter 5, putative	gi|256087536 cation efflux protein/ zinc transporter [Schistosoma mansoni] cation efflux protein/ zinc transporter, putative [Schistosoma mansoni] (9e-50/cov=92%/id=76%)	TGTGTGATTGGTTATTCAGCTATGCCCCTGCTCAATGATACCCTTAGTTTGCTTACTTTA
Q2_P10523	C904800.1	0.134133	up	0.661657	1.08844	0.798276	1.01273	0.489014	0.810025	2.81003	Smp_150960	Sense	hypothetical protein	Sjp 0019490|similar to Uncharacterized protein KIAA0892 precursor, putative	gi|256080822 hypothetical protein [Schistosoma mansoni] expressed protein [Schistosoma mansoni] (5e-28/cov=53%/id=100%)	CCAGCCACCGCATACAGTTGCATCAACTTCAGATACTAATTTATTATAATTCATCATTTC
Q2_P24700	C809230.1	0.134133	up	1.45511	2.66173	1.2524	1.44951	0.758788	1.51551	3.51551	Smp_149640	Sense	hypothetical protein	-	gi|256080357 hypothetical protein [Schistosoma mansoni] expressed protein [Schistosoma mansoni] (e-134/cov=92%/id=91%)	CCAATAGTTCGAACCCGTACTATCCGATTTATTCTTGATCCATCAATACAAATTAATGAG
Q2_P21105	C804387.1	0.134133	up	0.521077	0.577485	0.601222	0.456389	0.469505	0.525136	2.52514	Smp_023270.x	Sense	hypothetical protein	-	gi|256074908 hypothetical protein [Schistosoma mansoni] expressed protein [Schistosoma mansoni] (0.0/cov=85%/id=97%)	GGTTTGGAGCTCGCACATGATCATTTCGTTAGAAACCAAATAATTGTATATGTTCTATGT
Q2_P09472	C903299.1	0.134133	up	1.16382	0.64027	0.838863	0.61933	1.32924	0.918305	2.91831	Smp_163540	Sense	hypothetical protein	-	gi|256085292 hypothetical protein [Schistosoma mansoni] expressed protein [Schistosoma mansoni] (9e-66/cov=74%/id=68%)	GTACGGACAAAATTAAAAAGTCTCATTCTAATTCTGTTTCACGCAAGTCTAGTGGAACAA
Q2_P20063	C802947.1	0.134133	up	0.565334	0.639074	0.671842	0.945776	1.11543	0.787492	2.78749	Smp_159230	Sense	quinone oxidoreductase, putative	-	gi|256052383 quinone oxidoreductase [Schistosoma mansoni] quinone oxidoreductase, putative [Schistosoma mansoni] (e-171/cov=81%/id=97%)	CTCCATTCACTTTGGGCTCTGAATGTACTGGAATTATTAGTGAAGTCGGTGAAAAAGTGA
Q2_P06898	C812069.1	0.134133	up	2.75831	2.8006	1.52605	1.34087	0.748119	1.83479	3.83479	Smp_009980	Sense	ran binding protein 9-related	Sjp 0070020|ko:K09189 myeloid/lymphoid or mixed-lineage leukemia protein 5, putative	gi|256072284 ran binding protein 9-related [Schistosoma mansoni] ran binding protein 9-related [Schistosoma mansoni] (e-141/cov=90%/id=98%)	CTGCCAATTCAAACAGTGTTGTTAATCAACCTATCGGTTTATCACCCAATGTTAATTACA
Q2_P18313	C800490.1	0.134133	up	0.946695	1.10935	1.70009	0.692514	0.773984	1.04453	3.04453	Smp_179490	Sense	bestrophin-related	Sjp 0051630|Bestrophin-1, putative	gi|256090200 bestrophin-related [Schistosoma mansoni] bestrophin-related [Schistosoma mansoni] (1e-96/cov=61%/id=97%)	GTCAATTGATGCAAGGTGAAGTTGTTCGTACATCACCATCTAAATCAATATTACAACAAC
Q2_P21107	C804389.1	0.134133	up	1.12062	1.03206	1.28803	0.675415	0.5083	0.924884	2.92488	Smp_022400	Sense	glucose-6-phosphate isomerase, putative	-	gi|256074720 glucose-6-phosphate isomerase [Schistosoma mansoni] glucose-6-phosphate isomerase, putative [Schistosoma mansoni] (e-172/cov=41%/id=99%)	GTCTTATCTATTTCCTTAGTGAGTAGTATAGTCTCTTCTGTGGTTTGTTTCTGGGTTTTT
Q2_P25933	C811259.1	0.134133	up	1.03572	1.04739	1.32004	0.575006	0.60918	0.917467	2.91747	Smp_163110	Sense	DEAD box ATP-dependent RNA helicase, putative	Sjp 0011260|ATP-dependent RNA helicase DDX1, putative	gi|256085130 DEAD box ATP-dependent RNA helicase [Schistosoma mansoni] DEAD box ATP-dependent RNA helicase, putative [Schistosoma mansoni] (3e-72/cov=70%/id=97%)	ACTTTCTTATATGTACAGATGTTGCTGCACGTGGTATCGATATTACTGGTCTCCCATATG
Q2_P32744	C909541.1	0.134133	up	1.36108	1.40832	0.742639	1.48886	0.523172	1.10481	3.10481	Smp_126540	Sense	hypothetical protein	Sjp 0312160|Collagen alpha-1(XV) chain precursor [Contains: Endostatin, putative	gi|76152955 SJCHGC06390 protein [Schistosoma japonicum] (3e-75/cov=99%/id=92%)	GGACGTTCAAAACCACAAGCGAAATTATTGAATTTTGATGGTGTTGATATAACAGATGAC
Q2_P39175	JAP01374.C	0.134133	up	1.54896	1.12802	2.27447	0.521791	1.69752	1.43415	3.43415	Smp_067260	Sense	transforming growth factor-beta receptor type I, putative	Sjp 0084180|ko:K02321 DNA polymerase alpha subunit B, putative	gi|76155616 SJCHGC07999 protein [Schistosoma japonicum] (e-119/cov=93%/id=100%)	GATCCAGTGTATCCAACTCCACCTATCGACAAGTCGTGGATAGAAAAAACACCACATCTG
Q2_P06667	C811695.1	0.134133	up	0.891243	1.85278	1.23485	0.574939	1.23554	1.15787	3.15787	Smp_038990	Sense	bromodomain containing protein, putative	-	gi|256077963 bromodomain containing protein [Schistosoma mansoni] bromodomain containing protein, putative [Schistosoma mansoni] (e-136/cov=90%/id=83%)	GCTGAATTAAAAGCTAATGAAATGCTTTATTGTGTTTGTCGTACACCGTATGAACCAACA
Q2_P05631	C810372.1	0.134133	up	0.718785	0.601422	0.806283	0.532642	0.483232	0.628473	2.62847	Smp_005180	Sense	hypothetical protein	Sjp 0215560|ko:K03267 G1 to S phase transition protein, putative	gi|256071305 hypothetical protein [Schistosoma mansoni] expressed protein [Schistosoma mansoni] (e-125/cov=83%/id=92%)	GAGAAACAATTGCCATTGGGAAAGTTGTTAAAATTTTGAACTCTTCTGACCAGTGAAATG
Q2_P39147	JAP01248.C	0.134133	up	2.34852	1.2292	1.00664	2.06559	0.769646	1.48392	3.48392	Smp_018640	Sense	hypothetical protein	Sjp 0095380|ko:K04231 galanin receptor 2, putative	gi|76155892 SJCHGC03982 protein [Schistosoma japonicum] (e-109/cov=99%/id=100%)	CCTTTTAATTTGAATGTGGATAATACGGAATTCCTTGATGAAACATGGTGTCTTCCAACA
Q2_P35740	C915445.1	0.134133	up	0.536596	0.766777	1.05973	0.996336	0.580978	0.788083	2.78808	Smp_126890	Sense	G-protein coupled receptor fragment, putative	-	gi|256072070 G-protein coupled receptor fragment [Schistosoma mansoni] G-protein coupled receptor fragment, putative [Schistosoma mansoni] (9e-44/cov=43%/id=92%)	TTAGCCTCCTAATTCCTACAATATGTACCAAAAATATAGGTCAGAAAGTTGTCCCAAACG
Q2_P37811	C919263.1	0.134133	up	0.996993	2.47767	1.32466	1.58827	0.792781	1.43607	3.43607	Smp_167360	Sense	hypothetical protein	-	gi|256086495 hypothetical protein [Schistosoma mansoni] expressed protein [Schistosoma mansoni] (7e-51/cov=66%/id=99%)	TCGACTAGTTTCTCATCTCCATTGTCGGGTGCAAGTAACTAATTACATTGTTGATATTCT
Q2_P32431	C908916.1	0.134133	up	0.703924	1.22479	1.61952	0.959215	2.24263	1.35002	3.35002	Smp_067500	Sense	hypothetical protein	-	gi|256052340 hypothetical protein [Schistosoma mansoni] hypothetical protein [Schistosoma mansoni] (4e-39/cov=47%/id=92%)	CATTCGCAGCTGTCATTAAACTGGTTTCTTGACTTATGGAATAATATGTTGGTGCCTATT
Q2_P21905	C805529.1	0.134133	up	1.26495	1.11919	1.44008	1.20371	0.345137	1.07461	3.07461	Smp_105200.x	Sense	glypican, putative	-	gi|256090653 glypican [Schistosoma mansoni] glypican, putative [Schistosoma mansoni] (0.0/cov=56%/id=98%)	TTTCTTCCCAGGACTGATTATAGGCAACGACGACAACAGGAGTTTGTATTTGTTGATCAT
Q2_P34102	C911998.1	0.134133	up	1.37862	0.737057	1.86902	0.640336	1.54904	1.23482	3.23482	Smp_024220	Sense	hypothetical protein	Sjp 0201020|expressed protein	gi|256075107 hypothetical protein [Schistosoma mansoni] hypothetical protein [Schistosoma mansoni] (e-143/cov=99%/id=98%)	GTCGATGGGAAGTGGAACATTTTTCTAGTTTTGATACAAGCGTATACTCAAAACCTATTA
Q2_P12623	C908940.1	0.134133	up	1.77298	1.64817	1.00317	0.939392	0.590128	1.19077	3.19077	Smp_135220	Sense	hypothetical protein	-	gi|256075083 hypothetical protein [Schistosoma mansoni] expressed protein [Schistosoma mansoni] (7e-14/cov=98%/id=100%)	TGGAAATCCGGGCTATCTGATTGGTCGTCCAATAATAGGCGCTAAGATAAATATAACTGA
Q2_P19457	C802186.1	0.134133	up	1.19465	0.360862	1.5275	1.09953	1.22409	1.08133	3.08133	Smp_104390	Sense	nephrin related	Sjp 0057460|Irregular chiasm C-roughest protein precursor, putative	gi|256090500 nephrin related [Schistosoma mansoni] nephrin related [Schistosoma mansoni] (e-112/cov=99%/id=100%)	GTACAGCTTTTGTACCAGAATTCCCCCCTGTATCTAAACAAATGTATATAGCTAAAAGAA
Q2_P36171	C915988.1	0.134133	up	1.40745	0.773237	0.953485	0.715571	0.622292	0.894406	2.89441	Sjc_0300960	Sense	-	Sjp 0300960|ko:K03695 ATP-dependent Clp protease ATP-binding subunit ClpB, putative	gi|226483493 ClpB caseinolytic peptidase B homolog [Schistosoma japonicum] (2e-30/cov=88%/id=97%)	GAAGCTGACATTGAAATATCTCGAGACTTTAAAGAAAAAGTTATGCGTCCGATTTTAAGG
Q2_P39814	JAP08180.C	0.134133	up	1.3601	1.03186	1.8983	0.619633	0.908735	1.16373	3.16373	Sjc_0042490	Sense	-	Sjp 0042490|ko:K01509 adenosinetriphosphatase [EC3.6.1.3], putative	gi|257215840 DEAD (Asp-Glu-Ala-Asp) box polypeptide 56 [Schistosoma japonicum] (e-138/cov=67%/id=99%)	CGTCATGACAAACCACTCAAACATGTTGCTCAACCACATCTCAAAGATGTACCAGATTAT
Q2_P11554	C906832.1	0.134133	up	0.777096	1.1845	2.03911	0.794249	1.93942	1.34688	3.34688	Smp_152910	Sense	hypothetical protein	-	gi|256081534 hypothetical protein [Schistosoma mansoni] expressed protein [Schistosoma mansoni] (1e-22/cov=65%/id=100%)	CGAAGAATCCACACTGAAATTGCCACCTATCATTTCCAAAAATCCAAATGAACAATCATT
Q2_P20291	C803259.1	0.134133	up	0.631243	0.855093	0.427847	0.962924	0.907474	0.756916	2.75692	Smp_130980	Sense	cyclin k, putative	Sjp 0036620|Cyclin-K, putative	gi|256073526 cyclin k [Schistosoma mansoni] cyclin k, putative [Schistosoma mansoni] (e-118/cov=99%/id=93%)	ATATCATGGAATAAATAGTAAAGCAGAGCCACCTGCTAAAAGGCAAGCATTGATGCGTCC
Q2_P12559	C908760.1	0.134133	up	2.63069	2.5081	1.50053	0.938191	0.87694	1.69089	3.69089	Smp_144580	Sense	hypothetical protein	-	gi|256078368 hypothetical protein [Schistosoma mansoni] expressed protein [Schistosoma mansoni] (4e-71/cov=99%/id=99%)	GAAGCACGTGTGAATAGTTCTGATATTTCTCTTGAGAAATATGAACCTAATTCACTTCAG
Q2_P13742	C911127.1	0.134133	up	2.60284	1.46301	1.1902	1.34412	0.736487	1.46733	3.46733	Smp_022130	Sense	hypothetical protein	Sjp 0216130|TBC1 domain family member 22B, putative	gi|256074682 hypothetical protein [Schistosoma mansoni] expressed protein [Schistosoma mansoni] (2e-68/cov=97%/id=99%)	CAACCTGGCCTACAAAACAATGTAATGATGTTGGCTAGTTTAATTGAACGTATTGATACT
Q2_P41144	JAP06063.C	0.134133	up	0.776532	0.698509	1.54068	1.25287	0.701613	0.99404	2.99404	gi|76153346	Sense	-	-	gi|76153346 SJCHGC02935 protein [Schistosoma japonicum] (3e-44/cov=40%/id=100%)	AGTGTTACTGATTCTCAACAATTAATATCACATCCAAGAACATCATTCCCTCGTCCACAA
Q2_P19178	C801835.1	0.134133	up	0.529022	1.11862	2.07331	1.32117	1.20872	1.25017	3.25017	Smp_025030	Sense	glutamate-cysteine ligase	-	gi|256075280 gamma-glutamylcysteine synthetase ; glutamate-cysteine ligase [Schistosoma mansoni] gamma-glutamylcysteine synthetase, putative; glutamate-cysteine ligase [Schistosoma mansoni] (3e-62/cov=84%/id=82%)	CAAAATCAATTAACAGAATTTCGACGTTATGCTGCACAATATCAAACTGATGCTGAAGCA
Q2_P11576	C906877.1	0.134133	up	0.79621	1.0886	2.15045	1.16349	2.5227	1.54429	3.54429	Smp_154270	Sense	adenylsulfate kinase, putative	Sjp 0103660|ko:K00860 adenylylsulfate kinase [EC2.7.1.25], putative	gi|256082024 adenylsulfate kinase [Schistosoma mansoni] adenylsulfate kinase, putative [Schistosoma mansoni] (4e-66/cov=99%/id=100%)	GTGTCTTTGCCTTTCAATTGAGAAATCCTATACATAACGGTCATGCATTATTAATGACTG
Q2_P36073	C915875.1	0.134133	up	1.75234	0.982521	0.613553	1.46992	0.811288	1.12592	3.12592	Smp_129140.x	Sense	hypothetical protein	-	gi|256072895 hypothetical protein [Schistosoma mansoni] expressed protein [Schistosoma mansoni] (4e-82/cov=69%/id=100%)	CAGCTTCCGAGTCAATTTCTTGGCGACCGATTTGAATGCATCCTACGGAGTACAGAAATA
Q2_P28537	C902346.1	0.134133	up	1.38465	0.768726	1.74149	0.549997	1.21726	1.13243	3.13243	Smp_033050.x	Sense	DNA topoisomerase type I, putative	Sjp 0092890|ko:K03163 DNA topoisomerase I, putative	gi|256076901 DNA topoisomerase type I [Schistosoma mansoni] DNA topoisomerase type I, putative [Schistosoma mansoni] (6e-66/cov=97%/id=96%)	GGTAATTTCCGTATTGAACCACCAGGCCTATTTCGAGGCCGTGGCAACCACCCTAAAATG
Q2_P07390	C812866.1	0.134133	up	0.460141	0.509414	0.684319	0.517217	0.530017	0.540221	2.54022	Smp_138180.x	Sense	methyl-cpg binding protein, mbd, putative	-	gi|256076205 methyl-cpg binding protein mbd [Schistosoma mansoni] methyl-cpg binding protein, mbd, putative [Schistosoma mansoni] (e-133/cov=76%/id=84%)	GAAACTGAACGAGAAGGATGAACATATTTGTGTCTGTTTATCAGTTAGCAAACAGTTGTT
Q2_P39662	JAP05991.C	0.134133	up	2.20538	1.73341	1.01721	1.44716	0.525607	1.38576	3.38576	gi|256088135	Sense	-	-	gi|256088135 phosphatidylinositol-45-bisphosphate 3-kinase catalytic subunit alpha PI3K [Schistosoma mansoni] phosphatidylinositol-4,5-bisphosphate 3-kinase catalytic subunit alpha PI3K [Schistosoma mansoni] (4e-05/cov=10%/id=82%)	GAAATCGATTCGTCCAGGACACGTATATTCAAACTGGTATATACTATGCTCAGATCCAGC
Q2_P04078	C807642.1	0.134133	up	1.18038	0.947104	0.716492	0.931206	1.97758	1.15055	3.15055	Smp_170350	Sense	lung seven transmembrane receptor, putative	Sjp 0034110|Protein GPR107 precursor, putative	gi|256087462 lung seven transmembrane receptor [Schistosoma mansoni] lung seven transmembrane receptor, putative [Schistosoma mansoni] (2e-04/cov=20%/id=100%)	AGGATGGTCAACCTGCTATCAAACCCATAGGTTTGATTGACAATATTCATTACGCTCTTA
Q2_P26772	C812456.1	0.134133	up	1.37204	1.28763	1.60319	1.02178	0.360929	1.12911	3.12911	gi|29840885	Sense	-	-	gi|29840885 SJCHGC02868 protein [Schistosoma japonicum] (1e-94/cov=98%/id=67%)	GTTCAGATGTGGTTGTTCAATCCATTGGTTATAAATTTCACCGACATGGTTATGAAACAA
Q2_P02007	C804214.1	0.134133	up	1.82833	1.8914	2.58164	0.557346	1.08321	1.58838	3.58838	Smp_172620	Sense	hypothetical protein	Sjp 0024300|similar to Uncharacterized protein C2orf29, putative	gi|256052893 hypothetical protein [Schistosoma mansoni] expressed protein [Schistosoma mansoni] (3e-95/cov=69%/id=93%)	TCTCTTTTGTTACGTAGTGAACTGTTAATAGGTCGCAATAATGTCTTCCCAGAGTTTCTT
Q2_P32113	C908243.1	0.134133	up	1.68453	0.978863	2.14742	0.871412	0.809027	1.29825	3.29825	Smp_168220	Sense	protein regulator of cytokinesis 1 prc1, putative	-	gi|256086848 protein regulator of cytokinesis 1 prc1 [Schistosoma mansoni] protein regulator of cytokinesis 1 prc1, putative [Schistosoma mansoni] (1e-48/cov=99%/id=83%)	GAAAGATCCTTCTGTTTTAAAAAATCGAGGCGGGATTCTGTTGGTTATCGATAAAGAAAT
Q2_P40462	JAP07162.S	0.134133	up	0.562811	1.02731	1.50559	1.78585	0.866548	1.14962	3.14962	gi|226483407	Sense	-	-	gi|226483407 glycine receptor, alpha 1 [Schistosoma japonicum] (2e-23/cov=18%/id=100%)	GAAACCAGCGTCAATGTCTAAAATAGATAGTTATAGTCGATTCGTTTTTCCAGCATGTTT
Q2_P37174	C917842.1	0.134133	up	0.739671	0.97236	2.46763	1.27663	1.68063	1.42739	3.42739	Smp_165200	Sense	hypothetical protein	-	gi|256085798 hypothetical protein [Schistosoma mansoni] expressed protein [Schistosoma mansoni] (2e-35/cov=97%/id=82%)	TGATAGTGTGGAATTTGGACGTATTCTTTGTAACCAGGAGTTTACCTACCTTCATTCGGA
Q2_P35511	C915170.1	0.134133	up	1.30575	0.295484	1.14766	1.20708	1.34378	1.05995	3.05995	Smp_172410	Sense	serine/threonine protein kinase	-	gi|256088137 serine/threonine protein kinase [Schistosoma mansoni] serine/threonine protein kinase [Schistosoma mansoni] (4e-82/cov=100%/id=85%)	GTTTACGAAATCGAGGTTTTGGAATGAAAACCAGTCAACAGTTTGATGTAAACAAGCATT
Q2_P04129	C807740.1	0.134133	up	1.62276	0.791945	0.812486	0.830806	0.756318	0.962863	2.96286	Smp_003980	Sense	family C2 unassigned peptidase (C02 family)	Sjp 0205060|Calpain-A, putative	gi|256071061 family C2 unassigned peptidase (C02 family) [Schistosoma mansoni] family C2 unassigned peptidase (C02 family) [Schistosoma mansoni] (0.0/cov=99%/id=96%)	GTTGTGGATCCAGATGAGTCAGATGAAGATGGTTATGGCACTCTTGTAGTTGGTTTGATG
Q2_P22773	C806681.1	0.134133	up	1.69198	1.09035	1.12635	0.845826	0.51801	1.0545	3.0545	C806681.1	Sense	-	-	No hits	CTCTCCTGAAAATAACACTACCCCACATCATGAAAATTATTCCAGTAGTTATCATTCAAC
Q2_P02241	C804613.1	0.134133	up	2.29621	1.92163	2.07134	0.390505	1.19482	1.5749	3.5749	Smp_190870	Sense	hypothetical protein	-	gi|256068950 hypothetical protein [Schistosoma mansoni] hypothetical protein [Schistosoma mansoni] (9e-37/cov=60%/id=100%)	TTTGATTAATCCATCGAGAATCAACACTTTATCGTTAAGTACATCCAGTAAGCCAGTCAA
Q2_P39280	JAP02077.C	0.134133	up	0.667565	1.84129	1.61733	0.783041	2.2669	1.43522	3.43522	Sjc_0042880	Sense	-	Sjp 0042880|Peptidyl-glycine alpha-amidating monooxygenase precursor, putative	gi|76154002 SJCHGC08654 protein [Schistosoma japonicum] (e-127/cov=89%/id=100%)	CCTCATGATTTGACTTTGTCCCCCACAAATGATATTATTTATGTATCCGAAATCTATCCA
Q2_P00179	C800586.1	0.134133	up	0.769714	0.64208	1.31188	0.662891	0.724891	0.822291	2.82229	Smp_099560.x	Sense	hypothetical protein	Sjp 0303120|Nuclear fragile X mental retardation-interacting protein 1, putative	gi|256053307 hypothetical protein [Schistosoma mansoni] expressed protein [Schistosoma mansoni] (5e-85/cov=80%/id=82%)	TGAAGCCAAAAAGAAGCTTATTGAAGAACGTATCGAGAGAGGAGAAATATTTGAGACACC
Q2_P17991	C800123.1	0.134133	up	1.15392	0.76698	1.08939	1.01984	0.375952	0.881216	2.88122	Smp_011990	Sense	beta-galactosidase, putative	Sjp 0309200|ko:K01190 beta-galactosidase [EC3.2.1.23], putative	gi|256072678 beta-galactosidase [Schistosoma mansoni] beta-galactosidase, putative [Schistosoma mansoni] (e-175/cov=86%/id=100%)	TCAGGGTGGAACTAATTTTGGATTTTGGAACGGTGGTGCAAGACCTGAATCATCAATTAC
Q2_P21128	C804419.1	0.134133	up	0.480449	1.30313	1.41889	1.0692	0.708784	0.996091	2.99609	Smp_135270	Sense	hypothetical protein	-	gi|256075109 hypothetical protein [Schistosoma mansoni] expressed protein [Schistosoma mansoni] (e-112/cov=99%/id=100%)	CCTCGATCTATGAGCAACACAAAGTCGACTAAATTGAATGTCAAATATCCTAGCACTTGT
Q2_P08227	C901436.1	0.134133	up	1.06435	1.38998	1.67627	0.621179	0.66875	1.08411	3.08411	C901436.1	Antisense	-	-	No hits	GCTTTTCTCTTTTACCCGTTCCTCACCAACGATGCAAATCCCCCAAAGTACACGAAGCCT
Q2_P07017	C812273.1	0.134133	up	0.483359	0.484833	0.54088	0.745014	0.706631	0.592143	2.59214	gi|296124476	Sense	-	-	gi|296124476 alkaline phosphatase [Schistosoma mansoni] (0.0/cov=80%/id=99%)	CGAAGGAAACAATGGATCTCGACTCAGTGGACTTCATCTGAATAACTTTTATTATTTACT
Q2_P39518	JAP03949.C	0.134133	up	1.67679	1.5546	2.49004	1.17272	0.5116	1.48115	3.48115	gi|56754419	Sense	-	-	gi|56754419 SJCHGC07967 protein [Schistosoma japonicum] (2e-47/cov=41%/id=88%)	GGCGTCGTGTATTAGATCGCTTACGCATGAATTCGTCCGACTCTTAATGTAAATTATTTT
Q2_P28598	C902439.1	0.134133	up	2.09469	2.8637	2.19813	1.18107	0.52302	1.77212	3.77212	Smp_149120	Sense	insect origin recognition complex subunit, putative	Sjp 0083790|ko:K02604 origin recognition complex subunit 2, putative	gi|256080151 insect origin recognition complex subunit [Schistosoma mansoni] insect origin recognition complex subunit, putative [Schistosoma mansoni] (9e-32/cov=99%/id=100%)	CTGCATGTTGCAGATAGCTGTAAAAATCCAACTGAACAACTTCAACTAATATGCGATTTA
Q2_P29220	C903315.1	0.134133	up	1.71455	1.20944	1.19707	0.413912	0.982272	1.10345	3.10345	Smp_129540	Sense	sugar transporter, putative	-	gi|256073040 sugar transporter [Schistosoma mansoni] sugar transporter, putative [Schistosoma mansoni] (6e-44/cov=99%/id=100%)	CCATCACAATACTGAGAAGAGGGTGTCGTATTAATCATATTCTGAAGAAGGATAAATCAA
Q2_P19269	C801956.1	0.134133	up	0.400264	1.3079	1.25008	1.143	1.90279	1.20081	3.20081	Smp_155020	Sense	heat shock protein 70 (hsp70)-interacting protein, putative	Sjp 0002240|IPR013026,Tetratricopeptide region;IPR000408,Regulator of chromosome condensation, RCC1,domain-containing	gi|256082288 heat shock protein 70 [Schistosoma mansoni] heat shock protein 70 (hsp70)-interacting protein, putative [Schistosoma mansoni] (0.0/cov=64%/id=94%)	TCGACGTTTAGCACGTTTTATTCGTGCACGACTATCAGAATATACACTTCAATCACCAAG
Q2_P33270	C910421.1	0.134133	up	0.741374	0.917661	1.68578	1.21068	0.623804	1.03586	3.03586	Smp_154940	Sense	hypothetical protein	-	gi|256082261 hypothetical protein [Schistosoma mansoni] expressed protein [Schistosoma mansoni] (3e-39/cov=68%/id=96%)	GAAAACGGTTACCAATTGCTTCCACACCAAAAGTTACTGAACTTGAAGGATTCATTCCTC
Q2_P20538	C803617.1	0.240434	up	1.34205	1.17045	0.796236	0.446625	0.841736	0.919418	2.91942	Smp_139610	Sense	hypothetical protein	-	gi|256076724 hypothetical protein [Schistosoma mansoni] expressed protein [Schistosoma mansoni] (3e-59/cov=48%/id=100%)	CTCAATTCGCATAAAGATATCGAGGGTGAATCTGAAAAGGATATAATAACTGATGAACGA
Q2_P37831	C919295.1	0.240434	up	2.13881	1.59081	3.47669	1.65041	0.692672	1.90988	3.90988	Sjc_0005910	Sense	-	Sjp 0005910|ko:K01919 glutamate--cysteine ligase [EC6.3.2.2], putative	gi|257206168 putative Glutamate--cysteine ligase catalytic subunit [Schistosoma japonicum] (3e-73/cov=64%/id=93%)	CTTTTTACCTTTCCCCAATGGGCGCTAAATTCAATGACATTCCACTTGTTTATAATAAAG
Q2_P39752	JAP07481.C	0.240434	up	1.54148	1.77685	1.62999	0.884676	0.426109	1.25182	3.25182	Sjc_0013970	Sense	-	Sjp 0013970|expressed protein	gi|256071176 hypothetical protein [Schistosoma mansoni] hypothetical protein [Schistosoma mansoni] (e-129/cov=84%/id=65%)	CAGAGTATGAATTTATTATTAAACAGTTTGCTAATGTACGTATGGCTGATGTCTGGGAGA
Q2_P38510	JAP05804.C	0.240434	up	1.57064	1.19654	1.62629	0.615097	0.628865	1.12749	3.12749	gi|256086062	Sense	-	-	gi|256086062 Filamin-A-interacting protein 1 (FILIP) [Schistosoma mansoni] Filamin-A-interacting protein 1 (FILIP), putative [Schistosoma mansoni] (9e-46/cov=27%/id=77%)	AGAGACTCAATGGGAGCACATAAGAGATGTAGCTGCTAATCGCATTTATGAACTTAGCAC
Q2_P23481	C807655.1	0.240434	up	0.945663	0.74676	1.60357	0.89335	0.624568	0.962782	2.96278	Smp_101370.x	Sense	mesoderm induction early response 1 related	Sjp 0058760|Mesoderm induction early response protein 1, putative	gi|256089826 mesoderm induction early response 1 related [Schistosoma mansoni] mesoderm induction early response 1 related [Schistosoma mansoni] (0.0/cov=99%/id=99%)	GTTCCATGAAAGCTGGTAGTTGTCAGATGGACTCATCTATTAGTAGTAACAATGCACAAA
Q2_P02454	C804965.1	0.240434	up	1.03009	1.13664	2.19677	1.37747	0.605965	1.26939	3.26939	Smp_018460	Sense	phosphatidylinositol 4-kinase type-II, putative	Sjp 0033240|ko:K00888 phosphatidylinositol 4-kinase [EC2.7.1.67], putative	gi|256073944 phosphatidylinositol 4-kinase type-II [Schistosoma mansoni] phosphatidylinositol 4-kinase type-II, putative [Schistosoma mansoni] (1e-94/cov=69%/id=100%)	TTAGAATTGTCCACTAAAAAACGTTCTACAAGACATCATTGGCCACACCAACGATTAGCA
Q2_P38204	C920652.1	0.240434	up	0.681618	1.90383	1.58467	1.18062	0.673269	1.2048	3.2048	Smp_179900	Sense	hypothetical protein	-	gi|256090341 hypothetical protein [Schistosoma mansoni] expressed protein [Schistosoma mansoni] (3e-23/cov=64%/id=100%)	CGAATAAACGTTTGACTCGTACATTTTCAGATGATTCTGTAGTTAATGTTCGACAGTTTG
Q2_P26616	C812220.1	0.240434	up	1.50946	1.76535	1.59318	1.06233	0.321853	1.25043	3.25043	Smp_084890	Sense	ectonucleotide pyrophosphatase/phosphodiesterase, putative	Sjp 0204870|Ectonucleotide pyrophosphatase/phosphodiesterase family member 6 precursor, putative	gi|256086830 ectonucleotide pyrophosphatase/phosphodiesterase [Schistosoma mansoni] ectonucleotide pyrophosphatase/phosphodiesterase, putative [Schistosoma mansoni] (0.0/cov=80%/id=94%)	AGGAATTAGTTAAATCTGAGGTACTTTCTGAAGCTTAACTTCTCGGTCATACCGTGTTCT
Q2_P05474	C810175.1	0.240434	up	1.1571	0.767373	1.71831	0.686649	0.799057	1.0257	3.0257	Smp_008900	Sense	eukaryotic translation initiation factor 4 gamma, putative	-	gi|256072072 eukaryotic translation initiation factor 4 gamma [Schistosoma mansoni] eukaryotic translation initiation factor 4 gamma, putative [Schistosoma mansoni] (e-140/cov=80%/id=94%)	TTTTGAAACCTCGTCTTTACCAAAACAATTTTGTGGACCTTCACTCACATTGGGCTTCAA
Q2_P06090	C810873.1	0.240434	up	0.758626	1.84994	2.53671	1.57016	0.785673	1.50022	3.50022	Smp_090800	Sense	Xaa-Pro dipeptidase (M24 family)	-	No hits	TGTAGCGGCAGTTGTATTTGTACGAACTAATGATTCATTTGTATCCGACTGCCCTCTGAT
Q2_P18720	C801113.1	0.240434	up	0.854857	0.74288	1.15613	0.516665	0.580397	0.770186	2.77019	Smp_056860	Sense	snf5, putative	Sjp 0028120|SWI/SNF-related matrix-associated actin-dependent regulator of chromatin subfamily B member 1, putative	gi|256081444 snf5 [Schistosoma mansoni] snf5, putative [Schistosoma mansoni] (0.0/cov=91%/id=94%)	TTGTGCTGAATTAGGTTTAGGTGGAGAATTTGTTACAGCTGTTGCATATAGTATTCGTGG
Q2_P32718	C909493.1	0.240434	up	0.518629	0.896125	1.16847	0.579806	0.741467	0.780899	2.7809	Smp_137650	Sense	hypothetical protein	-	gi|256076021 hypothetical protein [Schistosoma mansoni] expressed protein [Schistosoma mansoni] (6e-41/cov=99%/id=94%)	ACGCTGTTCCTAAATTGGTAAGACCGTTGCAGTCTACAGTCGCTGGTTATACTACTTCCA
Q2_P03995	C807505.1	0.240434	up	1.62903	0.937361	2.48783	0.692968	1.33761	1.41696	3.41696	Smp_156870	Sense	protein tyrosine phosphatase, putative	Sjp 0206380|Receptor-type tyrosine-protein phosphatase V precursor, putative	gi|256082895 protein tyrosine phosphatase [Schistosoma mansoni] protein tyrosine phosphatase, putative [Schistosoma mansoni] (4e-94/cov=100%/id=100%)	CCACTGGTTTTGAAATATCAGTTACATTACTTGAAACTAACCAGTCGGATTGTTTCATCA
Q2_P02485	C805031.1	0.240434	up	0.981303	0.861753	0.607427	0.483158	0.582712	0.703271	2.70327	gi|256083100	Sense	-	-	gi|256083100 hypothetical protein [Schistosoma mansoni] expressed protein [Schistosoma mansoni] (2e-34/cov=58%/id=100%)	GGTAGTGTTCCGAATTCCGGTTTGTCTTAGTTATAATCTTCTAGCATATCTATTTCTGTC
Q2_P18534	C800767.1	0.240434	up	0.85417	0.615123	0.838635	1.43092	1.78619	1.10501	3.10501	Smp_002150	Sense	subfamily S1A unassigned peptidase (S01 family)	Sjp 0301550|ko:K01346 pancreatic elastase II [EC3.4.21.71], putative	gi|256070709 subfamily S1A unassigned peptidase (S01 family) [Schistosoma mansoni] subfamily S1A unassigned peptidase (S01 family) [Schistosoma mansoni] (0.0/cov=92%/id=87%)	GCTGCACAAATTGATCATCGTGTTACTGTTGCTATACTTCATCCAAATTATCATAGGAAA
Q2_P18606	C800858.1	0.240434	up	0.520154	0.378981	0.524056	0.57736	0.533757	0.506861	2.50686	Smp_011860	Sense	transcription factor LCR-F1 , putative	Sjp 0209350|IPR008917,Eukaryotic transcription factor, Skn-1-like, DNA-binding,domain-containing	gi|256072649 transcription factor LCR-F1 [Schistosoma mansoni] transcription factor LCR-F1 , putative [Schistosoma mansoni] (0.0/cov=93%/id=93%)	CTTCTCAACTCCCAAAACAGTCTTTCACTTAACTTTCGCTATGTTTGCACACCTACTGTA
Q2_P18375	C800560.1	0.240434	up	1.56293	1.40641	0.971753	0.488678	0.775181	1.04099	3.04099	Smp_104270	Sense	ectonucleotide pyrophosphatase/phosphodiesterase, putative	Sjp 0086960|Ectonucleotide pyrophosphatase/phosphodiesterase family member 5 precursor, putative	gi|256066485 ectonucleotide pyrophosphatase/phosphodiesterase [Schistosoma mansoni] ectonucleotide pyrophosphatase/phosphodiesterase, putative [Schistosoma mansoni] (0.0/cov=88%/id=100%)	GCATCGTAAGGAAACCAATGAACCATTCATTCGTTTACCCATTGATAATGATAAAGAGTT
Q2_P20975	C804206.1	0.240434	up	0.562199	0.650277	1.18888	0.641503	0.753171	0.759206	2.75921	Smp_176040	Sense	eukaryotictranslation initiation factor, putative	Sjp 0041990|ko:K03248 translation initiation factor eIF-3 subunit 4, putative	gi|256053246 eukaryotictranslation initiation factor [Schistosoma mansoni] eukaryotictranslation initiation factor, putative [Schistosoma mansoni] (1e-41/cov=90%/id=100%)	AAAAATGGAGAAAGTTTGGTGCTTCAAAATCTGATCCTTCTGGTGGAAATTTAGCCAATA
Q2_P03205	C806273.1	0.240434	up	0.769503	0.830845	1.3814	0.478287	0.895493	0.871105	2.8711	Smp_130520.x	Sense	prominin (prom) protein, putative	Sjp 0050690|ko:K06532 prominin, putative	gi|256073366 prominin (prom) protein [Schistosoma mansoni] prominin (prom) protein, putative [Schistosoma mansoni] (e-152/cov=63%/id=98%)	TACATATCATATCATGGCTTCTATATGAGACCACCAACAGATTATCAGGACAATTCACAG
Q2_P37838	C919310.1	0.240434	up	1.16099	0.635979	1.01959	0.664334	0.509473	0.798074	2.79807	Smp_035470	Sense	dolichyl-diphosphooligosaccharide-protein glycosyltransferase, putative	-	gi|256092956 dolichyl-diphosphooligosaccharide-protein glycosyltransferase [Schistosoma mansoni] dolichyl-diphosphooligosaccharide-protein glycosyltransferase, putative [Schistosoma mansoni] (8e-84/cov=76%/id=98%)	TCAAGAGCAATGTGATAACTGGGGGGAAAGTTGGTGCACCTTTGTTATACCGTGGGATAG
Q2_P11336	C906400.1	0.240434	up	1.70442	0.971673	0.710303	0.673497	0.925054	0.99699	2.99699	Smp_194570	Sense	hypothetical protein	Sjp 0006390|ko:K10341 WD repeat and SOCS box-containing protein 1, putative	gi|256062342 hypothetical protein [Schistosoma mansoni] expressed protein [Schistosoma mansoni] (e-118/cov=99%/id=99%)	CCTGTCAATTCTCCATTGAAAATCTATTTTGAGCTTGCACTTCAAACTCATACTAGTCTT
Q2_P37938	C919472.1	0.240434	up	0.698086	1.41629	2.63615	1.94298	0.935497	1.5258	3.5258	C919472.1	Sense	-	-	No hits	ATTTTACGCATCGCTTTTTAAGCAGTTAAATTTGTCACGATGTTCCCATTCACTTCTCTT
Q2_P19557	C802301.1	0.240434	up	1.98453	1.97017	2.01023	0.425725	0.926698	1.46347	3.46347	Smp_007550	Sense	leukotriene A4 hydrolase (M01 family)	Sjp 0022850|ko:K01254 leukotriene-A4 hydrolase [EC3.3.2.6], putative	gi|256071811 leukotriene A4 hydrolase (M01 family) [Schistosoma mansoni] leukotriene A4 hydrolase (M01 family) [Schistosoma mansoni] (1e-98/cov=89%/id=100%)	GTAGTCTTCTACCTTGTCAGGATACTCCAACTTCAAAGTTTCCTTTCGAAGCTAAGGTAA
Q2_P17912	C800033.1	0.240434	up	0.565409	0.693292	0.466421	0.986345	0.67478	0.677249	2.67725	Smp_063070.x	Sense	rabb and C, putative	Sjp 0304040|Ras-related protein Rab-26, putative	gi|256082665 rabb and C [Schistosoma mansoni] rabb and C, putative [Schistosoma mansoni] (e-167/cov=71%/id=97%)	ATACAAAATTTATTTCAAGCAGTTGCTGAATGCATGGTGTCTACATGGGGTGCTCCAAAA
Q2_P11045	C905710.1	0.240434	up	0.499949	0.886777	1.85092	2.26735	1.70269	1.44154	3.44154	Smp_151290	Sense	multidrug resistance pump, putative	-	gi|256080958 multidrug resistance protein [Schistosoma mansoni] multidrug resistance pump, putative [Schistosoma mansoni] (1e-38/cov=99%/id=97%)	GCTTGGTAGATAACTTCAATCCCCCAACCAATGAATTTAGTCCAAATTCACAAAAAATAC
Q2_P38419	JAP02785.C	0.240434	up	0.34156	2.04662	1.86074	1.83958	1.04926	1.42755	3.42755	Smp_130890	Sense	transient receptor potential cation channel, subfamily m, member, putative	Sjp 0200110|expressed protein	gi|76152630 SJCHGC07302 protein [Schistosoma japonicum] (2e-93/cov=88%/id=100%)	GTGATTTTCAAGATTGTAGTGCTAACGTTATACGTGCATTCATTCAACGTCGTTTAATGA
Q2_P25115	C809784.1	0.240434	up	0.698544	1.03154	0.508357	0.995794	1.53012	0.952871	2.95287	Smp_125820	Sense	hypothetical protein	-	gi|256071634 hypothetical protein [Schistosoma mansoni] expressed protein [Schistosoma mansoni] (e-174/cov=57%/id=98%)	CCTTGTCTTTGTTTGGTTACAAGGCGGATTCCCTTATTGAACATTTTGATAAAGCAATAA
Q2_P04228	C807926.1	0.240434	up	1.05152	1.00733	0.9815	0.404966	0.600132	0.809089	2.80909	Smp_045400	Sense	hypothetical protein	-	gi|256079165 hypothetical protein [Schistosoma mansoni] expressed protein [Schistosoma mansoni] (e-129/cov=88%/id=83%)	TTTCTTCACATCGTATAGATGCGTCGTGCCTGGATACTACTTTGGAAAAAAGTCCTGAAC
Q2_P15296	C914279.1	0.240434	up	1.0023	1.41395	1.92484	2.05054	0.414545	1.36124	3.36124	Smp_160140	Sense	transcription factor, putative	-	gi|256083965 hypothetical protein [Schistosoma mansoni] expressed protein [Schistosoma mansoni] (3e-22/cov=91%/id=98%)	CAGTCACTATCAACATACAACGTTCGAATCCTTGCGCTCTCTTGCCTACACCATCTATCC
Q2_P13509	C910559.1	0.240434	up	1.47734	1.18763	1.99609	0.564486	0.791568	1.20342	3.20342	Smp_133350	Sense	nucleolar GTP-binding protein, putative	Sjp 0213230|Nucleolar GTP-binding protein 1, putative	gi|256074396 nucleolar GTP-binding protein [Schistosoma mansoni] nucleolar GTP-binding protein, putative [Schistosoma mansoni] (3e-52/cov=94%/id=98%)	ACCCGCACTATCATCCTATGTGGTTTCCCGAATGTTGGAAAGTCGAGCTTTATCAACAAA
Q2_P37616	C918666.1	0.240434	up	0.88174	0.766609	0.624642	1.52764	1.76912	1.11395	3.11395	Smp_005640	Sense	poly(A) polymerase cid (pap) (caffein-induced death protein), putative	-	gi|256071408 poly(A) polymerase cid (pap) (caffein-induced death protein) [Schistosoma mansoni] poly(A) polymerase cid (pap) (caffein-induced death protein), putative [Schistosoma mansoni] (9e-77/cov=72%/id=100%)	GGTTCAAATCAAAGTGATATGGATATGTGTTTACTTGTAACATCACGCGATTTACATCAG
Q2_P39635	JAP05621.C	0.240434	up	3.32601	3.49094	1.26428	0.951245	1.5349	2.11348	4.11348	gi|256086524	Sense	-	-	gi|256086524 hypothetical protein [Schistosoma mansoni] hypothetical protein [Schistosoma mansoni] (1e-09/cov=10%/id=91%)	AATGGGAAGTCGTCACCTTTACCATTTCATGGTCATATACCCGGTCAACGTGTATAAAAA
Q2_P36626	C916947.1	0.240434	up	0.654809	0.932023	0.361608	0.923766	0.775494	0.72954	2.72954	Smp_138290	Sense	hypothetical protein	-	gi|256076244 hypothetical protein [Schistosoma mansoni] expressed protein [Schistosoma mansoni] (2e-69/cov=98%/id=90%)	CACCATTATCAACCACATCGACACATATGTTGTGCTAAATCAATACCATCTTTAAGTACA
Q2_P35610	C915290.1	0.240434	up	0.535856	0.6984	1.54448	1.6782	1.09799	1.11099	3.11099	Smp_035150	Sense	hypothetical protein	-	gi|256092888 hypothetical protein [Schistosoma mansoni] expressed protein [Schistosoma mansoni] (2e-98/cov=97%/id=99%)	GTTATTCAACAAATCACATAGCACCAACTAGTATGGCAGTCAACTTCGTTCAGCATAGTC
Q2_P38522	JAP05965.C	0.240434	up	1.09705	0.732672	1.89068	0.97536	0.706609	1.08047	3.08047	gi|76154284	Sense	-	-	gi|76154284 SJCHGC06056 protein [Schistosoma japonicum] (3e-67/cov=41%/id=92%)	GCTGGATTTTGTCCAAATTTAGAAGCATTAGAAATACAATGGGATCCAGATACTATTCGT
Q2_P05593	C810330.1	0.240434	down	-1.17352	-1.09072	-1.88892	-1.65529	-1.66276	-1.49424	0.505758	C810330.1	Antisense	-	-	No hits	GGGAATGGTTGACATTTGATATTTGTGGAAGAATTTCAAGGATGATCAATTTTAGCTCCT
Q2_P20859	C804060.1	0.240434	down	-1.64873	-1.88542	-1.83774	-1.18354	-1.01852	-1.51479	0.485211	C804060.1	Sense	-	-	No hits	ATCGCGATTACCGGCAATACCTTTAGTGAGTATGCGACCACCATCGCGGCTGGCACCGAA
Q2_P22493	C806318.1	0.240434	down	-0.859668	-1.02156	-1.38484	-1.26166	-0.995822	-1.10471	0.89529	C806318.1	Sense	-	-	No hits	AAGCAGGGTCCTCACATCAATTTGATGTGAGGGTCCGTGGCGCGAGGCATCCACGATAGT
Q2_P24039	C808388.1	0.240434	down	-0.800254	-0.834459	-0.815629	-0.948866	-0.686702	-0.817182	1.18282	gi|262089697	Antisense	-	-	gi|262089697 putative membrane protein [uncultured organism] (5e-05/cov=67%/id=33%)	GCGGATGGTATAGGCTCCGATATGGTCGCGAGTAAATGGAAGGGCAATGATTGAAGCTTC
Q2_P36927	C917431.1	0.240434	down	-1.30382	-1.36189	-1.26339	-0.723616	-1.28612	-1.18776	0.812236	Smp_167190	Sense	fibrillin-related	-	gi|256086422 fibrillin-related [Schistosoma mansoni] fibrillin-related [Schistosoma mansoni] (2e-51/cov=99%/id=100%)	ACGTTTGTGTCTGCCCTGAAGGTTTTATCTGGTTAGGTTATCCAGACTTAAAATGCAAAG
Q2_P20547	C803631.1	0.240434	down	-1.22393	-0.979211	-1.53126	-0.898426	-1.07775	-1.14212	0.857885	C803631.1	Sense	-	-	No hits	TGAACGTTGGGTTTGGCGAAAGAATGCACGGGATGATGATGGGTGCCCACGTGCTTTGCG
Q2_P07451	C812930.1	0.362291	up	0.836971	0.902433	1.85215	0.976044	0.680773	1.04967	3.04967	Smp_004990	Sense	chaperonin containing t-complex protein 1, zeta subunit, tcpz, putative	Sjp 0095780|ko:K09498 T-complex protein 1 subunit zeta, putative	gi|256071267 chaperonin containing t-complex protein 1 zeta subunit tcpz [Schistosoma mansoni] chaperonin containing t-complex protein 1, zeta subunit, tcpz, putative [Schistosoma mansoni] (0.0/cov=87%/id=99%)	GCGAGCCGGAATGAGTTCTCTCAAAGGTTAAATTCTTGCTTTTGTGAATTCATTAAATAT
Q2_P27365	C813442.1	0.362291	up	0.599918	0.742812	1.22387	1.12771	0.518028	0.842468	2.84247	Smp_085520	Sense	vacuolar ATP synthase subunit e, putative	-	gi|256086961 vacuolar ATP synthase subunit E [Schistosoma mansoni] vacuolar ATP synthase subunit E, putative [Schistosoma mansoni] (e-122/cov=55%/id=100%)	GCCACAACTACGTGAAATTTTATTCGGAGTAAATGAAGGTCGAAAATTCCGCAATTAATT
Q2_P11400	C906522.1	0.362291	up	0.371602	1.28916	1.2976	0.844282	0.878722	0.936273	2.93627	Smp_160030	Sense	strawberry notch-related	-	gi|256083916 strawberry notch-related [Schistosoma mansoni] strawberry notch-related [Schistosoma mansoni] (1e-41/cov=99%/id=96%)	AAGTCGGTTTACGAACGCGTAATTATTATGTTCTCAGCGGGTCAGTGTTAAATGTATGGG
Q2_P24552	C809055.1	0.362291	up	0.905873	0.539625	2.04212	1.36122	1.1125	1.19227	3.19227	Sjc_0093140	Sense	-	Sjp 0093140|Pre-mRNA-splicing factor 18, putative	gi|256081951 pre-mRNA processing factor [Schistosoma mansoni] pre-mRNA processing factor, putative [Schistosoma mansoni] (1e-77/cov=97%/id=69%)	TCGACCACACCCTTCGCTATCTGAAGTTCCTTTTGTCAAAATGGGGTCATGCTTTGAATA
Q2_P33190	C910299.1	0.362291	up	0.618252	1.31003	1.1995	1.76065	0.591483	1.09598	3.09598	Smp_170360	Sense	ubiquitin-specific peptidase 48 (C19 family)	-	No hits	GCGTTAAAAGTTTGTTACTTCTCAGGCGCCCTTACAGGAAGCCTATAATTCCTACAGTTG
Q2_P19865	C802690.1	0.362291	up	1.09824	0.686639	1.68783	0.610317	0.925116	1.00163	3.00163	Smp_158240	Sense	fumarate hydratase	Sjp 0070590|ko:K01679 fumarate hydratase [EC4.2.1.2B], putative	gi|256083329 fumarate hydratase [Schistosoma mansoni] fumarate hydratase [Schistosoma mansoni] (2e-95/cov=99%/id=100%)	ACAGCTTTAATGCGTTTGTCTAATGACTTTTGTTTGCTCAGCTCCGGACCAAACTGTGGC
Q2_P07441	C812919.1	0.362291	up	0.732899	0.61969	0.697648	0.4682	0.418775	0.587443	2.58744	Smp_123690	Sense	hypothetical protein	-	gi|256070856 hypothetical protein [Schistosoma mansoni] conserved hypothetical protein [Schistosoma mansoni] (3e-80/cov=89%/id=97%)	GTGATCCCGAATATTAATTTTCAAGTAACCCATCAGGAAAATATGGCATGGACATAGATT
Q2_P19983	C802844.1	0.362291	up	0.637362	0.931263	1.37605	0.828005	0.520549	0.858646	2.85865	Smp_140430	Sense	adenosine deaminase-related	-	gi|256077066 adenosine deaminase-related [Schistosoma mansoni] adenosine deaminase-related [Schistosoma mansoni] (e-140/cov=91%/id=77%)	GTAAATATGGCGTTTTGCAGTGAGAACGTGAAGAAACAATTGTCTCATAAAATCAGAGAA
Q2_P18270	C800442.1	0.362291	up	1.33949	1.47611	0.53018	0.940863	0.63055	0.983438	2.98344	Smp_097180	Sense	hypothetical protein	Sjp 0051280|ko:K01081 5'-nucleotidase [EC3.1.3.5], putative	gi|256088994 hypothetical protein [Schistosoma mansoni] conserved hypothetical protein [Schistosoma mansoni] (1e-69/cov=57%/id=93%)	CCCCATATATGTTAGAATGGTGGGAATTAGCTCATGAAGTAATTATTGAATGTGGAATAC
Q2_P30709	C905464.1	0.362291	up	0.962748	1.3423	1.00559	0.696903	0.412228	0.883953	2.88395	Smp_057230	Sense	seryl-tRNA synthetase	Sjp 0075820|ko:K01875 seryl-tRNA synthetase [EC6.1.1.11], putative	gi|256081519 seryl-tRNA synthetase [Schistosoma mansoni] seryl-tRNA synthetase [Schistosoma mansoni] (2e-39/cov=66%/id=98%)	CCCCCTCATTACCTGTCAGTGACGCAATGTTCAATCAAATTATCAAATTGCAAATATGCC
Q2_P27188	C813176.1	0.362291	up	0.607292	0.443455	1.22394	1.19368	1.31972	0.957616	2.95762	Smp_003770	Sense	histone h1/h5, putative	-	gi|256071021 histone h1/h5 [Schistosoma mansoni] histone h1/h5, putative [Schistosoma mansoni] (2e-56/cov=42%/id=100%)	GTACATCCTGTATTTCCTTTACTACTACTATATGCCGCTTCTGATTGTTCAGATTGTATT
Q2_P25384	C810136.1	0.362291	up	1.32227	0.756376	0.735624	0.785222	0.496317	0.819162	2.81916	Smp_019030	Sense	cathepsin C, putative	Sjp 0207730|Cathepsin C precursor, putative	gi|256074073 dipeptidyl-peptidase I (C01 family) [Schistosoma mansoni] dipeptidyl-peptidase I (C01 family) [Schistosoma mansoni] (0.0/cov=93%/id=99%)	TTCCGAACAACCTATCTTGTCTCCTCAAGCTGTGGTTGACTGTAGCCCCTACTCCGAAGG
Q2_P22244	C805975.1	0.362291	up	1.44364	1.24191	2.91047	1.31207	0.769931	1.5356	3.5356	Smp_121610.x	Sense	set and mynd domain containing, putative	-	gi|256062336 set and mynd domain containing [Schistosoma mansoni] set and mynd domain containing, putative [Schistosoma mansoni] (e-135/cov=63%/id=96%)	CAGCATTTAGTCGAAGCACTAAAGCAGTTTGTTTCTAGTACAAGTGCAATAATCAATGAA
Q2_P07365	C812840.1	0.362291	up	1.14265	1.19678	0.773422	0.510541	0.569445	0.838566	2.83857	Smp_016390.x	Sense	snf7-like protein (bc-2) (putative breast adenocarcinoma marker)	-	gi|256073565 snf7-like protein (bc-2) ( breast adenocarcinoma marker) [Schistosoma mansoni] snf7-like protein (bc-2) (putative breast adenocarcinoma marker) [Schistosoma mansoni] (e-106/cov=66%/id=89%)	GGGTGCACGTCAGCTTTCAGTTCTAACATCTATATCACCTCATGTTTATATAAACATATT
Q2_P23569	C807758.1	0.362291	up	0.595753	0.693601	1.26224	0.882345	0.552872	0.797363	2.79736	Smp_154930	Sense	pold3 protein , putative	-	gi|256052206 pold3 protein [Schistosoma mansoni] pold3 protein , putative [Schistosoma mansoni] (e-161/cov=62%/id=100%)	AGATGGCTTTATGGTTACAGAAAAAGGCTGGGAATGTTCGTCAGACGATGAAACATCTAA
Q2_P36061	C915860.1	0.362291	up	0.984756	1.40998	1.07807	0.355507	0.836525	0.932969	2.93297	Smp_043500	Sense	hypothetical protein	Sjp 0302670|NEDD4-binding protein 1, putative	gi|256078816 hypothetical protein [Schistosoma mansoni] expressed protein [Schistosoma mansoni] (7e-89/cov=89%/id=90%)	GCGCTTATTTGAGCGATTTAAAAGTCTCAATTTTGAAGACATTATGTGAGAAGTATTCCG
Q2_P02277	C804674.1	0.362291	up	2.12562	1.67935	1.5635	0.664937	0.609459	1.32857	3.32857	Smp_073290	Sense	protein phosphatase, putative	-	gi|256084572 protein phosphatase [Schistosoma mansoni] protein phosphatase, putative [Schistosoma mansoni] (e-138/cov=90%/id=100%)	TTAGACGTCCCCGTTCGCCGGGAATGGATTCGAGTGGTAGTGATCTGAATGTTTCGACAA
Q2_P12187	C908013.1	0.362291	up	0.685239	0.373172	0.65052	0.882225	0.630235	0.644278	2.64428	Smp_155000.x	Antisense	pumilio, putative	-	No hits	CAGAGTAGCTTTCACTACGTGAATAACATGAATAAGCACTGAACCAAAAGCTTAAACTAA
Q2_P22073	C805758.1	0.362291	up	1.28507	0.892407	1.38288	0.442633	0.710122	0.942623	2.94262	Smp_179710	Sense	serine hydroxymethyltransferase putative	Sjp 0200420|ko:K00600 glycine hydroxymethyltransferase [EC2.1.2.1], putative	gi|256090280 serine hydroxymethyltransferase [Schistosoma mansoni] serine hydroxymethyltransferase putative [Schistosoma mansoni] (2e-89/cov=91%/id=93%)	CAGAATTCATACATGTTGCAATTCAAATAGCTGTTAAAGCTAATGAACTAGCTAGCAGCA
Q2_P17237	C918643.1	0.362291	up	1.09453	1.02094	1.17993	0.581051	0.426197	0.860529	2.86053	Smp_066900	Sense	innexin, putative	Sjp 0217790|Innexin unc-9, putative	gi|256083381 innexin [Schistosoma mansoni] innexin, putative [Schistosoma mansoni] (3e-94/cov=85%/id=85%)	CCTGACTCTCCTGATTGTACTGTAACAAAGCGTTTAGATGCTGTTTAGTTGAATAAATAA
Q2_P25032	C809675.1	0.362291	up	0.400559	0.812285	0.501585	0.704955	0.758869	0.635651	2.63565	Smp_080180	Sense	carcinoma associated protein hoj-1, putative	-	gi|256085854 carcinoma associated protein hoj-1 [Schistosoma mansoni] carcinoma associated protein hoj-1, putative [Schistosoma mansoni] (e-107/cov=89%/id=88%)	TGGCATATCAAGAACAACAAGTTGAACTCAATCGAATACGGTTGCTTCGATTAGACAAGG
Q2_P04532	C808401.1	0.362291	up	1.29433	0.404799	1.79509	1.68084	0.848228	1.20466	3.20466	C808401.1	Antisense	-	-	No hits	CACACAAGTAAGAATAGATGTGATGCATTTCAGGAGAGTTTTTGTTCCTCAAGAAATGTC
Q2_P20451	C803494.1	0.362291	up	0.46686	0.711044	0.799315	0.642475	0.428111	0.609561	2.60956	Smp_000590.x	Sense	hypothetical protein	-	gi|256070393 hypothetical protein [Schistosoma mansoni] hypothetical conserved [Schistosoma mansoni] (e-120/cov=76%/id=100%)	GAAAGTTTTTCTCACGTTCTCGGTCGTTTTTGTGCATGAGTATATTCGATAATTAGTACT
Q2_P35796	C915528.1	0.362291	up	0.868379	0.953736	1.27162	0.734039	0.38289	0.842133	2.84213	Smp_145590	Sense	hypothetical protein	-	gi|256078810 hypothetical protein [Schistosoma mansoni] expressed protein [Schistosoma mansoni] (e-131/cov=94%/id=99%)	CAAAAGAGTATGCCGTATTTCTATATAATTCGCGATGTGGTATTCGGATTTCTCGGACAA
Q2_P20638	C803762.1	0.362291	up	0.986277	0.776627	1.20276	0.434348	0.635194	0.807041	2.80704	Smp_079310	Sense	transmembrane protein tmp21-related	-	gi|256085707 transmembrane protein tmp21-related [Schistosoma mansoni] transmembrane protein tmp21-related [Schistosoma mansoni] (e-115/cov=63%/id=100%)	TATGTACAAATCTAGTCTCACATTGCCCATCCTTTTTTATTCGAAGTTGCTTGCCTGAAC
Q2_P03152	C806186.1	0.362291	up	3.10473	1.91237	1.19379	1.05268	0.969259	1.64657	3.64657	Smp_147900	Sense	protease family C12 ubiquitin carboxy-terminal hydrolase, putative	-	gi|256079698 protease family C12 ubiquitin carboxy-terminal hydrolase [Schistosoma mansoni] protease family C12 ubiquitin carboxy-terminal hydrolase, putative [Schistosoma mansoni] (1e-57/cov=78%/id=100%)	TTACACTAGCATCCTGTTCATCATGTGGTTCATCTCCTCAATCATCCAATTCATCCCGGT
Q2_P31503	C907104.1	0.362291	up	1.72168	1.16613	2.10143	0.504323	0.910981	1.28091	3.28091	Sjc_0309590	Sense	-	Sjp 0309590|Protein kinase C-binding protein 1, putative	gi|171473836 SJCHGC05714 protein [Schistosoma japonicum] (5e-41/cov=96%/id=58%)	CAGCTAGTAGAATATGGGAATATGATGTTGTAAGAATTGTTGATGTTGTAAAACGTCGTC
Q2_P06581	C811558.1	0.362291	up	1.16068	1.5395	3.42346	1.49494	1.07724	1.73917	3.73917	Smp_052140	Sense	hypothetical protein	-	gi|256080494 hypothetical protein [Schistosoma mansoni] expressed protein [Schistosoma mansoni] (8e-98/cov=66%/id=92%)	TTCAACACACTGTCCGTTTGGTTCCTATCAAAGAATTTGCTGCGTACTCGAATTGTATAA
Q2_P07129	C812452.1	0.362291	up	0.636162	0.505918	0.904666	0.441606	0.731863	0.644043	2.64404	Smp_053900	Sense	beta-hexosaminidase B, putative	Sjp 0301380|ko:K01207 beta-N-acetylhexosaminidase [EC3.2.1.52], putative	gi|256080836 beta-hexosaminidase B [Schistosoma mansoni] beta-hexosaminidase B, putative [Schistosoma mansoni] (0.0/cov=88%/id=95%)	GGATTTTGTCCGCTTTAAGTAAAACTAACATTATTATACTCCATCTCGAATACAAGTCGG
Q2_P18523	C800751.1	0.362291	up	1.2532	1.34383	0.531182	0.585427	0.838464	0.910421	2.91042	Smp_083380.x	Sense	hypothetical protein	-	gi|256086489 hypothetical protein [Schistosoma mansoni] expressed protein [Schistosoma mansoni] (e-134/cov=70%/id=94%)	CAAATCATATTACTTCGAGACATTGTCATTTGACATCGCTGTGATATTTGTATGCTCGTG
Q2_P07093	C812393.1	0.362291	up	1.10613	1.34519	0.932554	0.963356	0.298926	0.929231	2.92923	Smp_052420	Sense	centaurin/arf-related	-	gi|256080556 centaurin/arf-related [Schistosoma mansoni] centaurin/arf-related [Schistosoma mansoni] (0.0/cov=61%/id=88%)	AACATCCTTTTAATTGCTTCCCCCCTCAGGATATATATTCATGTCTGTAACTGGTTTTTT
Q2_P26261	C811710.1	0.362291	up	0.658663	0.63945	1.09266	1.02517	0.443745	0.771939	2.77194	Smp_069170	Sense	cation efflux protein/ zinc transporter, putative	-	gi|256083819 cation efflux protein/ zinc transporter [Schistosoma mansoni] cation efflux protein/ zinc transporter, putative [Schistosoma mansoni] (e-119/cov=63%/id=92%)	CTGCTCAAAATTCTTTCAACTGCAGCCAATTATTACATCTGTATACATCCGCATATATTC
Q2_P14379	C912341.1	0.362291	up	1.61693	0.194712	1.45725	1.23937	1.39553	1.18076	3.18076	Smp_127070	Sense	origin recognition complex subunit, putative	-	gi|256072131 origin recognition complex subunit [Schistosoma mansoni] origin recognition complex subunit, putative [Schistosoma mansoni] (2e-78/cov=95%/id=98%)	TTATCAGAAGGTAGAAAATGTTTGAATAGTTTAGCTGACTCAACCCTGTCTTGGTATACA
Q2_P32270	C908600.1	0.362291	up	1.08943	1.2117	1.78508	0.805478	0.468556	1.07205	3.07205	Smp_130400	Antisense	hypothetical protein	-	gi|156546328 PREDICTED: similar to ENSANGP00000019463 [Nasonia vitripennis] (8e-07/cov=70%/id=32%)	CACTGTCAGGATTATGCTCTGCTATAATGACAGTGTTAACTACATTTCTTGTCAATCATT
Q2_P23259	C807346.1	0.362291	up	0.844912	1.02896	0.949999	0.519833	0.43109	0.75496	2.75496	Smp_054800	Sense	related to multifunctional cyclin-dependent kinase-related	Sjp 0061800|ko:K06867 Glycerophosphoryl diester phosphodiesterase, putative	gi|256081015 related to multifunctional cyclin-dependent kinase-related [Schistosoma mansoni] related to multifunctional cyclin-dependent kinase-related [Schistosoma mansoni] (0.0/cov=92%/id=99%)	GACTGGAGTAATAGTTGACCGATTAGATGAGTTTATGCATATGTACCATGATCAATACAA
Q2_P19750	C802551.1	0.362291	up	1.20678	1.03565	2.18576	0.76294	0.795732	1.19737	3.19737	Smp_017360	Sense	T-complex protein 1 subunit alpha (TCP-1-alpha) (CCT-alpha), putative	Sjp 0082530|ko:K09493 T-complex protein 1 subunit alpha, putative	gi|256073784 T-complex protein 1 subunit alpha (TCP-1-alpha) (CCT-alpha) [Schistosoma mansoni] T-complex protein 1 subunit alpha (TCP-1-alpha) (CCT-alpha), putative [Schistosoma mansoni] (0.0/cov=91%/id=100%)	CTGAATTCGCTCGAGCTATGCTTTCTATTCCGAAACAGTTGGCTGTGAATGCTGGTGTCG
Q2_P18034	C800169.1	0.362291	up	1.40242	1.43806	1.21653	0.362479	0.749278	1.03375	3.03375	Smp_090080	Sense	serpin, putative	-	gi|256087748 serpin [Schistosoma mansoni] serpin [Schistosoma mansoni] (0.0/cov=86%/id=96%)	AACATTGAAATCTATGGGTATTGTCGATTTGTTTAATCCAGTAGCAGCTAATCTATCAGG
Q2_P38610	JAP08514.C	0.362291	up	0.507862	0.53831	0.562999	0.422486	0.395589	0.485449	2.48545	Sjc_0301660	Sense	-	Sjp 0301660|Neuralized-like protein 2, putative	gi|257216376 putative neuralized-like protein 2 [Schistosoma japonicum] (6e-29/cov=46%/id=83%)	ACTTCCACTACCCAGAGTTGAACGACGTCGTTTACAACGTGATGCTTTTGCTGTATTAGC
Q2_P06752	C811842.1	0.362291	up	0.475173	1.85508	2.13445	0.831312	1.4607	1.35134	3.35134	C811842.1	Antisense	-	-	No hits	TTCGGAGTATTTAGCAAGTAGTACGTGCCCTCCGTCACAATCGGTTCTGATTCTTTCCGA
Q2_P19793	C802600.1	0.362291	up	1.75468	1.40101	1.67144	1.57651	0.145505	1.30983	3.30983	Smp_101290.x	Sense	actin-related protein 2, arp2	Sjp 0302640|Actin-related protein 2-A, putative	gi|256089808 hypothetical protein [Schistosoma mansoni] actin-related protein 2, arp2 [Schistosoma mansoni] (e-140/cov=96%/id=93%)	GATGTAGAGCAGGAGCAGAATCTAGCTCTGGATACAACGGTTTTGGTGAAAAAATATACG
Q2_P07646	C813190.1	0.362291	up	1.42721	0.41185	2.68358	1.91034	3.31437	1.94947	3.94947	gi|256071464	Sense	-	-	gi|256071464 protein kinase [Schistosoma mansoni] protein kinase [Schistosoma mansoni] (7e-67/cov=84%/id=71%)	TGGATTGGCTTACATTCACAGTCAAGGCGTATGCCATCGAGATATAAAGCCTCAAAATTT
Q2_P28197	C901855.1	0.362291	up	1.56587	2.62463	0.798579	1.58507	0.715769	1.45799	3.45799	Smp_173990	Sense	rab11, putative	-	gi|256053122 rab11 [Schistosoma mansoni] rab11, putative [Schistosoma mansoni] (9e-27/cov=97%/id=100%)	GTTCAGCTTTAAGGCATGTAACTCATCGAAATCCTCATTCTAATTCAGCAATTTATGAAG
Q2_P06784	C811889.1	0.362291	up	0.885261	1.56836	1.922	1.04626	0.469849	1.17835	3.17835	Smp_065060	Sense	aldehyde dehydrogenase, putative	Sjp 0203100|ko:K00294 1-pyrroline-5-carboxylate dehydrogenase [EC1.5.1.12], putative	gi|256083032 aldehyde dehydrogenase [Schistosoma mansoni] aldehyde dehydrogenase, putative [Schistosoma mansoni] (e-133/cov=82%/id=100%)	TGGTAAAGTAATTTGTGAGCACCCTCAACTTGCTGGTATCAACTTCACTGGAAGCACGAA
Q2_P36123	C915930.1	0.362291	up	0.670712	1.20683	1.23419	1.33889	0.374913	0.965108	2.96511	Smp_067930	Sense	28 kDa heat- and acid-stable phosphoprotein (PDGF-associated protein) (PAP) (PDGFA-associated protein 1) (PAP1), putative	-	gi|256083556 phosphoprotein [Schistosoma mansoni] 28 kDa heat-and acid-stable phosphoprotein (PDGF-associated protein) (PAP) (PDGFA-associated protein 1) (PAP1), putative [Schistosoma mansoni] (8e-22/cov=65%/id=70%)	TGAAGACGATGAGGAAGACACAAGTGAACGTCATAAGGGTGTTAGTCATTTAATTGAAGT
Q2_P39133	JAP01144.C	0.362291	up	1.41228	1.04755	0.340759	1.51109	0.858185	1.03397	3.03397	Sjc_0204920	Sense	-	Sjp 0204920|Intraflagellar transport protein 74 homolog, putative	gi|76156167 SJCHGC02745 protein [Schistosoma japonicum] (e-100/cov=75%/id=89%)	GTGCTGCAAATGAACGAGCTGAACGAAATTTAGAAATGTTATTTGAAGATCGTCAAAGAA
Q2_P17916	C800037.1	0.362291	up	0.712444	1.16155	1.9291	1.094	0.614107	1.10224	3.10224	Smp_075800.x	Sense	hemoglobinase (C13 family)	-	gi|729709 RecName: Full=Hemoglobinase; AltName: Full=Antigen SM32; Flags: Precursor (0.0/cov=85%/id=99%)	GCAGATGGTTATACAGCTGAAACGATCAATGAAGCAATCATAAAAATTTGCGGTTAAATC
Q2_P32498	C909034.1	0.362291	up	0.437424	1.26133	1.73959	1.59484	0.735735	1.15378	3.15378	Smp_123650	Sense	peroxidasin, putative	Sjp 0034300|ko:K00430 peroxidase [EC1.11.1.7], putative	gi|256070830 peroxidasin [Schistosoma mansoni] peroxidasin, putative [Schistosoma mansoni] (1e-71/cov=95%/id=98%)	ACATTTGCTTGTATCATAGCAGAGCAATTTCGTAAACTTCGGTCAGGTGATAGATTTTGG
Q2_P35565	C915233.1	0.362291	up	0.261762	1.01609	1.01522	1.24199	0.941682	0.89535	2.89535	Smp_127270	Sense	hypothetical protein	Sjp 0085180|IPR006593,Cytochrome b561 / ferric reductase transmembrane,domain-containing	gi|256072220 hypothetical protein [Schistosoma mansoni] expressed protein [Schistosoma mansoni] (8e-60/cov=78%/id=100%)	CTTCCTTTCAGCGCTCACCCAGCATGTGGATTTGCAATCATTGTGCTTACTTTCTCAAAT
Q2_P07501	C812983.1	0.362291	up	0.688385	0.796162	0.705483	0.377738	0.505336	0.614621	2.61462	Smp_135440	Antisense	hypothetical protein	-	No hits	CACCCATAAGATTTATGATTGCAATTATTTGCGTTCTTGCATTCGCTGTACAATGCATAT
Q2_P20652	C803782.1	0.362291	up	0.758835	1.22922	2.03134	0.929605	0.708671	1.13153	3.13153	Smp_048660	Sense	nucleolar protein NOP56, putative	Sjp 0076200|Nucleolar protein 5A, putative	gi|256079809 nucleolar protein NOP56 [Schistosoma mansoni] nucleolar protein NOP56, putative [Schistosoma mansoni] (0.0/cov=99%/id=93%)	CTACTGTTGTAGATGGTGTTTTGAATGATCAGAATGAAGTAATCAATCTTGATGAAGGTG
Q2_P19549	C802291.1	0.362291	up	1.17444	1.41043	2.72638	1.76489	0.498289	1.51488	3.51488	C802291.1	Sense	-	-	No hits	GTTTTCTTCATGATTATGATCTTAGTGTCCAACTCTCATCATGACCTCTTGTCTTCAGTG
Q2_P36157	C915974.1	0.362291	up	2.26242	1.57765	2.31421	1.5835	0.16242	1.58004	3.58004	Smp_152740	Sense	hypothetical protein	-	gi|256081469 hypothetical protein [Schistosoma mansoni] expressed protein [Schistosoma mansoni] (1e-32/cov=71%/id=100%)	GTTCTACAAAATCTCGTAATAAGCGAGTACGTTTGGATAGTTGGAGTAAATCATCTTCAA
Q2_P17891	C800012.1	0.362291	up	0.813645	0.927841	1.5946	0.765052	0.542599	0.928748	2.92875	Smp_039080	Sense	hypothetical protein	Sjp 0303280|ko:K01078 acid phosphatase [EC3.1.3.2], putative	gi|256077975 hypothetical protein [Schistosoma mansoni] expressed protein [Schistosoma mansoni] (0.0/cov=85%/id=97%)	CTTCGTGATTATACTGCTATTATCACTTTTCGCCCCTACTTTCTATCTTCCTCTCCCTCT
Q2_P38678	JAP11010.C	0.362291	up	1.10561	1.14769	2.15168	0.544067	1.00832	1.19147	3.19147	gi|256081729	Sense	-	-	gi|256081729 nucleoside diphosphate kinase [Schistosoma mansoni] nucleoside diphosphate kinase [Schistosoma mansoni] (2e-34/cov=42%/id=81%)	AAATTGTGGACTACGGGGATGAGTTCACTAAACGTGAATTTTTAAGTCGTTCAGAAAGGT
Q2_P10926	C905492.1	0.362291	up	2.02902	1.50612	2.46384	0.335851	1.18362	1.50369	3.50369	Smp_124030	Sense	hypothetical protein	Sjp 0000430|expressed protein	gi|256070963 hypothetical protein [Schistosoma mansoni] expressed protein [Schistosoma mansoni] (1e-11/cov=93%/id=96%)	TCGTTGTATGGTCAATGTTCAATTGTATCATTATGATCCATCAGTCACGAGCATATTAAC
Q2_P20262	C803212.1	0.362291	up	0.641	2.34466	1.60865	1.41655	0.711021	1.34437	3.34437	Smp_139220	Sense	hypothetical protein	-	gi|256052102 hypothetical protein [Schistosoma mansoni] expressed protein [Schistosoma mansoni] (4e-59/cov=55%/id=87%)	AGTATACAAAACCACAATGGGTCATCCTTCATAAACCTCTACTCTATCTATGTATGTATG
Q2_P04271	C808030.1	0.362291	down	-1.17987	-0.92077	-0.770619	-1.02855	-0.799772	-0.939915	1.06009	C808030.1	Antisense	-	-	No hits	ACAGTCGACATCAACCAGAAATAACACAAGCCCCAGGTTAAAATAATCTTGGGATCGCAA
Q2_P20346	C803337.1	0.362291	down	-1.04932	-1.02949	-1.53113	-1.10466	-0.82414	-1.10775	0.892253	C803337.1	Sense	-	-	No hits	AGGGACCAAGGCTGGTGCAGTGCAGTGACATAATCAGGGTCACAGGGAGATGATGCTGGA
Q2_P03270	C806369.1	0.362291	down	-1.17533	-0.842795	-0.925422	-0.780084	-0.789864	-0.902699	1.0973	gi|118918000	Sense	-	-	gi|118918000 putative outer membrane adhesin like protein [Pseudomonas sp. MIS38] (0.005/cov=57%/id=44%)	TGAGACCGAAGATTCTTCAGGCCGCCAACAATGGCGAAGGTTCCGGGCTGTATCTGAGCA
Q2_P32130	C908280.1	0.362291	down	-1.42858	-0.772148	-1.16649	-0.974302	-0.971797	-1.06266	0.937337	gi|256088920	Sense	-	-	gi|256088920 hypothetical protein [Schistosoma mansoni] hypothetical protein [Schistosoma mansoni] (3e-25/cov=97%/id=58%)	AGGCAACTCAGCGTTACGCAGAAGAGGTATCATTATATAGGCTTGAAGCTGGTGTTTCCG
Q2_P10271	C904429.1	0.403696	up	1.63612	1.70716	1.56558	0.869507	0.306523	1.21698	3.21698	Smp_016640	Sense	prostatic acid phosphatase, putative	Sjp 0202310|Testicular acid phosphatase homolog precursor, putative	gi|256073630 prostatic acid phosphatase [Schistosoma mansoni] prostatic acid phosphatase, putative [Schistosoma mansoni] (1e-47/cov=99%/id=100%)	CGTTGGGTCACTAGTGATGTTTATAAACAATGCTCTAACTTATTGGACTATAAACAGTTC
Q2_P08208	C901407.1	0.403696	up	2.02425	1.47599	1.27292	0.860981	0.426931	1.21221	3.21221	Smp_129630	Sense	tRNA pseudouridine synthase D, putative	-	gi|256073067 tRNA pseudouridine synthase D [Schistosoma mansoni] tRNA pseudouridine synthase D, putative [Schistosoma mansoni] (8e-29/cov=64%/id=76%)	ACACAGATCCACCAAGCAATACGTGCATTGTTCCCATCACTTGAAAGCACAACATCACAA
Q2_P05944	C810714.1	0.403696	up	1.08286	1.1542	1.4892	0.724989	0.372198	0.964691	2.96469	Smp_064380	Sense	aspartate aminotransferase, putative	Sjp 0035970|ko:K00813 aspartate aminotransferase [EC2.6.1.1B], putative	gi|226466868 glutamate oxaloacetate transaminase 2 [Schistosoma japonicum] (0.0/cov=86%/id=91%)	CTGGCTTATCATCTAAAAATGTCGACTACTTAGCTCATGCTATACACCAAGTTACTAAAT
Q2_P19131	C801775.1	0.403696	up	0.817644	0.894471	2.44801	2.71643	1.18424	1.61216	3.61216	gi|256073067	Sense	-	-	gi|256073067 tRNA pseudouridine synthase D [Schistosoma mansoni] tRNA pseudouridine synthase D, putative [Schistosoma mansoni] (e-169/cov=77%/id=99%)	CCTTTAAATTCAGTTGTACTTCCTGTTCCTGGTTACGCTGTACATTATCCAAAAAATCAT
Q2_P09672	C903596.1	0.403696	up	3.04347	1.23505	2.79141	1.36005	0.632963	1.81259	3.81259	Smp_060480	Sense	copine, putative	Sjp 0074490|Copine-3, putative	gi|256082199 copine [Schistosoma mansoni] copine, putative [Schistosoma mansoni] (1e-53/cov=99%/id=100%)	AGTAATGGTAGTCCACAAGTTCCCGGTACATTACATTACAGTACAGTTACTCAACCATCA
Q2_P06585	C811562.1	0.403696	up	1.45633	0.88631	1.49889	0.276291	1.20707	1.06498	3.06498	Smp_074370	Sense	hypothetical protein	Sjp 0301150|Pre-mRNA-processing factor 17, putative	gi|256084792 hypothetical protein [Schistosoma mansoni] expressed protein [Schistosoma mansoni] (5e-95/cov=86%/id=99%)	CTTCTGAAGAGGATCGTGTTTATTTGGAAGCATATTTAGCAAAGAAAGCCAGCAAGAGAA
Q2_P18503	C800726.1	0.403696	up	2.07508	1.59118	1.12936	0.310932	1.21783	1.26488	3.26488	Smp_141220	Sense	component of oligomeric golgi complex, putative	-	gi|256092930 component of oligomeric golgi complex [Schistosoma mansoni] component of oligomeric golgi complex, putative [Schistosoma mansoni] (e-128/cov=96%/id=99%)	TCGAATTCCACTGTCAGGAATCATTCTGTTGGCACAGTTTATACGATGGACATAAGAGAA
Q2_P39344	JAP02378.C	0.403696	up	2.00251	1.22663	0.811834	0.836399	0.678867	1.11125	3.11125	Sjc_0303700	Sense	-	Sjp 0303700|expressed protein	gi|76153367 SJCHGC08324 protein [Schistosoma japonicum] (2e-62/cov=81%/id=79%)	GGGATATATCCTATGGATAACAATGAGCAAGTTATATTAAGCTTGTCAGTTGGGCATAAA
Q2_P18999	C801602.1	0.403696	up	1.04326	0.634344	1.13349	0.678156	0.420642	0.781978	2.78198	Smp_194990	Sense	alpha 1,3/4 fucosyltransferase Lewis 1	Sjp 0039530|ko:K01482 DDAH1; dimethylarginine dimethylaminohydrolase 1 [EC:3.5.3.18], putative	gi|56757261 SJCHGC02779 protein [Schistosoma japonicum] ng-dimethylarginine dimethylaminohydrolase [Schistosoma japonicum] ng-dimethylarginine dimethylaminohydrolase [Schistosoma japonicum] ng-dimethylarginine dimethylaminohydrolase [Schistosoma japonicump: [Parsing package id...]	GCTGGACCTTTTGGACGTCAAAAGAATATCATTTCAACGATTCCATAAAAACTTCATAGT
Q2_P18009	C800143.1	0.403696	up	0.720435	0.497997	1.1181	0.716118	0.520708	0.714672	2.71467	Smp_056760	Sense	protein disulfide-isomerase, putative	Sjp 0208190|ko:K09580 prolyl 4-hydroxylase, beta polypeptide, putative	gi|256081420 protein disulfide-isomerase [Schistosoma mansoni] protein disulfide-isomerase, putative [Schistosoma mansoni] (0.0/cov=74%/id=97%)	GCTATTTGACAGTGCATTTCCATGAAAGTGTTTCTCGAGTTTTCTTTTTGTACCATCTTA
Q2_P36044	C915836.1	0.403696	up	1.00842	0.855169	0.52712	1.61986	0.711019	0.944318	2.94432	Smp_094500	Antisense	choline dehydrogenase, putative	-	No hits	CATCAAGCAACTTCATGTCTAAATTATCCATAACAACCGCCATAGGGAATAATTGAAGAA
Q2_P20645	C803773.1	0.403696	up	1.53008	0.85468	1.50158	2.42808	0.533515	1.36959	3.36959	Smp_017900	Sense	serine/threonine kinase	-	gi|256073831 serine/threonine protein kinase [Schistosoma mansoni] serine/threonine kinase [Schistosoma mansoni] (e-132/cov=99%/id=91%)	ATCTTAAACCATCCAATGTATTATATGCAGACGATTCTGGTGATATATCTTCCCTGAGAA
Q2_P18618	C800873.1	0.403696	up	0.81916	0.771293	0.613715	0.73001	0.314415	0.649719	2.64972	Smp_123750	Sense	kynurenine aminotransferase, putative	Sjp 0057150|ko:K00816 kynurenine-oxoglutarate transaminase [EC2.6.1.7], putative	gi|256070881 arylformamidase [Schistosoma mansoni] arylformamidase [Schistosoma mansoni] (0.0/cov=82%/id=100%)	GGGGATCAATTCAAATCCGGTGCTGAAATAATTACAGCTTCGTACATTTCTTAGTAATAA
Q2_P39036	JAP00308.C	0.403696	up	1.48969	0.627889	2.76973	0.884788	2.23526	1.60147	3.60147	gi|76162589	Sense	-	-	gi|76162589 SJCHGC04430 protein [Schistosoma japonicum] (1e-32/cov=24%/id=100%)	GCTGTATGTCCTGATCGAATTTATGTTTTAATGCTTGAGTGTTGGCAACATGTAAGTTTT
Q2_P20392	C803408.1	0.403696	up	0.990357	1.46911	1.65044	1.5849	0.225336	1.18403	3.18403	Smp_026090	Sense	ras-related GTP binding rag C,d/gtr2	Sjp 0302160|Ras-related GTP-binding protein D, putative	gi|256075472 ras-related GTP binding rag Cd/gtr2 [Schistosoma mansoni] ras-related GTP binding rag C,d/gtr2 [Schistosoma mansoni] (e-134/cov=98%/id=94%)	AACTTATGAATTATGCTGTGATATGATTGATGTTGTCGTAGATGTAGCAGCAATCTACAC
Q2_P36195	C916019.1	0.403696	up	0.475971	1.60476	2.18859	2.3058	0.823776	1.47978	3.47978	Smp_119910	Sense	hypothetical protein	-	gi|256069760 hypothetical protein [Schistosoma mansoni] hypothetical protein [Schistosoma mansoni] (5e-14/cov=78%/id=94%)	GGAAAATTGTATGAATAATGTATGCGAGAGCGTTGAACAATTTGTTGCTGATGGTCCTGG
Q2_P31605	C907269.1	0.403696	up	1.34523	2.3845	1.33595	1.7378	0.278629	1.41642	3.41642	Smp_152620	Sense	hook homolog, putative	Sjp 0205790|Protein Hook homolog 3, putative	gi|256081416 hook homolog [Schistosoma mansoni] hook homolog, putative [Schistosoma mansoni] (4e-69/cov=92%/id=82%)	GTGAAGTGATTCGATTATTAGAACGTCAATATCGACAACATCAACATGATTGTCCACAAT
Q2_P05345	C809862.1	0.403696	up	1.08124	1.13019	2.82453	1.40871	0.824829	1.4539	3.4539	Smp_140370	Sense	hypothetical protein	-	gi|256077042 hypothetical protein [Schistosoma mansoni] expressed protein [Schistosoma mansoni] (4e-18/cov=20%/id=84%)	CCACTGCATTGCATCGTCATATACCTATAATAAGATTTAATCCATTTTCACGTGATCTAG
Q2_P25113	C809782.1	0.403696	up	0.627674	0.790862	1.03513	0.400017	0.616369	0.69401	2.69401	Smp_015880	Sense	ecsit (evolutionarily conserved signaling intermediate in toll pathways), putative	-	gi|256073479 ecsit (evolutionarily conserved signaling intermediate in toll pathways) [Schistosoma mansoni] ecsit (evolutionarily conserved signaling intermediate in toll pathways), putative [Schistosoma mansoni] (e-152/cov=69%/id=100%)	CTTATTCGACTTTGGTTAAGTGAACTACAATCTAAAAATCCTTTCCTTGATGATGCTGCA
Q2_P01971	C804157.1	0.403696	up	0.657424	0.736249	1.0078	0.417758	0.551476	0.674141	2.67414	Smp_159100	Sense	hypothetical protein	-	gi|256083628 hypothetical protein [Schistosoma mansoni] expressed protein [Schistosoma mansoni] (4e-45/cov=99%/id=100%)	ATCCACTGCAGAAAATCAAAGAGCTTTTGACTCAGTTAATCAATGCAGATGGTCAAAGTG
Q2_P37604	C918645.1	0.403696	up	1.29298	1.21852	1.37748	0.253941	0.859317	1.00045	3.00045	Smp_158150	Sense	reticulocalbin, putative	Sjp 0030920|Reticulocalbin-1 precursor, putative	gi|76154977 SJCHGC08066 protein [Schistosoma japonicum] (6e-70/cov=67%/id=77%)	GTCAAGTTGCTTGGTCTGAATATACAAATAAAATTTATGGTTACACAGCTCAAGAGCTAG
Q2_P03655	C806961.1	0.403696	up	1.3978	0.969507	1.47197	0.786745	0.355792	0.996363	2.99636	Smp_149460	Sense	tyrosine kinase	Sjp 0026600|ko:K05855 spleen tyrosine kinase, putative	gi|256080284 tyrosine kinase [Schistosoma mansoni] tyrosine kinase [Schistosoma mansoni] (1e-86/cov=99%/id=98%)	CACCTGAATGTATATATTACTTTCGATTTGACTCAAAGTCTGATGTATGGAGTTATGGCA
Q2_P21247	C804572.1	0.403696	up	1.3718	0.962525	1.01728	1.02932	0.256149	0.927414	2.92741	gi|256076246	Sense	-	-	gi|256076246 hypothetical protein [Schistosoma mansoni] expressed protein [Schistosoma mansoni] (e-107/cov=78%/id=100%)	TTTTGTCTCAGTGGCGTTTAGAACATGAAGATCCACACTTACGTAGAGAGTTTGAAGGTA
Q2_P24646	C809168.1	0.403696	up	0.641415	0.580057	0.834391	0.608208	0.355652	0.603944	2.60394	Smp_147500	Sense	maguk P55 subfamily member 3,5, putative	-	gi|256079543 maguk P55 subfamily member 35 [Schistosoma mansoni] maguk P55 subfamily member 3,5, putative [Schistosoma mansoni] (8e-97/cov=74%/id=91%)	TGATTTACCAGTGGCATTGGAGCAATTATCTGAAATGGCCTATCGTATTGAAACAGAAGC
Q2_P07933	C900276.1	0.403696	up	1.27655	1.42601	0.785541	0.652181	0.482817	0.92462	2.92462	Smp_038030	Sense	adenylosuccinate lyase	-	gi|256077743 adenylosuccinate lyase [Schistosoma mansoni] adenylosuccinate lyase [Schistosoma mansoni] (5e-58/cov=49%/id=100%)	CACTGAAGTTGATCCAGCAATTCACTCATACAAAGATTGTTTAGCATTGAACAGCAATAT
Q2_P18347	C800526.1	0.403696	up	0.729972	0.913968	1.30743	0.555077	0.524405	0.806171	2.80617	Smp_063330	Sense	hypothetical protein	-	gi|256082726 hypothetical protein [Schistosoma mansoni] hypothetical protein [Schistosoma mansoni] (1e-89/cov=59%/id=87%)	GCGTAATACATGGTATTCACGATATGACACTTTCCCTTTCTAAAGTTCTCATAAATACTG
Q2_P22110	C805801.1	0.403696	up	1.32373	1.05406	1.33283	0.412326	0.594711	0.943533	2.94353	Smp_089290	Sense	alpha-galactosidase/alpha-n-acetylgalactosamini da se,putative	Sjp 0023260|ko:K01204 alpha-N-acetylgalactosaminidase [EC3.2.1.49], putative	gi|256052817 alpha-galactosidase/alpha-n-acetylgalactosaminidase [Schistosoma mansoni] alpha-galactosidase/alpha-n-acetylgalactosamini da se,putative [Schistosoma mansoni] (6e-78/cov=87%/id=100%)	GACTGTTTCAGACATTGTTATAGCCCTAATTAATCCACATGATTACTTCAGTATCCTATG
Q2_P23677	C807906.1	0.403696	up	3.06633	2.68632	1.60173	0.682275	0.938277	1.79499	3.79499	Smp_150340	Sense	monocarboxylate transporter, putative	-	gi|256080589 monocarboxylate transporter [Schistosoma mansoni] monocarboxylate transporter, putative [Schistosoma mansoni] (9e-96/cov=99%/id=81%)	GGTTGGCTCATCACAATTAGCACAATCTTTAGCAATAACTATGGTTATTTTAGGATTTGC
Q2_P27153	C813131.1	0.403696	up	1.20392	1.68371	1.5066	0.786399	0.348826	1.10589	3.10589	Smp_051070	Sense	hypothetical protein	-	gi|256080264 hypothetical protein [Schistosoma mansoni] expressed protein [Schistosoma mansoni] (e-106/cov=68%/id=84%)	CGTGTTGTTGAACAACAATTAACTTTAGAACGTATAGGTGTTCCAGCATTTATTCGAACA
Q2_P19276	C801967.1	0.403696	up	1.40446	1.7265	2.82607	1.07974	0.557405	1.51884	3.51884	Smp_029940.x	Sense	ubiquitin conjugating enzyme, putative	Sjp 0097040|ko:K10582 ubiquitin-conjugating enzyme E2 Q, putative	gi|256076280 ubiquitin-conjugating enzyme E2 q [Schistosoma mansoni] ubiquitin-conjugating enzyme E2 q, putative [Schistosoma mansoni] (e-110/cov=64%/id=98%)	CTCCATGAACATGTGAGGCAGTATCTTTCTGTACTTTATGTTTCTATAACCTTTATACCT
Q2_P33452	C910786.1	0.403696	up	1.11554	1.00263	2.10821	0.447168	1.22798	1.18031	3.18031	Smp_126910	Sense	WD-repeat protein, putative	Sjp 0212000|IPR007190,Periodic tryptophan protein-associated region,domain-containing	gi|256072080 hypothetical protein [Schistosoma mansoni] WD-repeat protein, putative [Schistosoma mansoni] (5e-69/cov=99%/id=98%)	TCAATAGACAACAAAAAGGAACTTAGTAATCCAGGTTTTTTAACTTTGCAGGGTGAATGG
Q2_P20876	C804080.1	0.403696	up	2.74694	2.84598	1.35299	1.16632	0.568773	1.7362	3.7362	Smp_049760	Sense	TGF-beta receptor, putative	Sjp 0023430|ko:K04674 transforming growth factor, beta receptor I, putative	gi|256080022 protein kinase [Schistosoma mansoni] protein kinase [Schistosoma mansoni] (0.0/cov=95%/id=94%)	GCTGCTACTACACCTGGTAATAAATCACTCATCTCAGGAAATCATATCAATACTACTTAT
Q2_P40819	JAP00172.C	0.403696	up	0.756349	1.70772	0.89161	1.12464	0.484847	0.993034	2.99303	Sjc_0107770	Sense	-	Sjp 0107770|Sodium/glucose cotransporter 4, putative	gi|76163027 SJCHGC07684 protein [Schistosoma japonicum] (1e-47/cov=99%/id=100%)	CTGTGGTGAAGAGGATATACGACCGTGGATTATTAAAAAGATTCACTATATGTATTTTGC
Q2_P00472	C801378.1	0.403696	up	1.54846	1.4556	1.38097	0.871392	0.25259	1.1018	3.1018	Smp_129360	Sense	cyclin G, putative	-	gi|256072968 cyclin G [Schistosoma mansoni] cyclin G, putative [Schistosoma mansoni] (0.0/cov=96%/id=96%)	TCGCAGAAGAGCTGGATTATTTGTAACTAGACGTCAGTTTCGTGTTGGTTATTCGAGTCC
Q2_P20456	C803499.1	0.403696	up	0.71169	0.63227	0.599142	0.328146	0.551884	0.564626	2.56463	Smp_096020.x	Sense	adenosylhomocysteinase, putative	Sjp 0207650|ko:K01251 adenosylhomocysteinase [EC3.3.1.1], putative	gi|256088756 adenosylhomocysteinase [Schistosoma mansoni] adenosylhomocysteinase, putative [Schistosoma mansoni] (e-114/cov=61%/id=99%)	GCTGTTACATTTATTGGGAAATGTCTTCCTGTTTAACATGTATACTTTGCATCGATTTGG
Q2_P38995	JAP10808.S	0.403696	up	0.794208	1.16408	1.94109	0.587749	0.903236	1.07807	3.07807	Sjc_0121180	Sense	-	Sjp 0121180|expressed protein	gi|256085207 hypothetical protein [Schistosoma mansoni] expressed protein [Schistosoma mansoni] (4e-26/cov=46%/id=72%)	GGACAAGCAAAGTTGGGTATAAAACCACATTGTGCAAAAGCTCTTCTTAATCAACTTATT
Q2_P36466	C916637.1	0.403696	up	0.952113	2.37142	0.565879	1.62595	1.06358	1.31579	3.31579	Smp_097500	Sense	hypothetical protein	-	gi|256089070 hypothetical protein [Schistosoma mansoni] hypothetical protein [Schistosoma mansoni] (2e-31/cov=77%/id=94%)	TAATTGTATTGATGTATGCTCTACTTGGAGACAAACAGCGCTTGACAATTGTTTATGGCA
Q2_P17051	C918255.1	0.403696	up	0.614572	0.50234	0.813521	0.372354	0.685108	0.597579	2.59758	Smp_039670	Sense	cyclin l, putative	-	gi|256078091 cyclin l [Schistosoma mansoni] cyclin l, putative [Schistosoma mansoni] (1e-23/cov=96%/id=74%)	CTGAAACAGGCGATAGTTCTTCAAGTCCTAGCAAACACATAATCAGTGTGCACGATCGCA
Q2_P23542	C807726.1	0.403696	up	0.734721	0.919596	1.28802	0.622086	0.447551	0.802395	2.80239	Smp_069130.x	Sense	heat shock protein 70 (hsp70)-4, putative	Sjp 0300270|ko:K09485 heat shock protein 110kDa, putative	gi|256083804 heat shock protein 70 [Schistosoma mansoni] heat shock protein 70 (hsp70)-4, putative [Schistosoma mansoni] (0.0/cov=91%/id=93%)	GCACAAATCATTCCAAAAAGTGTGTTGATGATGAACAAAACATGGACTTAGATTAATGGG
Q2_P29205	C903288.1	0.403696	up	0.860658	1.1058	1.24234	0.354641	0.661397	0.844968	2.84497	Smp_124320	Sense	50S ribosomal protein L4, putative	Sjp 0028620|ko:K02926 large subunit ribosomal protein L4, putative	gi|256071067 50S ribosomal protein L4 [Schistosoma mansoni] 50S ribosomal protein L4, putative [Schistosoma mansoni] (8e-65/cov=99%/id=92%)	AAGCTCGACATGGTAATCGTCGTACTCATATTTGGCTCACTGGAGGACAGTGTAAAGGCC
Q2_P11479	C906658.1	0.403696	up	1.36316	0.893678	0.890814	0.636365	0.423497	0.841504	2.8415	Smp_124250	Sense	high-affinity cgmp-specific 3,5-cyclic phosphodiesterase, putative	-	gi|256071039 high-affinity cgmp-specific 35-cyclic phosphodiesterase [Schistosoma mansoni] high-affinity cgmp-specific 3,5-cyclic phosphodiesterase, putative [Schistosoma mansoni] (2e-45/cov=53%/id=87%)	CTGTTGCTCCTCATATGGATCCAGATCTTGTAGTGAAATCCAATAGTCAGTTAAATTTTT
Q2_P18051	C800193.1	0.403696	up	1.2396	1.69366	1.91129	1.46656	0.146575	1.29154	3.29154	Smp_153860.x	Sense	hypothetical protein	Sjp 0040070|expressed protein	gi|256081852 hypothetical protein [Schistosoma mansoni] expressed protein [Schistosoma mansoni] (e-145/cov=94%/id=95%)	GCCGGATGAAAACGAACTGTGTCAAGAAGAACATAACTCCTCAATAATATCTAGTTTAAA
Q2_P06967	C812186.1	0.403696	up	0.662551	0.378522	0.792517	0.49778	0.567913	0.579857	2.57986	Sjc_0068730	Sense	-	Sjp 0068730|ko:K03066 26S proteasome regulatory subunit T6, putative	gi|226467157 Tat-binding protein 10 [Schistosoma japonicum] Tat-binding protein 10 [Schistosoma japonicum] Tat-binding protein 10 [Schistosoma japonicum] (0.0/cov=81%/id=94%)	CACAGCTAAGTGAACACATTTTTTCCAGTTATTTAGATCGCTCCCATAAACTGCTTTATT
Q2_P28454	C902220.1	0.403696	up	0.741986	1.7665	1.19995	0.545369	0.822795	1.01532	3.01532	Sjc_0204160	Sense	-	Sjp 0204160|Probable ATP-dependent RNA helicase DDX47, putative	gi|226479754 Putative ATP-dependent RNA helicase T26G10.1 [Schistosoma japonicum] (6e-41/cov=99%/id=62%)	ATCTGGTCATTCTAGTGTAGCATTAACTGGACGTATGAAACAAATTGATCGAAAAGAATC
Q2_P18398	C800587.1	0.403696	up	0.473977	0.668045	0.938076	0.454031	0.608853	0.628596	2.6286	Smp_139080	Sense	bestrophin-related	Sjp 0114960|Bestrophin-2, putative	gi|256076550 bestrophin-related [Schistosoma mansoni] bestrophin-related [Schistosoma mansoni] (e-133/cov=95%/id=94%)	GGTGGTAGAGTTTTGGGAAAAGTTGTATAAATTGTGTATGTATGACTGGGTGAATGTACC
Q2_P26898	C812638.1	0.403696	up	1.00257	0.851327	2.16187	1.09765	0.653432	1.15337	3.15337	Smp_160560	Sense	hypothetical protein	Sjp 0210420|ko:K07223 putative iron-dependent peroxidase, putative	gi|256084083 hypothetical protein [Schistosoma mansoni] expressed protein [Schistosoma mansoni] (e-125/cov=83%/id=99%)	GCGGAGGTCTATGGGAATTTTGGCGACAATAAAATCTAATAATATCTTACTTAAGTAGCT
Q2_P36464	C916635.1	0.403696	up	0.785128	0.557609	1.30291	0.862745	0.480775	0.797833	2.79783	C916635.1	Sense	-	-	No hits	CCCAAATTTGGCATGTCAGGATTTGGGATAAAGCAGATAGTCAAACATTTTCAACTATAA
Q2_P40337	JAP04313.S	0.403696	up	0.912484	0.848904	1.93866	0.786808	0.720739	1.04152	3.04152	Sjc_0215170	Sense	-	Sjp 0215170|ko:K01476 arginase [EC3.5.3.1], putative	gi|226469840 arginase type II [Schistosoma japonicum] arginase type II [Schistosoma japonicum] (2e-37/cov=25%/id=100%)	GTACATATCAAGGACCAGAACTTATTCGAAAATCTAATTTTTTCCAGCTTGTAGCTGAAG
Q2_P29319	C903448.1	0.403696	up	1.09881	1.06097	0.213126	0.947042	0.914381	0.846866	2.84687	Smp_136930	Sense	hypothetical protein	Sjp 0015050|IPR002068,Heat shock protein Hsp20;IPR008978,HSP20-like chaperone,domain-containing	gi|256075723 hypothetical protein [Schistosoma mansoni] hypothetical protein [Schistosoma mansoni] (7e-20/cov=63%/id=76%)	GTCATCCTTCTTCTTTAATTCAACAGCCACGTAAACATAGATTTCGTTTAGAACTACCAA
Q2_P08585	C902007.1	0.403696	up	0.791682	0.6902	1.87547	0.958146	0.765975	1.01629	3.01629	Smp_127480	Sense	hypothetical protein	-	gi|256072280 hypothetical protein [Schistosoma mansoni] expressed protein [Schistosoma mansoni] (8e-87/cov=100%/id=87%)	TCATTCTCCAGCTCGAGTTGTACAACTGATTGCATTTTAAGGATGGGCCAGTTTAAAAAG
Q2_P17568	C919966.1	0.403696	down	-1.54967	-0.871305	-1.77295	-0.986751	-1.32026	-1.30019	0.699813	C919966.1	Antisense	-	-	No hits	GAGGAAGTAGTTGTAATAACAACGGAATTGAAAGAATCATTCAACATGGAACAGCAAACT
Q2_P25516	C810374.1	0.403696	down	-1.1044	-0.641438	-1.21959	-0.917428	-1.11008	-0.998589	1.00141	C810374.1	Sense	-	-	No hits	GTATGTGGTTACTGGAATCACAGAACTTCAAAAGATCTGAATTACAAGGCTGATTATCAT
Q2_P21569	C805052.1	0.403696	down	-1.49059	-1.15696	-1.93727	-1.00999	-1.03031	-1.32503	0.674975	Smp_077740	Sense	hypothetical protein	-	gi|256085476 hypothetical protein [Schistosoma mansoni] expressed protein [Schistosoma mansoni] (4e-49/cov=94%/id=100%)	CAGTCTACTGCATTGCAACATAAACAAATCGATGCATCCAAATCTCATTTTGAAAATTGG
Q2_P24260	C808681.1	0.403696	down	-0.810806	-0.837636	-1.44531	-1.04675	-1.2657	-1.08124	0.918761	gi|282852980	Sense	-	-	gi|282852980 transporter, small conductance mechanosensitive ion channel (MscS) family protein [Propionibacterium acnes J139] transporter, small conductance mechanosensitive ion channel (MscS) family protein [Propionibacterium acnes J139] (2e-11/cov=100%/p: [Pa	ACGATGACCTTCCAAGTGTGGACGAAATGCGTTGCCGGAACCCAGTTCGAGGTCATCAGG
Q2_P17007	C918157.1	0.403696	down	-0.960135	-0.981862	-1.11175	-0.745071	-1.45219	-1.0502	0.949797	C918157.1	Antisense	-	-	No hits	TGTAAATACGGGGTAAGCTAAGGGAAAACGCGTTATATAGATCCTTTCTTCGTCTGCATG
Q2_P21006	C804254.1	0.403696	down	-1.00982	-1.0567	-1.25945	-0.670272	-1.39641	-1.07853	0.92147	C804254.1	Sense	-	-	No hits	AGAGATTCCGTGCGACGAGCCAACATAGGGTGGGAGGAGATGTGTAGTGGGTTGAGCACA
Q2_P33717	C911326.1	0.403696	down	-1.20961	-1.02254	-0.881351	-0.741761	-0.736017	-0.918255	1.08175	C911326.1	Sense	-	-	No hits	AAGTGCAACCTTTGAATGGTTAGGAATAAATCTCATGTATAAGTAAGGGGGGAAAAGACA
Q2_P18805	C801354.1	0.403696	down	-1.17537	-0.96899	-1.43115	-1.08578	-0.663102	-1.06488	0.935122	Smp_130700	Antisense	hypothetical protein	Sjp 0050340|Zinc finger SWIM domain-containing protein 4, putative	gi|256073425 hypothetical protein [Schistosoma mansoni] hypothetical protein [Schistosoma mansoni] (3e-37/cov=36%/id=100%)	AAATAATATCGGTTTGCTGCGACTGTGGTAACAAAGGGTTGTCGTGGTGTCCTCATGTTG
Q2_P01860	C803988.1	0.403696	down	-0.620337	-0.707879	-0.902029	-1.03492	-0.971773	-0.847388	1.15261	gi|256072615	Sense	-	-	gi|256072615 protein kinase [Schistosoma mansoni] protein kinase [Schistosoma mansoni] (7e-92/cov=90%/id=66%)	TGGGTAAAAACTATATGATCGGGGCTGGCAGAAGGTTCCTGGACATCCGTCGGGTTTTCC
Q2_P04481	C808329.1	0.403696	down	-0.983379	-0.981068	-0.666568	-0.771341	-0.660688	-0.812609	1.18739	gi|220915254	Sense	-	-	gi|220915254 serine/threonine protein kinase [Anaeromyxobacter dehalogenans 2CP-1] serine/threonine protein kinase [Anaeromyxobacter dehalogenans 2CP-1] (5e-43/cov=97%/id=41%)	AGTCCCGAACAGGGGCGTGGTGGACAGGTAGACGCGAGATCCGATATTTATTCTTTGGGC
Q2_P36849	C917302.1	0.403696	down	-0.703326	-0.882878	-1.1268	-0.685868	-1.10054	-0.899883	1.10012	Smp_032060	Sense	hypothetical protein	-	No hits	CATTAAAGTCTGGAACAGAGTACATGAACCCTCGGTAAATACAGCACAATATTGTTTTTT
Q2_P23467	C807639.1	0.429714	up	0.547382	0.592611	0.924455	0.750311	0.38003	0.638958	2.63896	Smp_036130	Sense	phosducin-like protein (phlp)	-	gi|226470352 putative Pdc1 protein [Schistosoma japonicum] putative Pdc1 protein [Schistosoma japonicum] putative Pdc1 protein [Schistosoma japonicum] (e-107/cov=35%/id=86%)	GATAAAACAGTCGTTCAGTCTACTGCAGCAATGGATTCGTGTTCTCGTCTTTGTAAAAAA
Q2_P01335	C803063.1	0.429714	up	3.31561	2.16906	1.05724	0.942887	1.10915	1.71879	3.71879	gi|226490240	Sense	-	-	gi|226490240 Alpha-taxilin [Schistosoma japonicum] (2e-62/cov=60%/id=53%)	CCGACCACTTTGGTTTACTGTCAACACATTTTAGCTTTTAGTCACTTTTATTTCATATGC
Q2_P33640	C911181.1	0.429714	up	2.17365	2.31256	1.69415	0.0202044	1.68616	1.57735	3.57735	Smp_164130	Sense	dopey-related	-	gi|256085482 dopey-related [Schistosoma mansoni] dopey-related [Schistosoma mansoni] (2e-40/cov=99%/id=100%)	CAGTGGTTCATACTCAAGTATTTTTATTTGCTCGTGTCTTAATATCTCGTATGTCAGCTA
Q2_P14334	C912233.1	0.429714	up	0.543591	0.620997	1.1054	0.712429	0.476765	0.691837	2.69184	Smp_173690	Sense	hypothetical protein	-	gi|256088456 hypothetical protein [Schistosoma mansoni] conserved hypothetical protein [Schistosoma mansoni] (2e-32/cov=99%/id=97%)	GAGATCTCGAATCCAGTTTAAACACTGCAGATTTAACTTCTGAATCTGATCAAGAATTTC
Q2_P12784	C909285.1	0.429714	up	1.46413	2.11692	2.77916	1.0231	0.459153	1.56849	3.56849	Smp_075690	Sense	translation elongation factor G, putative	Sjp 0080540|ko:K02355 elongation factor EF-G, putative	gi|256085074 translation elongation factor G [Schistosoma mansoni] translation elongation factor G, putative [Schistosoma mansoni] (9e-42/cov=99%/id=100%)	CTGGACAAAAAATTACTGGTGTACGATTTCGTTTACAAGATGGTGATAATCATTGTGTAG
Q2_P17947	C800072.1	0.429714	up	0.8923	0.279761	1.43207	1.49936	1.9319	1.20708	3.20708	Smp_144280	Sense	tensin, putative	Sjp 0035830|IPR000980,SH2 motif,domain-containing	gi|256078267 tensin [Schistosoma mansoni] tensin, putative [Schistosoma mansoni] (e-129/cov=99%/id=85%)	ACCACCTGGATATAAGCCTCCACCACAAATTGTAACTGGCTTACCATCGAATACTACGGA
Q2_P27157	C813135.1	0.429714	up	0.88577	0.73862	0.2989	1.15221	0.79153	0.773406	2.77341	gi|256066569	Sense	-	-	gi|256066569 peter pan-related [Schistosoma mansoni] peter pan-related [Schistosoma mansoni] (e-110/cov=95%/id=96%)	AATGACTGGATTTGGTATGGGTGGTACGAGCGCGAATACATCCGCTCCATTTACACATCT
Q2_P31396	C906929.1	0.429714	up	1.03081	3.14389	1.34392	1.26633	0.995741	1.55614	3.55614	Smp_153560	Sense	RING finger protein B (Protein rngB), putative	-	gi|256081737 RING finger protein B (Protein rngB) [Schistosoma mansoni] RING finger protein B (Protein rngB), putative [Schistosoma mansoni] (4e-77/cov=99%/id=100%)	CCTGTTATACTACATATCTGCGAAATCACTTGATCCTTCAGAACGTAAAAACAAGTCAAA
Q2_P18373	C800558.1	0.429714	up	1.14383	0.456141	1.07949	2.17787	2.45443	1.46235	3.46235	Smp_149270	Sense	hypothetical protein	-	gi|256080202 hypothetical protein [Schistosoma mansoni] expressed protein [Schistosoma mansoni] (e-108/cov=70%/id=84%)	TGAACCACCAATATTTCTTCGTGAATTACATACTTCTGGAAATTTTCGCCATGAACCTAA
Q2_P26640	C812255.1	0.429714	up	0.307315	0.721354	0.685752	0.822135	0.580285	0.623368	2.62337	Smp_180480.x	Sense	hypothetical protein	-	gi|256090509 hypothetical protein [Schistosoma mansoni] expressed protein [Schistosoma mansoni] (3e-36/cov=65%/id=66%)	GAAACATCAGAGAGTGATAGTGACAGCTCCTCAGAAAGTGATTCAAATTCATCTACTCTA
Q2_P31715	C907424.1	0.429714	up	0.946573	0.978947	1.94726	0.741617	0.642064	1.05129	3.05129	Smp_131360	Sense	DEAD box ATP-dependent RNA helicase, putative	Sjp 0081920|ko:K01509 adenosinetriphosphatase [EC3.6.1.3], putative	gi|256073668 DEAD box ATP-dependent RNA helicase [Schistosoma mansoni] DEAD box ATP-dependent RNA helicase, putative [Schistosoma mansoni] (4e-53/cov=98%/id=95%)	GATGTACCTCGTACAGCTGAATTATATATACATAGATCAGGGCGTACTGCCAGAGCTAAT
Q2_P03928	C807387.1	0.429714	up	1.21771	1.16074	1.62198	0.43023	0.59948	1.00603	3.00603	Smp_034840.x	Sense	14-3-3 epsilon	-	gi|256092814 hypothetical protein [Schistosoma mansoni] 14-3-3 epsilon [Schistosoma mansoni] (e-130/cov=66%/id=98%)	AGACAACGTGAAGAAAGATACGGATGAGAAAGCCTAAGAAGTAGACTTAAAGATTGCTGG
Q2_P26315	C811790.1	0.429714	up	0.949173	0.493406	1.43085	0.777613	1.93574	1.11736	3.11736	Smp_020300	Sense	dishevelled, putative	Sjp 0046610|ko:K02353 dishevelled, putative	gi|256074341 dishevelled [Schistosoma mansoni] dishevelled, putative [Schistosoma mansoni] (0.0/cov=99%/id=88%)	AATTAACATCAATGTTCCTCAAAGTATGACCACACCACTAGATACCTCGGCTTCTAAAGG
Q2_P34570	C912900.1	0.429714	up	1.73687	1.45439	1.02413	1.19307	0.212548	1.1242	3.1242	Smp_157520	Sense	hypothetical protein	Sjp 0097520|ko:K09239 human immunodeficiency virus type I enhancer-binding protein, putative	gi|256083135 hypothetical protein [Schistosoma mansoni] expressed protein [Schistosoma mansoni] (4e-13/cov=98%/id=97%)	TAGTGGATTCATCTAGTCGTATTCCAGCTCCTAATGTTAATGCAGTTAATTTATCACAGG
Q2_P25018	C809659.1	0.429714	up	1.15895	2.88826	1.5907	0.88752	0.852743	1.47563	3.47563	Smp_126640	Sense	neurotracting/lsamp/neurotrimin/obcam related cell adhesion molecule	-	gi|256071965 neurotracting/lsamp/neurotrimin/obcam related cell adhesion molecule [Schistosoma mansoni] neurotracting/lsamp/neurotrimin/obcam related cell adhesion molecule [Schistosoma mansoni] (e-105/cov=46%/id=94%)	TTATGTTTGTTCAGTTAGCACAATTATGGGTGAATCATTTGGAGTGACGACTTTACAAAG
Q2_P23454	C807624.1	0.429714	up	0.632463	0.572264	0.943889	0.663265	0.366852	0.635746	2.63575	Smp_043150	Sense	SmIrV1 protein, putative	Sjp 0211230|ko:K08054 calnexin, putative	gi|256078753 SmIrV1 protein [Schistosoma mansoni] SmIrV1 protein [Schistosoma mansoni] SmIrV1 protein, putative [Schistosoma mansoni] (0.0/cov=78%/id=98%)	CCAGTGTTTCTTGCTTACGAGTATATTTTACTTCATTTTCATTTGAAGTCGACGTTTGTG
Q2_P26354	C811840.1	0.429714	up	0.656966	0.566408	1.02319	0.442922	0.575646	0.653027	2.65303	gi|256082991	Sense	-	-	gi|256082991 heat shock protein 70 [Schistosoma mansoni] heat shock protein 70 (hsp70)-interacting protein, putative [Schistosoma mansoni] (e-116/cov=67%/id=100%)	GCTTGCGGGAATTTTGATCCATGTATGTTTATACAAAAACTAAGTCTTGAAAATACAGGC
Q2_P26955	C812722.1	0.429714	up	0.784481	0.773829	1.82823	0.841321	0.7004	0.985651	2.98565	Smp_159920	Sense	cadherin, putative	-	gi|256083886 cadherin [Schistosoma mansoni] cadherin, putative [Schistosoma mansoni] (0.0/cov=83%/id=96%)	CACCTGTTGATCGTTAACAATTAAACTGTGTGATTATGAATACTGTTTAGATGGGATTGG
Q2_P23028	C807020.1	0.429714	up	1.86563	1.4796	2.1133	0.350013	0.819566	1.32562	3.32562	Smp_170060	Sense	hypothetical protein	Sjp 0028570|Protein dead ringer homolog, putative	gi|256087367 hypothetical protein [Schistosoma mansoni] expressed protein [Schistosoma mansoni] (5e-92/cov=99%/id=98%)	TGCCAATTATTCTAGTGTTTCACATTCAGAACTGAGCTTGATTAATTCCGAATCCCTTCC
Q2_P21441	C804854.1	0.429714	up	0.387287	0.836884	1.24128	1.20373	1.96589	1.12701	3.12701	Smp_164420	Sense	hypothetical protein	Sjp 0115190|Proteasome-associated protein ECM29 homolog, putative	gi|256085566 hypothetical protein [Schistosoma mansoni] expressed protein [Schistosoma mansoni] (1e-57/cov=54%/id=98%)	CAAACTATTTGCTTAAAGACCCTAGTCAGCTACCTCGATTGTTTGACGTCTTATCTGAGG
Q2_P05681	C810427.1	0.429714	up	0.507314	0.540489	1.3676	0.994454	0.744977	0.830967	2.83097	Smp_144220	Sense	glycine amidinotransferase	-	gi|256078241 glycine amidinotransferase [Schistosoma mansoni] glycine amidinotransferase [Schistosoma mansoni] (0.0/cov=85%/id=98%)	GTGCGATATAAGACGGCAAGGTAAACTTGAATCATATTTCGACTGGTCCAAAGGTGAAAT
Q2_P20809	C803994.1	0.429714	up	2.4606	2.71295	1.31121	1.15274	0.429648	1.61343	3.61343	Smp_146670	Sense	acylaminoacyl-peptidase (S09 family)	Sjp 0065690|ATP-dependent DNA helicase 2 subunit 1, putative	gi|256079194 acylaminoacyl-peptidase (S09 family) [Schistosoma mansoni] acylaminoacyl-peptidase (S09 family) [Schistosoma mansoni] (3e-98/cov=99%/id=93%)	CCAGTTAAAGATTTATTACCATCTCATGATTTAGTACGTGGCATAAAACTTGATGGTCGT
Q2_P20468	C803518.1	0.429714	up	1.57197	1.5207	2.40651	1.53096	0.136723	1.43337	3.43337	Smp_096240	Sense	zinc finger protein, putative	-	gi|256088800 zinc finger protein [Schistosoma mansoni] zinc finger protein, putative [Schistosoma mansoni] (1e-89/cov=47%/id=80%)	ATTTTCCTTAGTTCACTGCAATTATTAACTTCGTTTATGACATTAGTGCTGTGAAGCGCA
Q2_P18436	C800641.1	0.429714	up	0.699535	0.709582	1.53662	0.522177	1.47229	0.98804	2.98804	Smp_063490	Sense	hsl and clp protease, putative	-	gi|256082756 hsl and clp protease [Schistosoma mansoni] hsl and clp protease, putative [Schistosoma mansoni] (e-112/cov=88%/id=90%)	GGTCACTGGCTACTTCGGAAGATAATGGATTTAATTCAAATAGTTTAAACTCAGGAACAA
Q2_P25363	C810112.1	0.429714	up	0.501506	0.716507	1.17997	0.710661	0.506152	0.722959	2.72296	Smp_046160	Sense	protein phosphatase inhibitor 2 (ipp-2), putative	Sjp 0035690|Protein phosphatase inhibitor 2, putative	gi|226482364 Protein phosphatase inhibitor 2 [Schistosoma japonicum] (4e-58/cov=45%/id=82%)	GCAACCTATCCCTAGTATTTTGAGAAATCAGAATTCTTCAAGATCTCACCTATGAGATAT
Q2_P18788	C801335.1	0.429714	up	1.02256	1.68095	1.30006	0.370477	0.737892	1.02239	3.02239	Smp_121440	Sense	hypothetical protein	-	gi|256070139 hypothetical protein [Schistosoma mansoni] expressed protein [Schistosoma mansoni] (1e-39/cov=44%/id=93%)	CGCCCCATTTATAAGAGAATTGGAAGAATTTATAATTACGGATGATGAGTTGAAAGTCAC
Q2_P26948	C812710.1	0.429714	up	1.26283	0.916217	2.3794	1.08454	0.603261	1.24925	3.24925	Smp_172910	Sense	protein phosphatase pp2a regulatory subunit B, putative	-	gi|256088233 protein phosphatase pp2a regulatory subunit B [Schistosoma mansoni] protein phosphatase pp2a regulatory subunit B, putative [Schistosoma mansoni] (6e-95/cov=64%/id=98%)	TGAAAGCACGGATCGACTGAATATGATCGGACCACCAATTCCTCACATAATTACTCCAGA
Q2_P39454	JAP03195.C	0.429714	up	2.13071	1.26839	1.59362	0.562596	0.61032	1.23313	3.23313	Sjc_0055640	Sense	-	Sjp 0055640|Zinc transporter ZIP9, putative	gi|56757940 SJCHGC05592 protein [Schistosoma japonicum] (0.0/cov=73%/id=89%)	GTTTAGTGATACATTCATTAGCAGATGGATTAGCAATTGGTTCAGCATTTGCATTGAATC
Q2_P41200	JAP07889.C	0.429714	up	1.50253	1.4433	1.34099	0.621954	0.351129	1.05198	3.05198	Smp_123680	Sense	Anoctamin, putative	Sjp 0311350|Transmembrane protein 16H, putative	gi|76156465 SJCHGC08272 protein [Schistosoma japonicum] (6e-95/cov=74%/id=86%)	CTCACGTTTACGACAAGTATGGTTATCATTAAAATATGAACAAAGGTGCTTAGTTGAACG
Q2_P35935	C915688.1	0.429714	up	0.91939	2.55716	1.24546	0.507462	1.75148	1.39619	3.39619	Smp_097710	Sense	hypothetical protein	-	gi|256089114 hypothetical protein [Schistosoma mansoni] expressed protein [Schistosoma mansoni] (e-128/cov=98%/id=97%)	ACATCTAATTGTCGACTTGGATTACATATGGCTAGTCGACCAATTATTGAACAATGTACA
Q2_P21436	C804849.1	0.429714	up	0.238419	1.244	1.04086	1.17147	1.82939	1.10483	3.10483	Smp_160620.x	Sense	subfamily M12B unassigned peptidase (M12 family)	-	gi|256084112 subfamily M12B unassigned peptidase (M12 family) [Schistosoma mansoni] subfamily M12B unassigned peptidase (M12 family) [Schistosoma mansoni] (e-156/cov=73%/id=92%)	GACTTATGAAGGACCGATGTGTTCTTTAAATGATCCAGTTATGATTAACACATTACAACG
Q2_P38285	C920966.1	0.429714	up	0.459465	0.727796	1.68771	0.866961	1.5624	1.06087	3.06087	Smp_028490	Sense	1-acyl-sn-glycerol-3-phosphate acyltransferase epsilon, fragment	-	gi|256075984 1-acyl-sn-glycerol-3-phosphate acyltransferase epsilon [Schistosoma mansoni] 1-acyl-sn-glycerol-3-phosphate acyltransferase epsilon, fragment [Schistosoma mansoni] (8e-12/cov=89%/id=63%)	TCTTGCATATTTGTTGACCGAGGTAATTTTGACGCAAAAGCCGCTATCAGCACACTAAAT
Q2_P22653	C806530.1	0.429714	up	0.879952	0.841896	1.72765	0.917125	0.458192	0.964963	2.96496	Smp_015720	Sense	GTP-binding protein-related	Sjp 0214350|ko:K06942 OLA1; Obg-like ATPase 1, putative	gi|256073441 GTP-binding protein-related [Schistosoma mansoni] GTP-binding protein-related [Schistosoma mansoni] (0.0/cov=89%/id=96%)	GTGCCGGTCTTCAAGCGAAGAAAAAATGATATTTGCTATGCCATATAGGTCTAATTTATT
Q2_P25943	C811270.1	0.429714	up	0.630085	1.66028	2.62449	0.827496	1.22805	1.39408	3.39408	Sjc_0065230	Sense	-	Sjp 0065230|ko:K02602 oo18 RNA-binding protein, putative	gi|221115837 PREDICTED: similar to cytoplasmic polyadenylation element binding protein, CPEB [Hydra magnipapillata] (6e-67/cov=99%/id=53%)	GGTTCTGGAAGAGTGATTTTCTCTAGTCATAAAAGTTATATGAAAGCGATTACAGCCAAT
Q2_P13796	C911224.1	0.429714	up	1.49677	1.49548	0.896834	0.777258	0.348154	1.0029	3.0029	Smp_075380	Sense	hypothetical protein	-	gi|256085013 hypothetical protein [Schistosoma mansoni] hypothetical protein [Schistosoma mansoni] (3e-26/cov=98%/id=98%)	CCATTGCAAGTAAACTCAACACAAACTCCATTTAAAGAAGTTACCGATGAATCTGCAAAT
Q2_P22943	C806905.1	0.429714	up	0.7677	0.71408	1.10241	0.397858	0.540083	0.704426	2.70443	Smp_041450	Sense	aspartyl-tRNA synthetase, putative	Sjp 0209560|ko:K01893 asparaginyl-tRNA synthetase [EC6.1.1.22], putative	gi|256078425 aspartyl-tRNA synthetase [Schistosoma mansoni] aspartyl-tRNA synthetase, putative [Schistosoma mansoni] (0.0/cov=80%/id=100%)	GTGGATGTTTGTGATCGCATCATGAAACGATCCGGTGATCTGTTGTTAGATGTGAACCCG
Q2_P18568	C800809.1	0.429714	up	0.848765	0.443808	1.28242	0.621711	0.669656	0.773272	2.77327	Smp_073500.x	Sense	elongation factor tu (ef-tu), putative	Sjp 0215290|ko:K02358 elongation factor EF-Tu, putative	gi|256084618 elongation factor tu (ef-tu) [Schistosoma mansoni] elongation factor tu (ef-tu), putative [Schistosoma mansoni] (0.0/cov=76%/id=95%)	GTCCAGGTCCATTCAACTGGTCTAAATAATGCCCGGTTATATTTGTAATTATTTTCAACT
Q2_P40939	JAP02244.C	0.429714	up	1.42919	1.15713	1.94105	0.401083	0.747407	1.13517	3.13517	Sjc_0005370	Sense	-	Sjp 0005370|IPR000517,Ribosomal protein L30,domain-containing	gi|76153650 SJCHGC07783 protein [Schistosoma japonicum] (e-114/cov=87%/id=90%)	CAAGTGATAATCTGACATCCAGTGAATCTACACATTGGTTATGCAATAACTGGTTAACTA
Q2_P18392	C800579.1	0.429714	up	2.76209	3.05862	1.14928	1.94098	0.298192	1.84183	3.84183	Smp_144940	Sense	hypothetical protein	-	gi|256078510 hypothetical protein [Schistosoma mansoni] expressed protein [Schistosoma mansoni] (e-111/cov=60%/id=81%)	AAAACTCTCGACAGTATGACAGTTGTTGTAAAACCAAGAAGTCATAGCTTATTCTCTTGT
Q2_P18622	C800877.1	0.429714	up	0.574994	0.48959	0.640875	0.31887	0.653777	0.535621	2.53562	Smp_029970	Sense	hypothetical protein	-	gi|256076284 hypothetical protein [Schistosoma mansoni] conserved hypothetical protein [Schistosoma mansoni] (e-154/cov=82%/id=93%)	CGTCATTTTGGACAATATGTTTCATGGTTTACTGTTGTATCGATGTCTGAGCATATTTTG
Q2_P39906	JAP09132.C	0.429714	up	1.31588	0.882945	0.98431	0.313107	0.693494	0.837947	2.83795	gi|256070872	Sense	-	-	gi|256070872 sodium/solute symporter [Schistosoma mansoni] sodium/solute symporter, putative [Schistosoma mansoni] (2e-16/cov=51%/id=50%)	CACGTTCATTCTACAGACATTTTCCAAATTGGCTTCCTTCACAAACAGCAAATGATCAGG
Q2_P04192	C807859.1	0.429714	up	1.25901	0.965322	1.67551	0.775354	0.350909	1.00522	3.00522	Smp_084380	Sense	cleavage and polyadenylation specificity factor- related	Sjp 0011280|Cleavage and polyadenylation specificity factor subunit 3, putative	gi|256086716 cleavage and polyadenylation specificity factor-related [Schistosoma mansoni] cleavage and polyadenylation specificity factor-related [Schistosoma mansoni] (0.0/cov=99%/id=99%)	GGCTTTACAAAGGGAGTATGAAGATGATGAAACATGTAGACTGGAAATATTTACACCTAA
Q2_P06131	C810920.1	0.429714	up	0.685435	0.579183	2.25839	1.31312	1.28991	1.22521	3.22521	Smp_099090	Sense	alpha(1,3)fucosyltransferase, putative	-	gi|256089290 alpha(13)fucosyltransferase [Schistosoma mansoni] alpha(1,3)fucosyltransferase, putative [Schistosoma mansoni] (4e-96/cov=59%/id=98%)	GGTTGTGTTGGTCGGAAAATACGCTGGAATTTTATCCATTAGCAAATTTTTAGAGTTTTG
Q2_P30045	C904423.1	0.429714	up	0.543789	1.79578	0.496477	1.2158	1.29009	1.06839	3.06839	Smp_127870	Sense	Neurotrimin precursor (hNT), putative	-	gi|256072423 Neurotrimin precursor (hNT) [Schistosoma mansoni] Neurotrimin precursor (hNT), putative [Schistosoma mansoni] (3e-34/cov=70%/id=85%)	TTGGTAGGGGAGAAAGTTATTATACAATGTAATGTTTTCAATATGCCTCGTGGAGCTAGG
Q2_P10776	C905188.1	0.429714	up	0.821001	0.242208	0.976935	1.24727	1.38166	0.933815	2.93381	C905188.1	Antisense	-	-	No hits	GGGGGGACAGAAATCTTTCCACCTACTTTTCATTACATTACATCATAAACTATGAAAAGA
Q2_P12268	C908174.1	0.429714	up	1.55929	1.53387	1.02755	0.733754	0.335618	1.03802	3.03802	Smp_140240	Sense	hypothetical protein	-	gi|256076985 hypothetical protein [Schistosoma mansoni] hypothetical protein [Schistosoma mansoni] (7e-14/cov=55%/id=100%)	GATTCATGCCAAGGCCGCCTCAAAATTGGAGTCATTGGTGTCATATGCTTCACGGCATAA
Q2_P41196	JAP07777.C	0.429714	up	1.56979	1.07016	0.838582	0.252618	1.366	1.01943	3.01943	gi|76153071	Sense	-	-	gi|76153071 SJCHGC03897 protein [Schistosoma japonicum] (2e-42/cov=36%/id=76%)	TCTGAAAATAATTTAAATATGGGTGTTGTACCACCGCCCAATTTGAATCCATTTGCATCA
Q2_P02502	C805060.1	0.429714	up	0.397432	1.32304	0.899975	0.831527	1.81791	1.05398	3.05398	Smp_047320	Sense	hypothetical protein	-	gi|56759472 SJCHGC02473 protein [Schistosoma japonicum] (4e-80/cov=90%/id=68%)	CAACTTACCATACTCGATTACTAAAACTGAGTTAGAAGATGAATTTCCTACAGCCAAATC
Q2_P40558	JAP09730.S	0.429714	up	0.80886	0.210694	1.25663	1.2688	1.41108	0.991213	2.99121	Sjc_0207790	Sense	-	Sjp 0207790|WD repeat-containing protein 68, putative	gi|56754907 SJCHGC09369 protein [Schistosoma japonicum] (2e-30/cov=69%/id=49%)	TGAAGTAGATCCAAATATTATCGGAACTTCTAGTATCGATACTACATGCACTATCTGGGC
Q2_P23516	C807693.1	0.429714	up	0.867928	0.562443	0.672836	0.306349	0.724197	0.626751	2.62675	Smp_045060	Sense	mitotic checkpoint protein bub3, putative	-	gi|256079106 mitotic checkpoint protein bub3 [Schistosoma mansoni] mitotic checkpoint protein bub3, putative [Schistosoma mansoni] (0.0/cov=92%/id=100%)	AAGATGGCAATTTACTAGCTATTGCTTCTTCATACATGTATGAACGTGGTCCAATTGAAA
Q2_P19368	C802075.1	0.429714	up	1.94617	2.79895	1.49996	0.667456	0.685176	1.51954	3.51954	Smp_118780	Sense	hypothetical protein	-	gi|256048358 hypothetical protein [Schistosoma mansoni] expressed protein [Schistosoma mansoni] (2e-77/cov=56%/id=100%)	CTCTCGTATACCTTTACATGATCATCCAGGAATGTATGGGATTTTAAAGGTTTTAACCGG
Q2_P01063	C802477.1	0.429714	up	1.02296	0.947816	1.60565	0.592032	0.474004	0.928492	2.92849	Smp_166830	Sense	methyltransferase-related	-	gi|256052626 methyltransferase-related [Schistosoma mansoni] methyltransferase-related [Schistosoma mansoni] (1e-82/cov=77%/id=98%)	ACTCGTCGTATCCCGCAGCCACTAACAGAAAATAATGAGATGTCAAATCATAACCGAAAC
Q2_P26671	C812297.1	0.429714	up	0.571114	0.603096	0.649107	0.55579	0.293588	0.534539	2.53454	Smp_163580	Sense	rab6, putative	-	No hits	GCTTCTTTTGTAAAGCTCAACGTATAAACAATTTGACGTTATCACTAGTATCTGCTTTGC
Q2_P09037	C902652.1	0.429714	up	2.00459	1.60905	1.52706	0.0518673	1.3701	1.31253	3.31253	Smp_176150	Sense	hypothetical protein	-	gi|256093065 hypothetical protein [Schistosoma mansoni] hypothetical protein [Schistosoma mansoni] (6e-78/cov=99%/id=100%)	GTGCCTCGATAATCAATTTTTGTTTAAAATGCAATAAAGAACTGTGTCACGAGATGTGGA
Q2_P18389	C800576.1	0.429714	up	1.62917	1.6127	2.87817	0.711013	0.697984	1.50581	3.50581	Smp_006230	Sense	membralin, putative	-	gi|256071539 membralin [Schistosoma mansoni] membralin, putative [Schistosoma mansoni] (e-153/cov=99%/id=92%)	ATATATGTCTCCATACAACGCCATTATAACCACTAGAAATAAACTCAGTCAGTTGTTGCC
Q2_P23173	C807221.1	0.429714	up	1.52261	0.738873	2.37475	1.40637	0.490556	1.30663	3.30663	gi|256042241	Sense	-	-	gi|256042241 hypothetical protein [Schistosoma mansoni] conserved hypothetical protein [Schistosoma mansoni] (6e-73/cov=34%/id=96%)	TTTCGCGTCTGTCAGCGGATAATCCTGATAATAATCCATTGACAACTCTGGATGACAGTC
Q2_P19622	C802380.1	0.429714	up	0.87767	0.573762	1.07003	0.504263	0.454699	0.696086	2.69609	Smp_000740.x	Sense	26s proteasome non-atpase regulatory subunit 4 (26s proteasomeregulatory subunit s5a)	Sjp 0217580|ko:K00889 1-phosphatidylinositol-4-phosphate 5-kinase [EC2.7.1.68], putative	gi|2623826 S5a 26s proteasome [Schistosoma mansoni] (0.0/cov=86%/id=89%)	CTGGTGAACATACACATTCTTAACTAAAATTATTGCGCCTCATCCGTCTGTTTTATTACT
Q2_P21261	C804591.1	0.429714	up	2.05566	1.25236	0.384742	1.63626	0.749248	1.21565	3.21565	Smp_168810	Sense	ets, putative	Sjp 0006930|ko:K09441 GA-binding protein transcription factor, alpha, putative	gi|256087049 gabp alpha [Schistosoma mansoni] gabp alpha, putative [Schistosoma mansoni] (e-100/cov=87%/id=89%)	AGCCTGCTATGAATTACGAGAAGTTATCTCGAGCATTACGATACTATTATGATGGTGATA
Q2_P38889	JAP06319.S	0.429714	up	2.44404	1.97406	1.62759	1.09992	0.193677	1.46786	3.46786	gi|256076785	Sense	-	-	gi|256076785 tropomyosin [Schistosoma mansoni] tropomyosin, putative [Schistosoma mansoni] (7e-61/cov=102%/id=69%)	GAACAGATCAGTGAACTTCGTAAACAACTTACTGATCTACGTAGTGAAAAAGTTTCTGAT
Q2_P18284	C800457.1	0.429714	up	0.733341	0.526977	0.372382	0.447944	0.710914	0.558312	2.55831	Smp_043940.x	Sense	synaptosomal associated protein, putative	Sjp 0014900|ko:K08509 synaptosomal-associated protein, 29kDa, putative	gi|256078874 synaptosomal associated protein [Schistosoma mansoni] synaptosomal associated protein, putative [Schistosoma mansoni] (e-120/cov=74%/id=93%)	CCGGTCTTGTTTGAGTATTTCGTTCGAAGAGACCTTTATTTCTGTTAATGTTTGATTTGT
Q2_P23684	C807915.1	0.429714	up	2.57281	1.32934	1.2425	0.334668	1.41183	1.37823	3.37823	Smp_169240	Sense	proto-oncogene tyrosine-protein kinase abl1, putative	Sjp 0007210|Tyrosine-protein kinase transforming protein Abl, putative	gi|268688077 abl kinase 1 [Schistosoma mansoni] (0.0/cov=97%/id=91%)	GTGATGTATATGAAGCTGTTTGGAAACGTTTCAATTCTGTTGTTGCAGTAAAAACACTGA
Q2_P08657	C902100.1	0.429714	up	1.86576	1.62246	1.52215	0.0478292	1.28996	1.26963	3.26963	Smp_166420	Sense	hypothetical protein	-	gi|256086195 hypothetical protein [Schistosoma mansoni] conserved hypothetical protein [Schistosoma mansoni] (4e-29/cov=97%/id=68%)	CTAAGATGGTCAATCATTCAAATGCATCTACAATGAACAATCAAGCCTTATTATCCCCTA
Q2_P26352	C811836.1	0.429714	up	1.03524	1.8958	2.54125	1.33257	0.339508	1.42887	3.42887	Smp_141700	Sense	hypothetical protein	Sjp 0074370|expressed protein	gi|256077402 hypothetical protein [Schistosoma mansoni] hypothetical protein [Schistosoma mansoni] (2e-72/cov=99%/id=78%)	CCTCTTCGCGAGGTGACACCTTTGATTCACTTTGTTGTGCACGTCTTATAAATAGTATTA
Q2_P01377	C803135.1	0.429714	up	0.63036	0.509191	1.3083	2.16008	1.46746	1.21508	3.21508	Smp_178730	Sense	hypothetical protein	-	gi|256089958 hypothetical protein [Schistosoma mansoni] expressed protein [Schistosoma mansoni] (1e-78/cov=99%/id=83%)	CTATTGACTCTTTAAATACGACACATACTGCTCAAACTTCGATGACGCCGATCAATAAAA
Q2_P38899	JAP06629.S	0.429714	up	1.47868	1.36545	1.06163	0.464202	0.475054	0.969004	2.969	gi|256072328	Sense	-	-	gi|256072328 hypothetical protein [Schistosoma mansoni] expressed protein [Schistosoma mansoni] (0.002/cov=8%/id=100%)	TCTCTTATGGGTGGTGATGTAGCTTATTCCTTATTACGTGATTCTGGATTATACTGATTA
Q2_P28157	C901778.1	0.429714	up	0.382791	0.791278	1.97052	1.06942	1.54579	1.15196	3.15196	Smp_136630	Sense	diacylglycerol kinase, zeta, iota, putative	-	gi|256075615 diacylglycerol kinase zeta iota [Schistosoma mansoni] diacylglycerol kinase, zeta, iota, putative [Schistosoma mansoni] (4e-41/cov=71%/id=75%)	GAAGATCATGTTTGCATTTAGCAGCAAAATTTGGACATGTCAAAGTCATTGAACATCTCT
Q2_P38308	C921087.1	0.429714	up	0.450496	0.581598	1.07504	0.502113	0.795881	0.681025	2.68102	Smp_001960	Sense	50S ribosomal protein L1, putative	-	gi|256070669 50S ribosomal protein L1 [Schistosoma mansoni] 50S ribosomal protein L1, putative [Schistosoma mansoni] (2e-33/cov=94%/id=80%)	AGATGTTGATGAGGGCGAAGATGATAATGCGATTGATGTGATTAGTACACAAGTGGAAAA
Q2_P28734	C902620.1	0.429714	up	0.853085	0.476496	0.511521	0.400594	0.735955	0.59553	2.59553	gi|115955544	Sense	-	-	gi|115955544 PREDICTED: hypothetical protein [Strongylocentrotus purpuratus] (7e-61/cov=99%/id=54%)	GTGAAGTGTTAAGAGTAATGGATCGTGGAACAGCTAGCATTTCAAATATTCTATCATATC
Q2_P06823	C811945.1	0.429714	up	1.81314	1.89768	0.995926	0.2379	1.14511	1.21795	3.21795	Smp_039180.x	Sense	nuclear protein localization, putative	Sjp 0085950|Nuclear protein localization protein 4 homolog, putative	gi|256077991 nuclear protein localization [Schistosoma mansoni] nuclear protein localization [Schistosoma mansoni] nuclear protein localization, putative [Schistosoma mansoni] nuclear protein localization, putative [Schistosoma mansoni] (6e-52/cov=99%/id=p: [	AAATTTACCACGGTTGTTGTCACTGGTGATGCATCGAATCATATACATTTTGAAGCTTAT
Q2_P18465	C800678.1	0.429714	up	1.16824	1.92154	0.680895	0.653988	0.758285	1.03659	3.03659	Smp_004590	Sense	hypothetical protein	-	gi|256071176 hypothetical protein [Schistosoma mansoni] hypothetical protein [Schistosoma mansoni] (e-106/cov=97%/id=98%)	ATTCACTGTTGATGAGGTTGCTAGTGTCGTTGAAGTACACTACACAAACAAACTTAATCT
Q2_P41297	JAP09910.C	0.429714	up	2.31914	1.71145	0.866466	0.726084	0.717001	1.26803	3.26803	Sjc_0096960	Sense	-	Sjp 0096960|expressed protein	gi|76153590 SJCHGC08110 protein [Schistosoma japonicum] (e-104/cov=94%/id=86%)	CGAAATTCTGTTTCTTCAAGATCTAGTTGGGCTCGTAGTATATTTGAACGTTTACGAGCT
Q2_P05054	C809226.1	0.429714	up	1.13705	0.998291	1.48471	0.391717	0.561987	0.914753	2.91475	Smp_135460	Sense	thymidylate synthase, putative	Sjp 0303630|ko:K00560 thymidylate synthase [EC2.1.1.45], putative	gi|256075176 bifunctional dihydrofolate reductase-thymidylate synthase [Schistosoma mansoni] bifunctional dihydrofolate reductase-thymidylate synthase, putative [Schistosoma mansoni] (1e-48/cov=70%/id=100%)	GGCCATTCCCAAAATTAGAGATCATTCGAGAGGTGAAGAATATTGATGATTTTAAGTTTG
Q2_P08579	C901999.1	0.429714	up	0.325543	0.725648	1.47239	1.10343	0.853278	0.896059	2.89606	Smp_009710.x	Sense	o-linked n-acetylglucosamine transferase, ogt, putative	Sjp 0300140|General transcription factor 3C polypeptide 3, putative	gi|256072232 o-linked n-acetylglucosamine transferase ogt [Schistosoma mansoni] o-linked n-acetylglucosamine transferase, ogt, putative [Schistosoma mansoni] (1e-40/cov=97%/id=98%)	CCCTGATAATATGGCTGTTGAATTACAGTTGAAATTGTTCCTTATTCTTGCACATCTGGG
Q2_P39007	JAP11657.S	0.429714	up	1.33198	1.20288	2.93621	0.529009	1.39467	1.47895	3.47895	Sjc_0035160	Sense	-	Sjp 0035160|RNA-binding motif, single-stranded-interacting protein 3, putative	gi|256086257 single-stranded DNA-binding protein mssp-1 [Schistosoma mansoni] single-stranded DNA-binding protein mssp-1, putative [Schistosoma mansoni] (4e-40/cov=107%/id=55%)	CTACAACTTCTAATTATCAGGGAGGATTATCGTATGTTCATCATCAACAACAGTCACAAC
Q2_P17889	C800009.1	0.429714	up	0.755993	0.423915	0.537323	0.390284	0.556024	0.532708	2.53271	Smp_155570	Sense	hypothetical protein	-	gi|256082487 hypothetical protein [Schistosoma mansoni] hypothetical protein [Schistosoma mansoni] (0.0/cov=92%/id=92%)	GAACATGTGCTTGTTGAAATGGAACTTGTTAGAAAATAACTCAACTTGAATGTGACTGGA
Q2_P12548	C908741.1	0.429714	up	1.62251	1.25173	1.19522	0.421489	0.523534	1.0029	3.0029	Smp_139730	Sense	Intraflagellar transport 81 (Carnitine deficiency-associated protein expressed in ventricle 1) (CDV-1 protein), putative	Sjp 0036790|Intraflagellar transport protein 81 homolog, putative	gi|256076767 Intraflagellar transport 81 (Carnitine deficiency-associated protein expressed in ventricle 1) (CDV-1 protein) [Schistosoma mansoni] Intraflagellar transport 81 (Carnitine deficiency-associated protein expressed in ventricle 1) (CDV-1 proteinp: [Parsing package id...]	GTGCCCAATTAAGTGAGTTACGTGCTGAAAAAGGAATACTGTCAAGAACTATTGAAATAT
Q2_P02220	C804584.1	0.429714	up	0.7492	0.945674	1.13488	0.334999	1.63065	0.959081	2.95908	Smp_153190	Sense	hypothetical protein	Sjp 0098190|expressed protein	gi|256081613 hypothetical protein [Schistosoma mansoni] expressed protein [Schistosoma mansoni] (e-138/cov=99%/id=79%)	GAATCCATGAATTTGATTGCTTTGTCTAAGGAGTTAATTACTGCAGCCACTTGTTTCTTG
Q2_P36022	C915806.1	0.429714	up	1.21091	0.855973	0.947895	0.213129	0.856384	0.816858	2.81686	gi|256078304	Sense	-	-	gi|256078304 methionine-tRNA synthetase [Schistosoma mansoni] methionine-tRNA synthetase, putative [Schistosoma mansoni] (3e-24/cov=37%/id=74%)	ACCGAATTCTTGGCCAGAATTAATAAACTCTTCGCTACTTATATACACAATATGGAGTCA
Q2_P01359	C803110.1	0.429714	up	1.91587	0.407826	2.43653	0.812383	1.36954	1.38843	3.38843	C803110.1	Antisense	-	-	No hits	GCAGTTGTTAGCTCACACTAAGACATGCATATTTATCCAGTGGACAAATATTTATTATGG
Q2_P23246	C807327.1	0.429714	up	0.679598	0.444443	1.77191	1.23293	2.12428	1.25063	3.25063	Smp_126210	Sense	hypothetical protein	-	gi|226481627 hypotheticial protein [Schistosoma japonicum] (1e-08/cov=54%/id=57%)	GACTGTTCCTGCTAATAATACTACTACTGTTAGTACTTGTACCACTACTTCTAATACTAC
Q2_P18359	C800542.1	0.429714	up	1.61033	1.78491	1.1241	0.859288	0.255516	1.12683	3.12683	gi|256071533	Sense	-	-	gi|256071533 gamma-tubulin complex component 2 (gcp-2) [Schistosoma mansoni] gamma-tubulin complex component 2 (gcp-2), putative [Schistosoma mansoni] (e-148/cov=67%/id=93%)	GAGCATTCAGTGTTTCTTGGTAAAACTGATCAAGCTCATATGTATGCAAGCAGTTTATTA
Q2_P20252	C803199.1	0.429714	up	0.708646	0.695472	1.54198	0.450623	1.00034	0.879413	2.87941	Smp_148930	Sense	structure specific recognition protein, putative	Sjp 0035580|ko:K09272 structure-specific recognition protein 1, putative	gi|256080078 structure specific recognition protein [Schistosoma mansoni] structure specific recognition protein, putative [Schistosoma mansoni] (e-143/cov=96%/id=98%)	AGTTATAAAGCGTCTGTTGGTTTGTTGTATCCATTAGAGAGAGGATTTACATTCGTGCCC
Q2_P35959	C915718.1	0.429714	up	0.655987	0.489027	0.786035	0.570821	0.329438	0.566262	2.56626	Smp_169640	Sense	hypothetical protein	Sjp 0013230|Nucleoporin p54, putative	gi|256052746 hypothetical protein [Schistosoma mansoni] expressed protein [Schistosoma mansoni] (e-109/cov=92%/id=99%)	GGTTTACGTATTCGATTTCAAGAAGCATTGTCTACACTTCGTAATTCTTCTGAGTTTAAC
Q2_P10536	C904816.1	0.429714	up	1.61284	1.65637	2.5054	0.786193	0.395235	1.39121	3.39121	Smp_020480	Sense	hypothetical protein	-	gi|256074374 hypothetical protein [Schistosoma mansoni] hypothetical protein [Schistosoma mansoni] (e-104/cov=95%/id=99%)	GAATTACAGACCGTTGTCTCATTACTAAACTGTTTAGCAGGGGATGAGAATAAATCTAAA
Q2_P40188	JAP01235.S	0.429714	up	1.32496	1.90015	1.43898	1.98648	0.0346802	1.33705	3.33705	gi|256070325	Antisense	-	-	gi|256070325 Ndr family [Schistosoma mansoni] Ndr family, putative [Schistosoma mansoni] (1e-29/cov=31%/id=91%)	AATTGACGACACTTTTTATGATGTGAAGCTAAAGCTCCTGTGATTAGTAATACAGGACAT
Q2_P26803	C812503.1	0.429714	up	0.564509	2.34004	2.6179	2.50448	0.505005	1.70639	3.70639	gi|256086320	Sense	-	-	gi|256086320 hypothetical protein [Schistosoma mansoni] hypothetical protein [Schistosoma mansoni] (4e-68/cov=42%/id=97%)	GTTTCTCCAAATCGATGGGTAACTACTCAACCTATTCGAATATCAAATACAATGAATACC
Q2_P02090	C804344.1	0.429714	up	0.931189	0.594611	1.30633	1.08407	2.54768	1.29277	3.29277	Smp_150280	Sense	f-box/leucine rich repeat protein, putative	Sjp 0300090|F-box/LRR-repeat protein 2, putative	gi|256080566 f-box/leucine rich repeat protein [Schistosoma mansoni] f-box/leucine rich repeat protein, putative [Schistosoma mansoni] (1e-54/cov=99%/id=90%)	CACCAGTTGTCCTCAACTAGAGGAACTTGATGTCAGTTGTACTTCTGTTACTCAAAAAGG
Q2_P13547	C910675.1	0.429714	up	1.15906	0.917776	1.33829	0.139281	1.17182	0.945246	2.94525	Smp_028690	Sense	sodium/chloride dependent transporter, putative	Sjp 0060730|ko:K05042 solute carrier family 6 (neurotransmitter transporter, glycine),, putative	gi|256076014 sodium/chloride dependent transporter [Schistosoma mansoni] Na+/Cl- dependent neurotransmitter transporter-like protein [Schistosoma mansoni] sodium/chloride dependent transporter, putative [Schistosoma mansoni] (3e-65/cov=99%/id=99%)	CCTGATTTTTCACGACTAACAGATCCCCAAGTATGGGCTGATGCTGCTACACAGATTTTT
Q2_P39544	JAP04211.C	0.429714	up	0.779152	1.09192	1.14134	0.180025	1.178	0.874087	2.87409	Sjc_0057330	Sense	-	Sjp 0057330|IPR007087,Zinc finger, C2H2-type,domain-containing	gi|56753221 SJCHGC07087 protein [Schistosoma japonicum] (e-110/cov=81%/id=90%)	CAAACAGGTTGTCATCAAAAGAACTTCTGTCAGCATTCCAAATTTCATTTCATCTAATGG
Q2_P05977	C810753.1	0.429714	up	1.00192	0.622966	1.15741	0.25524	1.11566	0.830639	2.83064	Smp_033150	Sense	hypothetical protein	-	gi|256076917 hypothetical protein [Schistosoma mansoni] expressed protein [Schistosoma mansoni] (e-119/cov=80%/id=89%)	CAGATTACTGGTGACCACTTGTCCAATGAACTGAATAATAGAATACTTTGTAAACCAACA
Q2_P26846	C812564.1	0.429714	up	1.63647	2.66831	1.83146	0.782251	0.420896	1.46788	3.46788	Smp_009520	Sense	glutamyl-tRNA synthetase 1, 2, 3 (glutamate-- tRNA ligase 1, 2, 3), putative	-	gi|256072189 glutamyl-tRNA synthetase 1 2 3 (glutamate--tRNA ligase 1 2 3) [Schistosoma mansoni] glutamyl-tRNA synthetase 1, 2, 3 (glutamate--tRNA ligase 1, 2, 3), putative [Schistosoma mansoni] (2e-27/cov=48%/id=81%)	TCGCACCAAGTCCTACAGGTTTTATGCATTTAGGCGGTTTACGTACTGCCTTATTTAACA
Q2_P18327	C800505.1	0.429714	up	0.386428	1.05344	0.896481	1.0785	0.430992	0.769168	2.76917	Smp_008660.x	Sense	villin, putative	Sjp 0303060|ko:K05768 gelsolin, putative	gi|256072034 gelsolin [Schistosoma mansoni] gelsolin, putative [Schistosoma mansoni] (0.0/cov=78%/id=100%)	CAGTTAGAAAAAGAAAGGGGAATCATCATGTCAACTAAAAGAAAAGCGGAGTGAAATTTC
Q2_P29352	C903495.1	0.429714	up	1.07824	0.928722	0.379782	1.18072	0.456099	0.804713	2.80471	Smp_124750	Sense	hypothetical protein	Sjp 0068930|expressed protein	gi|256071236 hypothetical protein [Schistosoma mansoni] expressed protein [Schistosoma mansoni] (5e-40/cov=99%/id=84%)	GAAAAAACAAGCTCTTCTCAAATGCATGGTGAGGTTTACTCTGAAAGCCATAGAAGCAGA
Q2_P26960	C812730.1	0.429714	up	0.364351	0.416106	0.751476	0.66562	0.846965	0.608904	2.6089	Smp_074140	Sense	annexin, putative	Sjp 0212110|Annexin A7, putative	gi|226471464 Annexin A13 (Annexin XIII) [Schistosoma japonicum] (e-151/cov=79%/id=75%)	GGTGCTGAATGGCAATAAAGAAGAATCAGAAGAGGAACATTTTGTCAAAAAGACGAAAAA
Q2_P36734	C917120.1	0.429714	up	2.99525	0.596647	1.29078	1.62953	0.972915	1.49702	3.49702	Smp_016870	Sense	protein regulator of cytokinesis 1 prc1, putative	-	gi|256073678 protein regulator of cytokinesis 1 prc1 [Schistosoma mansoni] protein regulator of cytokinesis 1 prc1, putative [Schistosoma mansoni] (4e-51/cov=93%/id=88%)	CAGATGCTTACCGGTTATGCGAAGCTTGGGAAGTCTTTGAGACTGGTTTCCGACTCTTGT
Q2_P19790	C802597.1	0.429714	up	1.20064	0.874765	1.52656	0.537168	0.433837	0.914593	2.91459	gi|256069405	Sense	-	-	gi|256069405 tRNA delta(2)-isopentenylpyrophosphate transferase-related [Schistosoma mansoni] tRNA delta(2)-isopentenylpyrophosphate transferase-related [Schistosoma mansoni] (4e-67/cov=44%/id=99%)	ACGAATTCGAGTGGAAAAATTAAGGGCTTTGTTTGCTCAAGAGTTTGAGTCAGTTTCAGA
Q2_P18960	C801557.1	0.429714	up	0.818256	0.577838	0.823387	0.248651	0.809362	0.655499	2.6555	Smp_135790	Sense	dynamin-associated protein, putative	Sjp 0037040|Intersectin-1, putative	gi|256075285 dynamin-associated protein [Schistosoma mansoni] dynamin-associated protein, putative [Schistosoma mansoni] (3e-83/cov=99%/id=100%)	GTTAACATTTGAAGAAGGTGCTATTATCACAGTACTAGGTCGAGATGAACCTGAATGGTG
Q2_P17977	C800106.1	0.429714	up	1.17044	1.039	0.946607	0.288012	0.558702	0.800552	2.80055	Smp_060180	Sense	nucleoporin seh1 (sec13-like protein)	-	gi|256082130 nucleoporin seh1 (sec13-like protein) [Schistosoma mansoni] nucleoporin seh1 (sec13-like protein) [Schistosoma mansoni] (e-151/cov=89%/id=94%)	ATTGGTATCTTGTGGAAGATGTACATGCACTGAATGATCCTATTTACGATGTTTCATTCG
Q2_P01749	C803784.1	0.429714	up	3.49776	3.18475	1.96184	0.385087	1.04823	2.01553	4.01553	gi|156354210	Sense	-	-	gi|156354210 predicted protein [Nematostella vectensis] predicted protein [Nematostella vectensis] (9e-71/cov=81%/id=73%)	CTCCAGAGTTGTTTAGATTTTCTGCGTTATGTGTATGGTGTACATGGTTTTTCATTTGAA
Q2_P00133	C800405.1	0.429714	up	0.108431	0.977951	1.33521	1.1858	1.171	0.955679	2.95568	Smp_133450	Sense	jnk stimulatory phosphatase-related	-	gi|256074420 jnk stimulatory phosphatase-related [Schistosoma mansoni] jnk stimulatory phosphatase-related [Schistosoma mansoni] (1e-57/cov=37%/id=80%)	CTCTTAACCACAATCCATCTTTGCTTACCTACTTACAAGTAGTTTGGATAGTTTCAGTAA
Q2_P14081	C911754.1	0.429714	up	0.374061	0.741216	1.67992	0.817898	1.20444	0.963506	2.96351	Smp_156390	Sense	growth factor receptor-bound protein, putative	-	gi|256082752 growth factor receptor-bound protein [Schistosoma mansoni] growth factor receptor-bound protein, putative [Schistosoma mansoni] (6e-84/cov=99%/id=93%)	GTATCGGAATTAGACAGTGATCATATATTAGGGGATCTGCATTCAATCACTCCTAATTAT
Q2_P36835	C917282.1	0.429714	up	1.1072	1.7284	0.440289	1.29515	0.519762	1.01816	3.01816	Smp_138850	Sense	SH2A , putative	-	gi|66801001 hypothetical protein DDB_G0292902 [Dictyostelium discoideum AX4] hypothetical protein DDB_G0292902 [Dictyostelium discoideum AX4] (0.001/cov=35%/id=40%)	CAAGGAAGTGATGTATCCATTGATGATGCAATGCCATTGTCAACAATAACAACAACAAAT
Q2_P07418	C812894.1	0.429714	up	0.410994	0.971133	1.46706	0.899102	0.541851	0.858028	2.85803	Smp_020800	Sense	cysteine and histidine-rich domain (chord)- containing, zinc binding protein, putative	-	gi|256074434 cysteine and histidine-rich domain (chord)-containing zinc binding protein [Schistosoma mansoni] cysteine and histidine-rich domain (chord)-containing, zinc binding protein, putative [Schistosoma mansoni] (0.0/cov=70%/id=95%)	CAACCGAATGCAAATTGTCGTTTTGATTGGTATCAATTTGGTGGTTGTGTTACATTAGAT
Q2_P14314	C912179.1	0.429714	up	1.35049	1.15817	1.78822	0.363818	0.611604	1.05446	3.05446	Smp_047330	Sense	hypothetical protein	-	gi|256079551 hypothetical protein [Schistosoma mansoni] expressed protein [Schistosoma mansoni] (2e-72/cov=99%/id=97%)	GCGGTTGTTGGATACACAGAAAATACAGTCCAGTCTAATCTATCAAAACAATTTGTAACT
Q2_P25107	C809775.1	0.429714	up	1.14715	1.06183	0.87532	0.276063	0.583016	0.788675	2.78868	Smp_175610.x	Sense	thioredoxin-like protein, putative	Sjp 0216470|Thioredoxin-like protein 1, putative	gi|256089030 dihydrolipoamide acetyltransferase component of pyruvate dehydrogenase [Schistosoma mansoni] dihydrolipoamide acetyltransferase component of pyruvate dehydrogenase, putative [Schistosoma mansoni] (e-139/cov=91%/id=100%)	CTCTCTGGATCAGACTCTCATGAAAGTGGTTCACATAAAAGCCCGCAGTCTTCTAAACAA
Q2_P13888	C911392.1	0.429714	up	0.0111682	1.69072	1.80927	1.58741	1.18449	1.25661	3.25661	Smp_123300	Sense	follistatin, putative	Sjp 0104360|IPR011497,Protease inhibitor, Kazal-type;IPR003645,Follistatin-like, N-terminal;IPR002350,Proteinase inhibitor I1, Kazal,domain-containing	gi|256070729 follistatin [Schistosoma mansoni] follistatin, putative [Schistosoma mansoni] (1e-35/cov=99%/id=69%)	GCCAGTTGTTTGTGGATCAAATGGGAAAACTTATCGTAATACATGTTTTCTTCATGTTGT
Q2_P28994	C902995.1	0.429714	up	1.60983	1.11383	0.0387014	1.45109	1.55697	1.15409	3.15409	C902995.1	Sense	-	-	No hits	GGAAACAGTGAACGAGAGTTTCCTTCTTTTTGTCCACTTCTGGAAGTACAATGACGACGA
Q2_P06774	C811875.1	0.429714	up	1.28621	1.34727	0.658348	0.959228	0.264101	0.903032	2.90303	C811875.1	Antisense	-	-	No hits	ATATGTGCTCTAATCTATTCATACCTCACTGTAAGGCCTAATCTTTGGATATTGTGTCAC
Q2_P21465	C804888.1	0.429714	up	0.97651	0.844045	0.939661	0.37831	0.400305	0.707766	2.70777	Smp_024490	Sense	metal dependent hydrolase - related	Sjp 0212600|similar to UPF0160 protein C694.04c, putative	gi|256075166 metal dependent hydrolase-related [Schistosoma mansoni] metal dependent hydrolase-related [Schistosoma mansoni] (e-137/cov=99%/id=95%)	ACTGGCGTTCACTGCAAGATGATCAATTGTGTGCAATGACGGGAATATCAGGTTGCATTT
Q2_P00184	C800593.1	0.429714	up	0.604023	0.463504	0.610814	0.300745	0.514222	0.498662	2.49866	Smp_030000	Sense	leucine aminopeptidase (M17 family)	-	gi|256076288 leucine aminopeptidase [Schistosoma mansoni] leucine aminopeptidase (M17 family) [Schistosoma mansoni] (2e-78/cov=77%/id=100%)	CCAACTGCTGCTCCCTTATTGATGTTTGCAAGAAAATATATTTTACCACGATTAAGTTTC
Q2_P26801	C812500.1	0.429714	up	0.942398	0.470404	0.790909	0.591013	1.56226	0.871397	2.8714	Smp_176670	Sense	histone H2A, putative	-	gi|256089337 histone H2A [Schistosoma mansoni] histone H2A, putative [Schistosoma mansoni] (2e-89/cov=63%/id=96%)	GTCGATGTAAAGTCTTACGTATACAAGATGCATGTTTTGATAAGCACAATACTCAATCTC
Q2_P38378	JAP00284.C	0.429714	up	0.484613	0.474805	0.807425	0.445815	0.450782	0.532688	2.53269	gi|256086567	Sense	-	-	gi|256086567 hypothetical protein [Schistosoma mansoni] expressed protein [Schistosoma mansoni] (6e-55/cov=35%/id=82%)	AAGTTGTCTTCTTGGTCGAGTTAATATTGTTGATGTGATAACACAGGAAGAATATCGTGA
Q2_P08561	C901974.1	0.429714	up	0.667802	1.41593	3.08504	0.877017	1.5495	1.51906	3.51906	Smp_071540	Sense	hypothetical protein	-	gi|256084244 hypothetical protein [Schistosoma mansoni] expressed protein [Schistosoma mansoni] (4e-68/cov=99%/id=100%)	GTGTTGATTGTAAAGGTTTTAAAAATTCAAGAACCACTAGTATGTCCTGATTGCCGACAA
Q2_P00505	C801423.1	0.429714	up	1.2348	0.805875	1.4388	0.918394	0.214813	0.922537	2.92254	Smp_067120	Sense	hypothetical protein	-	gi|256083420 hypothetical protein [Schistosoma mansoni] expressed protein [Schistosoma mansoni] (8e-63/cov=52%/id=98%)	CATGGCTAACTTTGGCCATTCGTCATTTGTTGGTGCTTACATACAGTCCTTTCACCAGAG
Q2_P26968	C812741.1	0.429714	up	1.52831	1.61216	1.75369	0.535746	0.354704	1.15692	3.15692	Smp_194770	Sense	ATP:guanidino kinase (Smc74), putative	Sjp 0200590|ko:K00933 creatine kinase [EC2.7.3.2], putative	gi|256070228 ATP:guanidino kinase (Smc74) [Schistosoma mansoni] ATP:guanidino kinase (Smc74), putative [Schistosoma mansoni] (e-118/cov=72%/id=100%)	CTACTCATTTTCCCTTCTTTCCTTTCACCTTTCATGTACCCTTTTATCGTCTAGATTTTT
Q2_P02698	C805376.1	0.429714	up	0.767835	0.234031	1.43776	0.906945	1.25273	0.919861	2.91986	Smp_131050	Sense	camp-dependent protein kinase type II regulatory subunit, putative	-	gi|256073555 camp-dependent protein kinase type II regulatory subunit [Schistosoma mansoni] camp-dependent protein kinase type II regulatory subunit, putative [Schistosoma mansoni] (7e-69/cov=81%/id=99%)	TAATTACCAAACGACCTAGAGCAGCTTCAGCTTATGCTGTAGGTGAGACTAAATTAGCAG
Q2_P22851	C806787.1	0.429714	up	0.508704	0.488629	0.858886	0.590072	1.25366	0.739991	2.73999	Smp_138640	Sense	chromatin regulatory protein sir2, putative	-	gi|256076387 chromatin regulatory protein sir2 [Schistosoma mansoni] chromatin regulatory protein sir2, putative [Schistosoma mansoni] (1e-69/cov=88%/id=80%)	CGGCATAATTCCAATGAGAATCTGTCTTTGAATAAACAATCATCGTTAAAACAACCTCGT
Q2_P18276	C800448.1	0.429714	up	1.28141	1.00808	2.68916	0.847629	0.77027	1.31931	3.31931	gi|256079287	Sense	-	-	gi|256079287 calcium binding atopy-related autoantigen [Schistosoma mansoni] calcium binding atopy-related autoantigen [Schistosoma mansoni] (e-156/cov=69%/id=100%)	ATTAACTGTGCTTTCGACACCTCGTCGACAGTTTGAAATAGCTTTTCGTATGTTTGATAT
Q2_P26741	C812408.1	0.429714	up	0.503385	0.42829	0.650779	0.419845	0.371581	0.474776	2.47478	Smp_005350	Sense	calcium-binding protein, putative	-	gi|256071353 calcium-binding protein [Schistosoma mansoni] calcium-binding protein, putative [Schistosoma mansoni] (e-114/cov=51%/id=100%)	CCCCTACTTTCTTTGTAAGCTTCAACCCTAACATTATGGAATTGTCTCTTTTAAAATGGA
Q2_P27145	C813121.1	0.429714	up	1.17636	1.31744	0.867381	0.694663	0.249288	0.861025	2.86103	Smp_053160	Sense	hypothetical protein	-	gi|256080690 hypothetical protein [Schistosoma mansoni] expressed protein [Schistosoma mansoni] (e-102/cov=80%/id=91%)	GGCTCGTCCTCATTTAATAGAATTCCTAACACGTGCATATGTTTATTATGATATCGCAAT
Q2_P21064	C804330.1	0.466092	down	-0.690363	-0.897759	-0.820042	-0.778114	-1.21046	-0.879348	1.12065	Smp_022730	Sense	nucleolar protein family A member 1 (snornp protein gar1), putative	-	gi|256074791 nucleolar protein family A member 1 (snornp protein gar1) [Schistosoma mansoni] nucleolar protein family A member 1 (snornp protein gar1), putative [Schistosoma mansoni] (7e-59/cov=62%/id=56%)	GGTTGGGATTTCTATGTGCATGGTTTTCAAGAAGCATTTCTTAAACACCCAACTTTATTT
Q2_P20476	C803529.1	0.466092	down	-0.82869	-1.06649	-0.966103	-0.587678	-1.16056	-0.921905	1.0781	C803529.1	Sense	-	-	No hits	GCAATTTGTTGGTAAAAGCTGGGGGCACGTGCTGCCGCGGAAAATATCGGGATAACGATA
Q2_P38075	C920074.1	0.466092	down	-1.20171	-0.884357	-1.24947	-0.590925	-1.07092	-0.999477	1.00052	C920074.1	Sense	-	-	No hits	GCGTGCACAGGGACAAAGTTTCGTTTAGTGATATCAGTACAACGAAAGAAATGAAGCGTA
Q2_P21893	C805512.1	0.466092	down	-0.733024	-0.817429	-1.25265	-0.78113	-1.1785	-0.952547	1.04745	Smp_168380	Sense	serine-rich repeat protein , putative	-	gi|256086894 serine-rich repeat protein [Schistosoma mansoni] serine-rich repeat protein , putative [Schistosoma mansoni] (4e-91/cov=54%/id=99%)	CACCGTACATCAGAAAAGAAGAGGAACTACAACGGAAAGAAGGAATGACGTAAACGACGA
Q2_P03481	C806706.1	0.466092	down	-0.851505	-0.942657	-0.572173	-0.73339	-1.0035	-0.820645	1.17936	gi|254523366	Sense	-	-	gi|254523366 p22 [Stenotrophomonas sp. SKA14] p22 [Stenotrophomonas sp. SKA14] (3e-11/cov=88%/id=34%)	AATGGTCCCTTCGGCTCGAATGGCGGGTTGATCACGGTGATCTGCAGCTTCGATTGGCAA
Q2_P21839	C805437.1	0.466092	down	-0.969952	-1.25063	-1.58166	-0.787223	-0.882292	-1.09435	0.905648	gi|156386492	Antisense	-	-	gi|156386492 predicted protein [Nematostella vectensis] predicted protein [Nematostella vectensis] (8e-04/cov=95%/id=34%)	AGTAGCAGTTAGGTAGCGGGGCAGTAGCAGTTAGGTAGCGGGGCAGTAGCAGTTAGGTAG
Q2_P35203	C914250.1	0.466092	down	-1.44812	-0.842606	-0.986473	-0.763766	-0.919443	-0.992081	1.00792	Smp_144020	Antisense	hypothetical protein	-	No hits	GAAGTAATGAAGATGAGGAAAGAAAAGTAATAGACGAGAGGGTACGGTCTAAAACACATA
Q2_P04946	C808997.1	0.466092	down	-1.10148	-1.09303	-1.63426	-0.846283	-0.814081	-1.09783	0.902174	gi|256091862	Sense	-	-	gi|256091862 hypothetical protein [Schistosoma mansoni] hypothetical protein [Schistosoma mansoni] (6e-63/cov=66%/id=81%)	AGTGTGCAAGTAACAGGGGATCACGGGAGTGAGAATGTGGAGAGAGTGACATGGTCGATT
Q2_P25261	C809990.1	0.466092	down	-1.24413	-1.35711	-1.90644	-0.973518	-0.804255	-1.25709	0.742911	Smp_106010	Sense	hypothetical protein	-	gi|256090798 hypothetical protein [Schistosoma mansoni] expressed protein [Schistosoma mansoni] (3e-49/cov=43%/id=100%)	GCTGAGGCTGATTGCAATGAATATAGTGAAAATGTACACAACTTATTTCCAGTTGATTGT
Q2_P23843	C808120.1	0.466092	down	-1.22354	-0.985966	-2.22304	-1.19784	-1.21477	-1.36903	0.630969	gi|29347738	Antisense	-	-	gi|29347738 hypothetical protein BT_2328 [Bacteroides thetaiotaomicron VPI-5482] hypothetical protein BACINT_04723 [Bacteroides intestinalis DSM 17393] conserved hypothetical protein [Bacteroides thetaiotaomicron VPI-5482] hypothetical protein BACINT_0472p: [Parsing package id...]	GACATATAAATGGATAAACGTACGGAATAAAATGAACGTGACATGTTTTGTTGGCATGTG
Q2_P23550	C807735.1	0.466092	down	-0.814856	-1.33835	-1.238	-0.701374	-0.85975	-0.990467	1.00953	C807735.1	Sense	-	-	No hits	CGGGAATTCAGGTGTCAGAAACGGTATCTTCTATCAAAAAGTGAGTACAGGCCCTTTAAT
Q2_P21198	C804504.1	0.466092	down	-0.894524	-1.34144	-0.971087	-0.891964	-0.630094	-0.945822	1.05418	Smp_025130	Sense	rna binding motif protein, putative	Sjp 0028480|Pre-mRNA-splicing factor RBM22, putative	gi|256075299 rna binding motif protein [Schistosoma mansoni] rna binding motif protein, putative [Schistosoma mansoni] (e-164/cov=95%/id=91%)	AGAAACTGGCGATATAAGTCTGCCTCCTGTTCCTGGTCTACCTTTACCACCTGTCTTACC
Q2_P35436	C914968.1	0.466092	down	-0.747183	-1.24534	-1.74835	-0.923416	-1.16512	-1.16588	0.834117	gi|44829169	Sense	-	-	gi|44829169 TPA: TPA_exp: pol polyprotein [Schistosoma mansoni] (9e-26/cov=62%/id=63%)	TCAGGTGATAAATCAGTAGAAGACAAAGCGGCCATAGAGATTGAGGGAAGAGATACACGC
Q2_P27131	C813100.1	0.466092	down	-1.31249	-1.19557	-1.71016	-0.731252	-0.864323	-1.16276	0.83724	gi|226471228	Sense	-	-	gi|226471228 l-isoaspartyl protein carboxyl methyltransferase [Schistosoma japonicum] (0.001/cov=31%/id=70%)	TAAGGTCAAGTGACATTTTAAAGAGGGCGACACGACGGGACAGGGCAGGGCGACGACACA
Q2_P37859	C919345.1	0.466092	down	-1.18718	-1.04067	-1.74389	-0.644857	-1.31003	-1.18533	0.814675	C919345.1	Sense	-	-	No hits	CATCAAGAAGCAAATAGACACAACAGGCAAGGAAATAGACAATAGATGAGCATTTTATTG
Q2_P14790	C913144.1	0.466092	down	-0.865877	-0.720609	-0.892469	-0.592075	-1.1412	-0.842445	1.15755	C913144.1	Antisense	-	-	No hits	TACACCTCAAAGGGTGAGAAGATTAGGGAAAACTAGAAAGCTGAAATAATCGGCCGAACG
Q2_P33291	C910449.1	0.466092	down	-1.0569	-1.15917	-2.26289	-1.13708	-1.21361	-1.36593	0.63407	C910449.1	Sense	-	-	No hits	CATGTTTAATGCTTTACAGCAATCGTCTCTCACTGTCTAACATGCGTTATAGCTTCTGTT
Q2_P02940	C805825.1	0.466092	down	-1.12415	-0.708091	-1.40356	-1.13709	-0.689589	-1.0125	0.987504	C805825.1	Antisense	-	-	No hits	GAACGTCAAAATATAGCTTGCTACAATCGTTTAAGTCCAAAAGCGCGGCTGCATTTGTGT
Q2_P19938	C802783.1	0.466092	down	-0.535955	-1.14623	-0.816972	-1.14342	-0.957316	-0.919977	1.08002	Smp_079960	Sense	tubulin beta chain, putative	Sjp 0090950|ko:K07375 tubulin beta, putative	gi|256085811 tubulin subunit beta [Schistosoma mansoni] tubulin beta chain, putative [Schistosoma mansoni] (0.0/cov=94%/id=96%)	GTTGTTTAAACGTGTTTCTGAACAGTTTACTGCAATGTTCCGTCGTAAAGCGTTTTTACA
Q2_P02473	C805010.1	0.466092	down	-0.910207	-2.04208	-1.57197	-0.805885	-1.37678	-1.34138	0.658618	gi|256074067	Sense	-	-	gi|256074067 hypothetical protein [Schistosoma mansoni] expressed protein [Schistosoma mansoni] (7e-06/cov=32%/id=96%)	TCAAAGCTGGTCTAGGTGTTGGTGGTGGGGCAAGAATCAAAGCAGGTCTAGGTGTTGGTA
Q2_P27971	C901519.1	0.466092	down	-1.47245	-1.34948	-1.13683	-0.484402	-1.48554	-1.18574	0.814258	Smp_022610	Sense	musculin, putative	-	gi|256074761 musculin [Schistosoma mansoni] musculin, putative [Schistosoma mansoni] (4e-47/cov=99%/id=88%)	CATGAAAAACGGAGAGAAAAAGAGGAAAAAGAGGAGTATCTACCCCTTCTTGATCACAAT
Q2_P18709	C801080.1	0.466092	down	-0.802034	-0.523154	-1.17183	-1.02776	-1.13078	-0.931111	1.06889	gi|256076045	Sense	-	-	gi|256076045 hypothetical protein [Schistosoma mansoni] hypothetical protein [Schistosoma mansoni] (7e-48/cov=53%/id=85%)	AAGGATACGTTAAGCATACACAGAGTCCAGTAGCATTTGCAGTGGTGCCTGTATGGATAA
Q2_P18936	C801523.1	0.466092	down	-1.01709	-1.06453	-1.44155	-0.552309	-0.978267	-1.01075	0.989252	Smp_088460	Sense	tfiif-alpha, putative	-	gi|256087450 tfiif-alpha [Schistosoma mansoni] tfiif-alpha, putative [Schistosoma mansoni] (e-149/cov=78%/id=99%)	ATGATCAACCGTGGCTAATGACGGTTGGGAAAGGCAAGGCTAATCGTCGTCGTTTTAGAG
Q2_P04430	C808248.1	0.466092	down	-0.956495	-1.47505	-1.86742	-0.88596	-0.902499	-1.21748	0.782516	C808248.1	Antisense	-	-	No hits	AATGCGTCGTTGATATTGATAATGTGAAGGAAGAGCAGGAGGAGGTGGAGGTGGTGGTGT
Q2_P09398	C903204.1	0.466092	down	-1.28055	-1.69064	-1.61614	-1.18579	-0.526452	-1.25991	0.740085	C903204.1	Antisense	-	-	No hits	ATTTCATCTTCATCTTTCACTTCGCCTTCTGTTTTCTTCGTTTGAATTTTCGGCGAGACT
Q2_P14772	C913113.1	0.466092	down	-0.667882	-0.721621	-1.25664	-0.795689	-1.14098	-0.916561	1.08344	C913113.1	Antisense	-	-	No hits	CGACAAAAAGAAGAAAATCTGCACAACTTCCCCCTGAAAAACAAAAAGGCAGACATCTTG
Q2_P23966	C808291.1	0.466092	down	-0.764633	-0.854063	-0.675795	-0.760834	-1.27321	-0.865708	1.13429	C808291.1	Sense	-	-	No hits	AGAGACAGGAGTATTTATGGAGGCCACGCAGTTTGATAAAGTAGAGAGCCCAAAGGCTAC
Q2_P27293	C813334.1	0.466092	down	-1.18441	-1.05611	-2.35299	-1.16444	-1.15651	-1.38289	0.617108	gi|226478736	Sense	-	-	gi|226478736 hypotheticial protein [Schistosoma japonicum] (1e-11/cov=43%/id=72%)	CTGGACTAACGATCTATGGTCGAAAAAGATCAAATGAACTTATGTACATTTGTGTATGAC
Q2_P03708	C807036.1	0.466092	down	-0.676005	-1.10145	-1.23733	-0.932569	-0.617031	-0.912877	1.08712	Smp_120320.x	Sense	spliceosome-associated protein, putative	Sjp 0021450|Splicing factor 3 subunit 1, putative	gi|256069911 spliceosome-associated protein [Schistosoma mansoni] spliceosome-associated protein, putative [Schistosoma mansoni] (1e-43/cov=98%/id=92%)	AGTGGAGTTACACAACCTCCACCGCCCCCACCTCCTCCTGGTCTTGTAATGCTTTCCAGT
Q2_P03381	C806558.1	0.466092	down	-1.02237	-0.63165	-1.24651	-0.730475	-0.779943	-0.882189	1.11781	gi|209526249	Sense	-	-	gi|209526249 outer membrane efflux protein [Arthrospira maxima CS-328] outer membrane efflux protein [Arthrospira sp. PCC 8005] outer membrane efflux protein [Arthrospira maxima CS-328] (4e-08/cov=75%/id=38%)	CAGGCTACAGAGTTGGTGGCGGAGGTTTAAGCATCGGGCAAGGAAATAGCCTTACAGGGA
Q2_P18415	C800612.1	0.466092	down	-1.13772	-0.818881	-1.22711	-0.770177	-0.585824	-0.907943	1.09206	Smp_159530	Sense	hypothetical protein	-	gi|256083774 hypothetical protein [Schistosoma mansoni] conserved hypothetical protein [Schistosoma mansoni] (e-147/cov=51%/id=99%)	GCGATCGAAGAAAGGAAGGGTGTGATAAAAAGGAAGAGACATATTCAAATGATAAACTTT
Q2_P15175	C914040.1	0.466092	down	-1.50814	-1.12106	-1.53417	-0.778727	-0.683049	-1.12503	0.87497	C914040.1	Antisense	-	-	No hits	TTTGGTGACGTTTGAGAGTTGGAAGAGCATAGGGCAAAAAGGCAAACGATGTAAATCACG
Q2_P26931	C812686.1	0.466092	down	-1.32453	-0.983777	-2.3232	-0.895763	-1.57946	-1.42134	0.578655	Smp_093790.x	Sense	CAI-2 protein , putative	-	gi|256088402 CAI-2 protein [Schistosoma mansoni] CAI-2 protein , putative [Schistosoma mansoni] (6e-28/cov=37%/id=55%)	GGCAAGCATGGTTATTATCAGCTATGTGGGTAACGTTTATTTGTATTCTTATCGCAATAA
Q2_P12737	C909192.1	0.466092	down	-1.09034	-0.998236	-1.54658	-0.639902	-0.851777	-1.02537	0.974632	Smp_106130.x	Antisense	heat shock protein 70 (hsp70), putative	-	No hits	CACAATATCATTGAAGCAAAAGGGGAAAAAAGGGAACGGGGATAATATTGAGTAGCTAAT
Q2_P10483	C904743.1	0.466092	down	-1.09698	-0.771799	-1.54459	-0.973974	-0.704726	-1.01841	0.981587	Smp_130950	Antisense	DNA double-strand break repair rad50 ATPase, putative	-	No hits	GCTACTCGTTAAGAATAGATAGTCCAAGTTATTCTGTTGTAACGAGTTATATTCCACAGA
Q2_P00662	C801692.1	0.466092	down	-1.02932	-0.813428	-0.810485	-0.504608	-0.720837	-0.775736	1.22426	C801692.1	Antisense	-	-	No hits	CAAGCCTCGGATTATGACAATATTGTGATCGAAAGTAGAAGAATATAGTTTAGGCCGTTA
Q2_P27210	C813210.1	0.466092	down	-1.18205	-1.12751	-1.18238	-0.433215	-1.01595	-0.98822	1.01178	gi|300310274	Sense	-	-	gi|300310274 VGR-related protein [Herbaspirillum seropedicae SmR1] VGR-related protein [Herbaspirillum seropedicae] VGR-related protein [Herbaspirillum seropedicae SmR1] (2e-30/cov=50%/id=63%)	TCCTGCTGGGTGCGGGTTTCTTATCCGAATGCCGGCGAAAACTGGGGCGGCGTATTTTTT
Q2_P21460	C804879.1	0.466092	down	-1.27354	-1.29834	-2.69982	-1.28287	-1.15166	-1.54125	0.458752	Smp_002930	Sense	histone H2A, putative	Sjp 0063110|Histone H2A type 2-B, putative	gi|256087701 histone H2A [Schistosoma mansoni] histone H2A, putative [Schistosoma mansoni] (5e-43/cov=78%/id=83%)	GCAGTTCTCCTACCCAAGAAGACCGATAAAGTCAAGCCTTAATTTCTCGCATCTAGAACG
Q2_P04865	C808896.1	0.466092	down	-1.09532	-1.20019	-1.13931	-0.423016	-1.26748	-1.02506	0.974937	C808896.1	Antisense	-	-	No hits	AAATCGGAATCCTGAGTAGCTGTAAGAAAGGAGCCAGTGATAAGACTGAAGGGGCAGTGA
Q2_P23654	C807877.1	0.466092	down	-1.18163	-1.18536	-0.790803	-1.04159	-0.500642	-0.940005	1.06	C807877.1	Sense	-	-	No hits	CCGTTGAAGTTAACAGTTGACAGATATTGATACAGGTGGAAGCCTAAACTTTTTCTATTA
Q2_P06056	C810836.1	0.466092	down	-0.949339	-0.655047	-1.1781	-0.826371	-0.594451	-0.840662	1.15934	Smp_002870	Sense	hypothetical protein	-	gi|256070848 hypothetical protein [Schistosoma mansoni] expressed protein [Schistosoma mansoni] (8e-80/cov=46%/id=73%)	GTCTGTACTCACCTTTTCAATTATGAATGCTAATGCAGAAAAATTAGATGAGCTCCATCA
Q2_P35540	C915206.1	0.466092	down	-0.805396	-0.458064	-0.962124	-1.00133	-1.09241	-0.863864	1.13614	Smp_144200	Sense	hypothetical protein	-	gi|256078237 hypothetical protein [Schistosoma mansoni] expressed protein [Schistosoma mansoni] (2e-44/cov=56%/id=100%)	AGGGAGTTCGGTAACTTACATTGTGGATACGTTGTATTTTTGTCTAATGTAAACAAATCC
Q2_P38590	JAP07478.C	0.466092	down	-1.27177	-1.30724	-1.30426	-0.587795	-0.705278	-1.03527	0.964732	gi|256080353	Antisense	-	-	gi|256080353 hypothetical protein [Schistosoma mansoni] hypothetical protein [Schistosoma mansoni] (3e-20/cov=20%/id=70%)	ATCTGAGAATTTCCAAACAAAATTTGACGGCGAAGATGAACGGAATGTCGAGTTGAAATC
Q2_P29241	C903350.1	0.466092	down	-1.36553	-1.04045	-1.589	-0.49806	-1.10921	-1.12045	0.879549	Smp_131810	Sense	hypothetical protein	-	gi|68061181 hypothetical protein [Plasmodium berghei strain ANKA] hypothetical protein PB108610.00.0 [Plasmodium berghei] (0.16/cov=33%/id=45%)	TCTAGTTGTCTAGAGCTCGGGCGTTTGGGCGAGAGACTGGAGGTTCTGGCTTCGATTGCT
Q2_P22700	C806587.1	0.466092	down	-0.753723	-1.47276	-1.11704	-0.637322	-0.949402	-0.986051	1.01395	C806587.1	Sense	-	-	No hits	TATTAACGGGTGTCCAGGGCTGGGGCAGCTCTTTGGTGAATCTGGCGCTTCGGTCATCTT
Q2_P23574	C807763.1	0.466092	down	-0.519698	-0.746465	-1.10543	-0.75771	-0.830229	-0.791906	1.20809	gi|256071791	Sense	-	-	gi|256071791 hypothetical protein [Schistosoma mansoni] expressed protein [Schistosoma mansoni] (1e-08/cov=38%/id=81%)	CTCGTGTTGCTGCTCCTGGTTTATATGTCAAAATAGCAGCATTGTTTGTAACGTTGTACT
Q2_P07280	C812738.1	0.466092	down	-1.31484	-0.897163	-1.39848	-0.684413	-0.693053	-0.997591	1.00241	C812738.1	Antisense	-	-	No hits	AGTGCCAAGCCGGAGAACAGGACTGAGTTGGGAAACCCTGGTGACTTAGGAGAGTGTCTG
Q2_P18993	C801594.1	0.466092	down	-1.01265	-1.81831	-0.660613	-1.22457	-0.988515	-1.14093	0.859069	C801594.1	Sense	-	-	No hits	CATCAGGCTCTCACAATATACGTCCTGTAGTTCTGAAACAGTGGGCTGAGGCAATTTGCA
Q2_P32708	C909481.1	0.466092	down	-0.584975	-0.856245	-1.114	-0.907409	-0.588408	-0.810207	1.18979	Smp_106040	Sense	hypothetical protein	Sjp 0087280|GIY-YIG domain-containing protein 1, putative	gi|256090806 hypothetical protein [Schistosoma mansoni] expressed protein [Schistosoma mansoni] (3e-72/cov=80%/id=100%)	AAATCAAGAGAAACCAGTTTTGACTACCGTTTACGCGTTTTAGCACTGATGTTATGCACA
Q2_P17432	C919368.1	0.466092	down	-0.549192	-0.589915	-0.629308	-0.54755	-0.820272	-0.627247	1.37275	C919368.1	Antisense	-	-	No hits	TTAAACTGAAGTATAACTGGGGCAAGGGCGAGGATATGGTGCATGTTAATAGTGAAAGAG
Q2_P04836	C808853.1	0.466092	down	-0.60781	-0.692345	-0.953156	-0.528153	-0.857119	-0.727717	1.27228	C808853.1	Antisense	-	-	No hits	TTTGGATAGGCTGGGCCTTTCCAGCACAAGGGAACATGAGGAAGGTGGGTCCTGCTGGTA
Q2_P37627	C918687.1	0.466092	down	-0.850846	-1.07621	-1.22305	-1.17394	-0.439666	-0.952742	1.04726	Sjc_0004720	Sense	-	Sjp 0004720|similar to UPF0556 protein C19orf10 precursor, putative	gi|115629115 PREDICTED: hypothetical protein [Strongylocentrotus purpuratus] PREDICTED: hypothetical protein [Strongylocentrotus purpuratus] (5e-09/cov=83%/id=44%)	TCTGCTTTTCACTGCCATCTGTTTGGATAGCACTTTTGGAGACAGCTCATCCATAAAAAA
Q2_P23676	C807905.1	0.466092	down	-0.956882	-1.04081	-0.416103	-1.06791	-1.26849	-0.950039	1.04996	Smp_181520	Sense	hypothetical protein	-	gi|256090848 hypothetical protein [Schistosoma mansoni] hypothetical protein [Schistosoma mansoni] (9e-51/cov=59%/id=89%)	ATTTGAGATCTGAGGGCGGATTAAGAAATTGTATCGAGCTGATACCACACGAGACAGCAG
Q2_P35331	C914651.1	0.466092	down	-1.58662	-0.540097	-1.66115	-1.59552	-0.880199	-1.25272	0.747284	C914651.1	Sense	-	-	No hits	GGTCAAGCAGAAGGAAGTTCATTCCAAATGCTACCAAAAACCAAGCGGGAGCGTTTCAAA
Q2_P22442	C806240.1	0.466092	down	-1.72307	-1.10597	-0.771911	-0.847528	-0.857826	-1.06126	0.93874	gi|255064116	Sense	-	-	gi|255064116 conjugative transfer signal peptidase TraF [Nitrosomonas sp. AL212] conjugative transfer signal peptidase TraF [Nitrosomonas sp. AL212] (3e-20/cov=86%/id=39%)	TTAGCGGCTAAAAATGATCGCGTGCAGATCGGGACCAACGGCGTCTTCATCAACGGCGTG
Q2_P22441	C806239.1	0.466092	down	-1.17365	-0.948069	-0.620592	-0.62464	-0.724936	-0.818377	1.18162	gi|269955262	Sense	-	-	gi|269955262 hypothetical protein Xcel_0454 [Xylanimonas cellulosilytica DSM 15894] hypothetical protein Xcel_0454 [Xylanimonas cellulosilytica DSM 15894] (4e-17/cov=53%/id=63%)	TTTGCTGACCACCACGGAGTGGAGGCAGGTCAGGAAAGGACTACGACTATGAGCTACGAC
Q2_P11964	C907552.1	0.466092	down	-1.07859	-1.19971	-2.12084	-0.842282	-0.980745	-1.24443	0.755568	gi|254587285	Sense	-	-	gi|254587285 Gag-Pol polyprotein [Schistosoma japonicum] (2e-16/cov=41%/id=72%)	ATGCCACAGGACAAGAGGAATTGATAAGATCCCGTTTTGTCGAAGGGCTAGTACCCGGTT
Q2_P10136	C904239.1	0.466092	down	-0.546626	-0.92448	-0.719232	-0.664176	-1.11227	-0.793357	1.20664	C904239.1	Antisense	-	-	No hits	GACAAAGTTGAACATGAAAGGGAGTAGCAATTTTATGAGATAAGCAGCTATATCCAGTTA
Q2_P31600	C907264.1	0.470694	up	1.22162	1.49271	2.38117	0.0709291	1.95777	1.42484	3.42484	Smp_180520	Sense	myotubularin-related protein	Sjp 0046500|ko:K01112 myotubularin related protein 6 [EC:3.1.3.-], putative	gi|256090528 myotubularin-related protein [Schistosoma mansoni] myotubularin-related protein [Schistosoma mansoni] (e-111/cov=99%/id=99%)	CCCCAATATTTACACAGTTTCTTGATTGTTTACGACATTTGCTAGAAATCTGTCCAACTA
Q2_P38836	JAP04007.S	0.470694	up	0.446312	1.62444	2.61464	1.77209	0.676462	1.42679	3.42679	Sjc_0112110	Sense	-	Sjp 0112110|expressed protein	gi|256071150 hypothetical protein [Schistosoma mansoni] hypothetical protein [Schistosoma mansoni] (1e-57/cov=97%/id=52%)	CAATACCAAATGGAATTATTACGTAGACAAACTGGACGTTTACCCGATACTGATTATCAA
Q2_P26241	C811677.1	0.470694	up	0.867993	0.909207	2.26941	1.23853	0.531438	1.16332	3.16332	Smp_105920	Sense	hypothetical protein	-	gi|256090780 hypothetical protein [Schistosoma mansoni] expressed protein [Schistosoma mansoni] (e-124/cov=95%/id=89%)	CTCGTTTACTCACATCGTATTTAATTATGGAGGCGAAAGAATTGGAACGTCTCACCTGTC
Q2_P26338	C811817.1	0.470694	up	0.871013	1.28729	1.38077	0.796232	0.218325	0.910726	2.91073	Smp_065610.x	Sense	pyruvate kinase, putative	Sjp 0201440|ko:K00873 pyruvate kinase [EC2.7.1.40], putative	gi|56757978 SJCHGC06305 protein [Schistosoma japonicum] (0.0/cov=75%/id=90%)	CCTATGATTGTACTTCCTTACTTTCCTCTTTTCACACAAACAACTTAGAAGTGTGTCTAA
Q2_P35728	C915430.1	0.470694	up	3.29302	2.96685	2.16298	0.00671675	1.40286	1.96649	3.96649	Smp_054610	Sense	hypothetical protein	Sjp 0105730|WD repeat and HMG-box DNA-binding protein 1, putative	gi|256080983 hypothetical protein [Schistosoma mansoni] expressed protein [Schistosoma mansoni] (e-124/cov=98%/id=99%)	ACGTTCTCAGGTCATTCTCCGTCAAACAACCGTATTCATTCTCATTCAAAGACTTCAAGA
Q2_P24690	C809215.1	0.470694	up	0.854306	0.789222	0.618778	0.690964	0.234896	0.637633	2.63763	Sjc_0071880	Sense	-	Sjp 0071880|Collagen alpha-2(I) chain precursor, putative	gi|256086559 hypothetical protein [Schistosoma mansoni] expressed protein [Schistosoma mansoni] (e-149/cov=67%/id=100%)	CTTATGAGATGAAGCGTATTAACGGATCCATTTATAGTTGGACAAGGACAGATAATAGTT
Q2_P19775	C802579.1	0.470694	up	1.36067	0.885096	1.32166	0.277987	0.662308	0.901544	2.90154	Smp_056200	Sense	Isocitrate dehydrogenase [NAD] subunit gamma, mitochondrial, putative	Sjp 0028730|ko:K00030 isocitrate dehydrogenase (NAD+) [EC1.1.1.41], putative	gi|256081279 Isocitrate dehydrogenase [NAD] subunit gamma mitochondrial [Schistosoma mansoni] Isocitrate dehydrogenase [NAD] subunit gamma, mitochondrial, putative [Schistosoma mansoni] (e-142/cov=96%/id=99%)	AAGCCAATATCATGAAATTGGGTGATGGTCTATTTTTGGATGTATGCTCTTCAATAGCTA
Q2_P22353	C806114.1	0.470694	up	1.17768	0.998677	1.69302	1.38847	0.112451	1.07406	3.07406	Smp_162940	Sense	amine oxidase, putative	-	gi|256085056 amine oxidase [Schistosoma mansoni] amine oxidase, putative [Schistosoma mansoni] (2e-58/cov=32%/id=85%)	ATACACTTCCCTCGTACTTATGAATCTACTGGTACAAGTTGGGGTAATTATCTATCTGAA
Q2_P38633	JAP09329.C	0.470694	up	1.32864	1.04452	2.12016	0.375831	0.819703	1.13777	3.13777	gi|256089810	Sense	-	-	gi|256089810 chl1 helicase homolog [Schistosoma mansoni] chl1 helicase homolog, putative [Schistosoma mansoni] (3e-29/cov=18%/id=66%)	CGGTATTATCGTTCAACGATTCAATCACAATTGCCTAAATGGGTTCAACAAAGTGTTATT
Q2_P19526	C802266.1	0.470694	up	2.09526	2.92915	1.99413	0.236468	0.93266	1.63753	3.63753	Smp_046890	Sense	protein phosphatase 2C, putative	Sjp 0085700|Protein phosphatase PTC7 homolog, putative	gi|256079476 protein phosphatase 2C [Schistosoma mansoni] protein phosphatase 2C, putative [Schistosoma mansoni] (8e-47/cov=65%/id=100%)	TGGGTTTACGGGGATGATGCTTGCTTCTTATCAGTAACAGATTGTTCGTACGTCTTAGGT
Q2_P20766	C803941.1	0.470694	up	0.59625	0.91357	1.59855	0.993404	0.40105	0.900565	2.90057	Smp_002230	Sense	hypothetical protein	Sjp 0203990|ESF1 homolog, putative	gi|256070725 hypothetical protein [Schistosoma mansoni] expressed protein [Schistosoma mansoni] (0.0/cov=90%/id=85%)	CGGAAGAGGAAGAAGAAGAAATCCTTGATCTAGCCTCTCATACTCCTAATGATGCTTCTG
Q2_P19440	C802160.1	0.470694	up	0.871839	0.647687	1.67474	0.690153	0.575929	0.89207	2.89207	Smp_155060.x	Sense	set, putative	Sjp 0002330|Protein SET, putative	gi|256082314 set [Schistosoma mansoni] set, putative [Schistosoma mansoni] (e-129/cov=65%/id=87%)	CGAGACGTGAGGTCATATCTCAAACTTTGTTTCTAATAAACAGTTATGAAGGATAGTTCT
Q2_P29020	C903025.1	0.470694	up	0.237109	0.919363	0.921206	0.990574	0.574887	0.728628	2.72863	Smp_032490	Sense	tropomyosin, putative	-	gi|256076785 tropomyosin [Schistosoma mansoni] tropomyosin, putative [Schistosoma mansoni] (2e-14/cov=44%/id=100%)	CGAGTGTAATTTTGGAATCAACATATGTACTTTGCAATCCACGCATATATTTAGCCAGAT
Q2_P25473	C810259.1	0.470694	up	0.842069	0.732066	0.430238	0.649454	0.330433	0.596852	2.59685	C810259.1	Sense	-	-	No hits	CACCAGTCCGTTTTTGTTCTACTTATTTATCTGGTTTCTTTTCGAGGAGGATAAGCAGCA
Q2_P22643	C806518.1	0.470694	up	0.359241	0.401802	0.72659	0.647837	0.860186	0.599131	2.59913	Smp_079420.x	Sense	ank repeat-containing, putative	-	gi|256085731 ank repeat-containing [Schistosoma mansoni] ank repeat-containing, putative [Schistosoma mansoni] (0.0/cov=84%/id=92%)	GAAGTTGCTACATTAACCATGAAGCTAAATGAAAGTCATTCCGGTTCCTCTGACAATTAC
Q2_P05367	C809919.1	0.470694	up	0.486413	0.45142	0.676318	0.318123	0.566982	0.499851	2.49985	Smp_072190	Sense	Sm29, putative	-	gi|256084379 Sm29 [Schistosoma mansoni] Sm29 [Schistosoma mansoni] Sm29, putative [Schistosoma mansoni] (e-113/cov=65%/id=100%)	GTGGAACTACATGTGAAAGATTGTATATTGACGATCAAATTAGTTGTTGCTCAACAGATC
Q2_P29716	C903984.1	0.470694	up	1.06711	1.1755	0.665739	1.43463	0.231048	0.914807	2.91481	C903984.1	Sense	-	-	No hits	GATGCACAGTTCTGCTTTCAGCCATACCGAACCTATGACTCTAGGTTCTCCTCCAATAAA
Q2_P22137	C805836.1	0.470694	up	0.907911	0.497369	1.95749	1.10614	0.683383	1.03046	3.03046	Smp_023530	Sense	nucleosome assembly protein, putative	Sjp 0007550|Nucleosome assembly protein 1-like 4, putative	gi|256074961 nucleosome assembly protein [Schistosoma mansoni] nucleosome assembly protein, putative [Schistosoma mansoni] (e-176/cov=82%/id=85%)	CGTTCATGTTTTTCAATGGCCTTTGAGCCACCTTGATTGCAAATTTACAGAATAAACTAT
Q2_P37734	C919126.1	0.470694	up	1.41158	0.959784	0.91952	0.636922	0.292433	0.844047	2.84405	Smp_099030	Sense	protein kinase	Sjp 0036170|ko:K03097 casein kinase 2, alpha polypeptide, putative	gi|226471138 alpha subunit of casein kinase II [Schistosoma japonicum] (3e-50/cov=97%/id=80%)	GAAAATCTACGTGGCGTGACAAATGTAATATGTCTTGAAGCAGTAGTAAAGGATCCCATT
Q2_P40627	JAP01431.C	0.470694	up	0.998719	0.555858	2.26113	1.5529	0.648868	1.2035	3.2035	Sjc_0057160	Sense	-	Sjp 0057160|similar to U2 small nuclear ribonucleoprotein auxiliary factor 35 kDa subunit-related protein 1, putative	gi|76155503 SJCHGC06763 protein [Schistosoma japonicum] (9e-17/cov=45%/id=44%)	ATCAGCATCATCGTGATAGACGTGAAGTGCGAAGACAATCTTCTACCTCGATCTCTTCAC
Q2_P25883	C811195.1	0.470694	up	1.02825	1.81115	2.61403	1.03599	0.401957	1.37828	3.37828	C811195.1	Sense	-	-	No hits	CCACTAAATACTTGACAATTGTGTTGTAGACTATATCTCTTCTATACTTGGTAGCACACT
Q2_P04244	C807953.1	0.470694	up	1.08583	1.64667	1.20966	0.328546	0.589409	0.972023	2.97202	Smp_169280	Sense	GTP binding protein, putative	Sjp 0300640|GTP-binding protein 1, putative	gi|256087176 GTP binding protein [Schistosoma mansoni] GTP binding protein, putative [Schistosoma mansoni] (e-125/cov=87%/id=93%)	GTCCAACAACGGATCAGCCAAATTGTAACGAATATTATCATCGACAAGTTCATTATTCAT
Q2_P35731	C915433.1	0.470694	up	0.162093	0.926567	2.23688	2.63958	1.87411	1.56785	3.56785	gi|256069803	Sense	-	-	gi|256069803 hypothetical protein [Schistosoma mansoni] hypothetical protein [Schistosoma mansoni] (7e-61/cov=54%/id=93%)	CAAGCATCACACTGAAATTGAAACGCTACCTATGTGGCTTCCTCTGTAAAGAACTAAAAA
Q2_P21010	C804259.1	0.470694	up	0.676608	0.608507	0.655284	0.267119	0.492685	0.540041	2.54004	Smp_146900	Sense	DNAj (hsp40) homolog, subfamily C, member, putative	Sjp 0035710|ko:K09531 DnaJ homolog, subfamily C, member 11, putative	gi|256079313 DNAj (hsp40) homolog subfamily C member [Schistosoma mansoni] DNAj (hsp40) homolog, subfamily C, member, putative [Schistosoma mansoni] (0.0/cov=78%/id=89%)	AGAACCTTGCACTCTTAAAATGAAAGCATTTAATCCCAGTGATTACCTCTGTTGATTTTG
Q2_P37862	C919350.1	0.470694	up	1.05292	1.08883	0.88152	0.538302	0.268022	0.765918	2.76592	Smp_176380	Sense	hypothetical protein	Sjp 0074350|expressed protein	gi|256053261 hypothetical protein [Schistosoma mansoni] expressed protein [Schistosoma mansoni] (1e-55/cov=62%/id=100%)	CCTGCACCCGAAACACGAAGACGTGTGGTCATGCTTTCTCGTGATGAAGTAATGGCATTA
Q2_P20072	C802959.1	0.470694	up	1.06814	0.643709	0.603245	0.32221	0.660849	0.65963	2.65963	Smp_054540	Sense	microtubule-associated protein, rp/eb family, putative	-	gi|256080966 microtubule-associated protein rp/eb family [Schistosoma mansoni] microtubule-associated protein, rp/eb family, putative [Schistosoma mansoni] (e-157/cov=54%/id=100%)	TGAACAAATCTTGCGTTTATATGTTCATATAGGCTCACGTGCCCATGTACCGGATTTTTT
Q2_P20746	C803915.1	0.470694	up	3.48037	1.41346	1.68503	1.60894	0.351819	1.70792	3.70792	Smp_064020.x	Sense	hypothetical protein	-	gi|256082860 hypothetical protein [Schistosoma mansoni] expressed protein [Schistosoma mansoni] (0.0/cov=88%/id=99%)	ATCATTCTGCTATTGTTGGGTTTCGGGATGTATTTTTCACTGATGCATTTGCTGATAACT
Q2_P38585	JAP07305.C	0.470694	up	0.763814	2.30174	2.97919	1.13948	0.684853	1.57382	3.57382	gi|226483383	Sense	-	-	gi|226483383 Zinc finger, C2H2-type domain-containing protein [Schistosoma japonicum] (1e-25/cov=42%/id=45%)	CGAACCATACAACCTAGTCAATCCATCATACCTATTAGTTGTATACTTACTACTAAACCA
Q2_P09821	C903778.1	0.470694	up	0.699781	0.873002	1.56051	0.563778	2.23239	1.18589	3.18589	Smp_171590	Sense	dual specificity protein phosphatase cdc14, putative	-	gi|256087847 dual specificity protein phosphatase cdc14 [Schistosoma mansoni] dual specificity protein phosphatase cdc14, putative [Schistosoma mansoni] (8e-04/cov=16%/id=100%)	TAGGTTATCCTCTACATTCACCGGAAGCTTACTTTCCATATTTCCGCAAACGAAATGTAA
Q2_P02607	C805241.1	0.470694	up	0.574843	0.454082	0.704621	0.291085	0.663743	0.537675	2.53767	Smp_163460.x	Sense	hypothetical protein	Sjp 0304200|similar to UPF0549 protein C1D4.09c, putative	gi|256085272 hypothetical protein [Schistosoma mansoni] expressed protein [Schistosoma mansoni] (4e-43/cov=48%/id=100%)	AAGCTAAACGCCAACCAAAATCCCACTGGGTTACTTTCAATCCTTTGTATTTCAGATAAA
Q2_P34135	C912054.1	0.470694	up	1.62428	0.660599	1.04324	0.680935	0.455333	0.892877	2.89288	Smp_152530	Sense	hypothetical protein	-	No hits	AATCGTTCAAGAAAGCATTGCAATAGTCAATACTTTGAAACTTCGGTTGCATCGGTTCAA
Q2_P21026	C804277.1	0.470694	up	0.585851	0.357279	0.604776	0.367872	0.460534	0.475262	2.47526	Smp_137260	Sense	hypothetical protein	-	gi|256075843 hypothetical protein [Schistosoma mansoni] hypothetical protein [Schistosoma mansoni] (3e-50/cov=28%/id=97%)	CTCTCCACTTCCTTAATATCATAATACCTGGATTAGATAGTACAATTAGTCACTTGGGAA
Q2_P21974	C805630.1	0.470694	up	0.782941	0.723615	1.70409	0.605592	0.641256	0.891498	2.8915	Smp_132690	Sense	ruvb-like 2 (reptin)	Sjp 0087180|ko:K01529 RuvB-like protein 2 [EC:3.6.1.-], putative	gi|256074109 ruvb-like 2 (reptin) [Schistosoma mansoni] ruvb-like 2 (reptin) [Schistosoma mansoni] (0.0/cov=99%/id=93%)	TTGGTATGCAGACGTCCTTACGTTATGCAATCCAACTGATAACCACTGCAAATTTAGTGT
Q2_P33608	C911118.1	0.470694	up	1.7746	1.96966	1.87436	0.441969	0.417559	1.29563	3.29563	Smp_140210	Sense	adapter-related protein complex 3, beta subunit	-	gi|256076977 adapter-related protein complex 3 beta subunit [Schistosoma mansoni] adapter-related protein complex 3, beta subunit [Schistosoma mansoni] (1e-79/cov=99%/id=100%)	CCGAAGCTGTATCTGATAAAATTCTAGAGTGTTTACAATCAGTAGAAAGACGTACACAAT
Q2_P23541	C807724.1	0.470694	up	0.708711	0.534143	0.896659	0.267617	0.674873	0.616401	2.6164	Smp_165080	Sense	hypothetical protein	Sjp 0309420|expressed protein	gi|256052551 hypothetical protein [Schistosoma mansoni] expressed protein [Schistosoma mansoni] (e-116/cov=99%/id=100%)	TGATTGTAGGTCGTCGATGTGGTCTGATTGAATTGTGGGATGATCGTTTTCCTAATAAAC
Q2_P01163	C802716.1	0.470694	up	0.911278	0.630734	0.634156	0.72617	0.241698	0.628807	2.62881	Smp_012570	Sense	hypothetical protein	Sjp 0300370|ko:K04510 vang-like, putative	gi|256072795 hypothetical protein [Schistosoma mansoni] expressed protein [Schistosoma mansoni] (e-114/cov=97%/id=78%)	GTTACGGCCTAGCAACTTCACTAGGTATACATGCCAATGGTGGTACCGGCTGTAATATTA
Q2_P22752	C806657.1	0.470694	up	1.82296	1.55672	1.38218	1.99365	-0.0832755	1.33445	3.33445	Smp_163030	Sense	hypothetical protein	Sjp 0046230|U4/U6 small nuclear ribonucleoprotein Prp31, putative	gi|256085097 hypothetical protein [Schistosoma mansoni] expressed protein [Schistosoma mansoni] (e-101/cov=99%/id=98%)	TTTATTGCTGCAAATACTAGCATTCTAGTAGGTGCATCAACAGCAGCGAAATTAATGGGT
Q2_P39263	JAP01994.C	0.470694	up	0.886822	0.840059	1.63485	0.506254	0.543352	0.882267	2.88227	Sjc_0060820	Sense	-	Sjp 0060820|ko:K06171 nicastrin, putative	gi|76154175 SJCHGC05348 protein [Schistosoma japonicum] (0.0/cov=99%/id=100%)	GCAGTGGGTTTTCAAGCCAAGGTGTCCTTCCTAGTATAGCTGTTCTGATTTCTGTTGCCG
Q2_P06015	C810794.1	0.470694	up	0.463482	0.469828	0.522488	0.641799	0.302373	0.479994	2.47999	Smp_092790	Sense	copine, putative	-	gi|256088230 copine [Schistosoma mansoni] copine, putative [Schistosoma mansoni] (2e-46/cov=26%/id=100%)	CGTTTTATGCATTGAATTCTGATGTCGTCCGTGCAATAATTTCATAATGTCCTCTGATTT
Q2_P03724	C807057.1	0.470694	up	2.97006	2.25401	1.38473	1.63073	0.0317396	1.65425	3.65425	Smp_096640	Sense	serine/threonine kinase	-	gi|256088873 serine/threonine protein kinase [Schistosoma mansoni] serine/threonine kinase [Schistosoma mansoni] (e-102/cov=99%/id=87%)	CCCTGGACACTCAAAATTAGTCAACTCAAAGAATATTTCTACATCAGCTAATAACAAACC
Q2_P40505	JAP08263.S	0.470694	up	1.01892	0.756576	0.561198	0.380484	0.47149	0.637733	2.63773	Sjc_0058120	Sense	-	Sjp 0058120|Transmembrane protein 45B, putative	gi|256077665 epididymal membrane protein E9-related [Schistosoma mansoni] epididymal membrane protein E9-related [Schistosoma mansoni] (4e-07/cov=54%/id=31%)	GCAGCTGCAAATTTATTCGCCTATCATATGTTGGGAAATTACATTGTAATCGTTCTAATC
Q2_P22209	C805933.1	0.470694	up	0.903857	0.657869	1.22675	0.684958	0.279016	0.750489	2.75049	Smp_120920.x	Sense	hypothetical protein	Sjp 0208930|TBCC domain-containing protein 1, putative	gi|256070047 hypothetical protein [Schistosoma mansoni] expressed protein [Schistosoma mansoni] (e-176/cov=99%/id=87%)	GGCACTGTTGTGGATCAGAGATTTCGACAATGGTTGATAGAATCAGGCAATTTGCGTCAG
Q2_P07363	C812838.1	0.470694	up	0.522774	0.499493	1.10277	0.764363	0.426977	0.663275	2.66327	Smp_058170.x	Sense	hypothetical protein	-	No hits	CTTTGTTTCTTTCACCAGTCTGTACCTTTTTACATCGCAACCTCAAATTGACTGAAAATT
Q2_P32365	C908754.1	0.470694	up	0.691827	0.360093	1.05178	0.450021	0.716917	0.654128	2.65413	C908754.1	Sense	-	-	No hits	GATAAGTGATGCTAAAGGATGGGTCAGTTGAAACGACCTAAAGGTACTATATATATACAT
Q2_P09159	C902845.1	0.470694	up	1.08128	0.824683	0.439961	1.11547	0.338872	0.760053	2.76005	gi|256079434	Sense	-	-	gi|256079434 formin binding protein and related proteins [Schistosoma mansoni] formin binding protein and related proteins [Schistosoma mansoni] (2e-43/cov=57%/id=100%)	CATAATACACAACACTGCACCAATATTTTGGTTCCTGATAGTTTACAGCATGGAATCCTG
Q2_P23731	C807982.1	0.470694	up	0.72742	0.799408	1.34688	1.50082	0.268482	0.928602	2.9286	gi|256077004	Sense	-	-	gi|256077004 transmemberane protein [Schistosoma mansoni] transmemberane protein, putative [Schistosoma mansoni] (e-154/cov=81%/id=99%)	CTTTCCGGAACACATAGCACCCAATGGGAAGAAGTATGGTATCATATCAAACAATTATTT
Q2_P21751	C805316.1	0.470694	up	0.278126	1.35569	0.59977	0.835458	1.08833	0.831476	2.83148	Smp_011450	Sense	hypothetical protein	-	gi|256072562 hypothetical protein [Schistosoma mansoni] hypothetical protein [Schistosoma mansoni] (6e-65/cov=77%/id=99%)	CTCAGTCAACTTTGGCATATCGTTCCCCTGCTCCGTTTTGTTATGAACCATTAGCTATGG
Q2_P06964	C812175.1	0.470694	up	0.703849	0.902205	0.387939	0.564552	0.394738	0.590657	2.59066	Smp_132870	Sense	DNAj homolog subfamily B member, putative	-	gi|256074178 DNAj homolog subfamily B member [Schistosoma mansoni] DNAj homolog subfamily B member, putative [Schistosoma mansoni] (6e-15/cov=16%/id=100%)	GGTAGTCAACGTCTTAGCATTCATCTTTTCACATCTTTGTGAAAAAATGTGACTTCATGT
Q2_P18529	C800758.1	0.470694	up	1.50543	1.12811	1.48455	0.263117	0.581525	0.992546	2.99255	Smp_010820	Sense	peptidyl-glycine alpha-amidating monooxygenase, putative	-	gi|256072431 peptidylglycine monooxygenase [Schistosoma mansoni] peptidyl-alpha-hydroxyglycine alpha-amidating lyase [Schistosoma mansoni] peptidyl-glycine alpha-amidating monooxygenase, putative [Schistosoma mansoni] (e-106/cov=74%/id=100%)	TAACACTTGGTGAACGCTTTAAACCTGGTTCAAGCAAAAATCAATTTTGTAAACCAACGG
Q2_P14133	C911845.1	0.470694	up	1.39169	0.831814	0.612705	0.445962	0.587085	0.773851	2.77385	Smp_105680.x	Sense	hypothetical protein	-	gi|256090741 hypothetical protein [Schistosoma mansoni] expressed protein [Schistosoma mansoni] (e-104/cov=68%/id=100%)	TTTTGAGTACTACGTTCCATTCCTGACAGTCACTGATATGACTCGTCTCATCGAAGTATC
Q2_P15738	C915586.1	0.470694	down	-1.00866	-0.672	-0.979495	-0.492378	-0.744386	-0.779384	1.22062	C915586.1	Antisense	-	-	No hits	CTGCCAAAGCTGAAAAAGGTAGGGTGAGGTTCGAGTCTACGACGAATAGGTCGATAAACG
Q2_P01885	C804024.1	0.470694	down	-0.824191	-0.947263	-0.517555	-0.607937	-0.651099	-0.709609	1.29039	gi|119504420	Antisense	-	-	gi|119504420 Outer membrane protein [marine gamma proteobacterium HTCC2080] Outer membrane protein [marine gamma proteobacterium HTCC2080] (9e-08/cov=41%/id=52%)	TGACATTCAAATCCACCTAACAGCGCATCATTCGACGACGGACTGAGCCGAGACCCCGAC
Q2_P08659	C902102.1	0.470694	down	-0.526098	-1.0798	-0.950811	-0.725091	-1.31914	-0.920188	1.07981	Smp_134900	Sense	Hypothetical protein, putative	-	No hits	GTCATAGGAAAAATAAAGACAATCGACATAGTTGAAAGGAAAGAATGGAGAGAGGTTTTG
Q2_P24993	C809624.1	0.470694	down	-1.29721	-1.23672	-1.08511	-0.365082	-1.26659	-1.05014	0.949858	C809624.1	Sense	-	-	No hits	GAGACAGCAGTAGCGGTGTAATAATACAAACAGATGTAGAATAAAGAAGTGATAGAGAAA
Q2_P16344	C916899.1	0.470694	down	-1.17384	-1.63546	-1.29965	-0.407924	-1.1874	-1.14086	0.859145	Smp_181450	Sense	DNA double-strand break repair rad50 ATPase, putative	-	gi|256090824 DNA double-strand break repair rad50 ATPase [Schistosoma mansoni] DNA double-strand break repair rad50 ATPase, putative [Schistosoma mansoni] (3e-55/cov=96%/id=88%)	ATTGGGCGACAAAAGTAATGAGTACAAATTAAAACGCAAAGAAGAGCATACTGCAGATAA
Q2_P12404	C908472.1	0.470694	down	-1.37331	-1.00026	-1.88976	-0.963581	-0.64836	-1.17505	0.824945	C908472.1	Antisense	-	-	No hits	TTCCAGCTCCACAGGCGTTTTACGGTGTTAAGTTAAAATGAAAGTTTAGAAGTGGCCAAA
Q2_P26592	C812185.1	0.470694	down	-0.422309	-0.618477	-0.636024	-0.597244	-0.548049	-0.564421	1.43558	Smp_127700	Sense	hypothetical protein	-	gi|189502992 unknown [Schistosoma japonicum] (6e-89/cov=49%/id=66%)	TGAAAAAGTACATGACATTCTAGAGCTTTATCCTGAACGAGAATGTGTATGGATGTTTCG
Q2_P12236	C908091.1	0.470694	down	-0.886447	-0.454186	-0.933425	-0.718593	-0.652295	-0.728989	1.27101	C908091.1	Antisense	-	-	No hits	CCTATTATCAAAGAAAGATATGGTAATCGTGTGTAAGTGTGTGTGGGAGAGAGAGTGTGT
Q2_P02899	C805748.1	0.470694	down	-0.703458	-0.423551	-0.885454	-0.891419	-0.719771	-0.72473	1.27527	gi|241092097	Sense	-	-	gi|241092097 hemolectin, putative [Ixodes scapularis] hemolectin, putative [Ixodes scapularis] (4e-17/cov=49%/id=37%)	TCAAGTCAAAACATCTTTGAAAGGTGTAAAGAACACGTAATGTGACCCACAAGGATCATA
Q2_P01384	C803147.1	0.470694	down	-0.934904	-0.460907	-1.04607	-0.689321	-0.741045	-0.774449	1.22555	Smp_050640	Sense	glut4 vesicle protein-related	Sjp 0300400|Extended synaptotagmin-2, putative	gi|76154779 SJCHGC09340 protein [Schistosoma japonicum] (7e-79/cov=75%/id=89%)	AGTGATGCTAGAATCAAAGTAAACTTAGGAAAAGTCAAGGCAGGAGTGAAGGAGTTTGAG
Q2_P10774	C905186.1	0.470694	down	-0.572411	-0.639178	-0.680594	-0.589745	-0.412477	-0.578881	1.42112	Smp_171510	Antisense	hypothetical protein	-	gi|242017752 monocyte to macrophage differentiation protein, putative [Pediculus humanus corporis] monocyte to macrophage differentiation protein, putative [Pediculus humanus corporis] (4e-17/cov=51%/id=39%)	GTCTCACTCTTCTTTGCATCTTCTGTCTTCCATTTGTTCTCTTTGTTCTATATTAATGGG
Q2_P02726	C805429.1	0.470694	down	-1.11718	-0.963096	-1.93869	-0.795359	-0.855668	-1.134	0.866002	Smp_029900.x	Sense	peptidyl-prolyl cis-trans isomerase-like 1, ppil1	-	gi|256076264 peptidyl-prolyl cis-trans isomerase-like 1 ppil1 [Schistosoma mansoni] peptidyl-prolyl cis-trans isomerase-like 1, ppil1 [Schistosoma mansoni] (1e-69/cov=60%/id=89%)	AGATCTATATGTTGACATGTAGAAGAGTGAGTTCTACTTGGCTTTCACAGAAATTCCATT
Q2_P24482	C808975.1	0.470694	down	-0.963733	-1.34724	-1.82492	-0.631091	-0.889722	-1.13134	0.868659	C808975.1	Sense	-	-	No hits	TCCAATGAAGGGAGGACAGAGGAGAGTATTACAGCCAGGGACAACTGGAAGGAAAAGGTC
Q2_P02994	C805937.1	0.470694	down	-1.89719	-0.959369	-0.500895	-1.29466	-1.41291	-1.21301	0.786995	Smp_041630	Antisense	hypothetical protein	-	No hits	TACTGATCTGTTAACGAGAACGAAACAAACATAGAGATGTGGGGACCTATAGTTTAGTTG
Q2_P25215	C809927.1	0.564446	up	0.468166	0.6574	0.577746	0.480983	0.287071	0.494273	2.49427	Smp_084540.x	Sense	G patch domain-containing protein 1 (Evolutionarily conserved G-patch domain containing protein), putative	-	gi|256086741 hypothetical protein [Schistosoma mansoni] expressed protein [Schistosoma mansoni] (e-116/cov=73%/id=74%)	GTACATGAGTTTTATCGAAATGATAAAGAGGTGCTTTTTCGCTATTTCTGTGTTGCTTGA
Q2_P05989	C810765.1	0.564446	up	0.746671	1.12067	1.32344	0.72873	0.230377	0.829978	2.82998	Smp_127040.x	Sense	hypothetical protein	-	gi|256072118 hypothetical protein [Schistosoma mansoni] expressed protein [Schistosoma mansoni] (4e-23/cov=24%/id=89%)	GATTTCTCAAATCATCGAAAGCGATTTCCACGGAATATTTTATCTAGTGCTATAAAGCGA
Q2_P03752	C807103.1	0.564446	up	2.72557	2.44647	2.42336	0.415499	0.481112	1.6984	3.6984	Smp_035460	Sense	nicotinate phosphoribosyltransferase, putative	-	gi|256092952 nicotinate phosphoribosyltransferase [Schistosoma mansoni] nicotinate phosphoribosyltransferase, putative [Schistosoma mansoni] (1e-64/cov=81%/id=98%)	TCTTTGTAGACATCCAACTCAAGCATCGAAACGTGTTTTCGTTGTACCTGGAAGAGTTAA
Q2_P37687	C918962.1	0.564446	up	1.73839	1.9298	0.235748	0.648879	1.41045	1.19265	3.19265	gi|241953113	Sense	-	-	gi|241953113 conserved hypothetical protein [Candida dubliniensis CD36] conserved hypothetical protein [Candida dubliniensis CD36] (0.83/cov=86%/id=29%)	CCAACTGACACATTGATCTGGCCAGTTATTATCAGTAATTATTTCGAAGTACAATTTGGA
Q2_P18627	C800882.1	0.564446	up	0.520175	1.14776	1.0654	0.890728	0.259471	0.776708	2.77671	Smp_013570	Sense	hypothetical protein	Sjp 0208760|expressed protein	gi|256073020 hypothetical protein [Schistosoma mansoni] hypothetical protein [Schistosoma mansoni] (e-118/cov=71%/id=94%)	CGTGACATGAATTTAACTTCAAGAGTAGCACACGTTTCTCTATCTACTTTACAGACAATT
Q2_P39460	JAP03278.C	0.564446	up	1.90912	2.06192	-0.159719	1.64471	1.5118	1.39357	3.39357	Sjc_0011300	Sense	-	Sjp 0011300|Transient receptor potential cation channel subfamily M member 1, putative	gi|256085785 transient receptor potential cation channel subfamily m member [Schistosoma mansoni] transient receptor potential cation channel, subfamily m, member, putative [Schistosoma mansoni] (8e-71/cov=86%/id=62%)	CCATATCGTGCTGATTTCTCATGGAGAACTTTACGTGATATACTTTATTATCCTTATTGG
Q2_P19465	C802196.1	0.564446	up	0.667799	0.390773	1.05496	0.585659	0.471518	0.634143	2.63414	Smp_055960	Sense	ubiquitin-conjugating enzyme E2r, putative	Sjp 0015960|ko:K02207 ubiquitin-conjugating enzyme E2 R, putative	gi|256081230 ubiquitin-conjugating enzyme E2r [Schistosoma mansoni] ubiquitin-conjugating enzyme E2r, putative [Schistosoma mansoni] (e-151/cov=92%/id=92%)	AAATGAATGTAGCCGTGTTACATCACCAAGCTAGTTTATCCGTCTTGTCTTTGAGCGCGG
Q2_P00110	C800345.1	0.564446	up	1.06377	0.945581	1.77559	0.744984	0.302624	0.96651	2.96651	Smp_024120	Sense	Ubiquinol-cytochrome c reductase complex 14 kDa protein, putative	-	gi|256075081 Ubiquinol-cytochrome c reductase complex 14 kDa protein [Schistosoma mansoni] RecName: Full=Cytochrome b-c1 complex subunit 7; AltName: Full=Ubiquinol-cytochrome c reductase complex 14 kDa protein; AltName: Full=Complex III subunit 7; AltNamep: [Parsing package id...]	ACCTAGCTAAAAACCTTTTTTCTTCGCAGAAAATGTCCATTTTAACGATCCACGCTCGTC
Q2_P07346	C812818.1	0.564446	up	0.854498	0.9022	0.495625	0.356558	0.478864	0.617549	2.61755	Smp_005900	Sense	bcl2-associated athanogene, putative	-	gi|256071478 bcl2-associated athanogene [Schistosoma mansoni] bcl2-associated athanogene, putative [Schistosoma mansoni] (e-127/cov=31%/id=90%)	CACAAATCAGATCAAATCATCAACAGCAACCAGATATCAGTTCAACTGATCAATCATCTA
Q2_P02460	C804979.1	0.564446	up	2.86436	2.5509	1.65521	-0.0658712	1.45312	1.69154	3.69154	Smp_103570	Sense	serine/threonine kinase	-	gi|256090359 serine/threonine protein kinase [Schistosoma mansoni] serine/threonine kinase [Schistosoma mansoni] (7e-50/cov=34%/id=100%)	GCTTACCTTTTTTCCTCTGTTTACACGAATGTTTGTATTTCTTCTCTCTTTTCTGGATTG
Q2_P12596	C908894.1	0.564446	up	0.924475	0.864263	0.640245	0.509822	0.272143	0.642189	2.64219	Smp_022630	Sense	hypothetical protein	Sjp 0085290|Testis-expressed sequence 2 protein, putative	gi|256074767 hypothetical protein [Schistosoma mansoni] expressed protein [Schistosoma mansoni] (6e-74/cov=95%/id=86%)	ATTAATCTTAGGTGGAATAAAATCCGGTGATAATGAACGTGGAAACCCTGAAGACAACAG
Q2_P40719	JAP00795.S	0.564446	up	0.587653	0.280294	0.951765	0.545291	0.732483	0.619497	2.6195	gi|256084520	Sense	-	-	gi|256084520 hypothetical protein [Schistosoma mansoni] expressed protein [Schistosoma mansoni] (5e-12/cov=11%/id=100%)	AGGAATTTGGAACTTGCCGATGCGCCACTGTCTACATAACTTTCCTTTTCATTATGCACA
Q2_P20489	C803544.1	0.564446	up	0.971657	1.33186	1.12527	0.0661319	1.61698	1.02238	3.02238	gi|256052705	Sense	-	-	gi|256052705 hypothetical protein [Schistosoma mansoni] hypothetical protein [Schistosoma mansoni] (9e-40/cov=84%/id=76%)	GGTTATCTATCTCATGGGTTCACCATTCTTGTGGAATCCTCAACAAGTGGGAATATACAT
Q2_P03603	C806879.1	0.564446	up	0.40239	1.74433	0.919082	0.756867	0.768786	0.918292	2.91829	Smp_150660	Sense	phosphatidylinositol 4-kinase	-	gi|256080696 phosphatidylinositol 4-kinase [Schistosoma mansoni] phosphatidylinositol 4-kinase [Schistosoma mansoni] (4e-10/cov=11%/id=100%)	CGCGCTTGTGTTCAATCAATCAATTATCTATGTTCCATTGAATGATCAATGTATCCATGA
Q2_P06626	C811625.1	0.564446	up	0.822323	0.639737	1.23957	0.641233	0.306192	0.729812	2.72981	C811625.1	Antisense	-	-	No hits	AGCTAAGTTTTGCAGAGAATTATTATGTTTGTGTGCTTACCAGCTATTAGTTCGGAGGGT
Q2_P24234	C808647.1	0.564446	up	0.676835	0.704907	0.653062	0.633348	0.202339	0.574098	2.5741	Smp_077400	Sense	autophagocytosis protein aut1-related	-	gi|256085399 autophagocytosis protein aut1-related [Schistosoma mansoni] autophagocytosis protein aut1-related [Schistosoma mansoni] (0.0/cov=64%/id=96%)	CCAATTTCTTTGAGGTGGATCGTTCGTTGACTTTAGTGATTAATACATACAAGTTTGTGT
Q2_P18552	C800788.1	0.564446	up	0.59414	0.341826	0.941841	0.467727	0.605402	0.590187	2.59019	Smp_030300.x	Sense	endoplasmin, putative	Sjp 0012140|ko:K09487 heat shock protein 90kDa beta, putative	gi|7673568 endoplasmin [Schistosoma mansoni] (0.0/cov=90%/id=93%)	CATGTGACTTGCATGTTTTCTTGAAGACGTAGGAATCGTTTGTTTTTCATCTCGTTTTAA
Q2_P18199	C800357.1	0.564446	up	0.823822	1.82708	0.482908	0.582564	1.09065	0.961405	2.9614	Smp_135160	Sense	dual specificity protein phosphatase, putative	Sjp 0301430|IPR000340,Dual specificity protein phosphatase;IPR000387,Tyrosine specific protein phosphatase and dual specificity protein phosphatase,domain-containing	gi|76157118 SJCHGC04988 protein [Schistosoma japonicum] (e-130/cov=58%/id=72%)	CACCTTCATTAAGTGATCATTCGGAAGCTTCATCAATTGTATCACGTGTATTCAATGATA
Q2_P37190	C917862.1	0.564446	up	1.38397	1.95307	0.672948	1.74386	0.210386	1.19285	3.19285	gi|256078729	Sense	-	-	gi|256078729 hexokinase [Schistosoma mansoni] RecName: Full=Hexokinase Chain A, Hexokinase From Schistosoma Mansoni Complexed With Glucose hexokinase [Schistosoma mansoni] hexokinase [Schistosoma mansoni] (1e-32/cov=57%/id=100%)	ACAAGAAGCAAGTGTGCCAACTGTATCGTTTACAACCGCGACACACTTAACATTTAATTC
Q2_P12775	C909270.1	0.564446	up	0.359252	0.464198	1.36023	1.48967	0.967696	0.92821	2.92821	Smp_099440	Sense	bone morphogenetic protein antagonist noggin, putative	Sjp 0113360|IPR008717,Noggin,domain-containing	gi|256053284 bone morphogenetic protein antagonist noggin [Schistosoma mansoni] bone morphogenetic protein antagonist noggin, putative [Schistosoma mansoni] (3e-36/cov=98%/id=100%)	CATGTGAAATGGATTTTATATGGGAAGATTTAGGTCCATTATTTTGGCCACGTTGGATAC
Q2_P06397	C811291.1	0.564446	up	0.664955	0.878058	1.4742	0.635668	0.391679	0.808912	2.80891	Smp_000600	Sense	notchless homolog 1	Sjp 0013780|Notchless protein homolog 1, putative	gi|256070395 notchless homolog 1 [Schistosoma mansoni] notchless homolog 1 [Schistosoma mansoni] (0.0/cov=90%/id=97%)	CAGATGCAGTTTATGCATTAGACTGGAGTCCTGATGGACAATATGTAGTTTCAGGCGGTA
Q2_P19000	C801603.1	0.564446	up	0.296648	0.477046	0.66844	0.442778	0.65103	0.507188	2.50719	Smp_115060	Sense	hypothetical protein	Sjp 0083680|ko:K06961 KRR1, small subunit (SSU) processome component, homolog (yeast), putative	gi|256068106 hypothetical protein [Schistosoma mansoni] expressed protein [Schistosoma mansoni] (2e-60/cov=99%/id=100%)	TATAGTTGTGCAAGGAAAAACTGTTTCTGTGGTTGGTCGATATAACGATTTAAAGGAGGT
Q2_P32228	C908524.1	0.564446	up	0.410543	0.507006	0.668331	0.407752	0.355889	0.469904	2.4699	Smp_156360	Sense	pyruvate kinase, putative	Sjp 0150010|Pyruvate kinase, putative	gi|256082746 pyruvate kinase [Schistosoma mansoni] pyruvate kinase, putative [Schistosoma mansoni] (7e-51/cov=88%/id=85%)	ACCTGAAATAGCACGAAAATGTCATTCCATTCGTGGCATACATCCATTTGTTTATACGGG
Q2_P16457	C917119.1	0.564446	up	1.96952	1.74677	1.51798	0.310903	0.509782	1.21099	3.21099	Smp_006800	Sense	hypothetical protein	-	No hits	CTGTCATCATCGTCATCGTGTACGTCGACAAAATCAACAAAACTCTACTACTACTACTAC
Q2_P36176	C915995.1	0.564446	up	0.669614	0.645443	0.961963	0.250973	0.586478	0.622894	2.62289	Smp_185990	Sense	hypothetical protein	Sjp 0304200|similar to UPF0549 protein C1D4.09c, putative	gi|256092237 hypothetical protein [Schistosoma mansoni] conserved hypothetical protein [Schistosoma mansoni] (1e-24/cov=78%/id=98%)	AATGTCAGGGATCTATCCTTTCGTTTATCTGTGGAGTTGTGGTTGTGTCTTTTCCAGGAA
Q2_P21911	C805537.1	0.564446	up	1.86011	2.02359	1.50113	0.229601	0.630126	1.24891	3.24891	gi|256086930	Sense	-	-	gi|256086930 apoptosis inhibitor [Schistosoma mansoni] apoptosis inhibitor, putative [Schistosoma mansoni] (6e-26/cov=62%/id=98%)	TTGAGACAGCTACATTGGACTGCCCAATTTTTAATAGTAGAATTCGATTACAATCGGAAC
Q2_P26633	C812244.1	0.564446	up	0.823503	0.940761	0.745234	0.645519	0.182451	0.667494	2.66749	Smp_025510	Sense	skd/vacuolar sorting, putative	-	gi|256075365 skd/vacuolar sorting [Schistosoma mansoni] skd/vacuolar sorting, putative [Schistosoma mansoni] (0.009/cov=6%/id=100%)	GACTAACTTACCTTGGAGATTTGTTTCATCTTTTGTTCCGTTTATACAGACCTCTTGATA
Q2_P07462	C812942.1	0.564446	up	0.7207	0.932395	1.44384	0.72527	0.280572	0.820555	2.82056	Smp_063420	Sense	chaperonin containing t-complex protein 1, epsilon subunit, tcpe, putative	Sjp 0208180|ko:K09497 T-complex protein 1 subunit epsilon, putative	gi|256082744 chaperonin containing t-complex protein 1 epsilon subunit tcpe [Schistosoma mansoni] chaperonin containing t-complex protein 1, epsilon subunit, tcpe, putative [Schistosoma mansoni] (0.0/cov=93%/id=94%)	GCTAGCTGTTCAACTTTGTAAAATGATATTAAAGATTGACGATATTCGTGTGTCTGTGGA
Q2_P41211	JAP08155.C	0.564446	up	1.25982	2.96776	1.92259	0.752659	0.528621	1.48629	3.48629	Sjc_0021840	Sense	-	Sjp 0021840|expressed protein	gi|56758534 SJCHGC03682 protein [Schistosoma japonicum] (5e-93/cov=70%/id=86%)	CGTCTTATGAGCATTGTTCTAGTGTTTTTTCTGAAGAAAACTTAATACACCGTTACACGT
Q2_P07732	C813310.1	0.564446	up	0.989717	0.493225	0.574702	0.314184	0.797812	0.633928	2.63393	Smp_104670	Sense	rab15, 13, 10, 1, 35, 5, and, putative	-	No hits	TCTGTTAGGCACAATATATCATCTGTACTGGGAGTTGGTCTTGCTGGTTTCAGTTGATTT
Q2_P32114	C908244.1	0.564446	up	0.516299	0.986338	1.59108	0.953497	0.371948	0.883832	2.88383	Smp_139060	Sense	hypothetical protein	-	gi|256076544 hypothetical protein [Schistosoma mansoni] hypothetical protein [Schistosoma mansoni] (3e-09/cov=53%/id=66%)	CAATGTGTGAATTTCACAGTAAATTACGAAGTGATGTTATGCAACACATTATGGATTGCC
Q2_P25069	C809725.1	0.564446	up	0.347814	0.348186	0.601992	0.454862	0.480305	0.446632	2.44663	Smp_001410.x	Sense	glyoxalase I (lactoylglutathione lyase)	Sjp 0042410|ko:K01774 glod4; glyoxalase domain containing 4 [EC:4.-.-.-], putative	gi|256070566 lactoylglutathione lyase [Schistosoma mansoni] lactoylglutathione lyase [Schistosoma mansoni] (e-172/cov=75%/id=99%)	GCCTCAGATAAAAGTGATGAATGGTTCAATAAACATGGTGGCAAGACAACAAAATAAAAC
Q2_P27521	C900199.1	0.564446	up	0.841143	1.22276	1.357	0.64566	0.22262	0.857837	2.85784	Smp_069820	Sense	hypothetical protein	-	gi|256083943 hypothetical protein [Schistosoma mansoni] expressed protein [Schistosoma mansoni] (4e-86/cov=82%/id=85%)	CGAGTTATGTTGAAAAAACTTCAACGGATTCCTACGTTTGAACCACTTTTATCTACTATG
Q2_P10100	C904186.1	0.564446	up	1.90749	1.6449	2.13961	1.35832	-0.144176	1.38123	3.38123	Smp_192430	Sense	hypothetical protein	Sjp 0315490|expressed protein	gi|256048846 hypothetical protein [Schistosoma mansoni] hypothetical protein [Schistosoma mansoni] (2e-20/cov=67%/id=82%)	GTTTACCAATGATCAACTATATGCGTTCAAAACGTCTTATGTTTCCGGTGCAACAACAAA
Q2_P08477	C901826.1	0.564446	up	0.763196	0.815807	0.569425	0.901021	2.07168	1.02423	3.02423	Smp_033130	Sense	hypothetical protein	Sjp 0027580|IPR006677,tRNA intron endonuclease, catalytic C-terminal;IPR008973,C2 calcium/lipid-binding region, CaLB,domain-containing	gi|256076913 hypothetical protein [Schistosoma mansoni] expressed protein [Schistosoma mansoni] (2e-51/cov=99%/id=98%)	CGAACAGAAATTACTCGTTTACAAATAGAAAATGATCGATTGACTGGCCATTCACATGAA
Q2_P18011	C800145.1	0.564446	up	1.69998	1.34463	0.364501	0.637198	0.767455	0.962752	2.96275	Smp_142300	Sense	polypyrimidine tract binding protein, putative	Sjp 0301020|Regulator of differentiation 1, putative	gi|256077594 polypyrimidine tract binding protein [Schistosoma mansoni] polypyrimidine tract binding protein, putative [Schistosoma mansoni] (0.0/cov=97%/id=100%)	GCCTCAAGTATATCTGGTCCACAAGCTAATTTATTGAGAGCACAAGCAACAACACTATCT
Q2_P37006	C917572.1	0.564446	up	1.86202	1.51382	1.1752	1.83103	-0.0805827	1.2603	3.2603	Smp_138310	Sense	slingshot dual specificity phosphatase, putative	-	gi|256076256 slingshot dual specificity phosphatase [Schistosoma mansoni] slingshot dual specificity phosphatase, putative [Schistosoma mansoni] (3e-42/cov=74%/id=83%)	TCATCTCGTACATCAGCGCGTCTTCGACCTGATAATAGTTGGATTATGAATTATGATTCT
Q2_P07068	C812354.1	0.564446	up	0.674853	2.36334	1.07211	0.447928	2.16621	1.34489	3.34489	gi|256089313	Sense	-	-	gi|256089313 hypothetical protein [Schistosoma mansoni] conserved hypothetical protein [Schistosoma mansoni] (4e-44/cov=43%/id=98%)	GCATCAACTCATCTAACTACAGAAATTTTAAACCATCTGTTATCGACAGTTAGACTCATC
Q2_P18298	C800474.1	0.564446	up	1.60145	0.895675	0.741521	0.292025	0.837874	0.873708	2.87371	Smp_067810	Sense	protein kinase	-	gi|256083537 protein kinase [Schistosoma mansoni] protein kinase [Schistosoma mansoni] (0.0/cov=58%/id=98%)	CTCAAATCTAACATTTTAGGGTGTTTGGGCATTAATTCTTTCTAACCGTTCATGTCTTTC
Q2_P02401	C804884.1	0.564446	up	1.65047	1.37312	0.811116	0.104268	1.16825	1.02145	3.02145	Smp_142960	Sense	glutathione synthetase	Sjp 0302140|ko:K00805 trans-hexaprenyltranstransferase [EC2.5.1.30], putative	gi|256077798 glutathione synthetase [Schistosoma mansoni] glutathione synthetase [Schistosoma mansoni] (e-124/cov=86%/id=99%)	TGTTGCGAAGCTGCTTTAATTCTTACCGAAAAGCATATATCTAATCTGCCTATTATACCA
Q2_P20472	C803524.1	0.564446	up	1.05764	0.792943	1.00758	0.369955	0.356095	0.716843	2.71684	Smp_158740	Sense	hypothetical protein	-	gi|256052352 hypothetical protein [Schistosoma mansoni] expressed protein [Schistosoma mansoni] (0.0/cov=77%/id=90%)	GGCTGTTGGTCGCTATAATGTATATTCTTTCAACTGATTGAATCGGTAGTCTTTTTGTAA
Q2_P17917	C800038.1	0.564446	up	1.33225	1.04963	1.53062	0.369905	0.414758	0.939433	2.93943	Smp_085640.x	Sense	cop9 complex subunit, putative	Sjp 0046570|COP9 signalosome complex subunit 4, putative	gi|256086995 cop9 complex subunit [Schistosoma mansoni] cop9 complex subunit, putative [Schistosoma mansoni] (4e-91/cov=87%/id=92%)	AATCGGGCATCTTTGCTGCAACCAGAATGTCAGAATCAACAACTGTTGGTTCGATACAAG
Q2_P39112	JAP00970.C	0.564446	up	0.698679	1.21996	1.09029	0.24596	0.626666	0.77631	2.77631	Sjc_0069690	Sense	-	Sjp 0069690|Monocarboxylate transporter 1, putative	gi|226467598 solute carrier family 16 member 1 [Schistosoma japonicum] (e-106/cov=77%/id=87%)	TCAAAAATGCAAATGACATTGGGGGGATCATTATTGACTGGATTTTATTTCATGGTTGGT
Q2_P15026	C913700.1	0.564446	up	0.97123	0.94065	2.23237	0.452301	0.912085	1.10173	3.10173	Smp_156480	Sense	hypothetical protein	-	gi|256082805 hypothetical protein [Schistosoma mansoni] expressed protein [Schistosoma mansoni] (5e-67/cov=99%/id=88%)	CACAACCAACTATTTTAACAGGTCCAAAACAAGGGTATTTGTTAATTATTACACCGGACA
Q2_P18469	C800682.1	0.564446	up	0.727821	0.447736	0.451074	0.584049	0.313506	0.504837	2.50484	Smp_005230.x	Sense	EF hand containing protein	-	gi|256071323 reticulocalbin [Schistosoma mansoni] reticulocalbin, putative [Schistosoma mansoni] (e-172/cov=61%/id=94%)	GGTTCATTTTTAGCCGATCTCTTTTGTGCGCATGCTTGTCATTAATATATTTTGTGATGT
Q2_P13075	C909835.1	0.564446	up	1.91875	0.880611	2.2491	0.83826	0.369465	1.25124	3.25124	Smp_157660	Sense	DEAD box ATP-dependent RNA helicase, putative	Sjp 0218700|ko:K01529 DEAD (Asp-Glu-Ala-Asp) box polypeptide 47 [EC:3.6.1.-], putative	gi|256083176 DEAD box ATP-dependent RNA helicase [Schistosoma mansoni] DEAD box ATP-dependent RNA helicase, putative [Schistosoma mansoni] (9e-43/cov=99%/id=88%)	TGGTGAATTACGACGTTCCCTTAGATGCAAAAACTTACATGCATCGAGTTGGACGAACTG
Q2_P20891	C804099.1	0.564446	up	0.625451	0.360749	1.17037	0.519106	0.714135	0.677963	2.67796	Smp_072340	Sense	26S protease regulatory subunit 6b, putative	Sjp 0044260|ko:K03063 26S proteasome regulatory subunit T3, putative	gi|256084405 26S protease regulatory subunit 6b [Schistosoma mansoni] 26S protease regulatory subunit 6b, putative [Schistosoma mansoni] (0.0/cov=65%/id=93%)	CAGGCAGTTCGAGAAAATCGTTATGTTGTTCTAGCAAAAGATTTTGAGAAAGGTTACAAA
Q2_P24590	C809104.1	0.564446	up	0.544013	0.456055	1.02561	0.7701	0.364716	0.6321	2.6321	Smp_140950	Sense	transcription factor mrg-related	Sjp 0061420|Mortality factor 4-like protein 1, putative	gi|256077270 transcription factor mrg-related [Schistosoma mansoni] transcription factor mrg-related [Schistosoma mansoni] (e-172/cov=56%/id=87%)	TTAAGCTTCGGGACATGGTTTCTTTTACCAAAGTCGATGTAAATAGTCTGCCTATTTTAG
Q2_P30767	C905588.1	0.564446	up	1.15583	0.965134	1.27692	0.792145	0.104129	0.858831	2.85883	gi|256076122	Sense	-	-	gi|256076122 ribonuclease p/mrp subunit [Schistosoma mansoni] ribonuclease p/mrp subunit, putative [Schistosoma mansoni] (9e-08/cov=57%/id=92%)	GCATGTGTTATTCATCTAGTTGTTCTGATGTACTGTCCAAACCCATTAGTAATTCATCAT
Q2_P36746	C917140.1	0.564446	up	0.943914	1.15615	1.1238	0.153667	1.93287	1.06208	3.06208	Smp_104760	Sense	hypothetical protein	-	gi|256066521 hypothetical protein [Schistosoma mansoni] expressed protein [Schistosoma mansoni] (8e-72/cov=76%/id=91%)	CCAGTTAGTTCTTTCTATCGTGTGAGCAGTGATGATGATTGTGATACATGTGATGAAGAT
Q2_P32378	C908774.1	0.564446	up	1.04028	1.65258	2.14621	0.711943	0.320221	1.17425	3.17425	Smp_128200.x	Sense	rabkinesin-6 - related	-	gi|256072534 rabkinesin-6-related [Schistosoma mansoni] rabkinesin-6-related [Schistosoma mansoni] (1e-62/cov=99%/id=98%)	CCAGGCTCTATTCATTGAATTACTGAATAATGAAAAGCATATCAGTCCAGAAGTTGTCAA
Q2_P24788	C809334.1	0.564446	up	0.736697	0.440164	0.697659	0.400012	0.357844	0.526475	2.52648	Smp_163720	Sense	endophilin B1, putative	-	gi|256085359 endophilin B1 [Schistosoma mansoni] endophilin B1, putative [Schistosoma mansoni] (e-102/cov=59%/id=80%)	ACTCTTTTTTGGTCCCAAATTCTTCGCGTTCCCCATCGATTTAAACTGCTCGTCTTTTTT
Q2_P26579	C812168.1	0.564446	up	0.528536	0.662276	1.32323	0.778031	0.394043	0.737222	2.73722	Smp_072640	Sense	SPFH domain / Band 7 family protein, putative	Sjp 0302870|Stomatin-like protein 2, putative	gi|170522567 stomatin-like protein 2 [Schistosoma mansoni] (e-177/cov=79%/id=92%)	ATAATAATGACGGTGGATGTAATGATGAATCTCATTCAGAAGTAGTGGCTGACCATCAGT
Q2_P38599	JAP08139.C	0.564446	up	0.860155	1.23091	2.32258	1.32933	0.258879	1.20037	3.20037	gi|256087098	Sense	-	-	gi|256087098 hypothetical protein [Schistosoma mansoni] conserved hypothetical protein [Schistosoma mansoni] (4e-15/cov=20%/id=57%)	AAGACCAGCTGTCAAGTATCTACTACCACCATTACCGAAATCTCCATCAGAACAATCATC
Q2_P03070	C806063.1	0.564446	up	1.64745	1.22065	2.00291	0.250464	0.645402	1.15337	3.15337	Smp_022020.x	Sense	cpg binding protein, putative	Sjp 0081000|CpG-binding protein, putative	gi|256074659 cpg binding protein [Schistosoma mansoni] cpg binding protein, putative [Schistosoma mansoni] (2e-30/cov=61%/id=78%)	AGCTAGGAGCTGTTTTGCGCATATATCTTTCCTCTTTTGGAAATTGATCTTACGTATTTT
Q2_P41072	JAP03750.C	0.564446	up	0.216757	0.949492	1.15055	0.525401	1.07616	0.783672	2.78367	gi|56755287	Sense	-	-	gi|56755287 SJCHGC00752 protein [Schistosoma japonicum] (1e-59/cov=51%/id=65%)	CGTAAACGTGGTCGACCCTACAATCGACATTATTATCATGGTGGTCAACGTGGTTATTAC
Q2_P21273	C804607.1	0.564446	up	0.787098	0.783569	1.06669	0.191279	0.635284	0.692784	2.69278	C804607.1	Sense	-	-	No hits	GAGTCAGATTTTTAAGTTCAATCTTGCGAAAAGCGAGATAAATATCTTCGAGTCGTTTCT
Q2_P13237	C910124.1	0.564446	up	2.06052	1.50206	1.33927	-0.0651589	1.32657	1.23265	3.23265	Smp_153290	Sense	cement precursor protein 3B variant 3, putative	Sjp 0012030|IPR001450,4Fe-4S ferredoxin, iron-sulfur binding,domain-containing	gi|256081640 cement precursor protein 3B variant 3 [Schistosoma mansoni] cement precursor protein 3B variant 3, putative [Schistosoma mansoni] (6e-89/cov=99%/id=100%)	CCTACTACTGATGAACATCAAGATAAGAAATGTACAAATCAATTATCACAAGGTGACAGC
Q2_P24681	C809206.1	0.564446	up	0.67422	0.796679	0.228509	1.00226	0.566604	0.653655	2.65366	Smp_147680	Sense	EF hand containing protein, putative	Sjp 0101290|Reticulocalbin-3 precursor, putative	gi|256079632 reticulocalbin [Schistosoma mansoni] reticulocalbin, putative [Schistosoma mansoni] (1e-96/cov=85%/id=92%)	CGATGGATTGCTGCTGATTTAGATGAAGATGATAGTTTAAATAAGACTGAGTTCACTGAT
Q2_P05935	C810705.1	0.564446	up	0.620895	0.715421	0.815896	0.227928	0.522758	0.58058	2.58058	Smp_051210.x	Sense	importin alpha 3,4, putative	-	gi|256080297 importin alpha 34 [Schistosoma mansoni] importin alpha 3,4, putative [Schistosoma mansoni] (e-122/cov=32%/id=98%)	GACTAAGTTGGGAGTTGTACGCAAAAAGTTTGTAACCGATTTCACTGAACTGTTAATTAT
Q2_P07259	C812700.1	0.564446	up	2.33651	2.7039	0.886412	0.470392	0.936071	1.46666	3.46666	C812700.1	Antisense	-	-	No hits	CTCTCCTTATCTTCTTTCTTGGAACACAATGTTACCCAGTTACTTAATATTTTACCACTC
Q2_P20754	C803925.1	0.564446	up	0.32323	0.523855	1.13021	0.688094	0.656215	0.664321	2.66432	Smp_022140	Sense	serine/threonine-protein kinase rio1 (rio kinase 1), putative	Sjp 0090620|ko:K07178 RIO kinase 1, putative	gi|256074684 serine/threonine-protein kinase rio1 (rio kinase 1) [Schistosoma mansoni] serine/threonine-protein kinase rio1 (rio kinase 1), putative [Schistosoma mansoni] (0.0/cov=98%/id=99%)	AACAAAGAATAATGCACGACCGCGAAATGAATCTCCAGAAAGTCGTAGGAATAGAAAAAA
Q2_P16927	C918008.1	0.564446	up	0.658554	0.256767	0.892715	0.486731	0.913755	0.641705	2.6417	Smp_155480	Sense	heat shock protein 70 (hsp70)-interacting protein, putative	-	gi|256082438 heat shock protein 70 [Schistosoma mansoni] heat shock protein 70 (hsp70)-interacting protein, putative [Schistosoma mansoni] (1e-48/cov=98%/id=100%)	CTGCCTTCTTCTCCTGAATTACTTGAAATGCAGCATAAAGTTCTTAAAAAGCAAATGGAA
Q2_P07183	C812545.1	0.564446	up	1.19727	1.01937	1.19852	0.727579	0.107495	0.850048	2.85005	Smp_174570	Sense	hypothetical protein	-	gi|256088674 hypothetical protein [Schistosoma mansoni] expressed protein [Schistosoma mansoni] (e-101/cov=98%/id=100%)	GTTCGTGATATATTGTCTCAGTTTATTAATATGTCTAATTCAGCCTCCCAGTTATCGTCG
Q2_P19248	C801927.1	0.564446	up	0.54402	0.89849	1.37068	1.18728	0.251909	0.850476	2.85048	Smp_123600	Sense	putative RNA-binding protein	Sjp 0032560|Putative RNA-binding protein 15, putative	gi|256070816 RNA-binding protein [Schistosoma mansoni] putative RNA-binding protein [Schistosoma mansoni] (0.0/cov=99%/id=99%)	GAGCAAACTAATAAGTATCTGCACAAGGAATCTAAACTGAATAATCAGTCGAACACTGAA
Q2_P35771	C915488.1	0.564446	up	0.41189	0.440239	0.372408	0.363874	0.626933	0.443069	2.44307	Smp_149920	Sense	protein phosphatase methylesterase 1 (S33 family)	Sjp 0062170|ko:K01066 esterase / lipase [EC3.1.1.-], putative	gi|256080442 protein phosphatase methylesterase 1 (S33 family) [Schistosoma mansoni] protein phosphatase methylesterase 1 (S33 family) [Schistosoma mansoni] (e-159/cov=93%/id=99%)	GGAGTTGGACTATATCGGTTTATATTTTGATGAACAACAGAGTGAGGTCTTTGATTATGA
Q2_P04749	C808721.1	0.564446	up	0.819693	0.993105	1.53978	0.75522	0.226775	0.866915	2.86691	Smp_139460	Sense	hypothetical protein	-	gi|11466661 ribosomal protein L18 [Malawimonas jakobiformis] ribosomal protein L18 [Malawimonas jakobiformis] (0.086/cov=45%/id=31%)	GTAGAGAGAGTATGTGTGTAATTCTCCACATTATAACGTTACTTTATCGTTTCTCTGTGA
Q2_P18866	C801432.1	0.564446	up	1.22908	1.00899	0.446353	0.455961	0.540352	0.736148	2.73615	Smp_091460	Sense	glutamine synthetase 1, 2 (glutamate-amonia ligase) (gs), putative	Sjp 0041380|ko:K01915 glutamine synthetase [EC6.3.1.2], putative	gi|256088022 glutamine synthetase 1 2 (glutamate-amonia ligase) (gs) [Schistosoma mansoni] glutamine synthetase 1, 2 (glutamate-amonia ligase) (gs), putative [Schistosoma mansoni] (0.0/cov=61%/id=100%)	CCCAGTTACAATTTAATCATTGAACCATTCGCAATAAAGACATTAAGAGATCAGTCCACA
Q2_P32990	C909946.1	0.564446	up	0.986455	0.449575	1.20595	0.520871	0.457385	0.724048	2.72405	Smp_157810	Sense	hypothetical protein	Sjp 0104590|expressed protein	gi|256083218 hypothetical protein [Schistosoma mansoni] expressed protein [Schistosoma mansoni] (1e-54/cov=99%/id=100%)	GGATTCTTGATAAGCCTTTGTGTGTTCAATGTGTTTGCTCTGATGGAGTATATTTTGATT
Q2_P35539	C915205.1	0.564446	up	1.51226	1.8682	1.30395	1.12359	-0.0370696	1.15418	3.15418	gi|256079024	Sense	-	-	gi|256079024 hypothetical protein [Schistosoma mansoni] hypothetical protein [Schistosoma mansoni] (4e-10/cov=19%/id=96%)	CAACTAATCGATATCATCTACCTCTTACTCAACAATTAGATTCTAATCATGCTGCAGCTA
Q2_P23369	C807510.1	0.564446	up	0.959475	0.827383	1.37024	0.555614	0.275582	0.797658	2.79766	Smp_080280.x	Sense	tfiia large subunit, putative	-	gi|256085875 tfiia large subunit [Schistosoma mansoni] tfiia large subunit, putative [Schistosoma mansoni] (0.0/cov=67%/id=84%)	CCTACCTTTATTCTTTCTCCACTCATCCTATCTGTTCACGTTTCATACTATAGAAAAACT
Q2_P18337	C800515.1	0.564446	up	0.600207	0.737139	0.45582	0.460529	0.29692	0.510123	2.51012	Smp_055870	Sense	synaptobrevin, putative	-	gi|256081207 hypothetical protein [Schistosoma mansoni] IMP25 [Schistosoma mansoni] expressed protein [Schistosoma mansoni] (e-111/cov=37%/id=91%)	CCGTGCCCTGTCCTTTTTACTTCTCTACAGATAATTTAAAGTATACTCATTTCTGTACTA
Q2_P03896	C807340.1	0.564446	up	0.12658	0.891824	1.16258	1.10547	0.712598	0.79981	2.79981	Smp_118110	Sense	hypothetical protein	-	gi|256069101 hypothetical protein [Schistosoma mansoni] hypothetical protein [Schistosoma mansoni] (4e-44/cov=59%/id=83%)	CAATCCGTCTAGATCTCAAGCACGTTATGTAGCATCACCGATTACCAATATGCTAAGTAA
Q2_P40351	JAP04579.S	0.564446	up	1.54064	0.405725	2.40221	0.703567	1.0678	1.22399	3.22399	Sjc_0105580	Sense	-	Sjp 0105580|Conserved hypothetical protein	gi|56753999 SJCHGC02045 protein [Schistosoma japonicum] (2e-78/cov=57%/id=100%)	TGTTTCATGGGAACTCTGCCTTCAGGAATATTTCAGCTTAGAGAATGTCAGACCCCTTGT
Q2_P06096	C810881.1	0.564446	up	0.489716	0.544076	0.655832	0.284522	0.414146	0.477658	2.47766	Smp_012860	Sense	translation initiation factor eif3-related	Sjp 0210460|ko:K03256 translation initiation factor eIF-3 subunit P62, putative	gi|256072859 translation initiation factor eif3-related [Schistosoma mansoni] translation initiation factor eif3-related [Schistosoma mansoni] (0.0/cov=89%/id=100%)	GAGAACGCATCCTGAAATTAATATGTCATGTTCAAACGGTTACCTTTTAACTGGTTATAC
Q2_P26181	C811595.1	0.564446	up	0.765211	2.43724	0.250581	1.26937	1.84494	1.31347	3.31347	Smp_196010	Sense	SPFH domain / Band 7 family protein, putative	Sjp 0009240|expressed protein	gi|256075964 stomatin-related [Schistosoma mansoni] stomatin-related [Schistosoma mansoni] (3e-98/cov=97%/id=98%)	CACAGTAGAACAACAAATAATCAATTTGTCTAGTGGTTCCGAACAAACTAAATCAACCTC
Q2_P30843	C905732.1	0.564446	up	0.602529	1.05378	0.906879	0.294965	0.499196	0.67147	2.67147	C905732.1	Sense	-	-	No hits	GTCTCAAAAGTGTGATTATCTTACAAAGTGAGCTTTCATAGAATCCTGATTGCAAATGTG
Q2_P02582	C805192.1	0.564446	up	0.105337	0.769905	0.956143	0.880177	0.897578	0.721828	2.72183	Smp_049160	Sense	zinc finger protein, putative	-	gi|256079896 zinc finger protein [Schistosoma mansoni] zinc finger protein, putative [Schistosoma mansoni] (0.001/cov=22%/id=95%)	GTACAAACGCAGAGAAATGTCTTCAGTTCTGTCTTCGTAATTTGTTACTATTTCATCACT
Q2_P18268	C800439.1	0.564446	up	0.304781	0.753601	1.18019	1.07113	0.456093	0.753159	2.75316	Smp_135950	Sense	cell polarity protein	Sjp 0304110|ko:K01507 inorganic pyrophosphatase [EC3.6.1.1], putative	gi|256075333 cell polarity protein; inorganic pyrophosphatase ; lethal giant larvae homolog 2 [Schistosoma mansoni] cell polarity protein; inorganic pyrophosphatase, putative; lethal giant larvae homolog 2 [Schistosoma mansoni] (e-170/cov=68%/id=100%)	CGTATGACTGTTATTTACCTTTTTTGGTTGTAACCCTAAATACTCGTCTGTATAGGTCTA
Q2_P37985	C919755.1	0.564446	up	0.731752	0.853442	0.232201	0.687676	1.31558	0.764131	2.76413	Smp_135720	Antisense	Bloc1s2-like protein	-	No hits	CACGTGTCCAGGAATTTATAGCGAATCTGTTTTTCAATGGTCAATATTCGGACAGTATCA
Q2_P07446	C812925.1	0.564446	up	0.524255	0.392613	0.934817	0.529555	0.440486	0.564345	2.56435	Smp_033760.x	Sense	hypothetical protein	Sjp 0051160|IPR000357,HEAT,domain-containing	gi|256077054 hypothetical protein [Schistosoma mansoni] expressed protein [Schistosoma mansoni] (0.0/cov=90%/id=99%)	GTCCAGTACAATGACTGATGACTAGCATCACTGTCTCTTTCATATGTGAATTAACAAATT
Q2_P22295	C806041.1	0.564446	down	-0.577911	-0.647426	-0.774631	-0.474617	-0.516333	-0.598184	1.40182	Smp_041630	Sense	hypothetical protein	-	gi|256078465 hypothetical protein [Schistosoma mansoni] expressed protein [Schistosoma mansoni] (1e-30/cov=12%/id=98%)	ACACTTACATGTTGGGTCATAGAAACAATAAGTTTGTCCCTCCCCACACATATATATATA
Q2_P12763	C909249.1	0.564446	down	-0.567997	-1.22869	-0.720451	-0.653454	-0.995046	-0.833128	1.16687	Smp_180120	Sense	hypothetical protein	-	gi|256090420 hypothetical protein [Schistosoma mansoni] expressed protein [Schistosoma mansoni] (5e-33/cov=66%/id=98%)	ATCAAGGTCTTCCAGGTGAAGAGGGACCACGTGGACCTCACGGAGATATCGGGGATCAAG
Q2_P20619	C803737.1	0.564446	down	-1.22162	-2.35528	-1.9055	-1.6059	-0.458054	-1.50927	0.490729	gi|91763337	Antisense	-	-	gi|91763337 hypothetical protein PU1002_01725 [Candidatus Pelagibacter ubique HTCC1002] hypothetical protein PU1002_01725 [Candidatus Pelagibacter ubique HTCC1002] (0.10/cov=46%/id=26%)	TACGTTCAGGGTTACGGTCGCTGTGGTGCTCAGTTTGCCGTCACTGACGGTGTAGGTGAA
Q2_P26627	C812236.1	0.564446	down	-0.581381	-0.507406	-1.14325	-0.985902	-0.960745	-0.835738	1.16426	Smp_077910	Sense	hypothetical protein	-	gi|238882567 hypothetical protein CAWG_04551 [Candida albicans WO-1] (0.68/cov=26%/id=30%)	TGTGTACTTACTAAAATTTCAAAGAATGCATCCGTCGAAAAGTATTTAGGGAGTGGCAAA
Q2_P01782	C803836.1	0.564446	down	-0.942078	-1.56285	-1.82251	-0.54143	-1.05796	-1.18537	0.814634	C803836.1	Antisense	-	-	No hits	GTGATGTCTTCAGTGAGCAAGCATCACTATGCCTTCCCTCGCAAAGAGAGGTTGGTCCCA
Q2_P37009	C917577.1	0.564446	down	-0.744639	-0.847162	-0.603776	-0.533729	-1.14143	-0.774148	1.22585	Smp_147850	Antisense	GTP-binding protein-related	-	No hits	TGTAGATTCTGAAAGAGCTAACATGAGTTAAAAAGGTGGGTAGGCAAAAGAACCACTCAA
Q2_P22648	C806524.1	0.564446	down	-0.788332	-1.42905	-1.4352	-0.528009	-0.906109	-1.01734	0.98266	C806524.1	Sense	-	-	No hits	ACTGGGTGGTGTCTGTATGTGAATGATGGGTTTGTTGGTGGTCATTTCGGACAGTGGATG
Q2_P21947	C805584.1	0.564446	down	-1.18679	-0.98821	-1.76159	-0.585914	-0.850276	-1.07456	0.925444	C805584.1	Sense	-	-	No hits	GCGGGCAAAAAGAATGAAAAGAAAACGGAGGATGTGAAAGTGGTGGATGAGCCAGTTGTA
Q2_P04483	C808331.1	0.564446	down	-0.549896	-1.1697	-1.06172	-0.543761	-1.18176	-0.901367	1.09863	C808331.1	Antisense	-	-	No hits	GAACACCAGGTTTTTTGTAAAATGGTGAGTACAAAACGGAGAAGTGAAGAACCCTTTTTT
Q2_P37211	C917893.1	0.564446	down	-1.75757	-0.919739	-0.599735	-0.890616	-1.13001	-1.05953	0.940467	C917893.1	Sense	-	-	No hits	AGCAGCCGTGATCAATGGAGCTAAAGTCTCTTGGGTGTTGGAAAAGTACTTACTTAAGTC
Q2_P18134	C800283.1	0.564446	down	-0.649783	-0.706528	-1.86347	-1.3681	-1.21658	-1.16089	0.839108	gi|296244682	Sense	-	-	gi|296244682 MEG 3.2 isoform 1 [Schistosoma mansoni] (1e-85/cov=65%/id=97%)	ACTTTGACGAATGTAAAACAAAGTGCTACGAAATGGCGGGACGTTGAATTCCCAAAACAG
Q2_P21932	C805562.1	0.564446	down	-0.675111	-0.731646	-1.24259	-0.719121	-0.597899	-0.793273	1.20673	C805562.1	Sense	-	-	No hits	CACTGGCCATGGAACCAGCGATGCAGGCGAAGAAGACGAGAGCAAGAACAGCTTTCATTA
Q2_P30106	C904521.1	0.564446	down	-1.13922	-0.816027	-0.988718	-0.47007	-0.632577	-0.809323	1.19068	Smp_161630	Antisense	transient receptor potential cation channel, subfamily m, member, putative	-	No hits	GCGTCTATATGCTAGAACGAAGGGTCTGGAAATCGAGTCTTGCTTACGGGATCATAGATG
Q2_P35749	C915460.1	0.564446	down	-0.83858	-0.725449	-2.12342	-1.19957	-1.26059	-1.22952	0.770478	Smp_160840	Sense	calmodulin, putative	-	gi|256084188 calmodulin [Schistosoma mansoni] calmodulin, putative [Schistosoma mansoni] (3e-58/cov=36%/id=100%)	TGAACTGGACTTCAGCGATGAAATAATTAATGGTATTGTGAAAGAAATTACTGGGTCTGA
Q2_P23786	C808054.1	0.564446	down	-0.365155	-1.34295	-1.28008	-0.893228	-1.08924	-0.99413	1.00587	C808054.1	Sense	-	-	No hits	AGGTGAGAATAAAGTTAAGGATGGTCAAACCAAGACATGTCAACCAATCCATGAAGTCGT
Q2_P13924	C911454.1	0.564446	down	-1.31499	-0.831862	-1.15217	-0.761827	-0.464252	-0.90502	1.09498	C911454.1	Antisense	-	-	No hits	ATACCGATTATAGCACGAGTAATATTGTAGTGAAGGAGAACGAGTGGGGATAACCGAATG
Q2_P21665	C805198.1	0.564446	down	-1.43618	-0.915028	-1.42647	-0.388098	-1.07431	-1.04802	0.951984	gi|219852922	Sense	-	-	gi|219852922 chaperone protein DnaJ [Candidatus Methanosphaerula palustris E1-9c] chaperone protein DnaJ [Methanosphaerula palustris E1-9c] (0.36/cov=18%/id=45%)	TCCACGTCCGGGCAAAGACGGAACAAGAGGCGATCAAAAAGGCATCAGCGACCTTATCCC
Q2_P31661	C907344.1	0.564446	down	-0.618936	-1.11525	-1.55011	-0.620113	-1.00133	-0.981149	1.01885	C907344.1	Sense	-	-	No hits	GGGGTTAATCAAAAGTTAGGAAAGTGAGTAGTAACTGAATGGGGGAATATAACAGAATAT
Q2_P17214	C918606.1	0.564446	down	-0.643692	-0.7399	-1.2011	-0.528278	-0.80687	-0.783969	1.21603	Smp_155790	Sense	hypothetical protein	-	gi|256082547 hypothetical protein [Schistosoma mansoni] expressed protein [Schistosoma mansoni] (4e-21/cov=32%/id=78%)	GCCTAAGCTGGTGTTTCATTAAAAAACTAATATCCCACTAGAAAAGTTGTCTGTAATCCT
Q2_P18271	C800443.1	0.564446	down	-0.450605	-0.414635	-0.573453	-0.527701	-0.519852	-0.497249	1.50275	Smp_179660	Sense	hypothetical protein	Sjp 0050530|expressed protein	gi|256090256 hypothetical protein [Schistosoma mansoni] hypothetical protein [Schistosoma mansoni] (e-147/cov=68%/id=96%)	CTGGCATGATTCCCTCCCCCCTATTACTCTAATTGAATCAAAGCTTATTTGTTTATATTA
Q2_P21762	C805330.1	0.564446	down	-1.71784	-0.988975	-1.233	-0.795786	-0.555308	-1.05818	0.941818	C805330.1	Sense	-	-	No hits	GTTGTCTGGAGGTTAGGTGACTGGAGGTTAGGTGACTGAAGGATAGGTCACTGGAGTCTA
Q2_P13430	C910436.1	0.564446	down	-0.726813	-0.582132	-0.54816	-0.406137	-0.699075	-0.592463	1.40754	Smp_098330	Antisense	nucleolar protein family A member, putative	-	No hits	CCTTAGAATTTCTAACTCGGTTATCCCACCAGACGCAAGGAATGGTTTGAAGCCGCCGAC
Q2_P04812	C808813.1	0.564446	down	-0.509473	-0.543612	-0.780823	-0.472548	-0.598773	-0.581046	1.41895	gi|259484095	Sense	-	-	gi|259484095 TPA: phosphatase family protein (AFU_orthologue; AFUA_5G07860) [Aspergillus nidulans FGSC A4] (3e-04/cov=27%/id=45%)	TCCCAATTGCACCATCCTCTGCCTCCTCCACCCATGAATTCAGCCGTACAGGCACAATCC
Q2_P08938	C902510.1	0.564446	down	-0.667174	-1.1598	-0.945511	-0.541794	-0.608882	-0.784633	1.21537	Smp_175160	Sense	serine/threonine kinase	-	No hits	GATGCCAGGTGGATAGAGGTAGTGGACTAGAAGCCGTGAACCCATCATCAAGGCCCATCT
Q2_P07784	C813400.1	0.564446	down	-0.604471	-0.654965	-1.09032	-0.797843	-0.514236	-0.732367	1.26763	Smp_135210	Sense	egf-like domain protein	-	gi|256075077 egf-like domain protein [Schistosoma mansoni] egf-like domain protein [Schistosoma mansoni] (e-100/cov=97%/id=86%)	CGTCATGGTACAAGATGTGAACTGTCCGGATGCCAAGCAGGATTTTGGGGACCTCAATGT
Q2_P32297	C908650.1	0.564446	down	-0.996505	-1.14868	-1.51102	-0.47937	-0.746848	-0.976484	1.02352	Smp_138560	Sense	hypothetical protein	-	gi|256076364 hypothetical protein [Schistosoma mansoni] hypothetical protein [Schistosoma mansoni] (3e-19/cov=95%/id=49%)	AAGAGAAAACAACAGAGAAGAAACATACCGAAAAGCCAGAAGAAGATGAAGAAGGTCCAG
Q2_P23869	C808159.1	0.564446	down	-1.23263	-0.667316	-0.747011	-0.633796	-1.45366	-0.946883	1.05312	C808159.1	Sense	-	-	No hits	TTGGGGCCAGTTGGTCTGAAAGTAGAGTGATCCAGGAGCATACCCACAATCGAATTTCCG
Q2_P25546	C810432.1	0.564446	down	-0.381344	-0.70826	-0.788826	-0.856698	-1.0453	-0.756086	1.24391	Smp_130370	Antisense	elongation of fatty acids protein 1	-	No hits	ATTGTTGCCTACCATTCTGTTGTTGTTGGTGGTGGGAGTGGTGGCCGTGGTCGTGGTGGT
Q2_P18335	C800513.1	0.763931	up	0.390086	1.09784	1.14003	0.522435	1.91134	1.01235	3.01235	Smp_167630	Sense	solute carrier family, putative	-	gi|256086596 solute carrier family [Schistosoma mansoni] solute carrier family, putative [Schistosoma mansoni] (e-128/cov=83%/id=76%)	TCGACATTCTTTATAGCTATGCAGAGGAATATGATGAGCTTACAAGAAGATCTTCACAGG
Q2_P25181	C809888.1	0.763931	up	0.59985	0.635385	1.26731	0.491399	1.78731	0.95625	2.95625	Smp_016410	Sense	Ran-binding protein, putative	-	gi|256073571 ran-binding protein [Schistosoma mansoni] ran-binding protein, putative [Schistosoma mansoni] (e-159/cov=96%/id=86%)	GTACCATCTGCTAATCAAATAACAACAACAGCTTATCGTCAGGTAGATGAATTTCTTCAA
Q2_P21895	C805514.1	0.763931	up	0.381565	1.50564	1.79224	1.58598	0.348246	1.12273	3.12273	Smp_151070	Sense	suppressor of ty, putative	-	gi|256080856 suppressor of ty [Schistosoma mansoni] suppressor of ty, putative [Schistosoma mansoni] (e-162/cov=70%/id=88%)	GGGGAGATCATCACAAATACTCATGTAAATAAGCAATGTATTAACCTCAGTACTGACAAT
Q2_P40322	JAP04029.S	0.763931	up	1.70539	1.34044	2.38612	0.538713	0.387931	1.27172	3.27172	Sjc_0000530	Sense	-	Sjp 0000530|ko:K06883 ATP binding domain 1 family, member B, putative	gi|256085848 hypothetical protein [Schistosoma mansoni] hypothetical protein [Schistosoma mansoni] (5e-31/cov=33%/id=69%)	CACACGTTTAACTGAACAGGATATTTTGGCTAGATTTGTTCTAAGTGACAGTATTGAAGA
Q2_P36882	C917355.1	0.763931	up	0.639838	0.327446	1.07063	0.542042	0.568051	0.629602	2.6296	Smp_136550	Sense	tyrosine kinase	Sjp 0115430|expressed protein	gi|256075595 tyrosine kinase [Schistosoma mansoni] tyrosine kinase [Schistosoma mansoni] (1e-65/cov=97%/id=96%)	ATTCCCATGCATTTTTGGAGGGACTGATCCGAGAGATGATACAATGATACTCAACAATCA
Q2_P07134	C812464.1	0.763931	up	1.80634	3.46754	1.89548	1.61221	-0.0431309	1.74769	3.74769	Smp_139600	Sense	zinc finger protein, putative	Sjp 0301100|Zinc finger protein Gfi-1, putative	gi|256076722 zinc finger protein [Schistosoma mansoni] zinc finger protein, putative [Schistosoma mansoni] (1e-62/cov=99%/id=61%)	ATACAGCAGTTCTCCCGACAAGTACTAATTCACTATTTCGTTCCAATTGTGCTACAACCT
Q2_P24093	C808453.1	0.763931	up	1.24546	1.00042	0.169669	1.09553	0.58331	0.818879	2.81888	C808453.1	Sense	-	-	No hits	GCTTCGCTGCCAGTGATGCTCAGATCACATCGACATTCATCATTTTAGTAGGTGCTTCTA
Q2_P18798	C801347.1	0.763931	up	0.58234	0.197435	0.774239	0.595335	0.739351	0.57774	2.57774	Smp_031770.x	Sense	tropomyosin, putative	Sjp 0214670|ko:K09290 tropomyosin 3, putative	gi|256076625 tropomyosin [Schistosoma mansoni] RecName: Full=Tropomyosin-2; AltName: Full=Tropomyosin II; Short=TMII; Short=SmTMII tropomyosin [Schistosoma mansoni] tropomyosin, putative [Schistosoma mansoni] (e-130/cov=60%/id=90%)	CCTTAAATTTGTTGGGGTGGGGGTAATTTTGATGGCAAGTACACATAATATGCAAATAAA
Q2_P01381	C803141.1	0.763931	up	0.55787	2.15103	1.43545	0.763418	0.597797	1.10111	3.10111	Smp_136160.x	Sense	hypothetical protein	-	gi|256075419 hypothetical protein [Schistosoma mansoni] expressed protein [Schistosoma mansoni] (1e-45/cov=35%/id=96%)	ACTCAATACAAAAAGTTTATGTCACTACTATGCGTGTTTGGCCGATTACATTTTCTTTCC
Q2_P18446	C800654.1	0.763931	up	0.642574	0.900816	0.819296	0.895084	0.141034	0.679761	2.67976	Smp_051080	Sense	clathrin light chain, putative	-	gi|256080266 clathrin light chain [Schistosoma mansoni] clathrin light chain, putative [Schistosoma mansoni] (e-108/cov=46%/id=91%)	GGTGTTTGGAATTACTGTTTGTGTCAGTGTTTGTTACTTTACTCTGTTGGTATGTTTGTT
Q2_P40143	JAP00342.S	0.763931	up	1.31188	1.25922	0.613032	0.619545	0.304856	0.821706	2.82171	gi|226467211	Sense	-	-	gi|226467211 hypothetical protein [Schistosoma japonicum] (1e-18/cov=17%/id=100%)	GGAGTTGTCACAGCTGGTCCAGATGTTCCTTGTATAGATGAGGTTATGGAGGTAGGCTTG
Q2_P05318	C809812.1	0.763931	up	0.974192	1.12097	0.561918	0.439262	0.37973	0.695213	2.69521	Smp_140610	Sense	acid phosphatase-related	Sjp 0301970|ko:K01078 acid phosphatase [EC3.1.3.2], putative	gi|256077139 acid phosphatase-related [Schistosoma mansoni] acid phosphatase-related [Schistosoma mansoni] (e-129/cov=82%/id=100%)	GATTGATTCCTTCACAATCATCAAGGATAAACATGGGCCAGGTTTATATACTTGTCATAA
Q2_P18221	C800384.1	0.763931	up	0.861761	0.838457	1.13897	0.222352	0.524929	0.717293	2.71729	Smp_049520	Sense	WD repeat protein SL1-17, putative	-	gi|29841234 similar to GenBank Accession Number U30261 G protein beta subunit-like [Schistosoma japonicum] (e-176/cov=83%/id=97%)	GCGCTCGTTATAGTCCTCAAGGAAATAATATTATATCTGTAGGAGATGATAGATCTATCA
Q2_P20202	C803129.1	0.763931	up	1.10509	0.964106	0.88434	0.353392	0.330072	0.727399	2.7274	Sjc_0037110	Sense	-	Sjp 0037110|ko:K01647 citrate synthase [EC2.3.3.1], putative	gi|56759284 SJCHGC00653 protein [Schistosoma japonicum] (0.0/cov=77%/id=93%)	CCACGTCTTACTGCATAACACAATACATATGGTCATTGTTTCAAGTAGAACAGAACATTT
Q2_P13538	C910666.1	0.763931	up	0.565272	0.611663	2.40018	1.04761	1.19803	1.16455	3.16455	Smp_196150	Sense	Selenoprotein O-like	Sjp 0019390|Selenoprotein O, putative	gi|256073786 Crumbs complex protein; MAGUK homolog; cell polarity protein; serine/threonine kinase [Schistosoma mansoni] Crumbs complex protein; MAGUK homolog; cell polarity protein; serine/threonine kinase [Schistosoma mansoni] (6e-55/cov=99%/id=98%)	AGTAGTAAAACGTACAGCTAACCTAGTTGCTCTATGGCAAACTGTTGGATTTTGTCATGG
Q2_P25183	C809891.1	0.763931	up	0.813005	0.675144	1.14761	0.401838	0.367029	0.680925	2.68093	Smp_005210	Sense	histone deacetylase 1	-	gi|256071317 histone deacetylase [Schistosoma mansoni] term=histone deacetylase 1;db_xref=PMID:18977200;with=UniProt:A5H658;evidence=tra cea ble author statement [Schistosoma mansoni] (2e-85/cov=60%/id=91%)	GTACAGCTCTTGCAAACGTATACCATTTGCTATTTTAATGTCCAGTGAATTCAATTTTGC
Q2_P03868	C807297.1	0.763931	up	1.47165	0.646232	1.39978	0.726174	0.274063	0.90358	2.90358	Smp_032770	Sense	cassette chromosome recombinase b, putative	-	gi|256076836 cassette chromosome recombinase b [Schistosoma mansoni] cassette chromosome recombinase b, putative [Schistosoma mansoni] (e-118/cov=99%/id=94%)	TTTGGTTACCAGTCTCCATTCGCCGGAATTTGCATTTGGTTGGTTCTTTTTTGTCTGCGT
Q2_P16116	C916423.1	0.763931	up	0.349582	0.689094	0.669403	0.561768	0.310775	0.516125	2.51612	Smp_069910.x	Sense	hypothetical protein	-	gi|256083957 hypothetical protein [Schistosoma mansoni] expressed protein [Schistosoma mansoni] (8e-57/cov=75%/id=88%)	GGAAGAATACACTTCAGCAACACGAAATCTATTTGGATTAGATACTGAAATACAACAGTC
Q2_P39179	JAP01413.C	0.763931	up	1.02609	1.29683	2.57594	0.591339	0.670166	1.23207	3.23207	Sjc_0306400	Sense	-	Sjp 0306400|Aminomethyltransferase, mitochondrial precursor, putative	gi|76155538 SJCHGC04473 protein [Schistosoma japonicum] (3e-59/cov=82%/id=75%)	ATCATTGATAGTCATCAGTTTGTACGTCAACATTGCGGTCTTTTTGATGTTTCCCATATG
Q2_P26508	C812060.1	0.763931	up	0.636804	0.276692	0.588278	0.410804	0.47515	0.477545	2.47755	Smp_019010	Sense	dipeptidyl-peptidase III (M49 family)	Sjp 0090260|ko:K01277 dipeptidyl-peptidase III [EC3.4.14.4], putative	gi|226483495 dipeptidylpeptidase 3 [Schistosoma japonicum] dipeptidylpeptidase 3 [Schistosoma japonicum] (0.0/cov=92%/id=89%)	CCGTGACCTTCCGTATTTCAAAAACATACCTCTTTAAGTGATTTGTCGCAAATTGTTATT
Q2_P26794	C812484.1	0.763931	up	1.45677	1.4595	1.66905	0.576942	0.161359	1.06472	3.06472	Smp_127600	Sense	hypothetical protein	-	gi|256072328 hypothetical protein [Schistosoma mansoni] expressed protein [Schistosoma mansoni] (e-164/cov=90%/id=100%)	GGTGATGTAGCTTATTCCTTATTACGTGATTCTGGATTATACTGATTAGCTAAGGTCTAA
Q2_P37593	C918630.1	0.763931	up	1.35952	1.36304	2.28965	1.3237	-0.0314675	1.26089	3.26089	Smp_052280.x	Sense	ribose-phosphate pyrophosphokinase 1,2, putative	Sjp 0089380|ko:K00948 ribose-phosphate pyrophosphokinase [EC2.7.6.1], putative	gi|256080524 ribose-phosphate pyrophosphokinase 12 [Schistosoma mansoni] ribose-phosphate pyrophosphokinase 1,2, putative [Schistosoma mansoni] (6e-45/cov=33%/id=100%)	GCTTCTCCGTTTTTGACAAAGTACATTGAAACATACATAACTGATTATCGAAACGCAGTT
Q2_P36043	C915835.1	0.763931	up	1.18766	2.06921	1.51527	0.794884	0.14741	1.14289	3.14289	gi|256073126	Sense	-	-	gi|256073126 synaptotagmin [Schistosoma mansoni] synaptotagmin, putative [Schistosoma mansoni] (3e-20/cov=28%/id=78%)	CTCAAATTATTGCCAGTAAAAATTTTCCAACGGATTTTAGGGATCTGTTCATGGAACAAG
Q2_P20584	C803684.1	0.763931	up	2.47427	2.1625	0.898698	0.55853	0.631526	1.34511	3.34511	Smp_144600	Sense	guanine-nucleotide-exchange-factor, putative	-	gi|256078372 guanine-nucleotide-exchange-factor [Schistosoma mansoni] guanine-nucleotide-exchange-factor, putative [Schistosoma mansoni] (0.0/cov=99%/id=95%)	CTCTACCTGACACAGAATTACATCTTTTAGCTAATCGTTTACGCCGAAGTATTTCATAAT
Q2_P04093	C807663.1	0.763931	up	0.186734	0.600928	1.74422	1.91657	1.36087	1.16186	3.16186	gi|256089051	Sense	-	-	gi|256089051 hypothetical protein [Schistosoma mansoni] expressed protein [Schistosoma mansoni] (6e-14/cov=69%/id=42%)	CCTACGCTTGTTTACGTATTACCTGATGTATTCCTGTTAATAAAATATCGAACGTGACTT
Q2_P26307	C811776.1	0.763931	up	2.20767	2.5299	0.0868256	1.2047	1.08667	1.42315	3.42315	Smp_005790	Sense	GTP-binding protein (q) alpha-11 subunit, gna11, putative	Sjp 0040830|ko:K04634 guanine nucleotide binding protein (G protein), alpha q polypeptide, putative	gi|256071450 GTP-binding protein (q) alpha-11 subunit gna11 [Schistosoma mansoni] GTP-binding protein (q) alpha-11 subunit, gna11, putative [Schistosoma mansoni] (e-140/cov=90%/id=100%)	GCTACTGACACAGAGAATATACGTTTTGTTTTTGCTGCTGTAAAAGATACAATACTTCAG
Q2_P10286	C904461.1	0.763931	up	0.985456	1.2736	1.16398	0.0541997	1.91396	1.07824	3.07824	Smp_131070	Sense	condensin, putative	Sjp 0010330|ko:K06677 condensin complex subunit 1, putative	gi|256073561 condensin [Schistosoma mansoni] condensin, putative [Schistosoma mansoni] (e-109/cov=98%/id=97%)	GAACCTTTAGACTCATCATGTCCTATTGATTTAGAACGTGTCAAATTCACCTGTGAAGTA
Q2_P27194	C813187.1	0.763931	up	1.28388	0.930392	2.09481	0.854078	0.253829	1.0834	3.0834	Smp_042650	Sense	hypothetical protein	Sjp 0100440|ko:K00599 methyltransferase like 6 [EC:2.1.1.-], putative	gi|256078661 hypothetical protein [Schistosoma mansoni] expressed protein [Schistosoma mansoni] (9e-83/cov=92%/id=100%)	CCAGTAAAATACGGCAAACCGTTTCAATTATCATGTGTTGAGGCTCTGGCTGCAAGTCTT
Q2_P10382	C904605.1	0.763931	up	1.10745	0.497715	1.90458	0.53771	0.802059	0.969902	2.9699	gi|296005233	Sense	-	-	gi|296005233 conserved Plasmodium protein, unknown function [Plasmodium falciparum 3D7] conserved Plasmodium protein, unknown function [Plasmodium falciparum 3D7] (0.081/cov=43%/id=28%)	TTCAAATTCATGCCAATTCAATCAGCCGCAACAATCACTTTCACCATTATTTATTCACCC
Q2_P05535	C810269.1	0.763931	up	0.852645	0.791591	0.983731	0.256145	0.426567	0.662136	2.66214	Smp_060570	Sense	SARG904 , putative	-	gi|256082215 SARG904 [Schistosoma mansoni] SARG904 , putative [Schistosoma mansoni] (2e-48/cov=70%/id=76%)	GCATTTACAAATCGTTTAATACATGTTAAAGGATCAACGTATTTACCATCTGGCATCCCA
Q2_P15980	C916158.1	0.763931	up	0.773791	2.71277	2.25514	1.57816	0.172083	1.49839	3.49839	C916158.1	Antisense	-	-	No hits	CTGCACCTTTCATTTGCTTGTCTGGCGTTTAACATTAGTACTTGTAATATTTGTATCCAA
Q2_P07623	C813149.1	0.763931	up	0.344017	0.30695	0.807775	0.729269	0.805439	0.59869	2.59869	Smp_013930.x	Sense	hypothetical protein	Sjp 0020040|SAP30-binding protein, putative	gi|256073087 hypothetical protein [Schistosoma mansoni] expressed protein [Schistosoma mansoni] (0.0/cov=86%/id=94%)	CATCCTCAGAATCTGTTAAGTTATCTGTTCCTCCCATTGGAAATTTGATCAAACGAAATT
Q2_P22758	C806663.1	0.763931	up	0.601491	0.77365	0.818648	0.670646	0.169297	0.606747	2.60675	Sjc_0218030	Sense	-	Sjp 0218030|ko:K10370 tropomodulin, putative	gi|256071007 tropomodulin [Schistosoma mansoni] tropomodulin, putative [Schistosoma mansoni] (0.0/cov=64%/id=96%)	CAACATGTATATCTGCCTTCGTTCGGTCATCGTTACTCATATATACTTATAATGAACACA
Q2_P19122	C801763.1	0.763931	up	2.10611	1.46662	1.87422	0.160669	0.643637	1.25025	3.25025	Smp_088990	Sense	ring finger protein 14 (androgen receptor- associated protein 54) (triad2 protein), putative	-	gi|256087553 hypothetical protein [Schistosoma mansoni] ring finger protein 14 (androgen receptor-associated protein 54) (triad2 protein), putative [Schistosoma mansoni] (6e-39/cov=52%/id=80%)	GTCAGAGAAATTAATTTCAGAAAAGTATAAACTTTGTCCAGGTTGTTGGACACCATGTGA
Q2_P05767	C810520.1	0.763931	up	0.30751	0.836104	0.986993	0.638132	0.406925	0.635133	2.63513	Smp_010100	Sense	lipoic acid synthetase	-	gi|256072300 lipoic acid synthetase [Schistosoma mansoni] lipoic acid synthetase [Schistosoma mansoni] (0.0/cov=67%/id=94%)	GATACGAGATTGAACAACTGAGCACACAAATACAGTTCATATGATGAGAACTTTGGAAAT
Q2_P02413	C804909.1	0.763931	up	1.84131	1.20963	2.89376	1.15778	0.164207	1.45334	3.45334	Smp_090370	Sense	hypothetical protein	Sjp 0212200|similar to Nucleoporin 50 kDa, putative	gi|256087830 hypothetical protein [Schistosoma mansoni] expressed protein [Schistosoma mansoni] (e-104/cov=99%/id=98%)	CTGCCAACAGTGCACCAAACTCTATTTTCGTTTTCGGAAATTCCATATCAAAATCCACAC
Q2_P26745	C812415.1	0.763931	up	0.473719	0.393868	0.367541	0.888315	0.739164	0.572521	2.57252	Smp_102960	Sense	nebula, putative	-	gi|256090223 nebula [Schistosoma mansoni] nebula, putative [Schistosoma mansoni] (0.0/cov=56%/id=95%)	GGTAGATTGGACTGACTGTCTGTCATTGTTACCGTTATTATCAAAGTTGCATTTCATTAT
Q2_P25146	C809833.1	0.763931	up	0.540276	0.265094	1.05271	0.576073	0.79861	0.646552	2.64655	Smp_025570.x	Sense	diphthine synthase, putative	-	gi|256075375 diphthine synthase [Schistosoma mansoni] diphthine synthase, putative [Schistosoma mansoni] (0.0/cov=85%/id=100%)	ATACACCTACACAACGAAACAGTCCGCATCATGCAACCTACGCTTGACCACACTTAGTAT
Q2_P19417	C802136.1	0.763931	up	0.491631	0.795224	1.60161	1.16012	0.368222	0.883362	2.88336	Smp_139160	Sense	SmCL2-like peptidase (C01 family)	-	gi|473159 cathepsin L [Schistosoma mansoni] (0.0/cov=83%/id=96%)	GCTCTTTATCACTATGGACCAATTTCAGTTGCTATTGATGCATTGGATGATCTTATACTA
Q2_P03871	C807301.1	0.763931	up	0.841951	0.581546	0.553841	0.246787	0.528571	0.550539	2.55054	Smp_042050	Sense	hypothetical protein	-	gi|256078536 hypothetical protein [Schistosoma mansoni] expressed protein [Schistosoma mansoni] (e-119/cov=100%/id=99%)	TGATGACATAAATTCAATCGCTGCAAAGGTGATGCGAGCGGAATTGGAATCGAATCCTGT
Q2_P38430	JAP03192.C	0.763931	up	0.853956	0.506238	0.898159	0.274045	0.510658	0.608611	2.60861	Sjc_0030020	Sense	-	Sjp 0030020|IPR001005,Myb, DNA-binding;IPR009057,Homeodomain-like,domain-containing	gi|56757952 SJCHGC04320 protein [Schistosoma japonicum] (e-105/cov=89%/id=94%)	ACTTCTGGCAACCATACCAGCTAAATCATTTATGGAAGATGCTCAGCGCCATTGGCAAGA
Q2_P07427	C812905.1	0.763931	up	0.35688	0.457076	0.582754	0.3638	0.353308	0.422763	2.42276	Smp_000890.x	Sense	mitotic phosphoprotein 44	-	gi|256070465 mitotic phosphoprotein 44 [Schistosoma mansoni] mitotic phosphoprotein 44 [Schistosoma mansoni] (2e-86/cov=63%/id=94%)	GTATCTTTTATTGTTGTTGATCCATGTGTCTCCACTATACATACACCATAAGTTCCCTTT
Q2_P07584	C813073.1	0.763931	up	0.599805	0.774704	0.971205	0.529132	0.235999	0.622169	2.62217	Smp_127520	Sense	regulator of G protein signaling, putative	-	gi|256072294 regulator of G protein signaling [Schistosoma mansoni] regulator of G protein signaling, putative [Schistosoma mansoni] (1e-86/cov=80%/id=96%)	CTAGTGCTGAGATCAAAGACAAATTGAATAAGGAATTGAACCCTAAAAGTTTCAAGTCCA
Q2_P25025	C809666.1	0.763931	up	0.599315	0.430502	0.501384	0.271333	0.426007	0.445708	2.44571	Smp_123340	Sense	hypothetical protein	Sjp 0302800|IPR011510,Sterile alpha motif homology 2;IPR001660,Sterile alpha motif SAM;IPR010993,Sterile alpha motif homology,domain-containing	gi|256070740 hypothetical protein [Schistosoma mansoni] expressed protein [Schistosoma mansoni] (0.0/cov=90%/id=96%)	GCCCCAGTTCATTCTAGACTTGGTAGAGCATCTAATCCATTATAAATAATTTGATTGTCA
Q2_P21479	C804911.1	0.763931	up	0.866452	1.28533	1.65728	0.687074	0.203783	0.939984	2.93998	Smp_045590	Sense	hypothetical protein	-	gi|256079206 hypothetical protein [Schistosoma mansoni] expressed protein [Schistosoma mansoni] (e-112/cov=99%/id=84%)	CTGGCCAATTCATTTGGTGATCAAGTCTATCGTTTCTATGGTAATTTTATTAAGCGTCTA
Q2_P14227	C912014.1	0.763931	up	1.18278	1.62216	1.39861	-0.132433	1.78121	1.17047	3.17047	Smp_048680	Sense	hypothetical protein	Sjp 0306270|RING finger protein 11, putative	gi|256079813 hypothetical protein [Schistosoma mansoni] expressed protein [Schistosoma mansoni] (3e-57/cov=95%/id=100%)	CGTTCATTTAGTTGTCCTACATGCCTTTTAAATTTAGAACCTGATACTTCACTGACTACA
Q2_P01206	C802804.1	0.763931	up	1.5325	1.22825	0.558617	0.346608	0.670405	0.867276	2.86728	Smp_071970	Sense	chloride channel protein, putative	Sjp 0052730|ko:K05012 chloride channel 3, putative	gi|256084334 chloride channel protein [Schistosoma mansoni] chloride channel protein, putative [Schistosoma mansoni] (e-107/cov=95%/id=91%)	TGGCGGTGTGACTAGAATGACTATATCATTAGTTGTAGTTATGCTTGAATTAACTGGCGG
Q2_P19466	C802197.1	0.763931	up	0.790105	0.967744	1.26302	0.439162	0.292368	0.750479	2.75048	Smp_059790.x	Sense	transketolase	Sjp 0211850|ko:K00615 transketolase [EC2.2.1.1], putative	gi|256082057 transketolase [Schistosoma mansoni] transketolase [Schistosoma mansoni] (0.0/cov=81%/id=99%)	CGTGCTGTAAAATCATTACTTGGCAAACAATAAATGGTGCATAGTATTATCTTCCGTTTC
Q2_P39169	JAP01343.C	0.763931	up	0.104052	0.788119	0.791139	1.28719	1.13297	0.820694	2.82069	gi|76155692	Sense	-	-	gi|76155692 SJCHGC04382 protein [Schistosoma japonicum] (6e-73/cov=30%/id=84%)	ATAACAGTTTCTGGAAAGTTGGATTCAGTGAATTTAGCTCAATTCCTAATAAACAGCAGG
Q2_P02069	C804313.1	0.763931	up	1.39857	1.24404	1.70215	1.00801	-0.0484349	1.06087	3.06087	Smp_140700	Sense	serine/threonine kinase	Sjp 0066980|Serine/threonine kinase NLK, putative	gi|256077171 serine/threonine protein kinase [Schistosoma mansoni] serine/threonine kinase [Schistosoma mansoni] (7e-50/cov=75%/id=98%)	AACAAATCAAGTAAATCGTCATCATCTTGTAGCTGTTGGTTCAGTTGGTACTCTGTCATC
Q2_P01066	C802481.1	0.763931	up	1.06585	1.169	-0.0109192	0.956386	1.31338	0.898739	2.89874	Smp_155120	Sense	synaptic ras gtpase activating protein, syngap, putative	Sjp 0037470|Ras GTPase-activating protein gap-2, putative	gi|256082329 synaptic ras gtpase activating protein syngap [Schistosoma mansoni] synaptic ras gtpase activating protein, syngap, putative [Schistosoma mansoni] (e-125/cov=94%/id=89%)	ACGACTGATATGTCCAGCGTTACTTTCGCCTTCCTTGTTTGGATTAATCAGTGCATTTCC
Q2_P21310	C804653.1	0.763931	up	1.37932	1.36674	1.4943	1.91975	-0.161475	1.19973	3.19973	Smp_162880	Sense	putative neutral sphingomyelinase	-	gi|256085040 neutral sphingomyelinase [Schistosoma mansoni] putative neutral sphingomyelinase [Schistosoma mansoni] (2e-90/cov=41%/id=100%)	CTGTAATTCGTGTTGGTTAGATATGCGTAAAGTACCTGGCGACCCACATGGTTTACATTA
Q2_P27114	C813078.1	0.763931	up	0.226741	0.800307	0.569948	1.00949	0.574221	0.636141	2.63614	gi|256076059	Sense	-	-	gi|256076059 calbindin-32 [Schistosoma mansoni] calbindin-32, putative [Schistosoma mansoni] (1e-54/cov=47%/id=100%)	GGCACGATTACTTCCTGTTAAGGAGAACTATTTATGTAGACCAATTTTTAAGAATGCTTC
Q2_P31781	C907538.1	0.763931	up	0.469236	0.229282	2.22183	1.81554	2.00363	1.3479	3.3479	Smp_016180.x	Sense	nuclear hormone receptor, putative	-	gi|88802489 hypothetical protein PI23P_07865 [Polaribacter irgensii 23-P] hypothetical protein PI23P_07865 [Polaribacter irgensii 23-P] (0.37/cov=90%/id=31%)	CCTCTCTCTATCCATCTCTCTGTACTTCTATACAAATATAAAATACCCAGCTACACTAAA
Q2_P05575	C810312.1	0.763931	up	0.449231	0.31226	0.773837	0.409833	0.683252	0.525682	2.52568	Smp_071610	Sense	family S28 unassigned peptidase (S28 family)	Sjp 0217120|ko:K01276 dipeptidyl-peptidase II [EC3.4.14.2], putative	gi|226472758 putative Lysosomal Pro-X carboxypeptidase precursor [Schistosoma japonicum] (0.0/cov=50%/id=89%)	GAGGTACAAACAATTCGTTCGTGGCTTGATTTATGAAACTTCTAAATGTTCTTACTACAC
Q2_P00934	C802174.1	0.763931	up	0.978065	1.02603	2.02172	0.45306	0.548496	1.00547	3.00547	Smp_123410.x	Sense	DEAD box ATP-dependent RNA helicase, putative	Sjp 0024960|ko:K01509 adenosinetriphosphatase [EC3.6.1.3], putative	gi|256070762 DEAD box ATP-dependent RNA helicase [Schistosoma mansoni] DEAD box ATP-dependent RNA helicase, putative [Schistosoma mansoni] (e-140/cov=81%/id=99%)	CAGGGGCCGTAACTGTCGAGACCTTAAGTCAGTATTATATTCTGATGCGACCTGAACACA
Q2_P02595	C805227.1	0.763931	up	1.04481	0.435805	1.03608	0.508456	0.375634	0.680158	2.68016	Sjc_0302700	Sense	-	Sjp 0302700|ko:K04799 flap endonuclease-1, putative	gi|226478114 Flap endonuclease 1 [Schistosoma japonicum] (2e-33/cov=93%/id=93%)	AAACCACCCTCTATGAAAGCTGGAGAGTTAGCCAAACGATCTGATAGACGTATTGAGTCA
Q2_P09480	C903311.1	0.763931	up	1.0527	0.624596	0.186907	0.939611	0.625667	0.685896	2.6859	Smp_172590	Sense	family S10 unassigned peptidase (S10 family)	-	gi|256052887 family S10 unassigned peptidase (S10 family) [Schistosoma mansoni] family S10 unassigned peptidase (S10 family) [Schistosoma mansoni] (7e-10/cov=72%/id=93%)	TTGGTAGAAGCAGTTTTCAAACCTGAGGAAGCCCCATTAGTCTTATGGCTTAATGGTGGG
Q2_P19886	C802719.1	0.763931	up	1.38411	0.639131	0.499309	0.460885	0.660939	0.728874	2.72887	Smp_076990	Sense	hypothetical protein	Sjp 0038280|Protein TSSC1, putative	gi|256085324 hypothetical protein [Schistosoma mansoni] expressed protein [Schistosoma mansoni] (0.0/cov=87%/id=100%)	TCTTCGCTATTTACGCACAAGATATCGCTGCCTGTCTACTACTGCCGCTGTTTCAGCAAA
Q2_P07946	C900296.1	0.763931	up	0.6537	0.845753	0.997712	0.364134	0.322659	0.636791	2.63679	Smp_093580	Sense	ATP-dependent RNA helicase, putative	-	gi|256053039 ATP-dependent RNA Helicase [Schistosoma mansoni] ATP-dependent RNA Helicase, putative [Schistosoma mansoni] (1e-19/cov=44%/id=72%)	GCTGGAATTAGCTCCACATTATTATCAATTCGGTACAGATAGAGAACATTTAGAACATTC
Q2_P06242	C811043.1	0.763931	up	0.718244	0.461002	0.897345	0.216095	0.758557	0.610249	2.61025	Smp_069760	Sense	hypothetical protein	-	gi|256083929 hypothetical protein [Schistosoma mansoni] expressed protein [Schistosoma mansoni] (e-163/cov=86%/id=100%)	CCCACCTTATTTAGAAGATGATGCTGATCTCTTCGAGGTTGATGAAACAAGAGCTGCTCC
Q2_P25192	C809901.1	0.763931	up	1.35778	1.14622	0.459463	0.586632	0.404843	0.790988	2.79099	Smp_170560	Sense	G-protein coupled receptor fragment, putative	-	gi|256087530 G-protein coupled receptor fragment [Schistosoma mansoni] G-protein coupled receptor fragment, putative [Schistosoma mansoni] (7e-51/cov=40%/id=85%)	TGGTCTAAGAAGACCATCACCCCTTTGTCGAAATAGCGCAATCACAACAGAATAAGAATA
Q2_P12226	C908067.1	0.763931	up	0.476003	0.266535	1.2813	0.839043	1.35209	0.842993	2.84299	Smp_136080	Sense	cell adhesion molecule, putative	Sjp 0134550|IPR013151,Immunoglobulin;IPR003598,Immunoglobulin subtype 2;IPR003599,Immunoglobulin subtype;IPR007110,Immunoglobulin-like,domain-containing	gi|256075381 cell adhesion molecule [Schistosoma mansoni] cell adhesion molecule, putative [Schistosoma mansoni] (2e-87/cov=99%/id=99%)	GTTAAAGCAAATCCACCATTGAGTCCAGCAAATATTAAATGGTTTCACAATGGAAATGCG
Q2_P00578	C801560.1	0.763931	up	1.25878	0.937416	0.584163	0.68399	0.227126	0.738295	2.73829	C801560.1	Antisense	-	-	No hits	TTTACTACTTGTTTGCAATATAGATCGTCGTGCTCCGCTATGGCCTTTAATTGGTATTAT
Q2_P25013	C809650.1	0.763931	up	0.566345	0.297987	0.338679	0.459657	0.473866	0.427307	2.42731	Smp_027340	Sense	insulin-inducedprotein, putative	-	gi|256075741 insulin-inducedprotein [Schistosoma mansoni] insulin-inducedprotein, putative [Schistosoma mansoni] (e-114/cov=56%/id=94%)	CAAGTAAAACCCTTTCTTGAGAACTCTTTTTGTCTTCAGTAACTATCCGAATCTCATATG
Q2_P28225	C901913.1	0.763931	up	0.420181	0.676392	0.354299	0.548191	0.334734	0.46676	2.46676	Smp_141650	Sense	hypothetical protein	-	gi|256077376 hypothetical protein [Schistosoma mansoni] expressed protein [Schistosoma mansoni] (2e-33/cov=45%/id=100%)	CAGTAACAATTCGAACACTTCTGTATACAGTTCTGGTATTTTTATTCCTAATGACCTCTG
Q2_P23441	C807607.1	0.763931	up	1.18578	0.981427	1.36143	0.603645	0.135892	0.853633	2.85363	Smp_036570	Sense	hypothetical protein	-	gi|256077458 hypothetical protein [Schistosoma mansoni] conserved hypothetical protein [Schistosoma mansoni] (3e-57/cov=88%/id=99%)	AATTTGAGTCCACCCACTCTGGAAAAAGTCCCTGTGACCATTCTGTCAGGATACCTTGGT
Q2_P18204	C800363.1	0.763931	up	0.745301	0.29144	1.13023	0.512453	0.593406	0.654567	2.65457	Smp_041480.x	Sense	rna recognition motif (rrm) domain containing protein, putative	-	gi|256078431 rna recognition motif (rrm) domain containing protein [Schistosoma mansoni] rna recognition motif (rrm) domain containing protein, putative [Schistosoma mansoni] (e-126/cov=41%/id=77%)	TCGCCCGCCGCATTTCTCATTATCTGTTTGTTAGTGTTTGTCATTTTCACTTTCATGCTG
Q2_P05530	C810262.1	0.763931	up	0.541003	0.40466	0.660359	0.299541	0.404419	0.461996	2.462	gi|56752985	Sense	-	-	gi|56752985 SJCHGC02374 protein [Schistosoma japonicum] (7e-74/cov=41%/id=81%)	CCCTTGATTCTGTTCTTCATGTTTTTATTAATCTCTCTGTTGAACTCCTACTTTGCCTTT
Q2_P32367	C908756.1	0.763931	up	2.6726	1.5163	0.579358	0.8731	0.703058	1.26888	3.26888	Smp_149370	Sense	hypothetical protein	-	gi|256080240 hypothetical protein [Schistosoma mansoni] expressed protein [Schistosoma mansoni] (2e-56/cov=93%/id=99%)	GTGGTGCTATTCACTGTGCTATTCATTCGAGCTTGTCATAAATTGAGAAAATTACCATAT
Q2_P23488	C807664.1	0.763931	up	0.797984	0.974118	1.34571	0.651822	0.168386	0.787603	2.7876	Smp_148510	Sense	protein phosphatase 2C, putative	Sjp 0059610|ko:K04461 protein phosphatase 1B (formerly 2C), putative	gi|256079906 protein phosphatase 2C [Schistosoma mansoni] protein phosphatase 2C, putative [Schistosoma mansoni] (2e-72/cov=69%/id=99%)	CTTCCTCAGCTTGCTAGCGGTGAAGATAGATCAGGATCCACTGCTGTCTGTGTGCTCATA
Q2_P39626	JAP05467.C	0.763931	up	1.04673	0.783838	0.814792	0.607131	0.146481	0.679794	2.67979	Sjc_0205590	Sense	-	Sjp 0205590|expressed protein	gi|56758112 SJCHGC05767 protein [Schistosoma japonicum] (e-102/cov=63%/id=100%)	TGGTGTCCGTACAAAGCCCAGCTCAGACAATTTCGGTGGAATAAAACACAGTACACCAAA
Q2_P23579	C807770.1	0.763931	up	1.0222	0.314949	2.93666	1.72001	1.0361	1.40599	3.40599	Smp_008830	Sense	helicase, putative	Sjp 0053770|ko:K01529 SWI/SNF related, matrix associated, actin dependent regulator of chromatin, subfamily a, member 5 [EC:3.6.1.-], putative	gi|256072060 helicase [Schistosoma mansoni] helicase, putative [Schistosoma mansoni] (1e-97/cov=69%/id=92%)	TTTCACAAACTGGTCGAAACGTGATTTTCAACAATTCATCAAAGCTAACGAAAAACACGG
Q2_P26697	C812336.1	0.763931	up	0.479513	0.413732	0.436551	0.506584	0.248837	0.417043	2.41704	Smp_024820.x	Sense	tetraspanin, putative	-	gi|256075234 tetraspanin family protein 16 invertebrate [Schistosoma mansoni] tetraspanin family protein 16, invertebrate, putative [Schistosoma mansoni] (e-117/cov=42%/id=92%)	GGAGCTTCATGTAAGCGAAGATTCAGCTGTTAGCATGTCATTAATTATTATATGACTGTA
Q2_P09060	C902695.1	0.763931	up	1.50786	0.877572	2.53014	0.349909	0.895086	1.23211	3.23211	Smp_049890	Antisense	WD-repeat protein, putative	-	No hits	TGAGGGCTTAACATAGTACCAGCCTATACAAGTTGATATGAGAGGTAGTAGACTTAAGTG
Q2_P35982	C915751.1	0.763931	up	1.29176	0.593841	0.92377	0.20715	0.737586	0.750821	2.75082	Smp_135570	Sense	actin-like protein	Sjp 0202160|Actin-related protein 6, putative	gi|256075210 hypothetical protein [Schistosoma mansoni] actin-like protein [Schistosoma mansoni] (1e-77/cov=88%/id=100%)	AATGGGGCTTACAGAAGCTATCCATTACCTGATGAGTGAACGATTGCCGGCTGCAGTAAA
Q2_P36027	C915813.1	0.763931	up	3.07536	2.60478	1.40606	1.09866	0.0584374	1.64866	3.64866	Smp_160440	Sense	zinc finger protein, putative	-	gi|256084042 zinc finger protein [Schistosoma mansoni] zinc finger protein, putative [Schistosoma mansoni] (e-117/cov=84%/id=100%)	CACAATGTGGACAAAGTTTTCTTCGTCTCAACAGTTTCAAGTATCATTGTTGTATGGAAA
Q2_P06700	C811753.1	0.763931	up	0.287285	2.15519	1.92666	0.382517	1.72282	1.29489	3.29489	C811753.1	Antisense	-	-	No hits	TGATGAAGTTCCGCTATCATTTGCATTGAGAATTATAACAGTTCAAAACTGTCTCCTCAC
Q2_P35994	C915769.1	0.763931	up	1.0867	1.15282	2.43841	1.00407	0.241324	1.18466	3.18466	Smp_141240	Sense	rna binding motif protein, putative	-	gi|256092948 rna binding motif protein [Schistosoma mansoni] rna binding motif protein, putative [Schistosoma mansoni] (e-128/cov=93%/id=97%)	CCATTCCAAGCTACACAAAAAGAATTGATTGAATTATTTCAACCTATTGGTGGTCTTGTC
Q2_P18188	C800346.1	0.763931	up	0.557935	0.238874	0.968842	0.511669	0.84029	0.623522	2.62352	Smp_097720	Sense	pinn, putative	-	gi|256089116 pinn [Schistosoma mansoni] pinn, putative [Schistosoma mansoni] (0.0/cov=64%/id=80%)	CCCTGTTTTTATTTCTCTCACCACTCATCATCAATACACATGATCATTGTCATAGCTTTT
Q2_P26910	C812654.1	0.763931	up	1.30349	1.14497	1.62347	0.0817894	0.690318	0.968806	2.96881	Smp_158630	Sense	cement precursor protein 3B variant 1, putative	-	gi|256083476 cement precursor protein 3B variant 1 [Schistosoma mansoni] cement precursor protein 3B variant 1, putative [Schistosoma mansoni] (e-153/cov=99%/id=100%)	TACAGACACTTCACCTCCAGCAACACCAAATGCAATGAATGGATATCTAGAGATCGTCCC
Q2_P01813	C803891.1	0.763931	up	0.491263	0.636876	0.960962	0.412552	0.357975	0.571926	2.57193	Smp_061310.x	Sense	hypothetical protein	-	gi|256082312 hypothetical protein [Schistosoma mansoni] expressed protein [Schistosoma mansoni] (2e-94/cov=63%/id=87%)	ACCGTCAGTAACACTAGTAATACCACTTCAAGTTCATCGAACTCAGCATCAAAACGAACA
Q2_P31817	C907628.1	0.763931	up	0.333751	0.539579	2.45209	1.44403	1.44495	1.24288	3.24288	Smp_062680	Sense	hypothetical protein	-	gi|256082612 hypothetical protein [Schistosoma mansoni] expressed protein [Schistosoma mansoni] (6e-71/cov=99%/id=80%)	CTGATAAATCGTCATCATCACGAACGTGTTCTTCTTCTTTTTCTGTGATAAAAGAGAATG
Q2_P16775	C917736.1	0.763931	up	0.0484982	0.804348	1.87063	1.34467	1.22827	1.05929	3.05929	Smp_152380	Sense	hypothetical protein	-	gi|256081340 hypothetical protein [Schistosoma mansoni] expressed protein [Schistosoma mansoni] (1e-16/cov=42%/id=100%)	CTCCTCCTTCATCCACGTTATCATCATCATCAATGAAAATACCTGGAGATATTCATAATA
Q2_P28754	C902642.1	0.763931	up	0.672742	0.572731	1.35032	0.247253	1.14396	0.797402	2.7974	Smp_174290	Sense	hypothetical protein	-	gi|256088589 hypothetical protein [Schistosoma mansoni] expressed protein [Schistosoma mansoni] (3e-28/cov=43%/id=98%)	TTTCAATGTTGGTCTGAGACCAGAACCTCTAAATAGACCACTTGCTAAAGAAAACCAGTT
Q2_P24301	C808733.1	0.763931	down	-0.593959	-1.17906	-1.17978	-0.485828	-0.912771	-0.870278	1.12972	C808733.1	Sense	-	-	No hits	TGTATAACAGAAATAAATTGAAGAAATACTGGTGAGGATGGACGTGAGTGAATGGGAACC
Q2_P15469	C914859.1	0.763931	down	-1.02638	-1.04595	-0.514815	-0.486053	-1.02277	-0.819194	1.18081	C914859.1	Antisense	-	-	No hits	ATCAACTTATCGAGGTTTATACTCAACAGGAAAAGTGAGGGAGTTAACGTGCACAACAGT
Q2_P27342	C813405.1	0.763931	down	-1.58514	-0.830368	-2.09357	-0.598733	-1.19697	-1.26096	0.739044	gi|257206468	Sense	-	-	gi|257206468 hypotheticial protein [Schistosoma japonicum] hypotheticial protein [Schistosoma japonicum] (6e-04/cov=63%/id=43%)	CTTGATCCATATTATTTTCCAATCTCACGTGATTCATTAATTCGACGTCTTATGAAGCGA
Q2_P35921	C915669.1	0.763931	down	-0.659727	-0.756599	-1.2908	-0.799348	-0.545075	-0.810311	1.18969	gi|29840911	Sense	-	-	gi|29840911 SJCHGC05758 protein [Schistosoma japonicum] (3e-58/cov=52%/id=75%)	TTTCATTCTTCTGATAACGGATGACGTTCCTGTAATACTTGTACTGACTGGATTAGTTTG
Q2_P05672	C810417.1	0.763931	down	-0.650011	-0.869301	-0.681646	-0.534776	-0.433398	-0.633826	1.36617	Smp_148790	Sense	laminin beta chain-related	-	gi|256080034 laminin beta chain-related [Schistosoma mansoni] laminin beta chain-related [Schistosoma mansoni] (1e-85/cov=47%/id=99%)	CTTTCAACGTATTAACCGTAGGAAGAAGAAGAGGAAGAAGGAGAATCATTATGAAAAGTT
Q2_P24123	C808501.1	0.763931	down	-0.816182	-1.43968	-1.20514	-0.440461	-0.84532	-0.949358	1.05064	gi|256046524	Sense	-	-	gi|256046524 hypothetical protein [Schistosoma mansoni] hypothetical protein [Schistosoma mansoni] (1e-51/cov=73%/id=77%)	GACAGTTGAAATGATGAGTGGATGACAGGTTGAGGAATTTTGAGAATGTGTACTGAGTGG
Q2_P08421	C901738.1	0.763931	down	-0.80316	-1.0577	-0.588937	-0.828455	-0.428404	-0.741332	1.25867	C901738.1	Antisense	-	-	No hits	GTGCCAAACAAATGAAGCCATGATATTGTAAAGAAATGAGAGAAGGGTAGTACAATCAAT
Q2_P14531	C912646.1	0.763931	down	-0.532615	-1.06586	-1.18271	-0.604677	-0.679234	-0.81302	1.18698	C912646.1	Antisense	-	-	No hits	TCAGAAGTGGAATACCTGGCGGTAGGGGGTTGGGAAGATGGAATCGAGGATGGGAACAGA
Q2_P31847	C907741.1	0.763931	down	-0.739085	-1.26297	-1.0349	-0.559491	-0.571628	-0.833615	1.16638	C907741.1	Sense	-	-	No hits	AGGCATAGGCAACAAAGACGATGAGTTTGAATCACGTAGGGCAGGGGGTGCTGGTGGTGG
Q2_P23890	C808186.1	0.763931	down	-1.15689	-1.18108	-2.58581	-0.816939	-1.16426	-1.381	0.619004	gi|256075466	Sense	-	-	gi|256075466 hypothetical protein [Schistosoma mansoni] expressed protein [Schistosoma mansoni] (3e-63/cov=80%/id=100%)	ATAATACTGTCAGGTCTCAAAAATTTTGTGATGGAAGTCGGTCTGTAGTCGTTCCAACAT
Q2_P07033	C812293.1	0.763931	down	-0.68924	-0.888655	-1.6726	-0.745643	-0.842091	-0.967646	1.03235	C812293.1	Antisense	-	-	No hits	GGTTTGGATGATGTCTCCACAAGGATGTCATGTTCAAGATGAAATGATCTCATATTTATT
Q2_P00185	C800594.1	0.763931	down	-0.858942	-0.788612	-0.898081	-0.337884	-0.687593	-0.714222	1.28578	Smp_134850	Sense	Rootletin (Ciliary rootlet coiled-coil protein), putative	-	gi|256074955 Rootletin (Ciliary rootlet coiled-coil protein) [Schistosoma mansoni] Rootletin (Ciliary rootlet coiled-coil protein), putative [Schistosoma mansoni] (2e-94/cov=49%/id=91%)	CCATCTCTTTAATGTCTGCCCTATTCAATATTCATCTTTATCTGTACTCTACACTTTGCA
Q2_P25260	C809989.1	0.763931	down	-2.61143	-1.80406	-0.199006	-1.71571	-2.02556	-1.67115	0.328846	C809989.1	Sense	-	-	No hits	GGAAAAAGTGATCCTCCCAAAAAACATTAACGGACTTTTCAAACGGAGTGAGAAATATTT
Q2_P37960	C919561.1	0.763931	down	-0.837156	-0.478863	-1.51849	-0.808903	-1.05584	-0.939851	1.06015	Smp_113710	Sense	hypothetical protein	-	No hits	CGGAGAATGGGATAACTATGGGAATTTCATGTAAGGTCAACGGGATTAAAAGGGTTATGG
Q2_P05687	C810433.1	0.763931	down	-0.7382	-0.436844	-1.06605	-0.579172	-0.841135	-0.73228	1.26772	Smp_147160	Sense	Hypothetical Schistosoma spp. protein UPF0506	-	gi|256079411 Cadmium metallothionein precursor (MT-Cd) (Cd-MT) [Schistosoma mansoni] Cadmium metallothionein precursor (MT-Cd) (Cd-MT), putative [Schistosoma mansoni] (4e-52/cov=31%/id=100%)	CTAGGAGGGTCAGTTACCTCATTATCATTCATTGATTCATTTTTATGCATGGTTACATCA
Q2_P16810	C917803.1	0.763931	down	-0.863509	-1.01063	-1.81351	-0.489567	-1.26286	-1.08802	0.911984	Smp_147970.x	Antisense	kif1, putative	-	No hits	GAATACGATTCCGAAAGACAGAGTGGAAAGGTATATATGGGGGAACACTAGGACTAACGA
Q2_P11232	C906178.1	0.763931	down	-0.938512	-0.951883	-1.86212	-1.03903	-0.557497	-1.06981	0.930193	C906178.1	Antisense	-	-	No hits	AAAAAGACAGGAGGTTGCAAGGGCCCAAAACGGACCATATACCGGTGGAGCGCAGGTTTC
Q2_P26677	C812305.1	0.763931	down	-0.894568	-0.858258	-1.78901	-0.935303	-0.622678	-1.01996	0.980037	C812305.1	Sense	-	-	No hits	TAGCAGTTAAGAACACTTGCTGCGGGAGGCAGAAGGCAGGCGGGATCTCTGTGAGTTCGA
Q2_P09579	C903450.1	0.763931	down	-0.755526	-0.838355	-1.16089	-0.778003	-0.376216	-0.781798	1.2182	Smp_082710.x	Sense	glycosyltransferase-related	-	gi|256086342 glycosyltransferase-related [Schistosoma mansoni] glycosyltransferase-related [Schistosoma mansoni] (2e-48/cov=43%/id=98%)	TGTTGATGAGTTTCAAAGGGCATCATTAGTTATTAGTCATGGCGGTGCAGGCACTTGTAT
Q2_P37472	C918385.1	0.763931	down	-0.965674	-0.95079	-1.48117	-0.395013	-0.862385	-0.931006	1.06899	Smp_195100	Antisense	U6 snRNA-associated sm-like protein Lsm2	-	No hits	AATTTGTGTCCTGGATGGGTGTACAAAAGGTGGGAAAATCTTAGAAGGCACGGTAAAAAA
Q2_P33937	C911700.1	0.763931	down	-1.31963	-1.45639	-0.630066	-0.646969	-0.709409	-0.952492	1.04751	Smp_129710	Sense	Uveal autoantigen with coiled-coil domains and ankyrin repeats protein, putative	Sjp 0020070|expressed protein	gi|256073097 Uveal autoantigen with coiled-coil domains and ankyrin repeats protein [Schistosoma mansoni] Uveal autoantigen with coiled-coil domains and ankyrin repeats protein, putative [Schistosoma mansoni] (1e-90/cov=96%/id=99%)	GGAGATGTCTATACTAGCCAAGGATACAGAATTTGCAAAGTGTAAGAATGAATTCCAGAG
Q2_P24658	C809181.1	0.763931	down	-0.574864	-0.628233	-0.95835	-0.721822	-0.429596	-0.662573	1.33743	Smp_000440	Sense	hypothetical protein	-	gi|256070357 hypothetical protein [Schistosoma mansoni] conserved hypothetical protein [Schistosoma mansoni] (1e-70/cov=88%/id=79%)	ACACTGTGGACTAAAAGATGAACGACACTGTGGTTTAGACATACCTAATGGTGATAAGGT
Q2_P16769	C917727.1	0.763931	down	-1.00001	-1.30348	-1.23255	-0.250681	-1.37363	-1.03207	0.96793	Smp_020130	Sense	hypothetical protein	-	gi|256074307 hypothetical protein [Schistosoma mansoni] hypothetical protein [Schistosoma mansoni] (1e-35/cov=91%/id=64%)	ACGCAGAAAATTAATGAAAAACCTCACAAAGGTAAAAAAGATAGGGAAAGTGAGCGATGT
Q2_P22336	C806094.1	0.763931	down	-0.651341	-0.848332	-1.54083	-0.74752	-0.711299	-0.899864	1.10014	Smp_076040.x	Sense	hypothetical protein	-	gi|256085134 hypothetical protein [Schistosoma mansoni] DIF_3 [Schistosoma mansoni] expressed protein [Schistosoma mansoni] (e-112/cov=37%/id=94%)	ATCATTGGTAGCCGGCTCCATGGTCTAGAGGCTAAGAGTTAACGCGTGGGAAGGGCAGTT
Q2_P39409	JAP02816.C	0.763931	down	-1.57432	-0.713726	-0.936516	-0.643709	-0.7359	-0.920833	1.07917	Sjc_0078280	Sense	-	Sjp 0078280|Methionine aminopeptidase 1, putative	gi|76152573 SJCHGC08439 protein [Schistosoma japonicum] (e-112/cov=98%/id=83%)	AGTACATCAAGGTGAGCCAGGAGTTGGGATAAATATGACAATAAAACGGAAAGCGCCAGG
Q2_P15576	C915209.1	0.763931	down	-0.56875	-0.441527	-1.0661	-1.11336	-0.817149	-0.801378	1.19862	Smp_147440	Antisense	tektin related	-	No hits	CATACTATAAAAGTAGGATGAACCATGAATAACGGTCAAACAGCAGTTGTCAAAGGTTTC
Q2_P37084	C917700.1	0.763931	down	-1.52655	-1.01534	-0.642098	-1.06511	-0.496416	-0.949104	1.0509	Smp_072980	Antisense	eukaryotic elongation factor 2 kinase (eef-2 kinase), putative	-	No hits	GTAGGTAAAATTATGGGAATTTTCAGAAGAATAACTAACAACACATGGACCTAGATGGTG
Q2_P15715	C915503.1	0.763931	down	-1.17294	-0.630744	-1.54174	-1.14296	-0.474331	-0.992543	1.00746	Smp_144220	Antisense	glycine amidinotransferase	-	No hits	AGCGATCGGAGAAACCAAGCGAAGAGAAGAGAGCAAAGCTAAACGACACGCAGTAGAGAC
Q2_P40118	JAP11618.C	0.763931	down	-0.772396	-0.55286	-1.14206	-0.777151	-0.479894	-0.744872	1.25513	gi|56758354	Sense	-	-	gi|56758354 SJCHGC06808 protein [Schistosoma japonicum] (2e-28/cov=23%/id=83%)	GGGAGAGTTTAGTGATGTACAATTAGACGTTATTTCTGAAGATTCTTTGAAATCAGAGCA
Q2_P25671	C810756.1	0.763931	down	-1.02396	-0.692707	-1.97919	-0.887123	-0.885534	-1.0937	0.906298	C810756.1	Sense	-	-	No hits	ACAGCCGGAAAAAATTCACCGGGTAAAATAAAAAGTCCAGGGGCCAGGGCAAAAAAGCTT
Q2_P33186	C910294.1	0.867387	up	1.52698	1.96618	1.33028	1.35927	-0.180802	1.20038	3.20038	Smp_172530	Sense	DNA replication licensing factor MCM4, putative	Sjp 0106670|DNA replication licensing factor mcm4-B, putative	gi|256052868 DNA replication licensing factor MCM4 [Schistosoma mansoni] DNA replication licensing factor MCM4, putative [Schistosoma mansoni] (8e-62/cov=87%/id=86%)	GACTGTAATATGGGGTACCGATGTAAACATTGCTCAAGTGATGTCAAGATTTAAACACTT
Q2_P39322	JAP02241.C	0.867387	up	2.78343	2.51584	0.712685	0.529983	0.895725	1.48753	3.48753	Sjc_0026280	Sense	-	Sjp 0026280|expressed protein	gi|76153654 SJCHGC05156 protein [Schistosoma japonicum] (e-139/cov=69%/id=100%)	ATCCGGAACAGAGTACTCGTTATCTGTTCCACAATCTATTTCGTATTTTGGAATTTCAAG
Q2_P32997	C909957.1	0.867387	up	1.00876	1.718	2.85537	0.920447	0.338187	1.36815	3.36815	Smp_103420	Sense	hypothetical protein	-	gi|256090324 hypothetical protein [Schistosoma mansoni] expressed protein [Schistosoma mansoni] (8e-33/cov=75%/id=100%)	GGTTGGAAATTACATTTTGCGTCTTCTGAAGCCCTACAGACTACCCAATTGTTTGACTGG
Q2_P00929	C802156.1	0.867387	up	0.822581	1.09977	0.0350343	0.922609	0.954808	0.76696	2.76696	Smp_083150.x	Sense	hypothetical protein	-	No hits	TGTCTTGTGTAATCAGATTCTCTAGTTCTCTGCCGGCTGCTGTGGTCCAAATAACATACA
Q2_P39634	JAP05608.C	0.867387	up	0.451739	0.408091	0.296269	0.437906	0.672634	0.453328	2.45333	gi|256052551	Sense	-	-	gi|256052551 hypothetical protein [Schistosoma mansoni] expressed protein [Schistosoma mansoni] (2e-17/cov=17%/id=81%)	ACAATCAATATGGGTTAGTATGTAAAGGACCTGCACTTTTAGCCCTAGATGATGATTATG
Q2_P23697	C807937.1	0.867387	up	0.560777	0.681513	1.02185	0.417788	0.324698	0.601324	2.60132	Smp_137870	Sense	steroidogenic acute regulatory protein, putative	-	gi|256076102 steroidogenic acute regulatory protein [Schistosoma mansoni] steroidogenic acute regulatory protein, putative [Schistosoma mansoni] (0.0/cov=99%/id=99%)	GCGTGTATATTTCGACCAATTCCTGATTGTCCAAATCAATGCAATTTAGTATGGTTCTTA
Q2_P03899	C807343.1	0.867387	up	-0.010806	1.6483	0.832493	1.28171	1.25693	1.00172	3.00172	Smp_127730	Sense	ATP-citrate synthase, putative	Sjp 0027600|ko:K01648 ATP citrate (pro-S)-lyase [EC2.3.3.8], putative	gi|256072375 ATP-citrate synthase [Schistosoma mansoni] ATP-citrate synthase, putative [Schistosoma mansoni] (0.0/cov=96%/id=97%)	TCATATTCTACGTTATGAAAATAATCCAGAAATCGGTATGATTGTTGTCTTGGGCGAAGT
Q2_P25985	C811330.1	0.867387	up	0.352174	0.960337	2.2068	2.20142	0.629705	1.27009	3.27009	Smp_157890	Sense	serine/threonine kinase	-	gi|256083236 serine/threonine protein kinase [Schistosoma mansoni] serine/threonine kinase [Schistosoma mansoni] (2e-37/cov=77%/id=79%)	TGTACCTAACCTTCAAAATTCCAACAACAATTTGTCTGCATCAATTCAAACTCCTGCTTT
Q2_P19600	C802352.1	0.867387	up	0.724983	0.645803	0.815708	0.252578	0.380136	0.563842	2.56384	Smp_028500	Sense	caspase-3 (C14 family)	Sjp 0009160|ko:K02187 caspase 3, apoptosis-related cysteine protease, putative	gi|256075986 caspase-3 (C14 family) [Schistosoma mansoni] caspase-3 (C14 family) [Schistosoma mansoni] caspase-3 [Schistosoma mansoni] (e-168/cov=77%/id=100%)	CTCGCCTACAGTTTTGCACGATTGTGTTTCGCTCTTATCATAAGCATATTCACATTGAAA
Q2_P22598	C806463.1	0.867387	up	0.940253	3.13738	2.10071	0.635694	0.69419	1.50164	3.50164	gi|256077328	Sense	-	-	gi|256077328 hypothetical protein [Schistosoma mansoni] hypothetical protein [Schistosoma mansoni] (1e-20/cov=89%/id=69%)	GTTCTCAATCACTTGTTTATAAATATGCGAGTTTTGAAAGGTTATCACCTGTTACACCGT
Q2_P05571	C810306.1	0.867387	up	0.257171	0.53722	1.20338	0.774535	0.647942	0.684049	2.68405	Smp_120350	Sense	hypothetical protein	Sjp 0021490|WD repeat-containing protein 46, putative	gi|256069917 hypothetical protein [Schistosoma mansoni] expressed protein [Schistosoma mansoni] (0.0/cov=97%/id=99%)	AAAGAAATTAGCGAAAAGACGCACAAACACTGCTCTTGATGTGTTGATTCCACCAAAAGA
Q2_P26930	C812685.1	0.867387	up	0.410439	0.385952	0.946598	0.550768	0.473282	0.553408	2.55341	Smp_135840	Sense	hypothetical protein	-	gi|256075301 hypothetical protein [Schistosoma mansoni] expressed protein [Schistosoma mansoni] (e-107/cov=78%/id=89%)	CAAGTTCTATACTTACTAGTGTACTGTATCACTTGGGATTTAACAACTGTCAGATACTAG
Q2_P18030	C800165.1	0.867387	up	0.877066	0.534667	1.52515	0.243902	1.0009	0.836336	2.83634	Smp_151300	Sense	proto-oncogene tyrosine-protein kinase src, putative	Sjp 0103040|ko:K08892 fyn-related kinase, putative	gi|256080962 proto-oncogene tyrosine-protein kinase src [Schistosoma mansoni] proto-oncogene tyrosine-protein kinase src, putative [Schistosoma mansoni] (3e-98/cov=73%/id=100%)	CTACAGAAGGGCAGTTTGTTGCTTTACATGATTATGTTAAACGTGTAGATGATGATTTGA
Q2_P21051	C804312.1	0.867387	up	0.648036	0.747192	2.30402	0.935439	0.713429	1.06962	3.06962	Smp_150690.x	Sense	proliferation-associated protein 2G4, 38kDa (M24 family)	Sjp 0128810|ko:K01265 methionyl aminopeptidase [EC3.4.11.18], putative	gi|256080710 proliferation-associated protein 2G4 38kDa (M24 family) [Schistosoma mansoni] proliferation-associated protein 2G4, 38kDa (M24 family) [Schistosoma mansoni] (e-132/cov=99%/id=95%)	CGGGAACACAGCGCACGGACAACTTTGTTTAAGAAAAATGAAACTTTATACCAATTAAAA
Q2_P12690	C909055.1	0.867387	up	1.07555	1.36367	0.835482	1.39293	-0.00937811	0.93165	2.93165	Smp_186950	Sense	hypothetical protein	-	gi|256092544 hypothetical protein [Schistosoma mansoni] hypothetical protein [Schistosoma mansoni] (2e-63/cov=99%/id=100%)	ATCGAATTCAATAGTTCATTGGTTCATACCAATAATGTCGTCATGTCTGCTACCTTTACC
Q2_P00704	C801751.1	0.867387	up	0.280497	0.657648	0.519363	0.806807	0.390346	0.530932	2.53093	Smp_067900	Sense	cdc37-related	Sjp 0022970|ko:K09554 cell division cycle protein 37, putative	gi|256083550 cdc37-related [Schistosoma mansoni] cdc37-related [Schistosoma mansoni] (0.0/cov=86%/id=93%)	AATACTGATGGCAATGACGATGTTGGTGCTACCATTCAAGCAAATGAAGAACTAAACCAT
Q2_P02432	C804934.1	0.867387	up	1.64841	1.8523	3.03475	0.253621	0.683383	1.49449	3.49449	Smp_155630.x	Sense	hypothetical protein	-	gi|256082502 hypothetical protein [Schistosoma mansoni] expressed protein [Schistosoma mansoni] (3e-89/cov=96%/id=87%)	TGACAGATTTAAGTTGTCTGGATTCAAATACAACTTCTTTTTGCAATCCAGGAGATGCGA
Q2_P12910	C909527.1	0.867387	up	0.987227	0.718486	1.41917	0.410997	0.366293	0.780435	2.78044	Smp_135530	Sense	leishmanolysin-2 (M08 family)	-	gi|256075202 leishmanolysin-2 (M08 family) [Schistosoma mansoni] leishmanolysin-2 (M08 family) [Schistosoma mansoni] (e-119/cov=99%/id=88%)	TTTGAAGACCCGAGACTTGGTTCAGCTGACCGTTTTCGAGATTATTGTCCAGCTTATGTG
Q2_P02383	C804844.1	0.867387	up	0.893106	0.591533	0.636368	0.363418	0.307871	0.558459	2.55846	Sjc_0005140	Sense	-	Sjp 0005140|ko:K10365 capping protein (actin filament) muscle Z-line, beta, putative	gi|56753425 SJCHGC06366 protein [Schistosoma japonicum] F-actin capping protein subunit beta [Schistosoma japonicum] (e-142/cov=60%/id=89%)	ATCGCTGGCCCTCTCTTTTGTTAACGATGGTTATGGTAACCTGTTTTTAAAACTATTATT
Q2_P19570	C802316.1	0.867387	up	0.488969	0.518413	1.50498	0.63527	0.669792	0.763485	2.76349	Smp_050390	Sense	aldehyde dehydrogenase, putative	Sjp 0208240|ko:K00128 aldehyde dehydrogenase (NAD+) [EC1.2.1.3], putative	gi|256080144 aldehyde dehydrogenase [Schistosoma mansoni] aldehyde dehydrogenase, putative [Schistosoma mansoni] (0.0/cov=86%/id=100%)	GGGTACTTACAAACGAAAGTGATTTCTATGCCAATTTCAGTAAAGAACTCTTGAAATCCA
Q2_P24795	C809344.1	0.867387	up	0.225627	0.51282	0.63095	0.677306	1.00545	0.610431	2.61043	Smp_105180	Sense	Pre-mRNA-splicing factor CWC25, putative	Sjp 0303390|expressed protein	gi|256090649 Pre-mRNA-splicing factor CWC25 [Schistosoma mansoni] Pre-mRNA-splicing factor CWC25, putative [Schistosoma mansoni] (e-135/cov=88%/id=79%)	AAACGAGCTCAAATGATTTCGGATGCAAAAGAACATGAAAAAGAACGTTTACATCGTTCC
Q2_P18873	C801441.1	0.867387	up	1.80787	1.66082	0.812729	0.541161	0.333189	1.03116	3.03116	Smp_163600	Sense	lim homeobox protein, putative	-	gi|256085314 lim homeobox protein [Schistosoma mansoni] lim homeobox protein, putative [Schistosoma mansoni] (e-156/cov=64%/id=95%)	GGCTTGTAGAAAATGGAAATGAAAATTCAACTATCAGATGATACTGTCTTCGTTGTCGTA
Q2_P07452	C812931.1	0.867387	up	0.415743	0.602189	0.875892	0.708325	0.247741	0.569978	2.56998	Smp_023360.x	Sense	histidyl-tRNA synthetase, putative	Sjp 0007710|ko:K01892 histidyl-tRNA synthetase [EC6.1.1.21S], putative	gi|256074929 histidyl-tRNA synthetase [Schistosoma mansoni] histidyl-tRNA synthetase, putative [Schistosoma mansoni] (0.0/cov=89%/id=97%)	CCGTATTTGGCTGTGTGATGTTTTTCTGAATTTGTGCATCTCATAATCTGGTATTATTTG
Q2_P31799	C907582.1	0.867387	up	0.423848	1.01303	2.2495	1.6744	0.469612	1.16608	3.16608	C907582.1	Sense	-	-	No hits	GCTCGTCTGACGTCAGTACACTCCACTATCCATCCATCTCTCGTCCGTTTCATTAATATT
Q2_P24579	C809089.1	0.867387	up	2.2569	0.783517	0.369818	0.732391	1.45028	1.11858	3.11858	Smp_077310	Sense	tegumental protein , putative	-	gi|256085381 tegumental protein [Schistosoma mansoni] tegumental protein , putative [Schistosoma mansoni] (2e-84/cov=46%/id=91%)	CTTCGTCGCTTTGATGCTGAGAAAACTGGTGTTATAACATTAGAACAATATTGTAAAGCA
Q2_P22813	C806737.1	0.867387	up	0.703431	0.140624	0.816029	1.32449	0.833031	0.763521	2.76352	C806737.1	Sense	-	-	No hits	GGCAGGTGATGTTAACAGCCAATGTTTTTTAAGTGCACAGCCTTTCAAATTAATGATCTG
Q2_P19305	C802001.1	0.867387	up	1.23675	1.69925	1.06621	0.000640362	0.913886	0.983347	2.98335	Smp_044820	Sense	hypothetical protein	-	gi|256079053 hypothetical protein [Schistosoma mansoni] expressed protein [Schistosoma mansoni] (5e-38/cov=40%/id=100%)	CGTCGTCTTTTTCTTCTTATCTGTGTTGTGATGTGACAGGTGTTTATACTATTTTCTTCA
Q2_P37907	C919420.1	0.867387	up	1.2301	1.29284	2.05822	0.973383	0.00256277	1.11142	3.11142	Smp_085310.x	Sense	26S proteasome regulatory subunit S3, putative	Sjp 0020800|ko:K03033 26S proteasome regulatory subunit N3, putative	gi|256086926 26S proteasome regulatory subunit S3 [Schistosoma mansoni] 26S proteasome regulatory subunit S3, putative [Schistosoma mansoni] (3e-84/cov=52%/id=100%)	AGGTATACTTGCATCTACTTCTTGTGATGTTTTTGATTGATGAAAATCACCTAGAAGAGG
Q2_P06110	C810896.1	0.867387	up	1.2208	1.1632	2.02528	0.346782	0.457998	1.04281	3.04281	Smp_145000	Sense	hypothetical protein	-	gi|256078540 hypothetical protein [Schistosoma mansoni] conserved hypothetical protein [Schistosoma mansoni] (5e-91/cov=46%/id=88%)	CACATTTTTCATGTACAGAACTTTTAATTCAATGGTTTATGGAATCAGGGAATTGGCGTG
Q2_P19067	C801690.1	0.867387	up	1.58091	1.57977	3.86676	0.843229	0.641045	1.70234	3.70234	Smp_124840	Sense	hypothetical protein	-	gi|256071293 hypothetical protein [Schistosoma mansoni] expressed protein [Schistosoma mansoni] (e-103/cov=92%/id=100%)	ACAATTTTTCTAACCAATACTGCACGTGCCAACGTCCGTATCCAGACCCCGACTATGACG
Q2_P22807	C806729.1	0.867387	up	0.743795	1.35168	0.33584	1.74201	0.535686	0.941801	2.9418	Smp_164050	Sense	hypothetical protein	Sjp 0020410|O-phosphoseryl-tRNA(Sec) selenium transferase, putative	gi|256085458 hypothetical protein [Schistosoma mansoni] expressed protein [Schistosoma mansoni] (2e-56/cov=99%/id=90%)	TATGAAGAGACGTCGTCCACTCCGAGCTAACTTTGTATTATGGTCTCGTATTGATCAAAA
Q2_P31597	C907260.1	0.867387	up	0.478608	1.03621	0.189904	1.16095	1.4491	0.862954	2.86295	Smp_143310	Sense	hypothetical protein	Sjp 0210760|expressed protein	gi|256077936 hypothetical protein [Schistosoma mansoni] expressed protein [Schistosoma mansoni] (e-112/cov=91%/id=99%)	CAGGGTAATGGAACAATAGCAACATTAACACCAACATTTAAATCATCTGTTCATCATCAG
Q2_P02120	C804408.1	0.867387	up	1.66178	1.26068	0.983964	-0.0407301	2.19234	1.21161	3.21161	Smp_019190	Sense	step II splicing factor slu7, putative	Sjp 0087170|Pre-mRNA-splicing factor SLU7, putative	gi|256074111 step II splicing factor slu7 [Schistosoma mansoni] step II splicing factor slu7, putative [Schistosoma mansoni] (0.0/cov=97%/id=94%)	TAAATGTGATGTCCAAAATAAAGTACGTGCAGAAATTCTTGAACGTTATGGTGGTCATGA
Q2_P02943	C805828.1	0.867387	up	3.64578	2.89191	1.78965	1.02549	0.0239942	1.87536	3.87536	gi|226490264	Sense	-	-	gi|226490264 Integral membrane protein GPR177 [Schistosoma japonicum] (8e-84/cov=81%/id=74%)	GCAAACGTCGTTTGTTAAACAATCTTCCAATGGAACAACGTCGATATTATAGTGGTATTA
Q2_P30847	C905739.1	0.867387	up	0.304272	0.442635	1.32166	0.826763	0.758411	0.730749	2.73075	Smp_186560	Sense	hypothetical protein	Sjp 0214140|39S ribosomal protein L18, mitochondrial precursor, putative	gi|256062429 hypothetical protein [Schistosoma mansoni] expressed protein [Schistosoma mansoni] (9e-53/cov=85%/id=98%)	ACTTAAACAAGAGTGAAGAACCAGTCAAAACAATTGTTCCATCTAAGTGGCAGTTAATGT
Q2_P40180	JAP01152.S	0.867387	up	1.0123	0.980638	1.82733	0.382084	0.45461	0.931391	2.93139	Sjc_0100390	Sense	-	Sjp 0100390|expressed protein	gi|256087444 integrin alpha-ps [Schistosoma mansoni] integrin alpha-ps, putative [Schistosoma mansoni] (2e-81/cov=101%/id=66%)	CATAAAGTACCATTATGGCCAGTTATAGCAGGTATAGTTGTTGGTTTATGGATTTTGATG
Q2_P29438	C903618.1	0.867387	up	1.58155	1.03293	0.358078	0.711049	0.486863	0.834094	2.83409	Smp_013950	Sense	selectively expressed in embryonic epithelia protein-1 , putative	Sjp 0020050|ko:K08230 MFS transporter, LAT3 family, solute carrier family 43, member 3, putative	gi|256073089 selectively expressed in embryonic epithelia protein-1 [Schistosoma mansoni] selectively expressed in embryonic epithelia protein-1 , putative [Schistosoma mansoni] (9e-88/cov=99%/id=97%)	AATCAACATATCACTTCGATGTTTCCCAAATATCGTGGGTTCGGGATATCTCTTCTCTCT
Q2_P26575	C812161.1	0.867387	up	2.55232	2.50637	1.59272	1.37824	-0.271226	1.55169	3.55169	Smp_080820	Sense	G-protein coupled receptor fragment, putative	-	gi|256085979 G-protein coupled receptor fragment [Schistosoma mansoni] G-protein coupled receptor fragment, putative [Schistosoma mansoni] (2e-49/cov=63%/id=69%)	TATGTCAAATGCTGTCACAGGTCCATTATTATTAATTGCTACATGCTCAAACTATCATCG
Q2_P18219	C800382.1	0.867387	up	1.43652	1.10527	1.02706	0.642833	0.090567	0.860449	2.86045	Smp_141270	Sense	subfamily C14A unassigned peptidase (C14 family)	-	gi|256092960 subfamily C14A unassigned peptidase (C14 family) [Schistosoma mansoni] subfamily C14A unassigned peptidase (C14 family) [Schistosoma mansoni] (e-132/cov=94%/id=100%)	CTGTGTACTGACAGATAAAAATGGAAATACGGCACTACATTGTGCAGTAATGGATAAACT
Q2_P36109	C915915.1	0.867387	up	1.41224	0.712436	0.868751	0.504547	0.3019	0.759975	2.75997	Smp_169740	Sense	polynucleotide kinase- 3'-phosphatase, putative	Sjp 0069760|ko:K08073 polynucleotide 5'-hydroxyl-kinase [EC2.7.1.78], putative	gi|256087294 polynucleotide kinase-3'-phosphatase [Schistosoma mansoni] polynucleotide kinase-3'-phosphatase, putative [Schistosoma mansoni] (e-112/cov=93%/id=100%)	GCTGCTGGTCGTCCAGCTTCTGGAAAACGTAAGAAAGATCATTCATGCGCTGATCGTTTA
Q2_P37662	C918835.1	0.867387	up	0.253431	0.666708	0.435488	0.448269	0.496514	0.460082	2.46008	Smp_102750	Sense	hypothetical protein	-	gi|256090168 hypothetical protein [Schistosoma mansoni] conserved hypothetical protein [Schistosoma mansoni] (8e-04/cov=34%/id=88%)	GTACAACATCCAAAAATCACAGCGAATATCAATTTGATGGAACGTGCTTTAGGTGAAAAA
Q2_P19675	C802450.1	0.867387	up	-0.0436592	1.16892	1.69167	0.908219	1.35049	1.01513	3.01513	Sjc_0035260	Sense	-	Sjp 0035260|ko:K01112 MTMR2, CMT4B; myotubularin related protein 2 [EC:3.1.3.-], putative	gi|256086536 hypothetical protein [Schistosoma mansoni] expressed protein [Schistosoma mansoni] (0.0/cov=53%/id=98%)	GATCGTAAATTTTTCTTTGGAGGGTTTCAGTCGTATTTTCTATACTTGAGGACTGATCAT
Q2_P01513	C803367.1	0.867387	up	0.504354	0.390839	0.912973	0.357868	0.53238	0.539683	2.53968	Sjc_0048560	Sense	-	Sjp 0048560|Conserved hypothetical protein	gi|56756729 SJCHGC09336 protein [Schistosoma japonicum] (e-110/cov=57%/id=68%)	CCAAATCCCTTACATTTCAGCGCATTTTCCTAAAAGCAAAAGAAGGAAATCATTAGCTAC
Q2_P38879	JAP06063.S	0.867387	up	0.174345	0.569727	0.960651	0.848153	0.592848	0.629145	2.62914	Sjc_0215250	Sense	-	Sjp 0215250|Disks large homolog 4, putative	gi|226480758 Disks large homolog 1 [Schistosoma japonicum] (3e-48/cov=58%/id=98%)	TCCAGGTGGGTTAGCTGATTTAGATGGTCGTATCATGCCTGGTGATCAGTTAATGCAAGT
Q2_P36065	C915865.1	0.867387	up	1.82234	1.04945	2.81339	0.374887	0.728753	1.35776	3.35776	Smp_073220	Sense	exostosin-3, putative	Sjp 0071990|Exostosin-3, putative	gi|256084558 exostosin-3 [Schistosoma mansoni] exostosin-3, putative [Schistosoma mansoni] (e-121/cov=98%/id=100%)	GCTTTCTAAATCTTCCATATTTGCATTCGATTTTGGTTGTATGGAACAATCCTGTTCCAC
Q2_P18420	C800620.1	0.867387	up	0.347869	0.456606	1.4109	0.871724	0.685463	0.754512	2.75451	Smp_039650	Sense	Crumbs complex protein	Sjp 0215250|Disks large homolog 4, putative	gi|256078087 Crumbs complex protein; Patj homolog; cell polarity protein [Schistosoma mansoni] Crumbs complex protein; Patj homolog; cell polarity protein [Schistosoma mansoni] (e-139/cov=86%/id=99%)	GGTGGTCAAGATGTTGAGAATGAAAACTTTCCTTCAACTGGAATATTTATTACACGTATC
Q2_P39976	JAP09816.C	0.867387	up	1.78425	2.82508	1.3932	0.597818	0.321019	1.38427	3.38427	Smp_077180	Sense	serine/threonine kinase	Sjp 0006300|Serine/threonine-protein kinase Chk1, putative	gi|256085361 serine/threonine protein kinase [Schistosoma mansoni] serine/threonine kinase [Schistosoma mansoni] (e-104/cov=83%/id=79%)	AGAAGCTGAGTTACAAAGACGCTTAAAACATCACAATATTGCCACTTTATATGGAATCAG
Q2_P20986	C804224.1	0.867387	up	0.80358	1.14966	1.09364	0.800457	0.0424921	0.777967	2.77797	Smp_042230	Sense	hypothetical protein	Sjp 0003500|FIC domain-containing protein, putative	gi|256078578 hypothetical protein [Schistosoma mansoni] expressed protein [Schistosoma mansoni] (e-142/cov=117%/id=82%)	AAATCCTCAAGTTCATCATCATCAGCCTATAATGTTCAATATTCTCCGCCACGACGACAA
Q2_P16745	C917677.1	0.867387	up	1.11763	1.02274	1.32786	0.128732	0.535778	0.826548	2.82655	gi|256090061	Sense	-	-	gi|256090061 hypothetical protein [Schistosoma mansoni] hypothetical protein [Schistosoma mansoni] (0.043/cov=24%/id=94%)	TACTGCAGCCAAACCAGAAATCCGTTTTATCGATACAACTTTAAGTTCACCAGGGAATTT
Q2_P40910	JAP01996.C	0.867387	up	1.28707	0.940817	2.28275	0.558797	0.435738	1.10103	3.10103	Sjc_0301180	Sense	-	Sjp 0301180|ko:K02603 origin recognition complex subunit 1, putative	gi|226468354 origin recognition complex protein 1 [Schistosoma japonicum] (1e-74/cov=54%/id=81%)	GGTTCCTGTCTAAGACCTCGAAGAGCAACGTGTACTGGTACTTTGAAGTCTCCTGGTAAT
Q2_P06261	C811067.1	0.867387	up	0.91332	0.444085	1.06329	0.260315	0.597488	0.655701	2.6557	Smp_143170	Sense	mannosyl-oligosaccharidealpha-1,2-mannosidase-r el ated	Sjp 0020580|ko:K10085 ER degradation enhancer, mannosidase alpha-like 2, putative	gi|256077879 mannosyl-oligosaccharidealpha-12-mannosidase-r el ated [Schistosoma mansoni] mannosyl-oligosaccharidealpha-1,2-mannosidase-r el ated [Schistosoma mansoni] (2e-86/cov=100%/id=88%)	AAAGGTGGAGTTACAATGGCAGTATTTCAGAGTCTTGAAGCATTTTGGCCTGGTTTATTG
Q2_P09766	C903710.1	0.867387	up	2.81243	1.04873	1.75865	0.749059	0.359554	1.34569	3.34569	Smp_073950	Sense	hypothetical protein	-	No hits	TTGTTCATGACCTTCACAATGGCGACAAACTTATGGGACAGATTCTTCAACAGACAATTT
Q2_P00226	C800710.1	0.867387	up	0.47598	1.43333	1.38082	0.24397	0.82976	0.872772	2.87277	Smp_138330	Sense	tetraspanin, putative	-	gi|256076268 hypothetical protein [Schistosoma mansoni] expressed protein [Schistosoma mansoni] (5e-78/cov=71%/id=86%)	GCTGCCATAAATGAAATTCAGTTCAAATTTAAGTGTTGTGGTACGCATGGTGAAAAATCA
Q2_P33998	C911828.1	0.867387	up	0.216711	0.723343	1.58836	1.61163	0.674582	0.962925	2.96293	C911828.1	Sense	-	-	No hits	TATCCTCTATCTTTGTTTGGTTTGAAGTAGACTGATCAACATATTTCGATTAGAGCTCTG
Q2_P17399	C919274.1	0.867387	up	0.594317	1.50232	0.532892	0.483562	0.66401	0.755421	2.75542	Smp_062550	Antisense	cysteine-rich hydrophobic domain 2 (chic1), putative	-	No hits	CATGGAACTGGTGTTTGGTATTGTCAGTTGTCCTGATGGTATTTTGTTTGGACGGTTTCT
Q2_P18633	C800889.1	0.867387	up	0.528631	1.43487	0.871259	0.213315	1.55877	0.92137	2.92137	Smp_139010	Sense	hypothetical protein	-	gi|256076528 hypothetical protein [Schistosoma mansoni] hypothetical protein [Schistosoma mansoni] (2e-56/cov=80%/id=70%)	CAACAATCTACTCATACAATCATCATAATTCTGTTACTGGCCAATTGTCTACATCACCTT
Q2_P20724	C803886.1	0.867387	up	1.39916	2.26816	0.51175	0.330128	1.16277	1.13439	3.13439	Smp_038830	Sense	Mername-AA194 putative peptidase (S09 family)	-	gi|256077926 peptidase [Schistosoma mansoni] Mername-AA194 putative peptidase (S09 family) [Schistosoma mansoni] (e-112/cov=99%/id=94%)	TATAGATCATGGAAGAGAATTATATTCTCGGCTTACTAATCCTCTTGAACCAGCTTGGAT
Q2_P22999	C806975.1	0.867387	up	0.520193	0.582392	0.688844	0.68522	0.166982	0.528726	2.52873	Smp_115450	Sense	hypothetical protein	-	gi|256064495 hypothetical protein [Schistosoma mansoni] hypothetical protein [Schistosoma mansoni] (e-117/cov=93%/id=99%)	GTTATCCAGTATCAGCCTGATTGTTTTGATGATTTAGATGACGAGGATCCAGATGATGAT
Q2_P32285	C908631.1	0.867387	up	0.825625	0.816936	0.913312	0.755614	0.0574947	0.673796	2.6738	Smp_150080	Sense	transducin-like enhancer protein 1	-	No hits	AGCAAGTCGACATACATCTTCACATCAATATGCACATTACTCTGTTGATGTGATCATTCA
Q2_P32333	C908709.1	0.867387	up	1.00778	0.759302	1.4927	0.345192	0.410431	0.803081	2.80308	Smp_076530	Sense	regulator of chromosome condensation, putative	Sjp 0077900|Regulator of chromosome condensation, putative	gi|256085223 regulator of chromosome condensation [Schistosoma mansoni] regulator of chromosome condensation, putative [Schistosoma mansoni] (3e-37/cov=99%/id=89%)	CTATTGGACCTGGTGCCCCACAAAGCAAGCGAAACCGACGTGCAAGTCCTTCATCTGTAA
Q2_P22138	C805837.1	0.867387	up	0.923745	0.516326	0.381753	0.353528	0.532556	0.541582	2.54158	Smp_029390	Sense	ATP synthase subunit beta vacuolar, putative	Sjp 0031510|ko:K02147 V-type H+-transporting ATPase subunit B, putative	gi|256076175 ATP synthase subunit beta vacuolar [Schistosoma mansoni] ATP synthase subunit beta vacuolar, putative [Schistosoma mansoni] (0.0/cov=70%/id=100%)	CACTTCTGATGGTTCCTTTACCCATTACTACATACATTAAATCTTTCCAGTGTTTTGCAA
Q2_P25233	C809954.1	0.867387	up	0.708465	0.675548	2.09186	1.67509	0.344915	1.09918	3.09918	Smp_100130.x	Sense	hypothetical protein	Sjp 0209140|CD2 antigen cytoplasmic tail-binding protein 2, putative	gi|256089455 hypothetical protein [Schistosoma mansoni] expressed protein [Schistosoma mansoni] (2e-98/cov=86%/id=84%)	GATCAGCTTGTTCAAGGCGGAGATTTCGATGTTTATCAAAAAACATTCCATGATATCAAA
Q2_P33813	C911493.1	0.867387	up	0.944243	0.794413	1.01203	0.94015	0.0148276	0.741132	2.74113	Smp_037640	Sense	hypothetical protein	-	gi|256077663 hypothetical protein [Schistosoma mansoni] expressed protein [Schistosoma mansoni] (2e-35/cov=58%/id=88%)	GACCCTGATGTAATTTTATCAAAAAAGTTAGCTTGGATTTTACGTCATGGAGCAGAGAAT
Q2_P02034	C804257.1	0.867387	up	1.16656	0.500147	2.24078	0.725605	0.651147	1.05685	3.05685	Smp_125800	Sense	hypothetical protein	-	gi|256071630 hypothetical protein [Schistosoma mansoni] expressed protein [Schistosoma mansoni] (1e-19/cov=98%/id=100%)	TTTCCAACTCACCAACTGAAATATGCACTAGAGCTGTCGAATGCTATAGTTTTCTTCTAC
Q2_P01366	C803119.1	0.867387	up	1.06168	1.06335	1.34497	0.506795	0.136654	0.82269	2.82269	Smp_005670	Sense	rab11, putative	-	gi|256071416 rab11 [Schistosoma mansoni] rab11, putative [Schistosoma mansoni] (e-104/cov=58%/id=100%)	TTGCTATTGTCTTTCTTATTTTGTACGTTAACGATTACTGATTCAGTCTCCACTGTCCCT
Q2_P39791	JAP07924.C	0.867387	up	0.831293	0.64055	1.0062	0.414737	0.239918	0.626539	2.62654	Sjc_0036880	Sense	-	Sjp 0036880|AP-3 complex subunit delta-1, putative	gi|76154636 SJCHGC08301 protein [Schistosoma japonicum] (2e-96/cov=62%/id=100%)	AGCTCAGAAAAAAGTTCCTATTCCCGAAGGGTTAGATTTAGACGCTTGGATTAATCCACC
Q2_P36603	C916913.1	0.867387	up	1.40651	1.44728	1.1087	0.664232	0.0310549	0.931555	2.93156	Smp_169000	Sense	hypothetical protein	-	gi|256052707 hypothetical protein [Schistosoma mansoni] hypothetical protein [Schistosoma mansoni] (0.015/cov=13%/id=86%)	CATAGCCAATTAACATTGTGCGTTTACAAACATCCATCTTCATCAGCTGCTAATCAAAAT
Q2_P16626	C917426.1	0.867387	up	0.482263	0.243459	1.56709	1.14176	2.04331	1.09558	3.09558	Smp_138750	Sense	Alpha-(1,6)-fucosyltransferase (EC 2.4.1.68) (Glycoprotein 6-alpha-L-fucosyltransferase) (GDP-fucose--glycoprotein fucosyltransferase) (GDP-L-Fuc:N-acetyl-beta-D-glucosaminide alpha1,6-fucosyltransferase) (alpha1-6FucT) (Fucosyltransferase 8), putative	-	gi|256076420 hypothetical protein [Schistosoma mansoni] expressed protein [Schistosoma mansoni] (6e-94/cov=99%/id=98%)	CAGCTGATTTGAGGATGCGGAAGACATATAATTCAATAAATAATGCAATCATTGACGTCA
Q2_P01057	C802463.1	0.867387	up	1.97463	2.68309	1.56586	0.912596	-0.0591818	1.4154	3.4154	Smp_172270	Sense	carbon catabolite repressor protein, putative	Sjp 0079730|ko:K01175 CCR4-NOT transcription complex, subunit 6-like [EC:3.1.-.-], putative	gi|256088084 carbon catabolite repressor protein [Schistosoma mansoni] carbon catabolite repressor protein, putative [Schistosoma mansoni] (e-152/cov=59%/id=99%)	GTGCACAAGCATGTGTGAAAATCCCACACCAATAATGCTTAATCGTGTGATGGCGCGCGA
Q2_P06603	C811589.1	0.867387	up	0.422632	0.369956	0.340387	0.782274	0.841593	0.551368	2.55137	Smp_170550.x	Sense	granulin, putative	-	gi|256087525 granulin [Schistosoma mansoni] granulin, putative [Schistosoma mansoni] (e-147/cov=81%/id=94%)	CCCAAAAGGTACAACATGTGATATGATCAATGGTGGTTGTATTATTTCACAAGAAGGTTT
Q2_P03339	C806494.1	0.867387	up	0.996248	0.823413	0.967827	0.131353	0.506796	0.685127	2.68513	Smp_045710.x	Sense	snf7-related	-	gi|256079234 snf7-related [Schistosoma mansoni] snf7-related [Schistosoma mansoni] (e-100/cov=56%/id=92%)	GACCTACCCTGTGTTTTTGTTTATCCTACAACAATATTCAATAAAGCCTCTTTTTCCTAG
Q2_P32465	C908976.1	0.867387	up	1.14545	1.30874	1.33685	0.623928	0.0358349	0.890158	2.89016	Smp_151970	Sense	hypothetical protein	-	gi|256081201 hypothetical protein [Schistosoma mansoni] hypothetical protein [Schistosoma mansoni] (8e-66/cov=82%/id=97%)	AATGGAACAAATTCGTTATTGGCGTTCAGTCGCTGAAATGGCTCAAGCTAATGCAGCAGG
Q2_P27268	C813302.1	0.867387	up	0.922215	1.14937	0.839181	0.44384	0.18429	0.707779	2.70778	Smp_154110	Sense	WD-repeat protein, putative	-	gi|256081968 hypothetical protein [Schistosoma mansoni] WD-repeat protein, putative [Schistosoma mansoni] (1e-09/cov=45%/id=100%)	GTGAACGTGGTACTGCGCATATATTTTGTCTTACAAAAGATTCTTTAACTAATCCTCGTA
Q2_P04263	C808006.1	0.867387	up	0.4803	1.85557	1.68426	0.957815	0.265723	1.04873	3.04873	Smp_166150	Sense	gsx family homeobox protein	Sjp 0150020|gsx family homeobox protein; serine/threonine kinase	gi|256086118 gsx family homeobox protein; serine/threonine kinase [Schistosoma mansoni] gsx family homeobox protein; serine/threonine kinase [Schistosoma mansoni] (e-171/cov=80%/id=98%)	CTCCTCAGTTATTTTACACTGATATGGTTCCAGTGAATAAAATGAACCTTCAATCTCGAG
Q2_P11663	C907043.1	0.867387	up	1.07125	0.208205	0.722028	0.889537	0.429236	0.664051	2.66405	Smp_043010	Sense	cement precursor protein 3B variant 2, putative	-	gi|256078727 cement precursor protein 3B variant 2 [Schistosoma mansoni] cement precursor protein 3B variant 2, putative [Schistosoma mansoni] (1e-59/cov=97%/id=66%)	GTACGGATCGCTTTCCTAGTACTACATCAAATAATAGTAATAGCAAAAAACACCAAACAC
Q2_P17838	C921103.1	0.867387	up	0.444488	0.289755	0.877451	0.420196	0.781742	0.562726	2.56273	Smp_026630	Sense	26S proteasome non-ATPase regulatory subunit 7 (M67 family)	-	No hits	GTCTGTGGGAAACTGGGTTCTTATCCATATAGCATACGTACACATATTTCTTTTATGATA
Q2_P01932	C804100.1	0.867387	up	0.59934	0.935943	1.44497	0.376643	0.448725	0.761124	2.76112	Smp_086460	Sense	tho2 protein, putative	-	gi|256087152 tho2 protein [Schistosoma mansoni] tho2 protein, putative [Schistosoma mansoni] (5e-53/cov=95%/id=56%)	AATCTAGACAGTCAAGTCATCAAAGAGCATCATCGGGTAATTCCACTGAAAGTCGAGAAC
Q2_P36692	C917063.1	0.867387	up	1.47552	0.976517	0.512022	0.448449	0.453387	0.773179	2.77318	Smp_140440	Sense	hypothetical protein	Sjp 0302600|Vacuolar fusion protein MON1 homolog A, putative	gi|256077068 hypothetical protein [Schistosoma mansoni] expressed protein [Schistosoma mansoni] (1e-20/cov=73%/id=100%)	GTCTTTCAAATCGGCACAATCTCATTGGTTACCGATCTGTCTGCCTAAATTCGATGCTAA
Q2_P07179	C812541.1	0.867387	up	0.533955	0.326114	0.526621	0.762259	0.305817	0.490953	2.49095	Smp_091750	Sense	hypothetical protein	-	gi|256088079 hypothetical protein [Schistosoma mansoni] expressed protein [Schistosoma mansoni] (5e-97/cov=49%/id=87%)	GGCCTATATATACTGTTGATGTGTTTCAGACTCAAGTTTGTTTGTTCCAGAAAGTGTATA
Q2_P03925	C807381.1	0.867387	up	1.54157	1.01444	0.7641	0.000813068	1.45753	0.955689	2.95569	gi|256075942	Sense	-	-	gi|256075942 serine esterase [Schistosoma mansoni] serine esterase, putative [Schistosoma mansoni] (0.0/cov=88%/id=100%)	CAGTTACCTGTCGTGAGTTAGACGGTGATGTTACTAATCTACCTATTATCTTCGAATGGA
Q2_P18088	C800234.1	0.867387	up	0.532236	0.640922	1.14977	0.237986	1.36854	0.785891	2.78589	Smp_002890	Sense	DNA-directed RNA polymerase III largest subunit, putative	-	gi|56759058 SJCHGC07598 protein [Schistosoma japonicum] (6e-96/cov=62%/id=87%)	TATCTGGAACATTGGAAAAGGACTAGTTCATTTTTAGCTTATCGCTGGAGTTCATGGGAT
Q2_P21862	C805466.1	0.867387	up	0.432219	0.475827	0.447248	0.287079	0.779744	0.484423	2.48442	Smp_174890	Sense	hypothetical protein	Sjp 0093060|IPR001367,Iron dependent repressor,domain-containing	gi|256088773 hypothetical protein [Schistosoma mansoni] expressed protein [Schistosoma mansoni] (6e-89/cov=85%/id=87%)	CCGAATCCAATCAATACAGTGATGAGGAATCGAAATTGAATGATCGTTTAAATGTCCAAT
Q2_P27271	C813306.1	0.867387	up	0.511788	0.194208	0.951104	0.690494	0.577348	0.584988	2.58499	Smp_164170	Antisense	hypothetical protein	-	No hits	GCATGGTTAGAATCGTCAACAATATAGTAATGGAGACGTTTGCTGTCATCGATGCTATTA
Q2_P32730	C909518.1	0.867387	up	1.70465	1.32094	1.02556	0.410773	0.2493	0.942244	2.94224	Smp_135020	Sense	oxalate:formate antiporter, putative	-	gi|256075010 oxalate:formate antiporter [Schistosoma mansoni] oxalate:formate antiporter, putative [Schistosoma mansoni] (2e-32/cov=99%/id=98%)	GTGTTTATGGGGTGTATTACTATTTACGTTTCCTGTTATTGCATATACAACTGGAATCGT
Q2_P18226	C800389.1	0.867387	up	0.664947	1.03462	2.16938	1.17876	0.239519	1.05745	3.05745	Smp_029700	Sense	Splicing factor, arginine/serine-rich 12 (Serine-arginine-rich-splicing regulatory protein 86) (SRrp86) (Splicing regulatory protein 508) (SRrp508), putative	Sjp 0011960|NF-kappa-B-activating protein, putative	gi|256076228 splicing regulatory protein [Schistosoma mansoni] Splicing factor, arginine/serine-rich 12 (Serine-arginine-rich-splicing regulatory protein 86) (SRrp86) (Splicing regulatory protein 508) (SRrp508), putative [Schistosoma mansoni] (1e-78/cov=5p: [Parsi	GCTACCTACTGCTGAACATTCCAGCCTAATTCCATTAGATTATGGTCGAGCATTACTACC
Q2_P05023	C809167.1	0.867387	up	0.75622	1.00658	0.506307	0.428121	0.282389	0.595924	2.59592	Smp_003000	Sense	Cell division protein kinase 9-B (EC 2.7.11.22) (EC 2.7.11.23) (Cyclin-dependent kinase 9-B), putative	Sjp 0025570|ko:K02211 cyclin-dependent kinase 9, putative	gi|256070874 kinase [Schistosoma mansoni] kinase [Schistosoma mansoni] (e-137/cov=39%/id=100%)	CAACAACCTATGCAGAGTTTATTTCAGTCCCCCTAAGATTTGTATTTTTCTAGTCTCATT
Q2_P06958	C812164.1	0.867387	up	0.770902	0.659043	0.116996	0.859774	1.2879	0.738922	2.73892	Smp_146250	Sense	alpha-l-fucosidase, putative	-	gi|256079022 alpha-l-fucosidase [Schistosoma mansoni] alpha-l-fucosidase, putative [Schistosoma mansoni] (e-105/cov=57%/id=92%)	TTACAATTAGGTGAATGGTTGTCTATAAATGGTGAAGGTATTTATGCTACTCAACCATGG
Q2_P11258	C906223.1	0.867387	up	1.7297	0.390835	0.23054	1.13921	1.397	0.977456	2.97746	Smp_161210	Sense	hypothetical protein	Sjp 0314040|expressed protein	gi|256084312 hypothetical protein [Schistosoma mansoni] hypothetical protein [Schistosoma mansoni] (5e-47/cov=63%/id=81%)	GTTCAAGTTTACCACTGGTATTTAGCGTTCTATCAAGACCTCTATTCACACCATTATCAC
Q2_P38708	JAP00581.S	0.867387	up	0.645351	0.607568	1.64652	0.458884	0.64219	0.800103	2.8001	gi|56756278	Sense	-	-	gi|56756278 SJCHGC02438 protein [Schistosoma japonicum] (1e-28/cov=22%/id=90%)	ATCTGTTAGCAAGTATGGCACAAACTGGGGAAATCCTTGGCTTTGAAAATAGTGATGAAG
Q2_P13637	C910932.1	0.867387	up	1.32585	0.476355	2.09652	0.635752	0.573079	1.02151	3.02151	Smp_079050.x	Sense	DNA primase large subunit, putative	Sjp 0022440|ko:K02685 DNA primase large subunit, putative	gi|256085647 DNA primase large subunit [Schistosoma mansoni] DNA primase large subunit, putative [Schistosoma mansoni] (3e-50/cov=98%/id=100%)	TGATATAGAAGGTTTCTCGAGACAACCAGGTCTTTTTCCGCCCTGTATGGCACAGTTACA
Q2_P01781	C803835.1	0.867387	down	-0.545127	-1.12338	-1.39721	-0.552018	-0.871561	-0.897859	1.10214	Smp_132620.x	Sense	transmembrane gtpase mfn (mitofusin 1) (fzo homolog), putative	Sjp 0002860|ko:K06030 mitofusin 2 [EC:3.6.5.-], putative	gi|256074093 transmembrane gtpase mfn (mitofusin 1) (fzo homolog) [Schistosoma mansoni] transmembrane gtpase mfn (mitofusin 1) (fzo homolog), putative [Schistosoma mansoni] (e-127/cov=69%/id=100%)	TAGCATTTCTTGTTGATGAATTAAAAGTGTGCACACGTACGGAGGCAGAGGGACATGTTT
Q2_P04868	C808900.1	0.867387	down	-0.499815	-1.16111	-1.89026	-1.2406	-0.7867	-1.1157	0.884303	C808900.1	Antisense	-	-	No hits	AGCCACTTACAGAATATCAGAGGAAAAAACAAACACCGTTGAGACTCACGTCAAACTACA
Q2_P17686	C920318.1	0.867387	down	-0.428739	-0.770358	-1.09587	-0.755044	-0.588173	-0.727637	1.27236	C920318.1	Antisense	-	-	No hits	GTCTTACTCGATGACGACATTTCATTCTAATTACTAAGCCAATTACTATAAAGTCCTTGG
Q2_P02005	C804212.1	0.867387	down	-2.13797	-1.53761	-1.4729	-0.416989	-0.901414	-1.29338	0.706623	C804212.1	Antisense	-	-	No hits	GAAGAGACAAGTGTCGATGATGAAGAAGAAGACGAAGAAATTAAAACGATAAATAACCTG
Q2_P20523	C803586.1	0.867387	down	-0.705439	-0.455468	-0.815569	-1.21545	-0.65758	-0.769901	1.2301	Smp_060170	Antisense	mRNA export protein rae1-related	-	No hits	TAAAAGGTAAAATTTGCGAAATCTACGGAAATCCCTAAAGGAAAGGTAAAATGGGAGTGT
Q2_P24743	C809281.1	0.867387	down	-0.685648	-0.525136	-0.685412	-0.719049	-1.27463	-0.777975	1.22202	gi|256075024	Sense	-	-	gi|256075024 bollus pemphigoid antigen [Schistosoma mansoni] bollus pemphigoid antigen, putative [Schistosoma mansoni] (2e-89/cov=56%/id=85%)	ATGATCAACTTGATGACAGGAGAGCGTCATGCTGAATTATTTGCAACTGACTGGTCTTCG
Q2_P18632	C800888.1	0.867387	down	-1.53126	-1.13057	-1.40634	-0.437378	-0.65986	-1.03308	0.966921	gi|256062488	Sense	-	-	gi|256062488 hypothetical protein [Schistosoma mansoni] expressed protein [Schistosoma mansoni] (e-165/cov=59%/id=90%)	GAATAGAGTATGTACCAAGATGGGGAAAAGATCAGGGGGAAGTGGCTCACCCCCCTTTTT
Q2_P13493	C910525.1	0.867387	down	-0.277222	-1.02609	-1.03618	-1.03391	-0.792138	-0.833108	1.16689	Smp_135170	Sense	hypothetical protein	-	gi|256075063 hypothetical protein [Schistosoma mansoni] expressed protein [Schistosoma mansoni] (4e-89/cov=99%/id=92%)	TCACTGGTATACGTCTGTATAACAAAGACTGTAATAAAGGGGGAGCTGGAATTGATGATC
Q2_P03282	C806388.1	0.867387	down	-1.17232	-0.895104	-0.923048	-0.272709	-0.986889	-0.850014	1.14999	Smp_072620	Antisense	Dynein light chain 1, cytoplasmic, putative	-	No hits	AAGAACACAGTTATTACTTAGTTGAACGGTGGGTCGACAGTAGTTGAGATAATTTGATGG
Q2_P31654	C907332.1	0.867387	down	-0.741661	-1.14551	-1.97198	-0.603284	-1.1173	-1.11595	0.884052	gi|256080500	Sense	-	-	gi|256080500 hypothetical protein [Schistosoma mansoni] hypothetical protein [Schistosoma mansoni] (6e-14/cov=22%/id=97%)	CAGTGAATAAAAGAAACAGTTATGGTACTCGAGGTGGTGGTGGTGTAGGTCGAGGAAGAG
Q2_P13377	C910344.1	0.867387	down	-1.07425	-0.81481	-0.818223	-0.78572	-0.308735	-0.760348	1.23965	C910344.1	Antisense	-	-	No hits	AGTGACTAACAATGAAATATGGGTAGAATAAGAGCCGAACTTGAAGGGTGGATTGAGCTT
Q2_P28296	C902010.1	0.867387	down	-1.37815	-0.557015	-0.570132	-0.765316	-1.21818	-0.897758	1.10224	C902010.1	Sense	-	-	No hits	ACAAACTTGTGAGGTTCAGCGTGTGATAGAAAAAGGGAGAACACTATCTAGCTTCAATAA
Q2_P18252	C800422.1	0.867387	down	-0.989169	-0.698142	-2.59173	-1.33281	-1.24675	-1.37172	0.628281	C800422.1	Sense	-	-	No hits	ACATGTCAGATGATCATATGATAGATTTTCTGGATAGTAAAGCGAAACACTCTGCGCTTG
Q2_P25428	C810185.1	0.867387	down	-0.745786	-0.802366	-1.54824	-0.804188	-0.569423	-0.894001	1.106	Smp_050760	Sense	hypothetical protein	-	gi|256080218 hypothetical protein [Schistosoma mansoni] expressed protein [Schistosoma mansoni] (2e-51/cov=33%/id=100%)	CACCTACTTTTACAAGCATACCTTCAGCACTTGGATCTATTTATCATGCGTAAACTTTTT
Q2_P36428	C916546.1	0.867387	down	-0.957392	-0.994973	-1.2528	-0.596115	-0.400506	-0.840358	1.15964	C916546.1	Sense	-	-	No hits	CCATAAATTAAAAATAGGAAAAAGATGAAAGGGGACATATATGGAAGGAAGGTCGGGGGA
Q2_P10989	C905608.1	0.867387	down	-1.39417	-1.2425	-0.544594	-0.544213	-0.837114	-0.912519	1.08748	Smp_173270	Sense	factor for adipocyte differentiation, putative	-	gi|256088333 factor for adipocyte differentiation [Schistosoma mansoni] factor for adipocyte differentiation, putative [Schistosoma mansoni] (2e-67/cov=84%/id=86%)	GGTTAAAAAGACAGAACGTGGACTTGAAACCGGATGAAAGCCAATTAATATTTACATTAC
Q2_P20586	C803687.1	0.867387	down	-1.55022	-0.506602	-1.33019	-0.844828	-0.671456	-0.98066	1.01934	gi|295402346	Sense	-	-	gi|295402346 conserved hypothetical protein [Geobacillus thermoglucosidasius C56-YS93] conserved hypothetical protein [Geobacillus thermoglucosidasius C56-YS93] (0.056/cov=57%/id=54%)	AACGTGGTGGCGCTGGCACGCGGTCGTATGTGCAGTATGTGTTACAAAAGGCATTGGAGG
Q2_P38792	JAP02697.S	0.867387	down	-0.77279	-0.281934	-0.884284	-0.777235	-0.938897	-0.731028	1.26897	gi|256090713	Sense	-	-	gi|256090713 hypothetical protein [Schistosoma mansoni] expressed protein [Schistosoma mansoni] (5e-21/cov=34%/id=75%)	CTGCAGAAAATTTACCCTCCAAACCGTCATATATCTTTCAACGATAATAACTGAGATTCA
Q2_P00477	C801388.1	0.867387	down	-0.617183	-1.14196	-0.910509	-1.30744	-0.407791	-0.876977	1.12302	Sjc_0302420	Sense	-	Sjp 0302420|similar to Cleavage stimulation factor 64 kDa subunit, tau variant, putative	gi|256085765 rna recognition motif containing protein [Schistosoma mansoni] rna recognition motif containing protein, putative [Schistosoma mansoni] (2e-38/cov=92%/id=72%)	CGTATATGCGAGCGCCGGTTTATGGCTTGCCCTGGTCATATTCAATCAGACAACACATGT
Q2_P07419	C812895.1	0.867387	down	-0.742258	-0.658337	-2.67011	-1.72528	-1.73629	-1.50645	0.493545	C812895.1	Antisense	-	-	No hits	CGGGCGTCGCTATTCTTGTTAGTTGTCCTATCCCTTTTATTAATATAAAATATATTGCTC
Q2_P25873	C811185.1	0.867387	down	-1.87857	-0.760304	-0.818804	-0.609466	-1.34799	-1.08303	0.916974	Smp_130510	Sense	hypothetical protein	-	gi|256073364 hypothetical protein [Schistosoma mansoni] hypothetical protein [Schistosoma mansoni] (5e-79/cov=99%/id=86%)	CGGTTGAAGAATGTGAACAGTGGAGAGATAGTCTAATTCGAGCGACGTTACACTCTCCCA
Q2_P26252	C811694.1	0.867387	down	-2.03888	-1.2319	-1.43948	-0.259108	-1.20636	-1.23515	0.764854	C811694.1	Sense	-	-	No hits	GTGGTGGTGATGCTGACGAGGTAGAAAAAATAGACGATGATGATGACCAAGTGGGAAAGT
Q2_P23970	C808295.1	0.867387	down	-0.582315	-0.456253	-0.795476	-0.472776	-0.491248	-0.559614	1.44039	Smp_161430	Antisense	monocarboxylate transporter, putative	-	No hits	CGATTCACGCTAAGCTGAATTGAGTTGGCCCACTCGCCTTCTCCGTTGCGCATCATTTTG
Q2_P23666	C807894.1	0.867387	down	-1.12513	-0.700328	-1.28694	-0.677091	-0.430253	-0.843948	1.15605	C807894.1	Sense	-	-	No hits	CAGTGGACTCTGGACTCAACGGGCAGGGCAAGGCGAGAAGCTACTGTATCGAAGACCAAT
Q2_P17514	C919695.1	0.867387	down	-1.03476	-0.74782	-1.74592	-0.607062	-0.774165	-0.981947	1.01805	Smp_076650.x	Sense	Protein orai-1, putative	-	gi|256085254 Protein orai-1 [Schistosoma mansoni] Protein orai-1, putative [Schistosoma mansoni] (5e-63/cov=40%/id=97%)	GAATACTTTTTGAACCTTTTCTAATCTATTCTTGTATACACTGCCCTCTTGTGTTCCTAG
Q2_P36199	C916024.1	0.867387	down	-0.555424	-0.716323	-1.07347	-1.04223	-0.41847	-0.761184	1.23882	Smp_180390	Sense	mitochondrial carrier, putative	Sjp 0213840|Mitochondrial carrier homolog 2, putative	gi|256066487 mitochondrial carrier protein [Schistosoma mansoni] mitochondrial carrier, putative [Schistosoma mansoni] (2e-42/cov=99%/id=92%)	CTCCCTGCTAATATTATTGGGTCACTTGTTAAATCCTACTCTACCAACATCACTATGGAG
Q2_P38184	C920539.1	0.867387	down	-0.919399	-0.99047	-1.75268	-0.586477	-0.682753	-0.986355	1.01364	C920539.1	Sense	-	-	No hits	CCACTTGTTTTCTTCGTTTTTATTGTTTCTCTCTCTCATATTCATTTCTACTAGAAGGGG
Q2_P06944	C812141.1	0.867387	down	-1.67196	-0.975557	-1.86037	-0.333987	-1.07436	-1.18325	0.816752	Smp_126490	Antisense	PIM1 peptidase (S16 family)	-	No hits	CAGTAGTAAGCAAATGTAAGTAATGATAGGAAGGAGAAGAAAGAGAAGAACCAGTTTTGT
Q2_P14296	C912134.1	0.867387	down	-0.644687	-1.40986	-1.18336	-0.390141	-0.952932	-0.916197	1.0838	gi|256074850	Sense	-	-	gi|256074850 calcium/calmodulin-dependent 35-cyclic nucleotide phosphodiesterase [Schistosoma mansoni] calcium/calmodulin-dependent 3,5-cyclic nucleotide phosphodiesterase, putative [Schistosoma mansoni] (6e-25/cov=39%/id=95%)	GAAACTCCCACCGAAAACTTGAAAGAAAAGGAAAAGAGAAGCAAATTCAAATGTACAAGA
Q2_P37638	C918738.1	0.867387	down	-1.06722	-1.12363	-2.62656	-1.18198	-0.749778	-1.34983	0.650166	gi|56759158	Sense	-	-	gi|56759158 SJCHGC06525 protein [Schistosoma japonicum] (8e-14/cov=94%/id=37%)	GAATTACCGGAATATCATCATGTGGATGATGAATCTTTGAATGCTTTGAATGTGTCTAAG
Q2_P11890	C907405.1	0.867387	down	-0.998321	-1.74431	-1.67104	-1.04187	-0.305826	-1.15227	0.847729	Smp_006240	Antisense	hypothetical protein	-	No hits	TTGGACAATGAAAATGTTTTTGCTCTAGTGGGCATTCATAATGTGCAGGGTGATGATAAG
Q2_P21366	C804742.1	0.867387	down	-0.825349	-0.983008	-1.12606	-1.66166	-0.374884	-0.994192	1.00581	gi|159484865	Antisense	-	-	gi|159484865 SR protein factor [Chlamydomonas reinhardtii] SR protein factor [Chlamydomonas reinhardtii] (0.004/cov=61%/id=36%)	AATCGCCCAATAGTCGCCACCGGGCAAAACGCTTTGCGGAGAAACGCAATCAAACGCGGT
Q2_P09776	C903721.1	0.949735	up	0.970672	1.44979	1.25428	0.258795	0.348188	0.856345	2.85635	Smp_128280.x	Sense	hypothetical protein	-	gi|256072554 hypothetical protein [Schistosoma mansoni] expressed protein [Schistosoma mansoni] (8e-73/cov=98%/id=100%)	GCAATTGTTGATTTACTGTCCACCATTCCGGAGCTAAAACAAAATTTTCAAGGCTATAAT
Q2_P31314	C906782.1	0.949735	up	0.898064	0.927683	1.92305	0.35004	0.557507	0.931268	2.93127	Smp_156000.x	Sense	oxysterol binding protein 9,, putative	Sjp 0300420|Oxysterol-binding protein-related protein 11, putative	gi|256082640 oxysterol binding protein 9 [Schistosoma mansoni] oxysterol binding protein 9,, putative [Schistosoma mansoni] (6e-58/cov=100%/id=100%)	CCAGGTCAATTTTAACAGTACCTTGGGTTGAATTCGGTGATAAAGTCTCTGTCACATGCC
Q2_P29210	C903296.1	0.949735	up	0.780611	0.608209	0.658375	0.253301	0.33572	0.527244	2.52724	Smp_078710	Antisense	hypothetical protein	-	gi|226467752 hypothetical protein [Schistosoma japonicum] (1e-14/cov=81%/id=43%)	ACGTACAGCTTCCTTAGTCACTAAAGGAGCGGAAAGGTAGATATTTCTGTTTTTTCTTTT
Q2_P23059	C807072.1	0.949735	up	0.15801	0.495635	2.34083	1.68136	2.71509	1.47818	3.47818	Smp_130460	Sense	hypothetical protein	Sjp 0006100|Conserved oligomeric Golgi complex component 3, putative	gi|256073354 hypothetical protein [Schistosoma mansoni] expressed protein [Schistosoma mansoni] (8e-78/cov=89%/id=91%)	CAGGATAAATCTACTACTTCTGATCTAGCAATTCAACCAGGACCTAATATGTCTTTAGCT
Q2_P16040	C916275.1	0.949735	up	1.32555	1.1153	0.778352	0.26406	0.384819	0.773617	2.77362	Smp_176080	Sense	hypothetical protein	-	No hits	CTGGGTAGTCATTATTCGATTGGTTACTGATGATATTGTTCGATTGATCGTTTATATTCG
Q2_P24618	C809135.1	0.949735	up	0.592426	0.63039	1.50842	0.479452	0.518795	0.745896	2.7459	Smp_046550	Sense	bystin, putative	Sjp 0042600|Bystin, putative	gi|256079399 bystin [Schistosoma mansoni] bystin, putative [Schistosoma mansoni] (1e-74/cov=96%/id=91%)	CCTGAAGAACTACGGGATCACTTAAATCTTCTAATTGATGTACTTAGAAGTTACAGAAGT
Q2_P18393	C800580.1	0.949735	up	1.03498	0.544764	1.32359	0.0875287	1.41559	0.881292	2.88129	Smp_161080	Sense	ran binding protein 9-related	Sjp 0311550|similar to Uncharacterized protein C1259.12c, putative	gi|256084275 ran binding protein 9-related [Schistosoma mansoni] ran binding protein 9-related [Schistosoma mansoni] (e-155/cov=98%/id=89%)	CTTCTATCGATTCTTCTACTACGACCGATGAAAACAATGAGGTTACTGATAATAATGACT
Q2_P19208	C801874.1	0.949735	up	0.236787	0.776474	0.769771	0.63717	0.345145	0.55307	2.55307	Smp_018030	Sense	hypothetical protein	-	gi|256073855 hypothetical protein [Schistosoma mansoni] expressed protein [Schistosoma mansoni] (e-140/cov=63%/id=86%)	GATGTATGTTTTCGTGATTCAATGCCTGAAACAATCACTCCACTACCAGAACCTGGTTAC
Q2_P37691	C918977.1	0.949735	up	0.339582	0.540997	0.356081	0.896296	1.09125	0.644841	2.64484	Smp_141450	Sense	subfamily S1A unassigned peptidase (S01 family)	-	gi|256077307 subfamily S1A unassigned peptidase (S01 family) [Schistosoma mansoni] subfamily S1A unassigned peptidase (S01 family) [Schistosoma mansoni] (2e-55/cov=31%/id=94%)	CCTATTTTTGATATAAATGGACGTGTTGTTGGTATTACATCAATAGCTGGAAATGGTTGG
Q2_P06542	C811502.1	0.949735	up	0.573795	0.966498	1.74389	0.537068	0.455286	0.855306	2.85531	Smp_144390	Sense	TGF-beta receptor, putative	Sjp 0105290|Activin receptor type-2B precursor, putative	gi|256078310 protein kinase [Schistosoma mansoni] protein kinase [Schistosoma mansoni] (e-176/cov=83%/id=96%)	TCTCCTAATGGAACAAAAATCAAGCTCTTCTCACATGTTATAATAAACCTGTCATCGTGT
Q2_P05130	C809413.1	0.949735	up	0.703789	0.76606	0.935773	0.564809	0.116711	0.617429	2.61743	Smp_007170	Sense	hypothetical protein	-	gi|256071749 hypothetical protein [Schistosoma mansoni] expressed protein [Schistosoma mansoni] (0.0/cov=50%/id=93%)	GCTTCTGTTTGGTGATATTCCTCATGTTGTATACTACACTTGTTACAGTTATTACCATCA
Q2_P36217	C916044.1	0.949735	up	0.523668	0.361093	0.620467	0.271553	0.39864	0.435084	2.43508	Smp_083130	Sense	beta-1,3-glucuronyltransferase, putative	-	gi|256086436 beta-13-glucuronyltransferase [Schistosoma mansoni] beta-1,3-glucuronyltransferase, putative [Schistosoma mansoni] (0.83/cov=15%/id=100%)	GGAGTCATATCTCCACCTATAGATGATTGGCCCTAAAATATGTAGTATGATTCTAAAAGA
Q2_P20025	C802893.1	0.949735	up	0.433042	0.523733	0.497377	0.439419	0.208282	0.420371	2.42037	Smp_083870.x	Sense	PwLAP aminopeptidase (M17 family)	Sjp 0004310|Putative aminopeptidase W07G4.4, putative	gi|256086602 PwLAP aminopeptidase (M17 family) [Schistosoma mansoni] PwLAP aminopeptidase (M17 family) [Schistosoma mansoni] (0.0/cov=83%/id=92%)	TGTTGTACCGTACTGCTCATGGTTCAACAGTTGTCTTAATGTCTAAGGCGTTTTGCTTTC
Q2_P24626	C809145.1	0.949735	up	0.303525	0.398036	0.951336	0.797035	0.460051	0.581997	2.582	Smp_132670.x	Sense	myosin regulatory light chain, putative	-	gi|256074105 myosin regulatory light chain [Schistosoma mansoni] myosin regulatory light chain, putative [Schistosoma mansoni] (3e-93/cov=26%/id=96%)	CTGTCCCTATGTATTACTTGTACACACTATTATATGAAACTGTTGAGTGTTATCCACGTT
Q2_P05557	C810292.1	0.949735	up	1.05751	1.32532	0.758065	0.113646	0.614711	0.773851	2.77385	Smp_093220	Sense	hypothetical protein	-	No hits	GAATATAGTGTATGCCTTCGTGCTTTGGAATTCCTACTAATGAAGATATAACAACACCAA
Q2_P05717	C810465.1	0.949735	up	0.814075	0.629607	0.477542	0.411164	0.248485	0.516175	2.51617	Smp_074040	Sense	zinc finger protein, putative	-	gi|256084723 zinc finger protein [Schistosoma mansoni] zinc finger protein, putative [Schistosoma mansoni] (e-164/cov=45%/id=99%)	GCTGTTTGCCAGTTTGTTTGCTCCTTTGTTATGCACTTGGTTTTTATATATATTGCCTTT
Q2_P08998	C902594.1	0.949735	up	1.5092	0.144144	1.28485	0.614874	0.759011	0.862415	2.86242	Smp_147730	Sense	kunitz-type protease inhibitor, putative	-	No hits	GTCACACTGCTATTACTATCCAACAGCTGAACCGATTATATGATCCATCTCATGAAAAAA
Q2_P23329	C807452.1	0.949735	up	0.421788	0.578866	0.262314	0.354589	0.622884	0.448088	2.44809	Smp_060950	Sense	soluble NSF attachment protein (SNAP), putative	-	gi|256052194 soluble NSF attachment protein (SNAP) [Schistosoma mansoni] soluble NSF attachment protein (SNAP), putative [Schistosoma mansoni] (e-159/cov=54%/id=97%)	GGTAAACTCTGCTATCTGTTGTTCATGTTTAACCTGGTAATTCCCACTATGAATAATCTT
Q2_P27582	C900280.1	0.949735	up	0.0950323	1.26182	1.43725	1.42704	0.470096	0.938247	2.93825	Smp_191500	Sense	hypothetical protein	-	gi|256069164 hypothetical protein [Schistosoma mansoni] hypothetical protein [Schistosoma mansoni] (1e-61/cov=70%/id=90%)	CATTGTGACACAGATCTGGAAGTATGCAGTCAGTCGAACTATATTGATGTATATAACAAT
Q2_P32911	C909819.1	0.949735	up	0.132264	1.05451	1.67469	0.527472	1.69235	1.01626	3.01626	C909819.1	Sense	-	-	No hits	CGAACTCCTTCCCTTGTTCAACTGTCTTATGTTTTCAAGCAATCTAATTAAACTAGTTAG
Q2_P05701	C810449.1	0.949735	up	0.400507	0.608691	0.258606	0.775774	0.446724	0.498061	2.49806	Smp_194680	Sense	hypothetical protein	-	gi|256070183 hypothetical protein [Schistosoma mansoni] expressed protein [Schistosoma mansoni] (e-164/cov=82%/id=86%)	CTTTTAGTTGTTGCACTGTTTTCCCCTCTTCACCTATCTATAATACGTTATTGATCACTT
Q2_P21619	C805130.1	0.949735	up	0.306552	0.450709	0.348192	0.76997	0.533253	0.481735	2.48174	Smp_007500.x	Sense	trans-golgi protein gmx33-related	-	gi|256071801 trans-golgi protein gmx33-related [Schistosoma mansoni] trans-golgi protein gmx33-related [Schistosoma mansoni] (e-150/cov=55%/id=95%)	TCACTTCCTACTTAACACCATCTCCATAAATATTTTAAGAAAACTCAAGGTGGTGTCCAT
Q2_P05925	C810694.1	0.949735	up	0.578269	0.785708	0.384672	0.514917	0.246741	0.502061	2.50206	Sjc_0301990	Sense	-	Sjp 0301990|expressed protein	gi|256090794 26S proteasome non-ATPase regulatory subunit [Schistosoma mansoni] 26S proteasome non-ATPase regulatory subunit, putative [Schistosoma mansoni] (0.0/cov=73%/id=88%)	GTTCCTGATCGTAAAACTATGTGTGACGCTTTAACCAATTTAACTTTTATCGCTCCATTT
Q2_P18047	C800188.1	0.949735	up	-0.382319	1.86064	1.67604	1.49288	1.69209	1.26787	3.26787	Smp_155410	Sense	hypothetical protein	-	gi|256082420 hypothetical protein [Schistosoma mansoni] conserved hypothetical protein [Schistosoma mansoni] (6e-96/cov=70%/id=93%)	CTGGAATTGTCGTCAACAATCCGTTGGTGGAAGAATCAATGTATGAATTTAGAACAGGAG
Q2_P03505	C806737.1	0.949735	up	1.2944	1.58125	0.0680899	0.776212	0.76782	0.897554	2.89755	C806737.1	Antisense	-	-	No hits	GACTTCGGCATGACCCATTCACTTTCTCTTTATCATGATTTATTCATATACTTACACGAA
Q2_P00475	C801384.1	0.949735	up	1.38832	0.798153	0.951826	0.650489	0.105357	0.77883	2.77883	gi|256074253	Sense	-	-	gi|256074253 zygin [Schistosoma mansoni] zygin, putative [Schistosoma mansoni] (0.0/cov=91%/id=87%)	CGATTATATTCTTAATGTTTATGCTCCGGCTGATCGACGCTTATCTAAACTTCCAATTTA
Q2_P02561	C805152.1	0.949735	up	0.283493	1.60944	1.0323	0.672814	0.541135	0.827837	2.82784	Smp_176430.x	Sense	pleckstrin homology domain containing family G, putative	-	gi|256089240 pleckstrin homology domain containing family G [Schistosoma mansoni] pleckstrin homology domain containing family G, putative [Schistosoma mansoni] (e-138/cov=99%/id=88%)	CACGACATTTAGTTAGTTGTATCGCTGTAACACATAATCGGAATGGACTGAATAGTAATT
Q2_P06937	C812128.1	0.949735	up	0.371812	0.519921	0.790642	0.419224	0.318813	0.484082	2.48408	Smp_166530.x	Sense	phosphatidylcholine-sterol acyltransferase (lecithin-cholesterol acyltransferase)/ Phospholipase A	Sjp 0079060|ko:K06129 lysophospholipase III, putative	gi|256086228 phospholipase A [Schistosoma mansoni] phosphatidylcholine-sterol acyltransferase (lecithin-cholesterol acyltransferase)/ Phospholipase A [Schistosoma mansoni] (0.0/cov=85%/id=91%)	CATTACGTATTACCTGGAGCTGAGCATGTTCGTATTCTTAGTGATATAAGACATATTAAC
Q2_P21743	C805306.1	0.949735	up	0.628473	1.09955	1.68082	1.47209	0.0389352	0.983974	2.98397	Smp_162860	Sense	hypothetical protein	-	gi|256085033 hypothetical protein [Schistosoma mansoni] hypothetical protein [Schistosoma mansoni] (7e-21/cov=31%/id=100%)	GCGCAATTAATTACCATTTGTGATACATCCTTCAAGCTACAGGAACAAAGAACAAAAGAA
Q2_P37130	C917778.1	0.949735	up	1.65259	1.2425	-0.169581	1.18185	1.16145	1.01376	3.01376	Smp_169700.x	Sense	hypothetical protein	-	gi|256087277 hypothetical protein [Schistosoma mansoni] expressed protein [Schistosoma mansoni] (5e-11/cov=97%/id=78%)	ATCAGACTTTGATGATCGAAGAGAATTCGACCACAGTTCATTCGCAAAGCATCTGTCAAA
Q2_P37775	C919201.1	0.949735	up	0.114702	1.088	1.65646	2.25221	0.683879	1.15905	3.15905	Smp_134540	Sense	hypothetical protein	-	gi|258597432 conserved Plasmodium protein [Plasmodium falciparum 3D7] conserved Plasmodium protein [Plasmodium falciparum 3D7] (0.009/cov=86%/id=21%)	CACCACCACCAACAACACCATTCACATCAAGATGATTTGAATTCATTAAAACAATATCCA
Q2_P07454	C812933.1	0.949735	up	1.05073	0.949239	1.26536	0.195478	0.37824	0.767808	2.76781	Smp_105970.x	Sense	hypothetical protein	-	gi|256090790 hypothetical protein [Schistosoma mansoni] expressed protein [Schistosoma mansoni] (0.0/cov=75%/id=93%)	GTGACTAGCTTTCTCTTAACAACAATCTTATGTTTGAATTTTGGCATGCCAAGTTTACAG
Q2_P28938	C902913.1	0.949735	up	1.53354	1.28721	3.13466	1.14696	0.087432	1.43796	3.43796	Smp_001030	Sense	5'-amp-activated protein kinase gamma-2 non-catalytic subunit transcript variant 2	Sjp 0205650|ko:K07200 5'-AMP-activated protein kinase, regulatory gamma subunit, putative	gi|256070489 protein kinase subunit gamma [Schistosoma mansoni] 5'-amp-activated protein kinase gamma-2 non-catalytic subunit transcript variant 2 [Schistosoma mansoni] (1e-27/cov=98%/id=98%)	TGTTACTCAAGCATAAAGTACATCGTCTCCCTGTAATTGATCCAATCAGTGGGAATCCAT
Q2_P39736	JAP07302.C	0.949735	up	0.163947	1.39303	1.39789	1.139	0.388623	0.896497	2.8965	Smp_140830	Sense	hypothetical protein	Sjp 0059230|IPR001680,WD-40 repeat,domain-containing	gi|256077228 hypothetical protein [Schistosoma mansoni] expressed protein [Schistosoma mansoni] (7e-69/cov=73%/id=66%)	TACATCCTAGTCTTCCTATTATAGCTACTTCCTCAGGTCAACGTAGAATTAAACAACCAA
Q2_P19016	C801623.1	0.949735	up	1.25827	1.79838	0.822834	1.28038	-0.0660964	1.01875	3.01875	Smp_174490	Sense	hypothetical protein	-	gi|256053187 hypothetical protein [Schistosoma mansoni] expressed protein [Schistosoma mansoni] (e-151/cov=70%/id=78%)	GTTGGCTCAATTGGTAGTGTTTTTGTAATACGTCGAATACAACGTAGACATTATCAAAGA
Q2_P07114	C812425.1	0.949735	up	0.592119	0.77879	1.24392	0.408285	0.326443	0.669911	2.66991	Smp_163300	Sense	histidine triad (hit) protein member, putative	-	gi|256085191 histidine triad (hit) protein member [Schistosoma mansoni] histidine triad (hit) protein member, putative [Schistosoma mansoni] (e-140/cov=77%/id=100%)	CTCCTGAATAAATTCCATATGTAGTGTCGTATTTTAGAAGCAATGTAAGATTCCGCACTA
Q2_P01259	C802915.1	0.949735	up	1.70912	0.848645	3.13289	0.835149	0.491204	1.4034	3.4034	Smp_160810	Sense	amine oxidase, putative	-	gi|256084180 amine oxidase [Schistosoma mansoni] amine oxidase, putative [Schistosoma mansoni] (3e-67/cov=91%/id=83%)	ACCACAATTCTAATCTGCCCTCGAAATCAGTATCGGATTCGCCACCGTCATCTTTTAGTC
Q2_P24728	C809264.1	0.949735	up	0.676105	0.387806	1.01249	0.228138	0.740381	0.608984	2.60898	Smp_141610	Sense	SmCB2 peptidase (C01 family)	Sjp 0007940|ko:K01363 cathepsin B [EC3.4.22.1], putative	gi|256077361 SmCB2 peptidase (C01 family) [Schistosoma mansoni] cathepsin B endopeptidase [Schistosoma mansoni] SmCB2 peptidase (C01 family) [Schistosoma mansoni] (0.0/cov=72%/id=96%)	CCCTACTGGTTAATTGCGAATTCATGGAATAGTGATTGGGGTGATAAAGGTTATTTTAAA
Q2_P21512	C804966.1	0.949735	up	1.37045	1.08239	0.589595	0.397328	0.345251	0.757004	2.757	Smp_126130	Sense	hypothetical protein	Sjp 0301160|ko:K00128 aldehyde dehydrogenase (NAD+) [EC1.2.1.3], putative	gi|256071779 hypothetical protein [Schistosoma mansoni] expressed protein [Schistosoma mansoni] (0.0/cov=98%/id=98%)	GGCTAATTTTTATACTCAAGGACAAGTATGTTCTAATGCTGCTCGTGTATTTGTTCATAG
Q2_P03983	C807480.1	0.949735	up	1.34177	2.27132	2.34672	0.930223	-0.118553	1.3543	3.3543	Smp_013210	Sense	hypothetical protein	-	gi|256072950 hypothetical protein [Schistosoma mansoni] hypothetical protein [Schistosoma mansoni] (1e-48/cov=54%/id=74%)	GCGTTTGTCTCTTGTGATTATTCTTATTTACTGCTTACTACGTTCATATGTAGTTCGCTT
Q2_P26831	C812538.1	0.949735	up	0.481149	1.77821	1.09088	2.01482	0.195668	1.11215	3.11215	Smp_128350	Sense	hypothetical protein	-	gi|256072575 hypothetical protein [Schistosoma mansoni] conserved hypothetical protein [Schistosoma mansoni] (e-136/cov=94%/id=93%)	TACAGGTGAAAGACCATTCCGTTGTGATACATGTCATAAAGGCTTTACGCAGTTGGCTCA
Q2_P05499	C810228.1	0.949735	up	0.162974	0.478375	0.882016	0.786	0.596318	0.581137	2.58114	Smp_050360.x	Sense	MAK16 protein homolog (SmMAK16), putative	Sjp 0203340|MAK16 protein homolog, putative	gi|256080140 MAK16 protein homolog (SmMAK16) [Schistosoma mansoni] RecName: Full=Protein MAK16 homolog; AltName: Full=SmMAK16 MAK16-like protein [Schistosoma mansoni] MAK16 protein homolog (SmMAK16), putative [Schistosoma mansoni] (e-115/cov=81%/id=83%)	ATAGACTGTGAGTAGCTTCTCCAACATACAAAACTGGGACCAGTTGAATTCATTTGTTCA
Q2_P19357	C802062.1	0.949735	up	1.60365	1.36286	0.891834	0.258052	0.388139	0.900907	2.90091	Smp_012930	Sense	inosine-5-monophosphate dehydrogenase, putative	Sjp 0061360|ko:K00088 IMP dehydrogenase [EC1.1.1.205], putative	gi|256072875 inosine-5-monophosphate dehydrogenase [Schistosoma mansoni] inosine-5-monophosphate dehydrogenase, putative [Schistosoma mansoni] (0.0/cov=79%/id=99%)	CACTCGCCTGTCAATTACTGTTATTTCGTATACGCCATCTTTTAAATTAGTTCTACATTG
Q2_P01085	C802527.1	0.949735	up	0.950257	1.05324	1.00961	1.06943	-0.0766761	0.801171	2.80117	Smp_123640	Sense	serine/threonine kinase	Sjp 0030520|ko:K08291 G protein-coupled receptor kinase [EC2.7.11.16], putative	gi|256070828 serine/threonine protein kinase [Schistosoma mansoni] serine/threonine kinase [Schistosoma mansoni] (6e-78/cov=99%/id=92%)	CAATGAGAATCGAGCAAGATTTTATGCCGCAGAAATCACTTTAGGTTTACAACATATGCA
Q2_P40160	JAP00769.S	0.949735	up	0.958361	0.903723	0.842695	0.90112	-0.0174756	0.717685	2.71768	gi|76154087	Sense	-	-	gi|76154087 SJCHGC03549 protein [Schistosoma japonicum] (3e-25/cov=21%/id=96%)	GATGGGTCCTGCTGTATATAGACATGTTCAACACATTAGTAATGATGATTATGAATCAAC
Q2_P18639	C800897.1	0.949735	up	0.304801	0.646352	0.891158	0.56232	0.312123	0.543351	2.54335	Smp_178810	Sense	hypothetical protein	Sjp 0209080|ko:K03039 26S proteasome regulatory subunit N9, putative	gi|256089990 hypothetical protein [Schistosoma mansoni] expressed protein [Schistosoma mansoni] (0.0/cov=83%/id=99%)	TCCGCTTTCTTGTACACCCGTTTGTAATCAACCAGCACATACTTTTAATAAATACACTCG
Q2_P20576	C803671.1	0.949735	up	0.98679	0.871576	0.839362	0.222446	0.327818	0.649598	2.6496	Smp_004680	Sense	interferon-related developmental regulator- related	Sjp 0202390|Interferon-related developmental regulator 1, putative	gi|256071198 interferon-related developmental regulator-related [Schistosoma mansoni] interferon-related developmental regulator-related [Schistosoma mansoni] (0.0/cov=91%/id=97%)	AAGTGGATTGAGGCATCATCTTCGTGAAAACCCGTACATTCGTAATCTTTTTGATCTCGG
Q2_P32576	C909242.1	0.949735	up	0.611815	0.256086	1.2481	0.889279	2.09844	1.02075	3.02075	Smp_135130	Sense	hypothetical protein	Sjp 0051190|Conserved hypothetical protein	gi|256075046 hypothetical protein [Schistosoma mansoni] expressed protein [Schistosoma mansoni] (1e-34/cov=78%/id=100%)	GGTTTCAGAACAAGTATGCGATGTGACTGTGGTATCGAGTTTCATAAACATGAAATGATT
Q2_P38343	C921287.1	0.949735	up	1.28225	0.750696	2.14032	0.581561	0.371355	1.02524	3.02524	Smp_129960	Sense	hypothetical protein	-	gi|256073176 hypothetical protein [Schistosoma mansoni] expressed protein [Schistosoma mansoni] (1e-38/cov=70%/id=94%)	TACTATGTCCGAGAAAAGTGTTTTTACGATCAGATAAGTAGGTCAGACGGACGACCAAGA
Q2_P03337	C806490.1	0.949735	up	0.582703	0.524111	0.893745	0.299144	0.351602	0.530261	2.53026	Smp_060940.x	Sense	protein kinase	Sjp 0005210|ko:K08860 eukaryotic translation initiation factor 2-alpha kinase, putative	gi|256052190 protein kinase [Schistosoma mansoni] protein kinase [Schistosoma mansoni] (e-165/cov=99%/id=91%)	TATTGACACGTAGACATACTGATCACGTGGGAACAGACCTATACATGAGTCCTGAACAAG
Q2_P40477	JAP07464.S	0.949735	up	1.58196	1.39555	0.603105	0.109226	0.848412	0.90765	2.90765	gi|256086600	Sense	-	-	gi|256086600 hypothetical protein [Schistosoma mansoni] expressed protein [Schistosoma mansoni] (5e-30/cov=57%/id=49%)	CATGCTACAACAGGTGAATTTCTAATGGAGATTGATTTAAAGCCTATTGTACTTCAAAGG
Q2_P26260	C811709.1	0.949735	up	-0.108097	1.24326	0.835189	1.27682	1.34031	0.917495	2.9175	Smp_179880	Sense	hypothetical protein	-	gi|256090328 hypothetical protein [Schistosoma mansoni] hypothetical protein [Schistosoma mansoni] (1e-39/cov=52%/id=87%)	AGCTGTTTGCAGTACGAGCGCTTACTCTTCATCGATTATTTCAGCTTGTCCAACCAAAAG
Q2_P05328	C809831.1	0.949735	up	0.475784	0.347701	1.8348	1.07708	0.774585	0.901988	2.90199	C809831.1	Antisense	-	-	No hits	GTGAGTCCACTTCCTACGTTGTTTTGCAGCTGTAAACTGACACTATACGTTGTCAAACAT
Q2_P26694	C812332.1	0.949735	up	1.52234	2.2044	0.896688	0.634559	0.218692	1.09533	3.09533	Smp_168820	Sense	hypothetical protein	Sjp 0301690|expressed protein	gi|256087051 hypothetical protein [Schistosoma mansoni] expressed protein [Schistosoma mansoni] (1e-98/cov=98%/id=81%)	CCACTTGGGCATCGTCAATTATGCCCACTCAATATAAATCAATCAATAAACCTAATGAAA
Q2_P21120	C804409.1	0.949735	up	1.13266	1.24756	1.56275	0.493569	0.0926041	0.905829	2.90583	Smp_048620	Sense	exosome complex exonuclease rrp45 (polymyositis/scleroderma autoantigen 1) (ribosomal rna processing protein 45), putative	Sjp 0087950|ko:K03678 exoribonuclease related to ribonuclease PH, putative	gi|256079799 exonuclease rrp45 [Schistosoma mansoni] exosome complex exonuclease rrp45 (polymyositis/scleroderma autoantigen 1) (ribosomal rna processing protein 45), putative [Schistosoma mansoni] (2e-99/cov=77%/id=94%)	TTCTAGTTGATCCTACTGCTCGTGAAGAACTTATCCTGACTGGTGGACGTGTATTACTTG
Q2_P05349	C809867.1	0.949735	up	2.84639	2.62112	0.900731	1.0794	0.0999372	1.50951	3.50951	Smp_014820	Sense	hypothetical protein	Sjp 0109110|expressed protein	gi|256073277 hypothetical protein [Schistosoma mansoni] expressed protein [Schistosoma mansoni] (5e-81/cov=80%/id=78%)	ATCAAATCCTAGTGCTAATCAGACTCCTGAGCATACTGTTATGCTATTTTGTGATCCAAG
Q2_P12261	C908157.1	0.949735	up	0.791723	0.898099	2.42884	0.972648	0.378965	1.09406	3.09406	Smp_139830	Sense	integrin alpha repeat domain-containing, putative	Sjp 0020250|IPR011046,WD40-like,domain-containing	gi|256076810 integrin alpha repeat domain-containing [Schistosoma mansoni] integrin alpha repeat domain-containing, putative [Schistosoma mansoni] (2e-43/cov=99%/id=100%)	ACCAAGTGGAGGATTTGCACATTTACATCGAAAATTTGAAAAATACCACGATATAGTTGC
Q2_P38785	JAP02599.S	0.949735	up	0.822397	1.0817	1.71139	0.621641	0.159791	0.879383	2.87938	gi|76155266	Sense	-	-	gi|76155266 SJCHGC09362 protein [Schistosoma japonicum] (5e-25/cov=31%/id=81%)	AGGTGAACTTGCTGAGTTGAATGATCAGCGTGTTAATTTACGTGCACAACTTCAACATTT
Q2_P06008	C810787.1	0.949735	up	0.672614	0.89031	1.3619	0.0779192	0.806585	0.761866	2.76187	Smp_180990	Sense	dachshund homolog, putative	-	gi|256090660 dachshund homolog [Schistosoma mansoni] dachshund homolog, putative [Schistosoma mansoni] (e-149/cov=89%/id=90%)	TTCACTTGATAATAAAGTACGCCTTAGAGAATGTCTCACACAATTAGTCGGCTTCTCTTT
Q2_P04063	C807611.1	0.949735	up	0.872352	1.52745	1.40067	0.709648	0.0231988	0.906664	2.90666	Smp_038530	Sense	map kinase phosphatase, putative	Sjp 0104300|ko:K04459 dual specificity phosphatase, putative	gi|256077845 map kinase phosphatase [Schistosoma mansoni] map kinase phosphatase, putative [Schistosoma mansoni] (e-148/cov=99%/id=99%)	GGCGGGTCATCGTATTCCGATATGTTTTCTAGAACATCGAATGATTTATTACCAAATAAA
Q2_P24592	C809106.1	0.949735	up	1.25765	1.13122	0.841759	0.313186	0.254989	0.759761	2.75976	Smp_019950	Sense	protein phosphatase 1 inhibitor potentiated by protein kinase C, putative	-	gi|256074267 protein phosphatase 1 inhibitor potentiated by protein kinase C [Schistosoma mansoni] protein phosphatase 1 inhibitor potentiated by protein kinase C, putative [Schistosoma mansoni] (6e-54/cov=31%/id=88%)	TTGTATGCCTTTTTGGACTCACCTAGTGTCTTGTAACTTTCAACAGACACACTCCATCTG
Q2_P17054	C918260.1	0.949735	up	0.259921	1.11669	0.55825	0.752095	0.432213	0.623833	2.62383	Smp_141860	Sense	heat containing protein, putative	-	gi|256077454 heat containing protein [Schistosoma mansoni] heat containing protein, putative [Schistosoma mansoni] (2e-78/cov=89%/id=97%)	ATCACTGAACAAAAATGGATTGCATTAGAACCTTTATCAAACTCAACCTGTTTACACCTC
Q2_P16492	C917185.1	0.949735	up	0.469272	1.68065	2.36089	1.72618	0.0892945	1.26526	3.26526	Smp_180070	Sense	gem-associated protein 5 (gemin5), putative	-	gi|256090402 gem-associated protein 5 (gemin5) [Schistosoma mansoni] gem-associated protein 5 (gemin5), putative [Schistosoma mansoni] (3e-52/cov=99%/id=98%)	GATAAGTTAACTGTGTCAAAAGAAAATCCTGTCGTGGAGGTTGACTTGCTTGGTGAAAAG
Q2_P13617	C910883.1	0.949735	up	1.0956	0.35329	0.50871	0.49068	0.478128	0.585281	2.58528	Smp_144430	Sense	formin-like	Sjp 0309230|Formin-like protein 3, putative	gi|256078318 formin-like [Schistosoma mansoni] formin-like [Schistosoma mansoni] (9e-43/cov=87%/id=100%)	GAACTAGGTCAAGATGTAACAGATCGTATTTATCATCAATTGCCAACATCTGATGAAATG
Q2_P38586	JAP07312.C	0.949735	up	0.588115	0.579939	1.37385	0.363875	0.544099	0.689976	2.68998	gi|28190030	Sense	-	-	gi|28190030 putative AFG3-like protein 2 [Schistosoma japonicum] (2e-49/cov=40%/id=99%)	GAAGTTAGGAAACTTGTTCAGTCTGCCTACGAAAGAACACTTACGATATTAAGAGAAAAA
Q2_P18286	C800460.1	0.949735	up	1.29821	1.92772	0.676982	0.473908	0.395996	0.954562	2.95456	Smp_003440	Sense	SPFH domain / Band 7 family protein, putative	Sjp 0208060|expressed protein	gi|256070955 stomatin-related [Schistosoma mansoni] stomatin-related [Schistosoma mansoni] (e-127/cov=54%/id=90%)	GAACGAGCAGTACTATTTCGCCTTGGAAGACTGGTATCTGCAACTGCTAAAGGTCCAGGA
Q2_P23111	C807147.1	0.949735	up	1.27262	2.25871	0.639562	0.0530771	1.59876	1.16455	3.16455	Smp_174940	Sense	hypothetical protein	-	gi|257216472 putative Transmembrane protein 57 [Schistosoma japonicum] (e-121/cov=89%/id=59%)	GTGTAATTCCTGTGCGTAGTTTTGTGGGATCAAATAATCCTAATAGCGTATTTAGCAATT
Q2_P26294	C811756.1	0.949735	up	1.09113	0.462506	1.51215	0.182575	0.859238	0.821521	2.82152	gi|256069251	Sense	-	-	gi|256069251 threonyl-tRNA synthetase [Schistosoma mansoni] threonyl-tRNA synthetase, putative [Schistosoma mansoni] (6e-47/cov=96%/id=87%)	TGACTTAAACACTCACCGACCTGTCATTATTCATAGAGCTATTTCGGGCTATTCGGCTCA
Q2_P20421	C803448.1	0.949735	up	0.543687	0.788123	1.76182	0.366589	0.748877	0.84182	2.84182	Smp_136540	Sense	DNAj-related	-	gi|256075591 DNAj-related [Schistosoma mansoni] DNAj-related [Schistosoma mansoni] (e-127/cov=60%/id=89%)	CGTCCTGGTCATCCACCAATAAGAAAAGAAACATTTCGATCAACTTCAACTAAAATTGAA
Q2_P39804	JAP08040.C	0.949735	up	1.6803	1.4742	1.02086	0.647661	0.0205735	0.968719	2.96872	Sjc_0109120	Sense	-	Sjp 0109120|expressed protein	gi|56753431 SJCHGC07178 protein [Schistosoma japonicum] (3e-58/cov=44%/id=100%)	GTTCCACGACCACATTTCTCAGATTCTTTACATTCTGCAGTTAACTATCATCAAAATTCA
Q2_P05039	C809197.1	0.949735	up	0.79925	0.920434	2.45847	0.890452	0.412146	1.09615	3.09615	Smp_174930	Antisense	hypothetical protein	-	gi|256088781 ADP-ribosylation factor-like 13 arl13 [Schistosoma mansoni] ADP-ribosylation factor-like 13, arl13 [Schistosoma mansoni] (e-116/cov=89%/id=100%)	GTTCGAACAAATTTGTTTGAGAAAGTTGATCAGAGAGACAAAAATTCCAGTCTATCCGAA
Q2_P35517	C915178.1	0.949735	up	0.646551	1.12996	2.07264	1.06707	0.154181	1.01408	3.01408	Smp_125910	Sense	rhogef and pleckstrin domain protein, putative	Sjp 0303270|FERM, RhoGEF and pleckstrin domain-containing protein 2, putative	gi|256071692 rhogef and pleckstrin domain protein [Schistosoma mansoni] rhogef and pleckstrin domain protein, putative [Schistosoma mansoni] (8e-60/cov=75%/id=80%)	CACAAATGTTACAACGAGCTGTAACAAGTGTTCATGTCTGTTGGCATAGATGTTTCACAC
Q2_P06170	C810964.1	0.949735	up	0.234592	0.425629	0.885912	0.51626	0.577948	0.528068	2.52807	Sjc_0204810	Sense	-	Sjp 0204810|Eukaryotic translation initiation factor 2A, putative	gi|256089124 nuclease-related [Schistosoma mansoni] nuclease-related [Schistosoma mansoni] (e-165/cov=83%/id=83%)	GTGGCACATATCCAGCTTCATTCAATAATGAATGTGCTCACCCAGTTGCATCAGACCCGA
Q2_P38875	JAP05867.S	0.949735	up	0.925099	1.54173	1.26356	0.32672	0.261667	0.863755	2.86375	gi|257206070	Sense	-	-	gi|257206070 adiponectin receptor 2 [Schistosoma japonicum] (6e-24/cov=29%/id=100%)	CTACCTATAGATTATCAGAAGGTGATTGTCGTCCATCAGATGAGATTCTTACCAAGGAAA
Q2_P09120	C902780.1	0.949735	up	1.2347	1.1574	0.717897	0.0334766	0.725997	0.773894	2.77389	Smp_042210	Sense	origin recognition complex subunit, putative	Sjp 0305760|expressed protein	gi|256078574 origin recognition complex subunit [Schistosoma mansoni] origin recognition complex subunit, putative [Schistosoma mansoni] (2e-15/cov=98%/id=97%)	GATTCCAATAGTTGCTTCGCTTGGACCTGAACACGATCGTATTGAACCAGTGCAATTTAT
Q2_P39495	JAP03721.C	0.949735	up	1.17281	1.10397	3.01863	1.87588	-0.0155978	1.43114	3.43114	Sjc_0059970	Sense	-	Sjp 0059970|ko:K03323 equilibrative nucleoside transporter, ENT family, putative	gi|56755431 SJCHGC05481 protein [Schistosoma japonicum] (0.0/cov=74%/id=91%)	ACTATCCGTATTTCCGGCAGTTCAGTCACGTGTTAGACCAATAAATCCAGAATATTTTAT
Q2_P25105	C809773.1	0.949735	up	0.652858	1.27048	0.994002	0.645302	0.100199	0.732568	2.73257	Smp_019430	Sense	hypothetical protein	-	gi|256074149 hypothetical protein [Schistosoma mansoni] hypothetical protein [Schistosoma mansoni] (e-128/cov=58%/id=86%)	GACTAAAGTTGCTGTAGGTTATTCTTACTGGTGTCAATTTCAGTACAATCGTTTATCTCA
Q2_P11553	C906831.1	0.949735	up	0.206534	0.747042	0.567192	0.631598	1.31295	0.693063	2.69306	Smp_142690	Antisense	nAChR subunit (ShAR1-beta2-like)	-	No hits	CGTTATCATGGCTTTTACACTTCTTTTTCCATATCTGTCAGATAGACAATGAGTTCTCAT
Q2_P05591	C810328.1	0.949735	up	0.345539	0.419605	0.718655	0.276846	0.710762	0.494281	2.49428	Smp_019620.x	Sense	hypothetical protein	-	gi|256074192 hypothetical protein [Schistosoma mansoni] expressed protein [Schistosoma mansoni] (e-101/cov=87%/id=100%)	ACCACCTGTATTAAAAGGGGTTGTCGCTCGAACAGAACGTAAAAGTCGAAAACGGAAAAA
Q2_P13968	C911537.1	0.949735	up	1.76974	0.500846	0.782898	0.55494	0.54769	0.831222	2.83122	Smp_122850	Sense	host cell factor-related	-	gi|256070578 host cell factor-related [Schistosoma mansoni] host cell factor-related [Schistosoma mansoni] (1e-42/cov=56%/id=96%)	CTTGGGGTTCGGTGCCTACTGCAGATGCTTATATTTTGCAGATTCAAAAGTATGATGTTT
Q2_P01276	C802948.1	0.949735	up	0.862677	1.72508	-0.228414	1.79268	1.80395	1.19119	3.19119	gi|256090523	Sense	-	-	gi|256090523 prion-like-(q/n-rich)-domain-bearing protein protein [Schistosoma mansoni] prion-like-(q/n-rich)-domain-bearing protein protein [Schistosoma mansoni] (2e-56/cov=98%/id=93%)	GGTCCACCCATATGTCTTATGTCTCATGAACATTTTCAAACTTTAAATCTTATCGGAGAA
Q2_P35572	C915243.1	0.949735	up	-0.0294372	1.71293	1.40154	0.814061	0.912492	0.962317	2.96232	Smp_123320	Sense	helicase, putative	-	gi|256070735 helicase [Schistosoma mansoni] helicase, putative [Schistosoma mansoni] (1e-79/cov=97%/id=87%)	GTTCCAATTGGGAATTCTGAAAATTCATCACCCTCATCATCAACAGAAAAGGAGATTAAA
Q2_P16525	C917254.1	0.949735	up	0.569732	0.663042	1.67127	0.288112	0.905009	0.819434	2.81943	Smp_077850	Sense	actin, putative	Sjp 0134170|Actin, putative	gi|256085496 actin [Schistosoma mansoni] actin, putative [Schistosoma mansoni] (1e-77/cov=99%/id=99%)	GCGGAAGAACATCCTGTTGCAGCCACATCCATCTCACGTGATTTTGCACGGCTTTTAAAA
Q2_P24216	C808619.1	0.949735	up	1.10723	1.43158	2.83796	0.538244	0.440572	1.27112	3.27112	Smp_140200	Sense	hypothetical protein	Sjp 0066510|IPR002100,Transcription factor, MADS-box,domain-containing	gi|256076973 hypothetical protein [Schistosoma mansoni] conserved hypothetical protein [Schistosoma mansoni] (1e-43/cov=77%/id=98%)	GTCCATCAAGTATTATTCCTACTTATGAAGTTTCATCATCTCATCTGGTAGATCAATCAG
Q2_P06070	C810852.1	0.949735	up	0.244114	0.365004	0.534143	0.781957	0.515971	0.488238	2.48824	Smp_151770	Sense	mitochondrial ribosomal protein L2, putative	Sjp 0010210|ko:K02886 large subunit ribosomal protein L2, putative	gi|256081136 mitochondrial ribosomal protein L2 [Schistosoma mansoni] mitochondrial ribosomal protein L2, putative [Schistosoma mansoni] (0.0/cov=55%/id=100%)	CGTTGGTGTTCTTGGTCATCTGTACGATAAGGAGTACAAATGCTACAAATCTTAAAAATT
Q2_P27331	C813386.1	0.949735	up	0.570335	1.05637	0.818187	0.405575	0.230992	0.616292	2.61629	Smp_126740	Sense	protein kinase	-	gi|256072015 protein kinase [Schistosoma mansoni] protein kinase [Schistosoma mansoni] (4e-78/cov=94%/id=79%)	CCGACAACATCATCCATTACAATGCCAACACCAATGTTTAATCAAAATGTATCCAATTCT
Q2_P31265	C906647.1	0.949735	up	0.672503	1.13807	0.678751	0.610264	0.131447	0.646208	2.64621	Smp_134790	Sense	transcription initiation factor iid, 28 kD subunit-related	Sjp 0007650|ko:K03135 transcription initiation factor TFIID subunit D9, putative	gi|256074941 transcription initiation factor iid 28 kD subunit-related [Schistosoma mansoni] transcription initiation factor iid, 28 kD subunit-related [Schistosoma mansoni] (2e-25/cov=98%/id=100%)	CAGTTAAATCGATTCGAAACATTTCGTAGAGCTACATTTACTAAAGCTGTAGTAAGACGA
Q2_P30293	C904782.1	0.949735	up	0.316938	0.418936	1.08436	0.462222	0.682884	0.593067	2.59307	Smp_151510	Sense	hypothetical protein	Sjp 0089660|ko:K08991 crossover junction endonuclease MUS81, putative	gi|256081054 hypothetical protein [Schistosoma mansoni] expressed protein [Schistosoma mansoni] (7e-81/cov=99%/id=89%)	ATGCAGATTCCTGGATGTTCTGGTCCAAAAATCACTTCAATTATGGAAAAATATCCTACT
Q2_P23734	C807985.1	0.949735	up	1.53223	1.43502	0.807926	0.847077	-0.0282189	0.918807	2.91881	Smp_131870	Sense	syntaxin binding protein-1,2,3, putative	Sjp 0007200|Protein ROP, putative	gi|256052056 syntaxin binding protein-123 [Schistosoma mansoni] syntaxin binding protein-1,2,3, putative [Schistosoma mansoni] (5e-92/cov=88%/id=100%)	GGGTGGTATAAATGAAGAAAATCTAGCTAAATTAGTTCAACATGCTCAAATCCCATCATC
Q2_P01035	C802430.1	0.949735	up	1.18031	0.791291	1.33763	0.0413032	0.647255	0.799558	2.79956	gi|256083277	Sense	-	-	gi|256083277 hypothetical protein [Schistosoma mansoni] expressed protein [Schistosoma mansoni] (e-169/cov=79%/id=92%)	CTCTACCAACACTTGTCAATCTTACAATCAATGAAGATGGAATAAGTAATGCAATCGAAG
Q2_P03225	C806298.1	0.949735	up	1.67357	1.96865	2.05813	0.0414732	0.427629	1.23389	3.23389	Smp_080120.x	Sense	activin receptor, putative	-	gi|67773459 TBRII [Schistosoma mansoni] (9e-75/cov=56%/id=73%)	ACTCTCTTCCACCGGACACTATGAGACATGTAAATATTTAGCCTCAGATCTATTGTATCC
Q2_P20686	C803836.1	0.949735	down	-0.944043	-1.12157	-2.08745	-0.898595	-0.591992	-1.12873	0.87127	C803836.1	Sense	-	-	No hits	ATGGAAAGATAAGGGCCATGATAGGGGACAGTGAAGGAGAGACAGTGGGGTTGGCAGTGG
Q2_P36380	C916416.1	0.949735	down	-0.974998	-0.895141	-2.12276	-0.539045	-1.32478	-1.17135	0.828655	C916416.1	Sense	-	-	No hits	TACGAATACGTAAGCGGTGAAGTATGTCAAAGCGTTGAGTTATTTATGGTTTCAGTAATT
Q2_P27333	C813388.1	0.949735	down	-1.12622	-0.950927	-0.920807	-0.299205	-0.673669	-0.794166	1.20583	Smp_070920.x	Antisense	SLAP , putative	-	No hits	TTGTTCTGCACACAGACGTACGGAGAAAAGAACAATAGAAAGCCCGTGAGAAGCAAAGGC
Q2_P36443	C916583.1	0.949735	down	-0.359864	-0.523404	-0.8258	-0.66904	-0.591621	-0.593946	1.40605	C916583.1	Sense	-	-	No hits	CGCGGACCAATAAAACTAAGGAGAGAACAAGTAGCAAAACAATATATCCCATTGATATTA
Q2_P03411	C806594.1	0.949735	down	-0.602904	-1.08082	-1.2216	-0.566036	-1.85475	-1.06522	0.934778	gi|295402429	Sense	-	-	gi|295402429 putative transcriptional regulator [Geobacillus thermoglucosidasius C56-YS93] putative transcriptional regulator [Geobacillus thermoglucosidasius C56-YS93] (3e-24/cov=99%/id=47%)	TTAACTCTATAAATAACGCCCATAACTCCATAAATAAAGAGTCAAACTCCCTAAACAGCC
Q2_P07340	C812812.1	0.949735	down	-1.47616	-1.13715	-0.906991	-0.548155	-0.488903	-0.911473	1.08853	C812812.1	Antisense	-	-	No hits	TGTTTATCAGATGTGATTGTAAGAAGGAAAGTGAGTAGAGTAGAGTAGATAGAAAGCTCC
Q2_P20409	C803432.1	0.949735	down	-1.19417	-0.965476	-1.73722	-0.497774	-0.654745	-1.00988	0.990122	Smp_068710	Sense	hypothetical protein	-	gi|256083718 hypothetical protein [Schistosoma mansoni] expressed protein [Schistosoma mansoni] (e-105/cov=49%/id=100%)	CCTCCAACGTATAGTCTAAATTCATTGGAACGTTGTCTAGAAACTTTTGGTTTGTAAAAC
Q2_P00122	C800376.1	0.949735	down	-1.23676	-1.21154	-0.647627	-0.338259	-0.910284	-0.868894	1.13111	gi|256087610	Sense	-	-	gi|256087610 hypothetical protein [Schistosoma mansoni] expressed protein [Schistosoma mansoni] (3e-28/cov=82%/id=45%)	AGGGGGTTTTGAAGGGCCCGTTTTCCCCGGGATAAAGGGAAAGTTCCCCCCTCCTTTTTT
Q2_P02650	C805298.1	0.949735	down	-0.921007	-0.606577	-0.395675	-0.738282	-0.505507	-0.63341	1.36659	Smp_074470	Sense	30S ribosomal protein S12 family member, putative	-	gi|256084813 30S ribosomal protein S12 [Schistosoma mansoni] 30S ribosomal protein S12 family member, putative [Schistosoma mansoni] (8e-64/cov=65%/id=91%)	TCTCTAAGCCTCCTGTTCCAAATGCTAAATCGAGCGATTATTTCCGCGTCGGTCAGTTTG
Q2_P06342	C811188.1	0.949735	down	-0.582405	-1.57971	-0.987757	-1.03251	-0.485563	-0.933589	1.06641	C811188.1	Antisense	-	-	No hits	ACGTAGAAAGTTTAAGAAAAACGATTGTGTGGAGCAGTAATAGACTGATATGTTGGGGGC
Q2_P19616	C802374.1	0.949735	down	-0.608694	-0.688892	-0.691755	-0.34219	-0.467751	-0.559856	1.44014	Smp_033610	Sense	hypothetical protein	-	gi|256077014 hypothetical protein [Schistosoma mansoni] expressed protein [Schistosoma mansoni] (1e-63/cov=43%/id=100%)	CAGAATCTTTTAGGGTCTCGATATAACGGAGTAATAATAGATGGTATTTTCAGAACCTAC
Q2_P10144	C904250.1	0.949735	down	-1.12641	-1.18107	-1.20741	-0.784705	-0.228483	-0.905616	1.09438	Smp_006590	Antisense	hypothetical protein	-	gi|256079307 hypothetical protein [Schistosoma mansoni] hypothetical protein [Schistosoma mansoni] (2e-09/cov=47%/id=60%)	ATCATCGAAATGATAGCACAGAAGTTGTCAATTCAAGGAAATTAAGTACAGATGGCCGAA
[truncated: 1,415 more rows]

## Sheet: up-regulated, sense
Oligo-ID	Contig	q-value(%)	Regulation	TRIKI/DMSO 1	TRIKI/DMSO 2	TRIKI/DMSO 3	TRIKI/DMSO 5	TRIKI/DMSO 6	Average log2ratio (Treated/Control)	NR Gene (Sma, Sjc, GI or Contig)	Transcript	Gene annotation Smp	Gene annotation Sjc	Gene annotation GI
[truncated: 1,765 more rows]

[truncated: 4 more sheets: down-regulated, sense, up-regulated, antisense, down-regulated, antisense, Validation]
