# Supplementary material for: Transcriptome Analyses of Inhibitor-treated Schistosome Females Provide Evidence for Cooperating Src-kinase and TGFβ Receptor Pathways Controlling Mitosis and Eggshell Formation
Source: PLoS Pathog. 2013 Jun 13;9(6):e1003448. doi: 10.1371/journal.ppat.1003448 (PMC3681755; doi:10.1371/journal.ppat.1003448)
Supplement: Table S3 — Gene Ontology categories enriched with differentially transcribed genes following TRIKI-treatment. Gene Ontology categories are listed enriched with differentially transcribed genes following TRIKI-treatment (including up- and down-regulated categories). (XLSX) [file ppat.1003448.s006.xlsx]

## Sheet: up-regulated
Supplementary Table S3: Gene Ontology catergories enriched with differentially transcribed genes following TRIKI-treatment
GO category	ID	Name	p-Value	p-Value (Adj)	Study Count	Population Count	Annotated genes
Bilogical process	GO:0034660	ncRNA metabolic process	5.7442e-06	0.0140676	68	174	Sjc_0015200, Sjc_0018490, Sjc_0204760, Smp_009520, Smp_012540, Smp_012860, Smp_019130, Smp_020200, Smp_023360.x, Smp_026700, Smp_031010, Smp_031040.x, Smp_035360, Smp_037460.x, Smp_037640, Smp_037930, Smp_041450, Smp_047860, Smp_048080, Smp_048620, Smp_051420.x, Smp_053510.x, Smp_057020, Smp_057230, Smp_063230, Smp_069600, Smp_077670, Smp_082860, Smp_084810, Smp_086450.x, Smp_094060, Smp_096200, …

## Sheet: down-regulated
Supplementary Table S3: Gene Ontology catergories enriched with differentially transcribed genes following TRIKI-treatment
GO category	ID	Name	p-Value	p-Value (Adj)	Study Count	Population Count	Annotated genes
Cellular component	GO:0019866	organelle inner membrane	1.56945e-06	0.00169971	18	92	GI:226470870, Sjc_0213840, Smp_000680, Smp_016130, Smp_017090, Smp_022460, Smp_033610, Smp_038630, Smp_053700, Smp_058130.2, Smp_061560, Smp_064330, Smp_066200, Smp_121130, Smp_140480, Smp_168770, Smp_171900, Smp_180390
	GO:0005739	mitochondrion	4.36251e-05	0.0224087	25	204	C805338.1, GI:226470870, Sjc_0213840, Smp_000680, Smp_008770, Smp_010380, Smp_016130, Smp_017090, Smp_022430, Smp_022460, Smp_023010, Smp_033610, Smp_038630, Smp_053700, Smp_058130.2, Smp_061560, Smp_062830.2, Smp_064330, Smp_066200, Smp_068760, Smp_121130, Smp_140480, Smp_168770, Smp_171900, Smp_180390
	GO:0044429	mitochondrial part	6.20738e-05	0.0224087	21	136	C805338.1, GI:226470870, Sjc_0213840, Smp_000680, Smp_016130, Smp_017090, Smp_022460, Smp_033610, Smp_038630, Smp_053700, Smp_058130.2, Smp_061560, Smp_062830.2, Smp_064330, Smp_066200, Smp_068760, Smp_121130, Smp_140480, Smp_168770, Smp_171900, Smp_180390
	GO:0031975	envelope	0.000118945	0.029985	21	155	GI:226470870, Sjc_0213840, Smp_000680, Smp_016130, Smp_017090, Smp_022460, Smp_033610, Smp_038080.2, Smp_038630, Smp_053700, Smp_058130.2, Smp_061560, Smp_062830.2, Smp_064330, Smp_066200, Smp_082710.3, Smp_121130, Smp_140480, Smp_168770, Smp_171900, Smp_180390
	GO:0031967	organelle envelope	0.000138435	0.029985	20	144	GI:226470870, Sjc_0213840, Smp_000680, Smp_016130, Smp_017090, Smp_022460, Smp_033610, Smp_038080.2, Smp_038630, Smp_053700, Smp_058130.2, Smp_061560, Smp_062830.2, Smp_064330, Smp_066200, Smp_121130, Smp_140480, Smp_168770, Smp_171900, Smp_180390
