# Supplementary material for: Transcriptome Analyses of Inhibitor-treated Schistosome Females Provide Evidence for Cooperating Src-kinase and TGFβ Receptor Pathways Controlling Mitosis and Eggshell Formation
Source: PLoS Pathog. 2013 Jun 13;9(6):e1003448. doi: 10.1371/journal.ppat.1003448 (PMC3681755; doi:10.1371/journal.ppat.1003448)
Supplement: Table S4 — Networks of enriched molecules identified by IPA using the data set of differentially transcribed genes following TRIKI-treatment. This is a list of networks of enriched molecules identified by Ingenuity Pathway Analysis (IPA) of genes differentially transcribed following TRIKI-treatment. (XLSX) [file ppat.1003448.s007.xlsx]

## Sheet: Tabelle1
Supplementary Table S4: Networks of enriched genes identified by IPA using the data set of differentially transcribed genes following TRIKI-treatment
Network number	Associated function	Oligo-ID	Contig	NR Gene (Sma, Sjc, GI or Contig)	Probe Strand against NR Gene	q-value(%)	Regulation	Ratio average	RefSeq	Symbol	Synonym(s)	Entrez Gene Name	Location	Family
1	Gene expression, protein synthesis, amino acid metabolism	Q2_P21198	C804504.1	Smp_025130	U	0.466092	down	-0.945822	NP_060517.1	RBM22	199G4, 8430430L24RIK, Cwc2, FLJ10290, fSAP47, ZC3H16	RNA binding motif protein 22	Nucleus	other
		Q2_P32708	C909481.1	Smp_106040	U	0.466092	down	-0.810207	NP_001014999.1	SLX1A/SLX1B	GIYD1, GIYD2, MGC5178, SLX1A, SLX1B	SLX1 structure-specific endonuclease subunit homolog B (S. cerevisiae)	unknown	enzyme
		Q2_P08938	C902510.1	Smp_175160	U	0.564446	down	-0.784633	NP_001121644.1	PAK3	beta-PAK, bPAK, CDKN1A, hPAK3, LOC100129569, Mpak-3, MRX30, MRX47, OPHN3, p21 ACTIVATED PROTEIN KINASE3, Pak beta, PAK3beta, Pak65alpha, Pak65beta, RP23-45O6.1, RP5-914P14.3, Stk4	p21 protein (Cdc42/Rac)-activated kinase 3	Cytoplasm	kinase
		Q2_P02650	C805298.1	Smp_074470	U	0.949735	down	-0.63341	NP_001016.1	RPS23	2410044J15Rik, Riken clone:2410029n08, S23	ribosomal protein S23	Cytoplasm	translation regulator
		Q2_P39613	JAP05326.C	gi|256078496	U	1.16148	down	-1.63918	NP_001262.3	CHD2	2810013C04RIK, 2810040A01Rik, 5630401D06RIK, AI851092, BC029703, LOC283680	chromodomain helicase DNA binding protein 2	Nucleus	enzyme
		Q2_P39847	JAP08535.C	Sjc_0308060	U	1.16148	down	-0.965151	NP_003320.2	TXN (includes EG:116484)	ADF, AW550880, EOSINOPHIL CYTOTOXICITY FACTOR, RP11-427L11.1, RP23-332H16.1, THIOREDOXIN, TRDX, TRX, TRX1, TXN1	thioredoxin	Cytoplasm	enzyme
		Q2_P27243	C813271.1	Smp_174810	U	1.26719	down	-1.68827	NP_000445.1	SOD1	ALS, ALS1, B430204E11Rik, CU/ZN-SOD, CUZNSOD, czSOD, EG667310, Gm8566, homodimer, hSod1, Ipo-1, IPOA, SOD, SODC	superoxide dismutase 1, soluble	Cytoplasm	enzyme
		Q2_P32164	C908370.1	gi|226483675	U	1.51784	down	-0.949263	NP_031388.2	NCBP2	5930413E18Rik, AA536802, AI843301, C79367, CBC2, CBP20, NCBP 20 kDa subunit, NIP1, PIG55	nuclear cap binding protein subunit 2, 20kDa	Nucleus	other
		Q2_P25161	C809857.1	Smp_082030	U	1.51784	down	-0.348898	NP_001116849.1	PARK7	CAP1, CTA-215D11.1, DJ-1, RNA-BINDING PROTEIN REGULATORY SUBUNIT, RP23-272N19.5, SP22	parkinson protein 7	Nucleus	enzyme
		Q2_P28670	C902539.1	Smp_121130	U	1.75021	down	-0.995828	NP_219480.1	MCART1	9130208E07RIK, CG7943, D130005A03, D130005A03Rik, Gm138, Mitochondrial carrier triple repeat 1, RP23-30F6.1	mitochondrial carrier triple repeat 1	Cytoplasm	other
		Q2_P35795	C915526.1	gi|60600648	U	1.75021	down	-1.24433	NP_055156.1	MTCH1	2310034O17Rik, AI255158, AU018396, C77849, CGI-64, PIG60, PSAP, RP1-90K10.1	mitochondrial carrier 1	Cytoplasm	other
		Q2_P06869	C812025.1	Smp_143780	U	2.30642	down	-0.563474	NP_006510.1	DYNLT1	AGS2, CW-1, Dynlt1-ps1, Dynlt1b, Dynlt1c, Dynlt1d, Dynlt1e, Dynlt1f, RP11-114M11.1, TCTEL1, TCTEX-1	dynein, light chain, Tctex-type 1	Cytoplasm	other
		Q2_P05692	C810439.1	Smp_002190	U	2.30642	down	-0.664801	NP_008937.1	NUDT21	3110048P04Rik, 5730530J16RIK, AU014860, AW549947, CFIM25, CPSF5	nudix (nucleoside diphosphate linked moiety X)-type motif 21	Nucleus	other
		Q2_P07470	C812951.1	Smp_032920.x	U	2.30642	down	-0.833391	NP_076973.1	OBFC2B	2610036N15RIK, hSSB1, LP3587, MGC2731, Nabp2, RGD1308158, SOSS-B1, SSB1	oligonucleotide/oligosaccharide-binding fold containing 2B	Nucleus	other
		Q2_P25141	C809826.1	Smp_140180	U	2.62918	down	-0.837808	NP_861974.1	TMED7	3930401E15RIK, 5830493P14Rik, AU044611, AW545765, CGI-109, LOC252889, LOC679060, p27, TRAM	transmembrane emp24 protein transport domain containing 7	Cytoplasm	transporter
		Q2_P19746	C802544.1	Smp_063090	U	0	up	1.37374	NP_001089.1	ACO2 (includes EG:11429)	Aco3, Aconitase 2, mitochondrial, Aconitate Hydratase, Mitochondrial, ACONM, D10Wsu183e, Mitochondrial Aconitase	aconitase 2, mitochondrial	Cytoplasm	enzyme
		Q2_P19872	C802703.1	Smp_077810	U	0	up	1.86093	NP_060634.2	ASUN	4933424B01RIK, C12orf11, FLJ10637, LOC686480, LOC690728, Mat89Bb, NET48	asunder, spermatogenesis regulator homolog (Drosphila)	unknown	other
		Q2_P32512	C909060.1	Smp_101300	U	0	up	1.71125	NP_085911.2	DDX11/DDX12P	4732462I11RIK, CHL1, CHLR1, CHLR2, DDX11, DDX12, DDX12P, KRG2, MGC133249, MGC9335	DEAD/H (Asp-Glu-Ala-Asp/His) box polypeptide 11	Nucleus	enzyme
		Q2_P00233	C800732.1	Smp_192360	U	0	up	0.946796	NP_003746.2	EIF3G	D0Jmb4, EIF3-DELTA, EIF3-P42, EIF3-P44, EIF3S4, Eukaryotic translation initiation factor 3 (p42 subunit), p44, TU-189B2	eukaryotic translation initiation factor 3, subunit G	Cytoplasm	translation regulator
		Q2_P19093	C801725.1	Smp_064530	U	0	up	0.620919	NP_057175.1	EIF3L	0610011H21Rik, AL022311.1, D15N1e, EIF3EIP, Eif3ip, EIF3S11, EIF3S6IP, HSP-66Y, HSPC021, HSPC025, MGC37328, MSTP005, PAF67	eukaryotic translation initiation factor 3, subunit L	Cytoplasm	other
		Q2_P01062	C802476.1	Smp_031010	U	0	up	1.79461	NP_055555.1	EIF4A3	2400003O03Rik, DDX48, EIF4AIII, hNMP265, KIAA0111, mKIAA0111, NMP265, NUK34, rCG 33565, RP23-13O17.1	eukaryotic translation initiation factor 4A3	Nucleus	enzyme
		Q2_P26283	C811740.1	Smp_049730.x	U	0	up	1.93623	NP_004680.2	MTA1		metastasis associated 1	Nucleus	transcription regulator
		Q2_P24580	C809090.1	Smp_167240	U	0	up	0.852555	NP_056146.1	NCSTN	9430068N19Rik, AA727311, APH2, D1Dau13e, Kiaa0253, mKIAA0253, NCT, NICASTRIN, RP11-517F10.1	nicastrin	Plasma Membrane	peptidase
		Q2_P33110	C910167.1	Smp_123490	U	0	up	0.950454	NP_073624.2	NMNAT1	2610529L11Rik, 5730441G13Rik, D4Cole1e, NMNAT, PNAT1, RP23-173D8.7	nicotinamide nucleotide adenylyltransferase 1	Nucleus	enzyme
		Q2_P08803	C902307.1	Smp_103320	U	0	up	1.18903	NP_006591.1	NUDC	c15, HNUDC, MNUDC, NPD011, RP23-137L22.6, SIG-92, Silg92	nuclear distribution gene C homolog (A. nidulans)	Cytoplasm	other
		Q2_P24683	C809208.1	Smp_145810.x	U	0	up	0.633696	NP_001036083.1	PARP2	ADPRT2, ADPRTL2, ADPRTL3, Aspartl2, C78626, pADPRT-2	poly (ADP-ribose) polymerase 2	Nucleus	enzyme
		Q2_P10075	C904153.1	Smp_163190	U	0	up	2.24504	NP_579918.1	RAD17 (includes EG:19356)	9430035O09Rik, CCYC, HRAD17, MmRad24, R24L, RAD17SP, RAD24	RAD17 homolog (S. pombe)	Nucleus	other
		Q2_P38288	C920972.1	Smp_131890	U	0	up	0.929254	NP_004202.2	SLC6A5	GLYT-2, NET1, prestin	solute carrier family 6 (neurotransmitter transporter, glycine), member 5	Plasma Membrane	transporter
		Q2_P23191	C807247.1	Smp_064860	U	0	up	1.16571	NP_006810.1	STIP1	HOP, IEF-SSP-3521, mSTI1, P60, SIP1, STI1, STI1L, Stress-induced phosphoprotein 1	stress-induced-phosphoprotein 1	Cytoplasm	other
		Q2_P00167	C800522.1	Smp_003990	U	0	up	1.05635	NP_000356.1	TPI1	AI255506, LOC500959, RGD1563601, TIM, TPI, Triosephosphate isomerase, Triosephosphate isomerase 1	triosephosphate isomerase 1	Cytoplasm	enzyme
		Q2_P04129	C807740.1	Smp_003980	U	0.134133	up	0.962863	NP_005177.2	CAPN1	CALCIUM ACTIVATED NEUTRAL PROTEASE, CALPAIN I, CALPAIN1, CANP, CANP1, CANPL1, Capa-1, MU-CALPAIN, MU-CALPIN, muCANP, muCL, PIG30	calpain 1, (mu/I) large subunit	Cytoplasm	peptidase
		Q2_P26822	C812524.1	Smp_136730	U	0.134133	up	1.07257	NP_001900.1	CTSD	CATD, CATHEPSIN D, Cathespin D, CD, CLN10, CPSD, LOC196214	cathepsin D	Cytoplasm	peptidase
		Q2_P19688	C802468.1	Smp_049600.x	U	0.134133	up	0.550478	NP_006251.1	DNAJC3	58kda Inhibitor Of RNA Activated Protein Kinase, AA408985, AU067833, Dnajc3a, Dnajc3b, HP58, LOC144871, LOC63880, mp58, P58, P58IPK, p58K, Pkip58, PRKRI	DnaJ (Hsp40) homolog, subfamily C, member 3	Cytoplasm	other
		Q2_P05631	C810372.1	Smp_005180	U	0.134133	up	0.628473	NP_002085.2	GSPT1	551G9.2, AI314175, AI326449, AV307676, C79774, eRF3a, ETF3A, G1st, Gst-1-hs, GST1, Guanine nucleotide regulatory protein 1	G1 to S phase transition 1	Cytoplasm	translation regulator
		Q2_P07390	C812866.1	Smp_138180.x	U	0.134133	up	0.540221	NP_003918.1	MBD2	DEMETHYLASE, DMTase, LOC684150, MBD2a, NY-CO-41	methyl-CpG binding domain protein 2	Nucleus	transcription regulator
		Q2_P39113	JAP00978.C	Sjc_0042380	U	0.134133	up	0.826768	NP_057030.3	PELO	AA409897, AI852218, CGI-17, Pelota, PRO1770	pelota homolog (Drosophila)	Nucleus	other
		Q2_P25384	C810136.1	Smp_019030	U	0.362291	up	0.819162	NP_001805.3	CTSC	AI047818, CATC, CATHEPSIN C, CPPI, DIPEPTIDYL PEPTIDASE I, DPP-I, DPP1, HMS, JP, JPD, PALS, PLS, Preprodipeptidyl Peptidase1	cathepsin C	Cytoplasm	peptidase
		Q2_P18270	C800442.1	Smp_097180	U	0.362291	up	0.983438	NP_001002010.1	NT5C3	1600024P05Rik, 2610206B05Rik, 3110004A18RIK, AI842776, cN-III, HSPC233, lupin, Nt5y, p36, P5'N-1, P5N1, PN-1, PN-I, PSN1, UMPH, UMPH1	5'-nucleotidase, cytosolic III	Cytoplasm	phosphatase
		Q2_P20638	C803762.1	Smp_079310	U	0.362291	up	0.807041	NP_006818.3	TMED10	1110014C03Rik, ENSMUSG00000078916, Gm4024, LOC634748, P23, p24, p24 delta1, P24(DELTA), p24D, S31I125, S31III125, TMP21, TMP21I	transmembrane emp24-like trafficking protein 10 (yeast)	Cytoplasm	transporter
		Q2_P23542	C807726.1	Smp_069130.x	U	0.403696	up	0.802395	NP_006635.2	HSPH1	AI790491, Heat shock protein 105 kda, hsp-E7I, HSP105, HSP105A, HSP105B, HSP110, KIAA0201, NY-CO-25, RP11-173P16.1	heat shock 105kDa/110kDa protein 1	Cytoplasm	other
		Q2_P29205	C903288.1	Smp_124320	U	0.403696	up	0.844968	NP_057040.2	MRPL4 (includes EG:363023)	1110017G11Rik, CDABP0091, CGI-28, L4mt, MNCb-3848	mitochondrial ribosomal protein L4	Cytoplasm	other
		Q2_P18009	C800143.1	Smp_056760	U	0.403696	up	0.714672	NP_000909.2	P4HB	DSI, ERBA2L, ERp59, GIT, GLUTATHIONE INSULIN TRANSHYDROGENASE, P4Hbeta, PDI, Pdi1, Pdi2, PDIA1, PDIR, PHDB, PO4DB, PO4HB, PROHB, Prolyl 4-hydroxylase, PROTEIN DISULFIDE ISOMERASE, RP23-84C12.2, Thbp	prolyl 4-hydroxylase, beta polypeptide	Cytoplasm	enzyme
		Q2_P28734	C902620.1	gi|115955544	U	0.429714	up	0.59553	NP_005680.1	ABCB6	1200005B17Rik, ABC, ABC14, MTABC3, PRP, umat	ATP-binding cassette, sub-family B (MDR/TAP), member 6	Cytoplasm	transporter
		Q2_P07418	C812894.1	Smp_020800	U	0.429714	up	0.858028	NP_036256.2	CHORDC1	1110001O09Rik, AA409036, CHP-1, morgana	cysteine and histidine-rich domain (CHORD) containing 1	unknown	other
		Q2_P04192	C807859.1	Smp_084380	U	0.429714	up	1.00522	NP_057291.1	CPSF3	CPSF, Cpsf 73kDa, CPSF-73, YSH1	cleavage and polyadenylation specific factor 3, 73kDa	Nucleus	enzyme
		Q2_P31715	C907424.1	Smp_131360	U	0.429714	up	1.05129	NP_065147.1	DDX24	1700055J08Rik, 2510027P10Rik, AI649272	DEAD (Asp-Glu-Ala-Asp) box polypeptide 24	Nucleus	enzyme
		Q2_P13888	C911392.1	Smp_123300	U	0.429714	up	1.25661	NP_037541.1	FST	AL033346, D2Mgi51, FOL1, FOLLISTATIN, Follistatin 288, FS, fs315, Fst-288, RATFOL1	follistatin	Extracellular Space	other
		Q2_P01335	C803063.1	gi|226490240	U	0.429714	up	1.71879	NP_787048.1	TXLNA	2600010N21Rik, AI425952, AW209241, DKFZP451J0118, HMW-BCGF, IL-14, RP23-151A15.8, RP4-622L5.4, TXLN	taxilin alpha	Extracellular Space	cytokine
		Q2_P06964	C812175.1	Smp_132870	U	0.470694	up	0.590657	NP_060096.3	DNAJB12	DJ10, mDj10	DnaJ (Hsp40) homolog, subfamily B, member 12	Cytoplasm	other
		Q2_P21010	C804259.1	Smp_146900	U	0.470694	up	0.540041	NP_060668.2	DNAJC11	dJ126A5.1, E030019A03RIK, FLJ10737, RP1-126A5.3, RP23-460D14.2	DnaJ (Hsp40) homolog, subfamily C, member 11	Cytoplasm	other
		Q2_P20072	C802959.1	Smp_054540	U	0.470694	up	0.65963	NP_036458.2	MAPRE3	AI790651, EB2, EB3, EBF3, EBF3-S, Microtubule-associated protein rp/eb family member 3, RP3	microtubule-associated protein, RP/EB family, member 3	Cytoplasm	enzyme
		Q2_P22137	C805836.1	Smp_023530	U	0.470694	up	1.03046	NP_005960.1	NAP1L4	2810410H14RIK, AI316776, D7Wsu30e, hNAP2, MGC4565, NAP1L4b, NAP2, NAP2L	nucleosome assembly protein 1-like 4	Nucleus	other
		Q2_P20746	C803915.1	Smp_064020.x	U	0.470694	up	1.70792	NP_787050.4	PAN3 (includes EG:100126012)	2700050F09RIK, A430027N15RIK, AU014670, RP11-179F17.3	PAN3 poly(A) specific ribonuclease subunit homolog (S. cerevisiae)	Cytoplasm	other
		Q2_P07732	C813310.1	Smp_104670	U	0.564446	up	0.633928	NP_005361.2	RAB8A	AA409338, MEL, RAB8	RAB8A, member RAS oncogene family	Plasma Membrane	other
		Q2_P27114	C813078.1	gi|256076059	U	0.763931	up	0.636141	NP_001731.2	CALB2	CAB29, CAL2, Calbindin2, CALRETININ, CR	calbindin 2	Cytoplasm	other
		Q2_P02595	C805227.1	Sjc_0302700	U	0.763931	up	0.680158	NP_004102.1	FEN1	AW538437, MF1, RAD2	flap structure-specific endonuclease 1	Nucleus	enzyme
		Q2_P19886	C802719.1	Smp_076990	U	0.763931	up	0.728874	NP_003301.1	TSSC1	D12Ertd604e	tumor suppressing subtransferable candidate 1	unknown	other
		Q2_P25233	C809954.1	Smp_100130.x	U	0.867387	up	1.09918	NP_006101.1	CD2BP2	1500011B02Rik, 2410024K20Rik, AW048183, FWP010, LIN1, PPP1R59, Snu40, U5-52K	CD2 (cytoplasmic tail) binding protein 2	Cytoplasm	other
		Q2_P01057	C802463.1	Smp_172270	U	0.867387	up	1.4154	NP_056270.2	CNOT6	A230103N10RIK, AA407540, AW456442, CCR4, CCR4A, KIAA1194, RGD1310783	CCR4-NOT transcription complex, subunit 6	Nucleus	other
		Q2_P03225	C806298.1	Smp_080120.x	U	0.949735	up	1.23389	NP_001607.1	ACVR2A	ACTR2A, ACTRII, ACTRIIA, ACVR2, rActR-II, RP23-139F8.3, TactrII	activin A receptor, type IIA	Plasma Membrane	kinase
		Q2_P20421	C803448.1	Smp_136540	U	0.949735	up	0.84182	NP_001034639.1	DNAJB2	2700059H22Rik, Dnaj (Hsp40) Homolog, Subfamily B, Member 10, DNAJB10, HDJ1, HSJ-1, HSPF3, LOC681650, mDj8	DnaJ (Hsp40) homolog, subfamily B, member 2	Nucleus	other
		Q2_P23734	C807985.1	Smp_131870	U	0.949735	up	0.918807	NP_001027392.1	STXBP1	AI317162, AI326233, ANC18HA, MMS10-G, Ms10g, MUNC-18, MUNC-18A, MUNC18-1, N-SEC1, NSEC1A, P67, RBSEC1, rbSec1A, rbSec1B, RP11-56D16.3, RP23-17P12.13-003, Rsly1, Sec1, Sxtbp1, UNC18, Unc18-1, Unc18h	syntaxin binding protein 1	Cytoplasm	transporter
		Q2_P05547	C810281.1	Smp_073830	U	1.16148	up	0.58588	NP_060341.2	CPSF3L	2410006F12RIK, AI853843, AU044035, CPSF73L, INT11, INTS11, RC-68, RGD1306841, RP23-242K15.19-001, RP5-890O3.8	cleavage and polyadenylation specific factor 3-like	Nucleus	other
		Q2_P07576	C813065.1	Sjc_0005880	U	1.16148	up	0.494285	NP_004721.1	ETF1	AI463371, Cl1, D5S1995, D6Ertd109e, ERF, ERF1, MGC94734, RF1, SUP45L1, TB3-1	eukaryotic translation termination factor 1	Cytoplasm	translation regulator
		Q2_P12701	C909072.1	Smp_175950	U	1.16148	up	1.3679	NP_060225.4	NSUN2	D13WSU123E, FLJ20303, MISU, RGD1311954, SAKI, TRM4	NOP2/Sun domain family, member 2	Nucleus	enzyme
		Q2_P14745	C913080.1	Smp_158850	U	1.16148	up	1.16145	NP_115496.2	RBM48	AW548102, C030048B08RIK, C7orf64, DKFZP564O0523, G45IP1, HSPC304, RGD1310794	RNA binding motif protein 48	Nucleus	other
		Q2_P03172	C806216.1	Smp_121800	U	1.16148	up	0.850984	NP_002936.1	RPA1	5031405K23Rik, AA589576, AW557552, Cb1-727, HSSB, MST075, p70Rpa1, REPA1, Replication Factor 1a, RF-A, RP-A, RP23-113D4.1, RPA32, RPA70	replication protein A1, 70kDa	Nucleus	other
		Q2_P06974	C812197.1	Smp_081570	U	1.16148	up	0.612745	NP_055205.2	SND1	AL033314, Loc56463, P100, P100-coactivator, SND p102, TDRD11, U83883	staphylococcal nuclease and tudor domain containing 1	Nucleus	enzyme
		Q2_P10838	C905323.1	Smp_062420.x	U	1.16148	up	1.09199	NP_003923.2	ST13	1110007I03RIK, 3110002K08RIK, AAG2, AW555194, FAM10A1, FAM10A4, HIP, HOP, HSPABP, HSPABP1, NA+,K+ atpase 1, P48, PRO0786, SNC6	suppression of tumorigenicity 13 (colon carcinoma) (Hsp70 interacting protein)	Cytoplasm	other
		Q2_P00286	C800900.1	Smp_028440.x	U	1.26719	up	0.689048	NP_000678.1	AHCY	AA987153, AL024110, CuBP, RP23-192A6.3, S-Adenosylhomocysteine Hydrolase, SAH HYDROLASE, SAHH	adenosylhomocysteinase	Cytoplasm	enzyme
		Q2_P21673	C805208.1	Smp_043970	U	1.26719	up	0.807713	NP_055095.2	DNAJC8	1110021D09Rik, 2010009J04RIK, AL024084, AU019262, AU044514, HSPC315, HSPC331, RP23-63D8.7, SPF31	DnaJ (Hsp40) homolog, subfamily C, member 8	Nucleus	other
		Q2_P01346	C803083.1	Smp_097660	U	1.26719	up	0.970389	NP_001958.2	EIF4A2	4833432N07Rik, BM-010, DDX2B, DKFZP434M0326, eIF-4A-II, Eif4, EIF4A, EIF4F	eukaryotic translation initiation factor 4A2	Cytoplasm	translation regulator
		Q2_P19099	C801733.1	Smp_093280	U	1.26719	up	0.618169	NP_003874.2	HDAC3	AW537363, HD3, RPD3, RPD3-2	histone deacetylase 3	Nucleus	transcription regulator
		Q2_P25226	C809941.1	Smp_031860	U	1.51784	up	0.492752	NP_001646.2	ARCN1	4632432M07Rik, ARCHAIN 1, COP1D, COPD, nur17	archain 1	Cytoplasm	other
		Q2_P23633	C807848.1	Smp_152370	U	1.51784	up	0.446886	NP_060679.1	ARFGAP1	AI115377, ARF1GAP, Arfgap, HRIHFB2281, RP11-261N11.1, RP23-397H18.1	ADP-ribosylation factor GTPase activating protein 1	Cytoplasm	transporter
		Q2_P19713	C802504.1	Smp_064400	U	1.51784	up	0.495753	NP_057558.3	C3orf19	C130022K22RIK, LOC51244, RGD1305225	chromosome 3 open reading frame 19	unknown	other
		Q2_P23723	C807971.1	Smp_092770	U	1.51784	up	0.342693	NP_036265.3	COPG2	2-COP, AW227625	coatomer protein complex, subunit gamma 2	Cytoplasm	transporter
		Q2_P26298	C811762.1	Smp_172510.x	U	1.51784	up	1.1496	NP_919259.3	DNAJC21	4930461P20RIK, 9930116P15Rik, DNAJA5, GS3, JJJ1, LOC134218	DnaJ (Hsp40) homolog, subfamily C, member 21	unknown	other
		Q2_P27182	C813167.1	Smp_058460	U	1.51784	up	1.0091	NP_003742.2	EIF3B	AL033316, AL033334, AL033369, AW208965, D12Mgi40, D5Wsu45e, Eif3, EIF3-ETA, EIF3-P110, EIF3-P116, Eif3.9, EIF3S9, LOC100041291, MGC104664, MGC131875, p116, PRT1	eukaryotic translation initiation factor 3, subunit B	Cytoplasm	translation regulator
		Q2_P19626	C802384.1	Smp_136290	U	1.51784	up	0.467284	NP_003744.1	EIF3D	66/67kDa, AA407891, EIF3-P66, eIF3-zeta, EIF3S7, MGC115774, MGC126526, MGC17258, MOE1, RP5-1119A7.12-003	eukaryotic translation initiation factor 3, subunit D	Cytoplasm	translation regulator
		Q2_P07804	C813434.1	Smp_152710.x	U	1.51784	up	0.496413	NP_004823.1	GSTO1	AA407097, AI194287, AU018802, Glutathione S-Transferase Omega 1, GSH-dependent DHA Reductase, GST HOMOLOG, GSTTLp28, GSTX, P28, RP11-99N20.1	glutathione S-transferase omega 1	Cytoplasm	enzyme
		Q2_P05517	C810246.1	Smp_066820.x	U	1.51784	up	0.550759	NP_036273.1	INTS6	2900075H24Rik, AI480962, DBI-1, DDX26, DDX26A, DICE1, HDB, INT6, LRRGT00024, Notch2l, Notchl2, RP11-24B19.2	integrator complex subunit 6	Nucleus	enzyme
		Q2_P03047	C806022.1	Smp_149780	U	1.51784	up	0.742142	NP_001123368.1	SYTL4	Exophilin 2, GNPH, Gph, GRANUPHILIN, granuphilin-a, RP11-524D16 A.2, RP23-21A16.5, SLP4, slp4-a	synaptotagmin-like 4	Cytoplasm	transporter
		Q2_P19698	C802484.1	Smp_087930	U	1.75021	up	0.592285	NP_004290.2	ABCB7	AA517758, ABC7, ASAT, ATM1P, AU019072, EST140535, RP23-202N14.1	ATP-binding cassette, sub-family B (MDR/TAP), member 7	Cytoplasm	transporter
		Q2_P07092	C812390.1	Smp_137540	U	1.75021	up	0.430229	NP_665811.1	AIFM1	AIF, COXPD6, Hq, mAIF, PDCD8, RP23-35N5.1, RP3-438D16.2	apoptosis-inducing factor, mitochondrion-associated, 1	Cytoplasm	enzyme
		Q2_P33863	C911578.1	Smp_045550	U	1.75021	up	1.29253	NP_001147.1	ANXA7	AI265384, AI316497, ANNEXIN A7, ANNEXIN VII, Annexin7, ANX7, RP11-537A6.8, SNX, SYNEXIN	annexin A7	Plasma Membrane	ion channel
		Q2_P22410	C806192.1	Smp_146800	U	1.75021	up	0.926958	NP_071769.2	ATL2	2010110I21RIK, AA407293, Aip-2, ARL3IP2, ARL6IP2, atlastin2, AV334690	atlastin GTPase 2	Cytoplasm	other
		Q2_P08255	C901483.1	Smp_022470	U	1.75021	up	0.658379	NP_001974.1	ERCC1	COFS4, RAD10, UV20	excision repair cross-complementing rodent repair deficiency, complementation group 1 (includes overlapping antisense sequence)	Nucleus	enzyme
		Q2_P20345	C803336.1	Smp_124920	U	1.75021	up	0.802195	NP_055399.1	ERO1L	ERO1-alpha, ERO1-L-ALPHA, ERO1A, Ui-m-bh2.3-anx-g-02-0-u.sl, UNQ434/PRO865	ERO1-like (S. cerevisiae)	Cytoplasm	enzyme
		Q2_P07371	C812846.1	Smp_075470	U	1.75021	up	0.624372	NP_066923.3	NFS1	AA987187, HUSSY-08, IscS, m-Nfs1, m-Nfsl, NIFS, Nifs-like protein precursor, RP23-220D12.8	NFS1 nitrogen fixation 1 homolog (S. cerevisiae)	Cytoplasm	enzyme
		Q2_P19463	C802194.1	Smp_067490	U	1.75021	up	0.390581	NP_037364.1	PDCD6	ALG-2, AV299538, LOC100129491, MA-3, PEF1B, PS2	programmed cell death 6	Cytoplasm	other
		Q2_P28533	C902342.1	Smp_194610	U	1.75021	up	0.839312	NP_005035.1	PRKX	Pkare, PKX1, Putative serine/threonine kinase, RP23-91C19.5	protein kinase, X-linked	Cytoplasm	kinase
		Q2_P37233	C917931.1	Smp_107840	U	1.75021	up	0.449113	NP_002892.1	RCN1 (includes EG:19672)	Cbp50, FLJ37041, FLJ55835, MGC124555, PIG20, RCAL, RCN, Reticulocalbin 1, RP23-232D1.3	reticulocalbin 1, EF-hand calcium binding domain	Cytoplasm	other
		Q2_P05676	C810421.1	Smp_066670.x	U	1.75021	up	0.352521	NP_004594.1	STX1A	HPC-1, P35-1, STX1, SYN1A, SYNTAXIN 1A	syntaxin 1A (brain)	Cytoplasm	transporter
		Q2_P03261	C806353.1	Smp_145170	U	1.75021	up	1.02772	NP_114143.1	TBC1D10A	AI447804, dJ130H16.1, dJ130H16.2, EPI64, mFLJ00288, RP23-453B22.5, TBC1D10	TBC1 domain family, member 10A	Plasma Membrane	other
		Q2_P07070	C812357.1	Smp_099320	U	2.02923	up	0.545131	NP_037366.1	EIF3K	1200009C21RIK, ARG134, EIF3-p28, EIF3S12, EUKARYOTIC TRANSLATION INITIATION FACTOR 3 SUBUNIT K, HSPC029, M9, MSTP001, PLAC-24, PRO1474, PTD001	eukaryotic translation initiation factor 3, subunit K	Cytoplasm	translation regulator
		Q2_P28047	C901622.1	Smp_099850.x	U	2.02923	up	1.16751	NP_000608.1	SLC11A2	DCT1, DMT1, Dmt1 (containing IRE), mk, NRAMP2, OK/SW-cl.20, van	solute carrier family 11 (proton-coupled divalent metal ion transporters), member 2	Plasma Membrane	transporter
		Q2_P06165	C810958.1	Smp_173440	U	2.30642	up	0.711522	NP_114432.1	BRIP1	3110009N10Rik, 8030460J03Rik, BACH1, FACJ, FANCJ, FLJ90232, MGC126521, MGC126523, OF, RP23-36C4.3	BRCA1 interacting protein C-terminal helicase 1	Nucleus	enzyme
		Q2_P25229	C809950.1	Sjc_0010520	U	2.30642	up	0.501597	NP_004873.3	CIR1	1700023B02Rik, 2810021A19RIK, Cicr, CIR, RGD1309199, RP23-463K8.2	corepressor interacting with RBPJ, 1	Nucleus	transcription regulator
		Q2_P21841	C805440.1	Smp_043620	U	2.30642	up	0.45516	NP_057392.1	CMPK1	0610011D08RIK, CMK, CMPK, RGD1310116, RP11-511I2.1, RP23-295C20.4, UMK, UMP-CMPK, UMPK	cytidine monophosphate (UMP-CMP) kinase 1, cytosolic	Nucleus	kinase
		Q2_P20756	C803927.1	Sjc_0020290	U	2.30642	up	1.28234	NP_056988.3	EIF5B	A030003E17Rik, Abp7, BC018347, Eif5b-ps1, IF2, Initiation Factor M2, LOC308306, LOC686553	eukaryotic translation initiation factor 5B	Cytoplasm	translation regulator
		Q2_P04226	C807923.1	Smp_011120	U	2.30642	up	0.402842	NP_006829.1	METAP2	4930584B20RIK, A930035J23RIK, AI047573, AL024412, Amp2, AU014659, MAP2, METHIONINE AMINOPEPTIDASE2, METPEP, MNPEP, P67, p67eIF2	methionyl aminopeptidase 2	Cytoplasm	peptidase
		Q2_P26871	C812598.1	Smp_009600	U	2.30642	up	1.00951	NP_005021.2	PLK1	PLK, STPK13	polo-like kinase 1	Nucleus	kinase
		Q2_P24708	C809238.1	Smp_014660.x	U	2.30642	up	0.416476	NP_057215.2	RAB10	Ac1075, AW107754, RAS-RELATED GTP-BINDING, Similar to rab10	RAB10, member RAS oncogene family	Cytoplasm	enzyme
		Q2_P05160	C809473.1	Smp_018290	U	2.30642	up	0.610953	NP_004751.2	STK17A	DRAK1	serine/threonine kinase 17a	Nucleus	kinase
		Q2_P26709	C812356.1	Smp_019130	U	2.62918	up	0.324937	NP_006822.1	CLP1 (includes EG:10978)	AI462438, hClp1, HEAB, rCG 26812, RGD1307679, RP23-399J8.1	CLP1, cleavage and polyadenylation factor I subunit, homolog (S. cerevisiae)	Nucleus	other
		Q2_P18545	C800780.1	Smp_031710	U	2.62918	up	0.371526	NP_004535.1	NDUFA10	2900053E13Rik, CI-42k, CI-42KD, Complex I-42KD, Nadh dehydrogenase [ubiquinone] 1 alpha subcomplex subunit 10, Ndufa10l1	NADH dehydrogenase (ubiquinone) 1 alpha subcomplex, 10, 42kDa	Cytoplasm	enzyme
		Q2_P26887	C812617.1	Smp_090860	U	2.62918	up	0.438882	NP_006238.1	PPP5C	ANP receptor protein kinase, AU020526, FLJ36922, FLJ55954, P5/PPT, PP5, PPP5, PPT, Protein Phosphatase T, Protein phosphatase v-c, SERINE THREONINE PROTEIN PHOSPHATASE 5	protein phosphatase 5, catalytic subunit	Nucleus	phosphatase
2	Small molecule biochemistry, lipid metabolism, amino acid metabolism	Q2_P07364	C812839.1	Smp_069880	U	0.949735	down	-0.905987	NP_937863.1	SNRPB2	2810052G09Rik, Msl1, RP23-371L4.1, U2 snRNP B'', U2-B, U2B''	small nuclear ribonucleoprotein polypeptide B	Nucleus	other
		Q2_P40593	JAP11253.S	gi|256071371	U	1.26719	down	-1.05889	NP_542408.1	DYNLL2	1700064A15Rik, 6720463E02RIK, C87222, DLC2, DLC8, DLC8b, DNCL1B, RP23-449F16.9, RSPH22	dynein, light chain, LC8-type 2	Cytoplasm	other
		Q2_P07409	C812885.1	Smp_157680	U	1.26719	down	-0.660316	NP_036453.1	LSM4 (includes EG:25804)	GLYCINE RICH, GRP, YER112W	LSM4 homolog, U6 small nuclear RNA associated (S. cerevisiae)	Nucleus	other
		Q2_P21669	C805204.1	Smp_123170	U	1.26719	down	-0.937871	NP_066957.3	MRPL23	AL603651.6, FLJ45387, Gm13671, L23MRP, LOC100046620, Mrpl23-ps1, OTTMUSG00000013301, rL23MRP, RP23-313J15.3, RPL23, Rpl23-rs, RPL23L	mitochondrial ribosomal protein L23	Cytoplasm	other
		Q2_P02614	C805249.1	Smp_068420	U	1.26719	down	-1.28984	NP_004166.1	SNRPD3	1700043E15Rik, 2310009E13RIK, AW046420, SMALL NUCLEAR RIBONUCLEOPROTEIN D3 POLYPEPTIDE 18KDA, SMD3, SNRNP SM D3	small nuclear ribonucleoprotein D3 polypeptide 18kDa	Nucleus	other
		Q2_P16041	C916280.1	gi|256081513	U	1.51784	down	-0.74278	NP_065916.2	DHX36	2810407E23Rik, AI452301, AU022184, DDX36, G4R1, mKIAA1488, MLEL1, RHAU	DEAH (Asp-Glu-Ala-His) box polypeptide 36	unknown	enzyme
		Q2_P39465	JAP03313.C	Smp_093670	U	1.75021	down	-0.953095	NP_004698.2	ATG12 (includes EG:361321)	4931423H11Rik, A330058M13RIK, APG12, APG12L, Atg12l, FBR93, HAPG12	ATG12 autophagy related 12 homolog (S. cerevisiae)	Cytoplasm	other
		Q2_P30080	C904481.1	Smp_067980.x	U	1.75021	down	-1.10012	NP_862821.1	UBE2D2	1500034D03Rik, E2(17)KB2, E217kB, ENSMUSG00000037096, Gm9762, LOC100041725, PUBC1, RGD69425, Ubc2e, UBC4, UBC4/5, UBCH5B, Ube2d2b	ubiquitin-conjugating enzyme E2D 2	Cytoplasm	enzyme
		Q2_P39504	JAP03774.C	Sjc_0217080	U	2.02923	down	-0.979122	NP_001002249.1	ANAPC11	1110011I19Rik, APC11, Apc11p, HSPC214, R75218, RGD1561880, RP23-84C12.5	anaphase promoting complex subunit 11	Cytoplasm	enzyme
		Q2_P01401	C803175.1	Smp_044260.x	U	2.02923	down	-0.571693	NP_001124500.1	ATG10 (includes EG:641330)	5330424L23Rik, 5430428K15Rik, Agp10, AI852123, APG10, APG10L, Apg10p, Atg10l, LOC683259, pp12616	ATG10 autophagy related 10 homolog (S. cerevisiae)	Plasma Membrane	enzyme
		Q2_P25655	C810709.1	Smp_098740	U	2.02923	down	-1.00639	NP_115963.1	DPY30	2810410M20RIK, Aip1, C87842, DPY-30-LIKE, Dpy30-like protein, DPY30L, HDPY-30, LOC84661, Saf19	dpy-30 homolog (C. elegans)	Nucleus	other
		Q2_P34522	C912837.1	Smp_166120	U	2.30642	down	-0.738923	NP_057156.1	GOLT1B	2310061A22Rik, AA407874, AU024291, CGI-141, GCT1, GOT1, RGD1310691, YMR292W	golgi transport 1B	Cytoplasm	other
		Q2_P17116	C918385.1	Smp_195100	U	2.62918	down	-0.591623	NP_067000.1	LSM2	C6orf28, D17H6S56E-2, DAAP-21F2.6, Dmapl, DMPKAP, G7B, SM-X5, snRNP, YBL026W	LSM2 homolog, U6 small nuclear RNA associated (S. cerevisiae)	Nucleus	other
		Q2_P38110	C920216.1	Smp_038680	U	2.62918	down	-0.86176	NP_003087.1	SNRPG	2810024K17Rik, AL022803, D15Mgi25, EG666609, Gm8186, LOC682775, LOC686174, SMG, snRNP-G, Snrpg-ps1, Snrpgl1	small nuclear ribonucleoprotein polypeptide G	Nucleus	other
		Q2_P38771	JAP02348.S	gi|256088937	U	0	up	1.64931	NP_003174.3	ADAM17	ADAM18, Alpha Secretase, CD156B, CSVP, NISBD, TACE, TNFA CONVERTASE	ADAM metallopeptidase domain 17	Plasma Membrane	peptidase
		Q2_P19977	C802836.1	Smp_155890	U	0	up	0.770806	NP_001623.3	ALPP/ALPPL2	AKP5, ALP, ALPG, ALPP, ALPPL, ALPPL2, C77216, D1Ertd816e, EAP, FLJ61142, GCAP, PALP, PLACENTAL ALKALINE PHOSPHATASE, PLAP, RGD1565100	alkaline phosphatase, placental	Plasma Membrane	phosphatase
		Q2_P09696	C903625.1	Smp_122900	U	0	up	1.93798	NP_004032.2	ARRB1	1200006I17RIK, ARB1, ARR1, Arr2, ARRESTIN BETA 1, ARRÎ²1, AW208571, BARRES, BETA ARR1, BETA ARRESTIN 1, Beta1 Arrestin, G430100A01Rik	arrestin, beta 1	Cytoplasm	other
		Q2_P21057	C804320.1	Smp_129320	U	0	up	1.02508	NP_001244.1	CDC5L	1200002I02Rik, AA408004, CDC5, CDC5-LIKE, CEF1, dJ319D22.1, PCDC5RP, RP1-319D22.1	CDC5 cell division cycle 5-like (S. pombe)	Nucleus	other
		Q2_P21520	C804976.1	Smp_031040.x	U	0	up	1.51937	NP_060597.4	ELAC2	1110017O07Rik, D11Wsu80e, ELC2, HPC2, RP23-219K7.1	elaC homolog 2 (E. coli)	Nucleus	enzyme
		Q2_P35537	C915203.1	Smp_095370	U	0	up	2.19599	NP_000391.1	ERCC2	AA407812, AU020867, AW240756, COFS2, CXPD, EM9, MAG, TFIIH P80, TTD, XPD	excision repair cross-complementing rodent repair deficiency, complementation group 2	Nucleus	enzyme
		Q2_P21208	C804517.1	Smp_062520	U	0	up	1.88055	NP_476516.1	NAA15	5730450D16Rik, 6330400I15, AK091308, ASTBDN, Ga19, mNAT1, NARG1, NATH, NMDA receptor-regulated gene 1, Similar to tubedown 1, TBDN100, Tbdn-1, TRANSCRIPTIONAL COACTIVATOR TUBEDOWN-100, Tubedown-1	N(alpha)-acetyltransferase 15, NatA auxiliary subunit	Nucleus	transcription regulator
		Q2_P00932	C802166.1	Smp_133280	U	0	up	0.840712	NP_002878.2	RARS	2610011N19Rik, 2610037E21Rik, AL033339, Arginyl-tRNA synthetase, ARGRS, AW985894, Cytoplasmic tRNA Synthetase, DALRD1, RP23-196B5.4, RRS	arginyl-tRNA synthetase	Cytoplasm	enzyme
		Q2_P38432	JAP03245.C	Sjc_0001340	U	0	up	1.02253	NP_060547.2	RBM28	2810480G15RIK, AI503051, FLJ10377	RNA binding motif protein 28	Nucleus	other
		Q2_P12556	C908752.1	Smp_159400	U	0	up	1.13578	NP_777635.1	SEC14L3	1110069O07RIK, AJ132352, LOC100503079, MGC119366, MGC119367, MGC119368, RP23-81P12.8, TAP2	SEC14-like 3 (S. cerevisiae)	Extracellular Space	transporter
		Q2_P41111	JAP04495.C	Sjc_0069020	U	0	up	1.39803	NP_003464.1	STAM	HSE1, RGD1564499, RP23-211O3.1, STAM-1	signal transducing adaptor molecule (SH3 domain and ITAM motif) 1	Cytoplasm	other
		Q2_P23671	C807899.1	Smp_133150	U	0.134133	up	1.48265	NP_006339.2	COG5 (includes EG:100125306)	5430405C01RIK, C87247, CDG2I, D18362, FLJ41732, FLJ44289, GOLTC1, GTC90, RGD1563296	component of oligomeric golgi complex 5	Cytoplasm	transporter
		Q2_P34616	C912975.1	Smp_103460.x	U	0.134133	up	0.815454	NP_003899.2	EIF2S2	2810026E11Rik, AA408636, AA571381, AA986487, AW822225, D2Ertd303e, EIF2, EIF2B, EIF2BETA, ENSMUSG00000052825, Gm9892, PPP1R67, RP23-480H10.3	eukaryotic translation initiation factor 2, subunit 2 beta, 38kDa	Cytoplasm	translation regulator
		Q2_P21107	C804389.1	Smp_022400	U	0.134133	up	0.924884	NP_000166.2	GPI	AMF, G6PI, Glucose phosphate isomerase 1, Gnpda, GNPI, Gpi-1r, Gpi-1s, Gpi-1t, GPI1, MF, Neuroleukin, NK, NK/GPI, NLK, Org, PGI, PHI, Phosphoglucoisomerase, RP23-349I9.4, SA-36	glucose-6-phosphate isomerase	Extracellular Space	enzyme
		Q2_P36202	C916027.1	gi|256079716	U	0.134133	up	1.6559	NP_056069.2	KIF13B	5330429L19RIK, 6030414C01, AI429803, C130021D12RIK, GAKIN, KIAA0639	kinesin family member 13B	Cytoplasm	other
		Q2_P35740	C915445.1	Smp_126890	U	0.134133	up	0.788083	NP_000907.2	OXTR	OT-R, OTR1, OXYTOCIN RECEPTOR	oxytocin receptor	Plasma Membrane	G-protein coupled receptor
		Q2_P27520	C900196.1	Smp_142780	U	0.134133	up	1.35164	NP_005048.2	RBBP5	4933411J24Rik, C330016J05, RBQ3, SWD1	retinoblastoma binding protein 5	Nucleus	other
		Q2_P29220	C903315.1	Smp_129540	U	0.134133	up	1.10345	NP_003051.1	SLC22A5	CDSP, CT1, High Affinity Carnitine Transporter, jvs, Lstpl, OCTN2, OCTN2VT, RP23-303F24.2, UST2r	solute carrier family 22 (organic cation/carnitine transporter), member 5	Plasma Membrane	transporter
		Q2_P13742	C911127.1	Smp_022130	U	0.134133	up	1.46733	NP_060242.2	TBC1D22B	BC045600, C6ORF197, dJ744I24.2, RP4-744I24.2	TBC1 domain family, member 22B	unknown	other
		Q2_P27963	C901509.1	Smp_149180	U	0.134133	up	1.42756	NP_059993.2	XAF1	BIRC4BP, Fbxo39, HSXIAPAF1, RP24-450M24.4, XIAPAF1	XIAP associated factor 1	Nucleus	other
		Q2_P19865	C802690.1	Smp_158240	U	0.362291	up	1.00163	NP_000134.2	FH	FH1, FUMARASE, FUMARATE HYDRATASE, FUMURASE, HLRCC, LRCC, MCL, MCUL1, Mitochondrial Fumarase	fumarate hydratase	Cytoplasm	enzyme
		Q2_P07129	C812452.1	Smp_053900	U	0.362291	up	0.644043	NP_000512.1	HEXB	BETA HEXOSAMINIDASE, Beta-n-acetylglucosaminidase, ENC-1AS, HCC7, HEXOSAMINIDASE B, N Acetyl Beta Glucosaminidase, n-acetyl-b-glucosaminidase, NA-BETA-GASE, Nag	hexosaminidase B (beta polypeptide)	Cytoplasm	enzyme
		Q2_P17916	C800037.1	Smp_075800.x	U	0.362291	up	1.10224	NP_001008530.1	LGMN	AEP, AI746452, Asn Endopeptidase, Asparaginyl Endopeptidase, AU022324, LEGUMAIN, LGMN1, PRSC1	legumain	Cytoplasm	peptidase
		Q2_P20652	C803782.1	Smp_048660	U	0.362291	up	1.13153	NP_006383.2	NOP56	2310044F10Rik, NOL5A, RP23-20A6.6, RP4-686C3.1, SCA36	NOP56 ribonucleoprotein homolog (yeast)	Nucleus	other
		Q2_P24552	C809055.1	Sjc_0093140	U	0.362291	up	1.19227	NP_003666.1	PRPF18	2810441A10RIK, FLJ10210, hPrp18, LOC171552, Pprf18, PRP18, RP23-198D21.4	PRP18 pre-mRNA processing factor 18 homolog (S. cerevisiae)	Nucleus	transporter
		Q2_P30709	C905464.1	Smp_057230	U	0.362291	up	0.883953	NP_060297.1	SARS2	2410015F05Rik, D7Ertd353e, mtSerRS, SARS, SARSM, Serine--tRNA ligase, SerRS, SerRSmt, SERS, SYS	seryl-tRNA synthetase 2, mitochondrial	Cytoplasm	enzyme
		Q2_P18503	C800726.1	Smp_141220	U	0.403696	up	1.26488	NP_065802.1	COG6 (includes EG:310411)	4933405E16Rik, AU018618, COD2, mKIAA1134, RP11-304M3.3	component of oligomeric golgi complex 6	Cytoplasm	transporter
		Q2_P05944	C810714.1	Smp_064380	U	0.403696	up	0.964691	NP_002071.2	GOT2	AL022787, ASPATA, FABPPM, KAT4, KATIV, mAspAT, MGC102129, MGC115763, mitAAT, Mitochondrial aspartate aminotransferase	glutamic-oxaloacetic transaminase 2, mitochondrial (aspartate aminotransferase 2)	Cytoplasm	enzyme
		Q2_P23516	C807693.1	Smp_045060	U	0.429714	up	0.626751	NP_001007794.1	BUB3 (includes EG:12237)	Aa2-050, AU019800, AU021329, AU043350, AW146323, BUB3L, C78067, hBUB3	budding uninhibited by benzimidazoles 3 homolog (yeast)	Nucleus	other
		Q2_P23173	C807221.1	gi|256042241	U	0.429714	up	1.30663	NP_056201.2	COG4 (includes EG:102339)	AW554810, CDG2J, COD1, D8Ertd515e	component of oligomeric golgi complex 4	Cytoplasm	transporter
		Q2_P36022	C915806.1	gi|256078304	U	0.429714	up	0.816858	NP_004981.2	MARS	METRS, MRS, MTRNS	methionyl-tRNA synthetase	Cytoplasm	enzyme
		Q2_P36734	C917120.1	Smp_016870	U	0.429714	up	1.49702	NP_955445.1	PRC1 (includes EG:233406)	ASE1, D7Ertd348e, PROTEIN REGULATING CYTOKINESIS 1	protein regulator of cytokinesis 1	Nucleus	other
		Q2_P02698	C805376.1	Smp_131050	U	0.429714	up	0.919861	NP_002727.2	PRKAR2B	AI451071, AW061005, MGC116401, PKA RII BETA, PKA RIIB, PKARB2, PRKAR2, RATDNA, RII(beta), RII-BETA, RP23-193M19.1	protein kinase, cAMP-dependent, regulatory, type II, beta	Cytoplasm	kinase
		Q2_P03928	C807387.1	Smp_034840.x	U	0.429714	up	1.00603	NP_006752.1	YWHAE	14-3-3 EPSILON, 14-3-3 L, 14-3-3E, 14-3-3Îµ, AU019196, KCIP-1, LOC727845, MDCR, MDS, RP23-78H4.1	tyrosine 3-monooxygenase/tryptophan 5-monooxygenase activation protein, epsilon polypeptide	Cytoplasm	other
		Q2_P22752	C806657.1	Smp_163030	U	0.470694	up	1.33445	NP_056444.3	PRPF31	1500019O16RIK, 2810404O06Rik, 61K, AW554706, NY-BR-99, PRP31, RP11	PRP31 pre-mRNA processing factor 31 homolog (S. cerevisiae)	Nucleus	other
		Q2_P24234	C808647.1	Smp_077400	U	0.564446	up	0.574098	NP_071933.2	ATG3 (includes EG:171415)	2610016C12Rik, APG3, APG3-LIKE, APG3L, APG3P, Atg3l, hApg3, PC3-96, PIG1	ATG3 autophagy related 3 homolog (S. cerevisiae)	Cytoplasm	enzyme
		Q2_P18199	C800357.1	Smp_135160	U	0.564446	up	0.961405	NP_009138.1	DUSP10	2610306G15Rik, AI158871, MKP-5	dual specificity phosphatase 10	Nucleus	phosphatase
		Q2_P18866	C801432.1	Smp_091460	U	0.564446	up	0.736148	NP_001028228.1	GLUL	GLNS, Glutamine Synthase, GLUTAMINE SYNTHETASE, GS, PIG43, PIG59	glutamate-ammonia ligase	Cytoplasm	enzyme
		Q2_P19000	C801603.1	Smp_115060	U	0.564446	up	0.507188	NP_008974.5	KRR1	2610511F02Rik, AI255219, AI428520, D10Ertd773e, HRB2, RIP-1	KRR1, small subunit (SSU) processome component, homolog (yeast)	Nucleus	other
		Q2_P18011	C800145.1	Smp_142300	U	0.564446	up	0.962752	NP_005147.3	PTBP3	5830471K22Rik, AA407443, AI462022, AW107884, C86549, ROD1, RP11-165N19.1, RP23-286H14.3	polypyrimidine tract binding protein 3	Nucleus	other
		Q2_P02460	C804979.1	Smp_103570	U	0.564446	up	1.69154	NP_055815.1	STK38L	4930473A22Rik, B230328I19, NDR2, NDR2 protein kinase, Ndr54, RP23-359M3.3	serine/threonine kinase 38 like	Cytoplasm	kinase
		Q2_P19122	C801763.1	Smp_088990	U	0.763931	up	1.25025	NP_899648.1	RNF14	2310075C09Rik, 2610005D23Rik, AA986456, ARA54, AU041447, D18Ertd188e, D7Bwg0165e, HFB30, HRIHFB2038, TRIAD2	ring finger protein 14	Nucleus	transcription regulator
		Q2_P19466	C802197.1	Smp_059790.x	U	0.763931	up	0.750479	NP_001128527.1	TKT	p68, TK, TKT1, TRANSKETOLASE	transketolase	Cytoplasm	enzyme
		Q2_P18221	C800384.1	Smp_049520	U	0.763931	up	0.717293	NP_079510.1	WDR61	2700038L12RIK, 2810418I05Rik, REC14, RGD1308228, SKI8	WD repeat domain 61	unknown	other
		Q2_P32997	C909957.1	Smp_103420	U	0.867387	up	1.36815	NP_055799.2	AZI1	AZ1, Azi, Cep131, RP23-37J21.1, ZA1	5-azacytidine induced 1	Cytoplasm	other
		Q2_P38879	JAP06063.S	Sjc_0215250	U	0.867387	up	0.629145	NP_001356.1	DLG4	DLGH4, PSD-95, PSD95/SAP90, RP23-172M21.9, SAP-90, SAP90A	discs, large homolog 4 (Drosophila)	Plasma Membrane	kinase
		Q2_P07452	C812931.1	Smp_023360.x	U	0.867387	up	0.569978	NP_002100.2	HARS	Dnd1, FLJ20491, Histidyl-tRNA synthetase, HRS, MMHRS	histidyl-tRNA synthetase	Cytoplasm	enzyme
		Q2_P19675	C802450.1	Sjc_0035260	U	0.867387	up	1.01513	NP_057240.3	MTMR2	6030445P13Rik, CMT4B, CMT4B1, RP23-133A3.2	myotubularin related protein 2	Cytoplasm	phosphatase
		Q2_P40910	JAP01996.C	Sjc_0301180	U	0.867387	up	1.10103	NP_004144.2	ORC1 (includes EG:18392)	AA545195, HSORC1, MmORC1, Orc1b, ORC1L, Origin recognition, PARC1, RP23-406B13.5	origin recognition complex, subunit 1	Nucleus	other
		Q2_P24618	C809135.1	Smp_046550	U	0.949735	up	0.745896	NP_004044.3	BYSL	Bys, BYSTIN, Enp1, RP5-973N23.2	bystin-like	Cytoplasm	other
		Q2_P23059	C807072.1	Smp_130460	U	0.949735	up	1.47818	NP_113619.1	COG3 (includes EG:33562)	E430004N23, SEC34	component of oligomeric golgi complex 3	Cytoplasm	transporter
		Q2_P24626	C809145.1	Smp_132670.x	U	0.949735	up	0.581997	NP_001138417.1	MYL12B	1500001M02Rik, C77744, MLC-B, MLC20, Mlrb, MRLC2, Mrlcb, MYLC2B, MYOSIN REGULATORY LIGHT CHAIN, Nrlc, RLC-B, Rmlc	myosin, light chain 12B, regulatory	Cytoplasm	other
		Q2_P09120	C902780.1	Smp_042210	U	0.949735	up	0.773894	NP_859526.1	ORC4 (includes EG:26428)	mMmORC4, ORC4L, ORC4P, RP23-139F8.4	origin recognition complex, subunit 4	Nucleus	other
		Q2_P14224	C912008.1	Smp_143030	U	1.16148	up	1.33241	NP_003469.2	CUL5	4921514I20Rik, 8430423K24Rik, AI852817, C030032G03Rik, C330021I08Rik, VACM-1	cullin 5	Nucleus	ion channel
		Q2_P18367	C800552.1	Smp_081510	U	1.16148	up	0.48997	NP_009171.1	DUSP12	1190004O14Rik, AA027408, AW049275, DUSP1, ESTM36, GKAP, LMW-DSP4, mVH1, T-DSP4, VH1, YVH1	dual specificity phosphatase 12	Nucleus	phosphatase
		Q2_P26397	C811899.1	Smp_047370	U	1.16148	up	0.678269	NP_005909.2	MDH2 (includes EG:17448)	M-MDH, Malate Dehydrogenase, Malate dehydrogenase 1 mitochondrial, Malate dehydrogenase 2 mitochondrial, MDH, MGC:3559, MOR1	malate dehydrogenase 2, NAD (mitochondrial)	Cytoplasm	enzyme
		Q2_P07126	C812449.1	gi|256083442	U	1.16148	up	0.362296	NP_079374.2	MOGAT2	DGAT2L5, LOC683355, Mgat1l, MGAT2	monoacylglycerol O-acyltransferase 2	Cytoplasm	enzyme
		Q2_P21453	C804871.1	Smp_047200.x	U	1.16148	up	1.18974	NP_000958.1	RPL3	EG668219, F2, Gm16468, J1, L3, LOC100045885, MGC103388, MGC104284, MGC72934, OK/SW-cl.32, RP23-158L19.1, Rpl3-ps1, TARBP-B	ribosomal protein L3	Cytoplasm	other
		Q2_P41449	JAP03687.S	gi|226469876	U	1.16148	up	0.426797	NP_002813.2	TWF1 (includes EG:19230)	A6, PRTK, PTK9, TWINFILIN	twinfilin, actin-binding protein, homolog 1 (Drosophila)	Cytoplasm	kinase
		Q2_P25204	C809913.1	Smp_166240	U	1.16148	up	1.19504	NP_064581.2	XAB2	0610041O14RIK, ATH55, AV025587, HCNP, HCRN, KIAA1177, NTC90, PP3898, SYF1	XPA binding protein 2	Nucleus	other
		Q2_P27368	C813446.1	Smp_033540	U	1.26719	up	0.588005	NP_001748.1	CBR1	AW261796, Carbonyl Reductase, CBR, CR, CRN, hCBR1, Ocr, SDR21C1	carbonyl reductase 1	Cytoplasm	enzyme
		Q2_P06128	C810916.1	Smp_094050.x	U	1.26719	up	0.380298	NP_055975.1	PMPCA	1200002L24Rik, 4933435E07RIK, Alpha-MPP, INPP5E, KIAA0123, MITOCHONDRIAL PROCESSING PEPTIDASE A, MITOCHONDRIAL PROCESSING PROTEASE, MPPA, P-55, RP11-413M3.1, RP23-306D20.8	peptidase (mitochondrial processing) alpha	Cytoplasm	peptidase
		Q2_P00532	C801482.1	Smp_078420.x	U	1.26719	up	0.989842	NP_036601.2	PRPF6	1190003A07Rik, 2610031L17RIK, ANT-1, C20ORF14, hPrp6, PRP6, PUTATIVE MITOCHONDRIAL OUTER MEMBRANE PROTEIN IMPORT RECEPTOR, RGD1307103, RP23-138J20.4, TOM, U5 snRNP-associated 102 kDa, U5-102K	PRP6 pre-mRNA processing factor 6 homolog (S. cerevisiae)	Nucleus	transcription regulator
		Q2_P16787	C917757.1	Smp_029470	U	1.26719	up	0.977164	NP_003240.1	THOP1	AI131655, AI327041, EP24.15, Metalloendopeptidase, MP24.15, MP78, PZ-PEPTIDASE, THIMET, THIMET OLIGOPEPTIDASE, TOP	thimet oligopeptidase 1	Cytoplasm	peptidase
		Q2_P21738	C805301.1	Smp_082860	U	1.26719	up	0.470689	NP_776049.1	WARS	GAMMA-2, IFI53, IFP53, TRPRS, TRYPTOPHANYL TRNA SYNTHETASE, WRS	tryptophanyl-tRNA synthetase	Cytoplasm	enzyme
		Q2_P29312	C903438.1	Smp_089400	U	1.51784	up	0.520265	NP_110517.2	CTNNBL1	5730471K09Rik, C20orf33, dJ633O20.1, NAP, NYD-SP19, P14L, PP8304, RP5-1118M15.1	catenin, beta like 1	Nucleus	other
		Q2_P01648	C803607.1	Smp_031000.x	U	1.51784	up	1.39799	NP_003581.1	CUL3 (includes EG:26554)	AI467304, AW146203, mKIAA0617	cullin 3	Nucleus	enzyme
		Q2_P09228	C902963.1	Smp_134830	U	1.51784	up	0.65436	NP_055752.1	INPP5F	5830435P03Rik, AI115354, AW561896, cI-27, hSAC2, mKIAA0966, MSTP007, MSTPO47, SAC2	inositol polyphosphate-5-phosphatase F	unknown	other
		Q2_P19303	C801999.1	Smp_172160	U	1.51784	up	1.01659	NP_620147.1	LEO1	Gm185, RDL	Leo1, Paf1/RNA polymerase II complex component, homolog (S. cerevisiae)	Nucleus	other
		Q2_P17521	C919790.1	Smp_094140	U	1.51784	up	0.903296	NP_005906.2	MCM6	ASP-l1, D1Wsu22e, KI-MCM6, MCG40308, Mcmd6, Mis5, MM6, P105MCM	minichromosome maintenance complex component 6	Nucleus	enzyme
		Q2_P07361	C812836.1	Smp_071140	U	1.75021	up	0.485805	NP_001110.2	ADD1	ADDA, Adducin 1 alpha, AI256389, ALPHA ADDUCIN, RP11-520M5.1	adducin 1 (alpha)	Cytoplasm	other
		Q2_P03469	C806683.1	Smp_055990	U	1.75021	up	0.673999	NP_001117.2	ADSS	ADEH, ADS, Adss1, ADSS2, AI314886, AS, RP11-518L10.4	adenylosuccinate synthase	Cytoplasm	enzyme
		Q2_P35564	C915232.1	Smp_147430	U	1.75021	up	1.00101	NP_068775.1	GRIK2	AW124492, EAA4, GLR6, GLUK6, GLUR6, Glur beta-2, Glutamate receptor channel subunit beta2, MRT6, rCG 58533	glutamate receptor, ionotropic, kainate 2	Plasma Membrane	ion channel
		Q2_P19268	C801954.1	Smp_000040	U	1.75021	up	0.869031	NP_958931.1	KLC4	1200014P03RIK, AA408085, AW146303, bA387M24.3, KNSL8	kinesin light chain 4	unknown	other
		Q2_P26863	C812586.1	Smp_042550	U	1.75021	up	0.432231	NP_003091.2	SNX2	0610030A03Rik, MGC5204, TRG-9	sorting nexin 2	Cytoplasm	transporter
		Q2_P05153	C809458.1	Smp_082620	U	1.75021	up	0.39146	NP_005848.2	ZMPSTE24	A530043O15Rik, CAAX ENDOPROTEASE, D030046F19, FACE-1, HGPS, MADB, PRO1, RP23-227I2.2, STE24, STE24P	zinc metallopeptidase (STE24 homolog, S. cerevisiae)	Nucleus	peptidase
		Q2_P19496	C802229.1	Smp_052910	U	2.02923	up	0.364032	NP_733779.1	SKP1/SKP1P2	2610043E24Rik, 2610206H23Rik, EMC19, OCP-II, OCP2, p19A, p19B, p19Skp1, RP23-223A11.5, S phase kinase associated protein 1a, SKP1, SKP1A, SKP1B, Skp1p, SKP1P2, TCEB1L	S-phase kinase-associated protein 1	Nucleus	transcription regulator
		Q2_P12270	C908177.1	Smp_128930	U	2.02923	up	1.21478	NP_003119.2	SPTBN1	9930031C03Rik, AL033301, Beta fodrin, BETA II SPECTRIN, betaSpII, ELF, ELF1, Elf2, ELF3, KIAA4049, mKIAA4049, RP23-189P1.1, SPECTRIN BETA1, Spectrin Beta2, Spnb1, SPNB2, SPTB2	spectrin, beta, non-erythrocytic 1	Plasma Membrane	other
		Q2_P17445	C919397.1	Smp_046680	U	2.02923	up	0.376741	NP_057085.2	UTP18 (includes EG:217109)	6230425C22RIK, 6430513M13, CDABP0061, CGI-48, rCG 34052, RGD1309957, RP23-440P13.1, WDR50	UTP18 small subunit (SSU) processome component homolog (yeast)	Nucleus	other
		Q2_P21466	C804889.1	Smp_073940	U	2.02923	up	0.321368	NP_059830.1	WDR1	AIP1, D5Wsu185e, NORI-1, PNAS-29, rede	WD repeat domain 1	Extracellular Space	other
		Q2_P05587	C810324.1	Smp_148950	U	2.30642	up	0.420332	NP_714913.1	ELMOD2	9830169G11RIK, LOC686276, MGC10084	ELMO/CED-12 domain containing 2	unknown	other
		Q2_P09469	C903295.1	Smp_050830	U	2.30642	up	1.15538	NP_001002837.1	INPP5J	Inpp, INPP5, MGC129984, PI(4,5)P2, PIB5PA, PIPP	inositol polyphosphate-5-phosphatase J	Cytoplasm	phosphatase
		Q2_P18117	C800265.1	Smp_063230	U	2.30642	up	0.530228	NP_065761.1	LRRC47	2900010D03RIK, AA960559, Lrrc47 (predicted), mKIAA1185, rCG 30748, RGD1308599, RP1-286D6.3, RP23-254N4.4	leucine rich repeat containing 47	unknown	other
		Q2_P19898	C802735.1	Smp_101450	U	2.30642	up	0.844007	NP_000962.2	RPL7	humL7-1, L7, MGC117326, RIBOSOMAL PROTEIN L7, Rpl7a, Surf-3	ribosomal protein L7	Cytoplasm	transcription regulator
		Q2_P27179	C813163.1	Smp_162630.x	U	2.30642	up	0.3716	NP_003325.2	UBA1	A1S9, A1S9T, A1ST, AA989744, AMCX1, CTD-2522E6.1, E1, GXP1, POC20, RP23-394F6.2, Sbx, SMAX2, UBA1A, UBE1, UBE1X, UBIQUITIN ACTIVATING ENZYME E1	ubiquitin-like modifier activating enzyme 1	Cytoplasm	enzyme
		Q2_P18475	C800690.1	Smp_037400	U	2.62918	up	1.07034	NP_004652.2	CDC23	6030435O18, ANAPC8, APC8, CUT23, D18Ertd243e, Rabkinesin6	cell division cycle 23 homolog (S. cerevisiae)	Nucleus	enzyme
		Q2_P03659	C806966.1	Smp_166580	U	2.62918	up	0.332731	NP_077728.2	FDXR	ADR, ADRED, ADRENODOXIN REDUCTASE, ADXR, AR, Ferredoxin reductase, RP23-117K15.3	ferredoxin reductase	Cytoplasm	enzyme
		Q2_P32926	C909841.1	Sjc_0032920	U	2.62918	up	0.681682	NP_003496.1	FZD1	AW227548, DKFZp564G072, FLJ95923, Frizzled 1, Frz, FZ-1, Rfz1	frizzled family receptor 1	Plasma Membrane	G-protein coupled receptor
		Q2_P01386	C803149.1	Smp_001040	U	2.62918	up	0.411464	NP_004512.1	KIF5B	AL022807, KHC, Khc-b, Khcs, KINESIN 1, KINESIN 1 HEAVY CHAIN, KINH, KNS, KNS1, UKHC	kinesin family member 5B	Cytoplasm	other
		Q2_P18546	C800781.1	Smp_137020	U	2.62918	up	0.592486	NP_006215.1	PITPNA	PI-TPALPHA, PITP, PITPN, Pltp, RP23-136K12.7, vb, VIB1A, vibrator	phosphatidylinositol transfer protein, alpha	Cytoplasm	transporter
		Q2_P02749	C805462.1	Smp_104870	U	2.62918	up	0.607925	NP_002660.1	PLRG1	AA958940, C80566, PRL1, PRP46, PRPF46	pleiotropic regulator 1	Nucleus	transcription regulator
		Q2_P24849	C809414.1	Smp_080770	U	2.62918	up	0.585004	NP_002721.1	PRKACA	A KINASE CATALYTIC SUBUNIT, Ampk alpha1, CAK C ALPHA, Cak ca, Cs, Cs-PKA, PKA, PKA Alpha, PKA C ALPHA, Pka c subunit, PKAC, PKACA, PKCA1, PKCD	protein kinase, cAMP-dependent, catalytic, alpha	Cytoplasm	kinase
3	Cell cycle, cellular function and maintenance, molecular transport	Q2_P19938	C802783.1	Smp_079960	U	0.466092	down	-0.919977	NP_006079.1	TUBB4B	4930542G03RIK, Beta2, Class IVb Beta-Tubulin, RP13-122B23.2, RP23-132N23.7, TUBB2, Tubb2c1, TUBB2C	tubulin, beta 4B class IVb	Cytoplasm	other
		Q2_P01781	C803835.1	Smp_132620.x	U	0.867387	down	-0.897859	NP_001121132.1	MFN2	CMT2A, CMT2A2, CPRP1, D630023P19Rik, Fzo, HSG, MARF, RP23-406N5.4, RP5-1077B9.3	mitofusin 2	Cytoplasm	enzyme
		Q2_P12614	C908927.1	Smp_143060	U	0.949735	down	-0.633638	NP_004060.2	AP2S1	AI043088, AP17, AP17-DELTA, AP2 SIGMA, CLAPS2	adaptor-related protein complex 2, sigma 1 subunit	Cytoplasm	transporter
		Q2_P32137	C908296.1	Smp_003330	U	0.949735	down	-0.913722	NP_003722.2	SSNA1	1110003H09RIK, 1190004J23Rik, AA934184, N14, NA-14, RP23-132N23.16-003	Sjogren syndrome nuclear autoantigen 1	Plasma Membrane	other
		Q2_P33628	C911163.1	Smp_128840	U	1.51784	down	-0.873246	NP_002687.1	POLR2G	2410046K11Rik, A230108L04Rik, C76415, hRPB19, hsRPB7, RBP7, RPB19, RPB7, RPO2-7L	polymerase (RNA) II (DNA directed) polypeptide G	Nucleus	enzyme
		Q2_P31419	C906974.1	Smp_149200.x	U	2.02923	down	-0.361586	NP_004073.2	DCTN1	AL022633, DAP-150, DP-150, DYNACTIN P150, Glued, P135, P135 GLUED, p150, p150 GLUED	dynactin 1	Cytoplasm	other
		Q2_P21951	C805591.1	Smp_033990	U	2.02923	down	-0.877694	NP_115875.1	DCTN5	4930427E12Rik, C78178, MGC3248, RGD1305654	dynactin 5 (p25)	Cytoplasm	other
		Q2_P18904	C801478.1	gi|60692940	U	2.30642	down	-1.04173	NP_660265.2	ATP6V0E2	0610006O14RIK, ATP6V0E2L, C7ORF32, CHROMOSOME 7 OPEN READING FRAME 32, NM9.2	ATPase, H+ transporting V0 subunit e2	Cytoplasm	enzyme
		Q2_P30596	C905243.1	Smp_085650	U	2.30642	down	-0.640055	NP_001035720.1	NCALD	AI848120, D030020D09Rik, D15ERTD412E, Neurocalcin delta	neurocalcin delta	Cytoplasm	other
		Q2_P04821	C808830.1	gi|60693076	U	2.62918	down	-0.856288	NP_003936.1	ATP6V0E1	ATP6H, ATP6K, ATP6V0E, dsr-1, Dsr-1A, M9.2, V-ATPASE H, V1H, Vma21, Vma21p	ATPase, H+ transporting, lysosomal 9kDa, V0 subunit e1	Cytoplasm	transporter
		Q2_P24574	C809083.1	Smp_103830.x	U	2.62918	down	-0.720052	NP_006340.1	ZNHIT1	2700001K05Rik, CG1I, ZNFN4A1	zinc finger, HIT-type containing 1	unknown	other
		Q2_P27381	C900013.1	Smp_064240	U	0	up	1.50223	NP_115882.1	AP1M1	AA408894, Adaptin mu1, Adtm1A, AP47, CLAPM2, CLTNM, MU-1A, MU1, [m]1A	adaptor-related protein complex 1, mu 1 subunit	Cytoplasm	transporter
		Q2_P18399	C800588.1	Smp_002180.x	U	0	up	1.28712	NP_689478.1	BTF3L4	4632412E09RIK, 5730434I03Rik, AI316863, AU022207, AW552446, LOC683767, MGC23908, RGD1311774, RGD1561589, RP23-31C9.1, RP4-800M22.5	basic transcription factor 3-like 4	unknown	other
		Q2_P05391	C809969.1	Smp_171370	U	0	up	1.28349	NP_001005735.1	CHEK2	CDS1, CHK2, hCds1, HUCDS1, LFS2, PP1425, RAD53, RP11-436C9.1	checkpoint kinase 2	Nucleus	kinase
		Q2_P10726	C905109.1	Smp_193000	U	0	up	1.37074	NP_001324.2	CTSL2	1190035F06Rik, Cathepsin l, CATHEPSIN V, CATHL, CATL2, Ctsl1, Ctsl, CTSU, CTSV, fs, MEP, nkt, UNQ268/PRO305	cathepsin L2	Cytoplasm	peptidase
		Q2_P02495	C805046.1	Smp_053140	U	0	up	1.3167	NP_874368.1	KAT5	AI839539, CPLA2, ESA1, HTATIP, HTATIP1, MGC117972, PLIP, TIP, Tip55, TIP60	K(lysine) acetyltransferase 5	Nucleus	transcription regulator
		Q2_P27579	C900277.1	Smp_194520	U	0	up	1.94163	NP_892003.1	KAT8	2010203C02Rik, 5830450F21Rik, D7Ertd629e, FLJ14040, hMOF, MOF, MYST1, PP7073	K(lysine) acetyltransferase 8	Nucleus	enzyme
		Q2_P10912	C905462.1	Smp_146840	U	0	up	0.88722	NP_004813.2	NTN1	AI561871, BC019633, NETRIN1, NTN1L, RP23-25D18.4	netrin 1	Extracellular Space	other
		Q2_P03962	C807442.1	Smp_021590	U	0	up	2.22529	NP_001119576.1	RACGAP1	AI227039, AI327394, Band25, gtl11, GTPASE, HsCYK-4, ID-GAP, MGCRACGAP, mKIAA1478	Rac GTPase activating protein 1	Cytoplasm	transporter
		Q2_P22741	C806645.1	Smp_053990	U	0	up	1.27374	NP_078880.1	RPAP3	2310042P20RIK, D15Ertd682e, FLJ21908, MSPAGHETTI, Spagh	RNA polymerase II associated protein 3	unknown	enzyme
		Q2_P06722	C811786.1	Smp_007660	U	0	up	1.29719	NP_006747.1	TCEA1	GTF2S, S-II, TCEA, TF2S, TFIIS	transcription elongation factor A (SII), 1	Nucleus	transcription regulator
		Q2_P03904	C807355.1	Smp_010690	U	0.134133	up	1.65055	NP_005722.1	ARPC2	2210023N03Rik, ARC34, Arp2/3, p34, p34-Arc, PNAS-139, PRO2446	actin related protein 2/3 complex, subunit 2, 34kDa	Cytoplasm	other
		Q2_P05750	C810502.1	Smp_103200	U	0.134133	up	0.687992	NP_057078.1	ATP6V1D (includes EG:299159)	1110004P10Rik, ATP6M, Vacuolar ATPase Subunit D, VACUOLAR H ATPASE SUBUNIT D, VATD, VMA8	ATPase, H+ transporting, lysosomal 34kDa, V1 subunit D	Cytoplasm	transporter
		Q2_P20291	C803259.1	Smp_130980	U	0.134133	up	0.756916	NP_001092872.1	CCNK	AW123198, AW413594, CPR4, CYCK, CYCLIN K	cyclin K	Nucleus	other
		Q2_P34597	C912948.1	gi|26245442	U	0.134133	up	1.09925	NP_008839.2	RAC1	AL023026, D5Ertd559e, MIG5, p21-RAC, p21-Rac1, Rac, TC-25	ras-related C3 botulinum toxin substrate 1 (rho family, small GTP binding protein Rac1)	Plasma Membrane	enzyme
		Q2_P18720	C801113.1	Smp_056860	U	0.240434	up	0.770186	NP_001007469.1	SMARCB1	AU020204, BAF47, hSNFS, INI1, MGC132387, RDT, RTPS1, Sfh1p, SMARB1, SNF5, SNF5/INI1, SNF5L1, Snr1	SWI/SNF related, matrix associated, actin dependent regulator of chromatin, subfamily b, member 1	Nucleus	transcription regulator
		Q2_P19793	C802600.1	Smp_101290.x	U	0.362291	up	1.30983	NP_005713.1	ACTR2	4921510D23Rik, AA409782, Actin-like protein 2, ARP2, D6Ertd746e, RP23-19L22.1	ARP2 actin-related protein 2 homolog (yeast)	Plasma Membrane	other
		Q2_P27365	C813442.1	Smp_085520	U	0.362291	up	0.842468	NP_001687.1	ATP6V1E1	2410029D23Rik, ATP6E2, ATP6E, ATP6V1E, D6Ertd385e, E2, H+ Atpase E, P31, V-ATPASE E, Vacuolar H+ATPase 31kDa, Vma4	ATPase, H+ transporting, lysosomal 31kDa, V1 subunit E1	Cytoplasm	transporter
		Q2_P07451	C812930.1	Smp_004990	U	0.362291	up	1.04967	NP_001753.1	CCT6A	CCT-zeta, CCT-zeta-1, CCT6, Cctz, Cctz-1, Chaperonin 6a, HTR3, LOC100038887, MoDP-2, TCP-1-zeta, TCP20, TCPZ, TTCP20	chaperonin containing TCP1, subunit 6A (zeta 1)	Cytoplasm	other
		Q2_P19750	C802551.1	Smp_017360	U	0.362291	up	1.19737	NP_110379.2	TCP1	AI528772, c-cpn, CCT, CCT ALPHA, CCT1, CCTa, D6S230E, LOC435546, p63, RP23-351C7.3, T complex protein 1, T-complex protein 1 alpha subunit b, T-COMPLEX PROTEIN 1, ALPHA SUBUNIT, TCP1-ALPHA, Tp63, TRIC	t-complex 1	Cytoplasm	other
		Q2_P18327	C800505.1	Smp_008660.x	U	0.429714	up	0.769168	NP_000168.1	GSN	ADF, AGEL, GELSOLIN, Gelsolin plasma isoform, RP11-477J21.1, RP23-186B18.2	gelsolin	Extracellular Space	other
		Q2_P23467	C807639.1	Smp_036130	U	0.429714	up	0.638958	NP_005379.3	PDCL	1200011E13Rik, AW108059, PhLP, RP11-465F21.2, RP23-464H12.4	phosducin-like	Cytoplasm	enzyme
		Q2_P26671	C812297.1	Smp_163580	U	0.429714	up	0.534539	NP_002860.2	RAB6A	2610028L11Rik, AA419671, MNCb-1660, RAB6, RAB6A', Rab6b, RCO4-3	RAB6A, member RAS oncogene family	Cytoplasm	enzyme
		Q2_P20252	C803199.1	Smp_148930	U	0.429714	up	0.879413	NP_003137.1	SSRP1	C81323, FACT, FACT80, Hmg1-rs1, Hmgi-rs3, Hmgox, PREIIBF, RP23-232L15.5, T160	structure specific recognition protein 1	Nucleus	other
		Q2_P23028	C807020.1	Smp_170060	U	0.429714	up	1.32562	NP_945327.1	TH1L	2410003I03Rik, C77797, HSPC130, NELF-C, NELF-C/D, NELF-D, RP23-59M10.1, TH1	TH1-like (Drosophila)	Nucleus	other
		Q2_P23731	C807982.1	gi|256077004	U	0.470694	up	0.928602	NP_001669.3	ATP1B2	AMOG, ATPB2, ATPB2S, Na+/K+ Atpase beta2, NA,K-ATPASE BETA SUBUNIT 2, RATATPB2S, RP23-56I20.2	ATPase, Na+/K+ transporting, beta 2 polypeptide	Plasma Membrane	transporter
		Q2_P37734	C919126.1	Smp_099030	U	0.470694	up	0.844047	NP_001886.1	CSNK2A1	Ck II Alpha Subunit, CK1 ALPHA2, CK2 ALPHA, Ck2 alpha1, CK2A1, CKII, CKII alpha, Csnk2a1-rs4, MGC102141, RP23-452D3.3	casein kinase 2, alpha 1 polypeptide	Cytoplasm	kinase
		Q2_P18529	C800758.1	Smp_010820	U	0.470694	up	0.992546	NP_620121.1	PAM	PAL, PAM1, PHM	peptidylglycine alpha-amidating monooxygenase	Plasma Membrane	enzyme
		Q2_P21974	C805630.1	Smp_132690	U	0.470694	up	0.891498	NP_006657.1	RUVBL2	CGI-46, ECP51, INO80J, mp47, P47, REPTIN, RuvB like DNA helicase, RUVB2, RVB2, TIH2, TIP48, TIP49B, UPAR MRNABP	RuvB-like 2 (E. coli)	Nucleus	transcription regulator
		Q2_P19440	C802160.1	Smp_155060.x	U	0.470694	up	0.89207	NP_003002.2	SET	2610030F17Rik, 2PP2A, 5730420M11Rik, AA407739, Ab1-115, ENSMUSG00000079225, Gm9531, I-2PP2A, IGAAD, IPP2A2, PHAPII, RP11-216B9.3, RP23-261D24.1, StF-IT-1, TAF-I, TAF-IBETA, Template activating factor-1	SET nuclear oncogene	Nucleus	phosphatase
		Q2_P07462	C812942.1	Smp_063420	U	0.564446	up	0.820555	NP_036205.1	CCT5	CCT-epsilon, CCTE, Chaperonin subunit 5, Chaperonin subunit 5 (epsilon), KIAA0098, mKIAA0098, Similar to cct epsilon subunit, T-complex protein 1 epsilon, T-complex protein 1 epsilon subunit, TCP-1-epsilon, TCPE	chaperonin containing TCP1, subunit 5 (epsilon)	Cytoplasm	other
		Q2_P18268	C800439.1	Smp_135950	U	0.564446	up	0.753159	NP_001026973.1	LLGL2	9130006H11Rik, HGL, LGL2, LLGLH2, MLGL, RGD1560307, RP23-332L17.1	lethal giant larvae homolog 2 (Drosophila)	Cytoplasm	other
		Q2_P24590	C809104.1	Smp_140950	U	0.564446	up	0.6321	NP_006782.1	MORF4L1	Eaf3, FWP006, HsT17725, MEAF3, mKIAA4002, MORFRG15, MRG15, S863-6, TEG-189, Tex189	mortality factor 4 like 1	Nucleus	other
		Q2_P03603	C806879.1	Smp_150660	U	0.564446	up	0.918292	NP_477352.2	PI4KA	Pi4-kinase, PI4K-ALPHA, pi4K230, PI4KIII ALPHA, PIK4, PIK4CA, PIPK II A, PTDINS 4-KINASE, PTDINS4K II ALPHA	phosphatidylinositol 4-kinase, catalytic, alpha	Cytoplasm	kinase
		Q2_P26579	C812168.1	Smp_072640	U	0.564446	up	0.737222	NP_038470.1	STOML2	0610038F01Rik, HSPC108, MSLP2, RP23-124L1.8, SLP-2, Stmatin-like 2	stomatin (EPB72)-like 2	Plasma Membrane	other
		Q2_P35982	C915751.1	Smp_135570	U	0.763931	up	0.750821	NP_071941.1	ACTR6	2010200J04Rik, ARP6, ArpX, AU044443, CDA12, hARP6, hARPX, HSPC281, MSTP136	ARP6 actin-related protein 6 homolog (yeast)	unknown	transporter
		Q2_P25183	C809891.1	Smp_005210	U	0.763931	up	0.680925	NP_001518.2	HDAC2	D10Wsu179e, HD2, HISTONE DEACETYLASE-2, mRPD3, RGD: 619976, RPD3, YAF1, Yy1bp	histone deacetylase 2	Nucleus	transcription regulator
		Q2_P21895	C805514.1	Smp_151070	U	0.763931	up	1.12273	NP_001124297.1	SUPT5H	AL033283, AL033321, AU019549, DSIF P160, SPT5, SPT5H, TAT SF1, Tat-CT1	suppressor of Ty 5 homolog (S. cerevisiae)	Nucleus	transcription regulator
		Q2_P22138	C805837.1	Smp_029390	U	0.867387	up	0.541582	NP_001684.2	ATP6V1B2	AI194269, AI790362, ATP6B1B2, ATP6B2, Atpase H+ Transporting Lysosomal Isoform 2, HO57, R74844, V-ATPASE B2, VATB, Vma2, VPP3	ATPase, H+ transporting, lysosomal 56/58kDa, V1 subunit B2	Cytoplasm	transporter
		Q2_P02383	C804844.1	Sjc_0005140	U	0.867387	up	0.558459	NP_004921.1	CAPZB	1700120C01Rik, AI325129, CAPB, CAPPB, Cappb1, Capping protein beta 1, CAPZ, Capz beta, CPB1, CPB2, CPbeat2, CPbeta1, CPbeta2, F-Actin Capping Protein beta, F-CAPPING, RP23-247I1.3, RP4-657E11.7	capping protein (actin filament) muscle Z-line, beta	Cytoplasm	other
		Q2_P05023	C809167.1	Smp_003000	U	0.867387	up	0.595924	NP_001252.1	CDK9	C-2k, CDC2L4, CTK1, PITALRE, RP11-228B15.5, RP23-17P12.6, TAK	cyclin-dependent kinase 9	Nucleus	kinase
		Q2_P39976	JAP09816.C	Smp_077180	U	0.867387	up	1.38427	NP_001107594.1	CHEK1	C85740, CHK1, rad27	checkpoint kinase 1	Nucleus	kinase
		Q2_P16626	C917426.1	Smp_138750	U	0.867387	up	1.09558	NP_835369.1	FUT8	alpha-1,6-fucosyltransferase, N-ACETYL-BETA-D-GLUCOSAMINIDE ALPHA1,6-FUCOSYLTRANSFERASE	fucosyltransferase 8 (alpha (1,6) fucosyltransferase)	Cytoplasm	enzyme
		Q2_P06603	C811589.1	Smp_170550.x	U	0.867387	up	0.551368	NP_002078.1	GRN	acrogranin, EPITHELIN, GEP, GP88, GRANULIN, PCDGF, PEPI, PGRN, proepithelin, Progranulin, RP23-226P4.4	granulin	Extracellular Space	growth factor
		Q2_P33186	C910294.1	Smp_172530	U	0.867387	up	1.20038	NP_005905.2	MCM4	19G, AI325074, AU045576, CDC21, CDC21 homolog, CDC54, hCdc21, mcdc21, Mcmd4, mKIAA4003, P1-CDC21	minichromosome maintenance complex component 4	Nucleus	enzyme
		Q2_P18088	C800234.1	Smp_002890	U	0.867387	up	0.785891	NP_008986.2	POLR3A	9330175N20RIK, ADDH, BC053071, HLD7, hRPC155, RGD1305574, RPC1, RPC155	polymerase (RNA) III (DNA directed) polypeptide A, 155kDa	Nucleus	enzyme
		Q2_P23697	C807937.1	Smp_137870	U	0.867387	up	0.601324	NP_006795.2	STARD3	CAB1, Es64, MLN64, RP23-355L10.4	StAR-related lipid transfer (START) domain containing 3	Cytoplasm	transporter
		Q2_P16525	C917254.1	Smp_077850	U	0.949735	up	0.819434	NP_001092.1	ACTB	A-X actin, Actin beta, Actx, BETA ACTIN, BETA CA, E430023M04Rik, Melanoma x actin, PS1TP5BP1	actin, beta	Cytoplasm	other
		Q2_P27331	C813386.1	Smp_126740	U	0.949735	up	0.616292	NP_060458.3	SCYL2	AU015688, AW536445, BC030932, CVAK104, D10Ertd802e, FLJ10074, KIAA1360, RGD1305665	SCY1-like 2 (S. cerevisiae)	unknown	other
		Q2_P19208	C801874.1	Smp_018030	U	0.949735	up	0.55307	NP_005988.1	VPS72 (includes EG:100001285)	CFL1, RP11-68I18.8, Swc2, TCFL1, YL-1	vacuolar protein sorting 72 homolog (S. cerevisiae)	Nucleus	transcription regulator
		Q2_P18634	C800891.1	Smp_083080.x	U	1.16148	up	0.753567	NP_036243.1	AHSA1	AHA1, BC023857, C14orf3, HSPC322, p38	AHA1, activator of heat shock 90kDa protein ATPase homolog 1 (yeast)	Cytoplasm	other
		Q2_P26362	C811852.1	Smp_015020	U	1.16148	up	1.17612	NP_000693.1	ATP1A2	Atpa-3, AW060654, FHM2, KIAA0778, MHP2, mKIAA0778, Na+/K+ Atpase alpha2, Na+/k+ trans2, NA,K-ATPASE ALPHA SUBUNIT 2, RATATPA2, RP11-536C5.4, Sodium pump 2	ATPase, Na+/K+ transporting, alpha 2 polypeptide	Plasma Membrane	transporter
		Q2_P05822	C810581.1	Smp_129340	U	1.16148	up	0.443458	NP_000421.1	PAFAH1B1	LIS2, LIS-1, LOC100046589, MDCR, MDS, Mdsh, MMS10-U, Ms10u, PAF-AH ISOFORM 1 BETA SUBUNIT, PAFAH, PAFAH alpha, Pafaha, RP23-194P5.2	platelet-activating factor acetylhydrolase 1b, regulatory subunit 1 (45kDa)	Cytoplasm	enzyme
		Q2_P16757	C917702.1	Sjc_0066820	U	1.26719	up	0.820628	NP_001025178.1	AP1G1	AA409002, Adaptin gamma, ADTG, AU041323, AW551707, CLAPG1, D8Ertd374e, GAMMA-ADAPTIN, MGC18255	adaptor-related protein complex 1, gamma 1 subunit	Cytoplasm	transporter
		Q2_P17980	C800110.1	Smp_149900	U	1.26719	up	0.819984	NP_006420.1	CCT7	AA408524, AL022769, CCT-ETA, CCTH, Cctz, Chaperonin 7, Chaperonin subunit 7, NIP7-1, TCP1ETA	chaperonin containing TCP1, subunit 7 (eta)	Cytoplasm	other
		Q2_P20096	C802991.1	Smp_053510.x	U	1.26719	up	0.423879	NP_001340.2	DARS	5730439G15Rik, ASPARTYL-TRNA SYNTHETASE, ASPRS, DRS, DRS1, PIG40	aspartyl-tRNA synthetase	Cytoplasm	enzyme
		Q2_P18877	C801445.1	Smp_062630	U	1.26719	up	0.652431	NP_006391.1	DCTN2	2310042E05RIK, C130077D06RIK, C87049, DCTN-50, DYNAMITIN, GMP23-48K, MGC93976, p50, p50 DYNAMITIN, RBP50	dynactin 2 (p50)	Cytoplasm	other
		Q2_P16208	C916611.1	Smp_124020	U	1.26719	up	0.697991	NP_004798.3	HS6ST1	6Ost1, HS6ST	heparan sulfate 6-O-sulfotransferase 1	Plasma Membrane	enzyme
		Q2_P05628	C810369.1	Sjc_0303090	U	1.51784	up	0.609415	NP_009197.2	GPN1	2410004J02Rik, AI449615, ATPBD1A, HUSSY-23, MBDIN, NTPBP, RPAP4, XAB1	GPN-loop GTPase 1	Nucleus	transcription regulator
		Q2_P19933	C802778.1	Smp_061300	U	1.51784	up	1.22587	NP_005632.1	TAF6	AW549759, DKFZp781E21155, MGC:8964, p80, TAF(II)70, TAF(II)80, Taf2-70, TAF2E, TAF70, TAFII-70, TAFII-80, TAFII85, Tata box binding protein-associated factor, tfiid subunit	TAF6 RNA polymerase II, TATA box binding protein (TBP)-associated factor, 80kDa	Nucleus	transcription regulator
		Q2_P16203	C916602.1	Smp_053030	U	1.51784	up	0.418762	NP_057159.2	VPS36	1700010A24Rik, 2210415M20RIK, 2810408E15RIK, C13ORF9, CGI-145, EAP45, RGD1309754	vacuolar protein sorting 36 homolog (S. cerevisiae)	Cytoplasm	other
		Q2_P20423	C803451.1	gi|226470888	U	1.75021	up	0.682543	NP_001203.1	C1QBP	AA407365, AA986492, complement component 1, D11Wsu182e, DN-393H17.2, GC1Q-R, GC1QBP, HABP1, P32, p33, SF2p32	complement component 1, q subcomponent binding protein	Cytoplasm	other
		Q2_P39868	JAP08749.C	Sjc_0212280	U	1.75021	up	0.938081	NP_005175.2	CALM1 (includes others)	1500001E21RIK, AI256814, AI327027, AI461935, AL024000, AL024017, CALM, CALM2, CALM3, CALML2, CALMODULIN, CaM, CAM KINASE3, CaMA, CAMI, CAMII, DD132, EG640703, Gm7308, PHKD, PHKD2, PHKD3, R75142, rCG 20808, RNCAMIII	calmodulin 1 (phosphorylase kinase, delta)	unknown	other
		Q2_P26956	C812725.1	gi|56758722	U	1.75021	up	0.556823	NP_006127.1	CAPZA2	1110053K06RIK, AW208808, CAPPA2, Capping Protein alpha2, CAPZ, Capz Alpha2	capping protein (actin filament) muscle Z-line, alpha 2	Cytoplasm	other
		Q2_P19291	C801983.1	Smp_094420	U	1.75021	up	0.499312	NP_001484.1	GDI1	1A, GDI alpha, GDIA, GDIL, MRX41, MRX48, OPHN2, Rab-gdi-alpha, RABGD1A, RABGDIA, RHOGDI, RP23-436K3.9, XAP-4, XX-FW81657B9.1	GDP dissociation inhibitor 1	Cytoplasm	other
		Q2_P25370	C810119.1	Smp_128650.x	U	1.75021	up	0.707524	NP_056147.2	NUDCD3	AI427847, BC024322, hCG 18301, KIAA1068, mKIAA1068, NUDCL, RP23-198N14.1, RP23-28G13.2	NudC domain containing 3	unknown	other
		Q2_P29746	C904023.1	Smp_141950	U	1.75021	up	0.617093	NP_001135825.1	PPP3CB	1110063J16Rik, Calcineurin A Beta, CALCINEURIN A1, CALNA2, CALNB, Cn A beta, CnA-gamma, CNA2, Cnab, PP2Bbeta, Protein phosphatase 3 catalytic subunit beta isoform, RP11-345K20.1	protein phosphatase 3, catalytic subunit, beta isozyme	unknown	phosphatase
		Q2_P08808	C902313.1	Smp_165670	U	1.75021	up	1.13958	NP_598408.1	SLC12A6	9530023I19RIK, ACCPN, gaxp, KCC3, KCC3A, KCC3B, LOC366154, LOC687625, RP23-208E23.1	solute carrier family 12 (potassium/chloride transporters), member 6	Plasma Membrane	transporter
		Q2_P34649	C913053.1	Smp_052640	U	1.75021	up	0.890387	NP_071735.2	ZFYVE20	5330426D11RIK, RABENOSYN5	zinc finger, FYVE domain containing 20	Cytoplasm	other
		Q2_P38764	JAP02009.S	gi|256072833	U	2.02923	up	0.692761	NP_001018080.1	CORO1B (includes EG:23789)	CORONIN-2	coronin, actin binding protein, 1B	Cytoplasm	other
		Q2_P40529	JAP09103.S	gi|76154942	U	2.02923	up	1.01257	NP_005222.2	CTTN	1110020L01Rik, amplaxin, CORTACTIN, Cttnb, EMS1	cortactin	Plasma Membrane	other
		Q2_P29093	C903124.1	Smp_178700.x	U	2.02923	up	0.364923	NP_003633.1	HAT1	2410071B14Rik, AA536933, KAT1	histone acetyltransferase 1	Nucleus	enzyme
		Q2_P21944	C805581.1	Smp_002880.x	U	2.30642	up	0.677357	NP_001001937.1	ATP5A1	AI035633, AL022851, AL023067, ALPHA SUBUNIT OF THE F1F0 ATP SYNTHASE (COMPLEX V), Atp synthase (f0f1), subunit alpha, ATP synthase alpha, Atp synthase alpha chain, ATP SYNTHASE ALPHA SUBUNIT, ATP Synthase F1 alpha, ATP synthase mitochondrial f1complex, ATp: [Parsing package id...]	ATP synthase, H+ transporting, mitochondrial F1 complex, alpha subunit 1, cardiac muscle	Cytoplasm	transporter
		Q2_P36215	C916042.1	Smp_134230	U	2.30642	up	0.839745	NP_001032354.1	GGPS1	1810026C22Rik, 9530089B04Rik, AI843169, C79210, Crlf3, GGPP synthetase, GGPPS, GGPPS1, rGGPS1a, rGGPS1a1, rGGPS1a2, rGGPS1a3	geranylgeranyl diphosphate synthase 1	Cytoplasm	enzyme
		Q2_P25087	C809748.1	Smp_016250.x	U	2.30642	up	0.34403	NP_002061.1	GNAI2	C76432, G ALPHA I2, G PROTEIN ALPHA I2, Gi 2a, Gi, Alpha2 Subunit, GI2 ALPHA, GIA, GIP, GNAI2B, guanine nucleotide binding, H LUCA15.1, H LUCA16.1, I2	guanine nucleotide binding protein (G protein), alpha inhibiting activity polypeptide 2	Plasma Membrane	enzyme
		Q2_P24768	C809310.1	Smp_165980	U	2.30642	up	0.625562	NP_006457.2	POLR3F	2810411G20Rik, 3010019O03RIK, 3110032A07Rik, MGC13517, RP23-70J9.5, RPC39, RPC6	polymerase (RNA) III (DNA directed) polypeptide F, 39 kDa	Nucleus	enzyme
		Q2_P30897	C905909.1	Smp_124230	U	2.30642	up	0.721321	NP_002866.2	RAD51	AV304093, BRCC5, HRAD51, HsRad51, HsT16930, RAD51A, RECA, RECA-LIKE, RGD1563603, RP23-15I21.4	RAD51 homolog (S. cerevisiae)	Nucleus	enzyme
		Q2_P20698	C803850.1	Smp_009760	U	2.30642	up	0.650597	NP_001129174.1	YWHAZ	1110013I11RIK, 14-3-3 DELTA, 14-3-3 S1, 14-3-3 ZETA/DELTA, 14-3-3-ZETA, 14-3-3z, AI596267, AL022924, AU020854, KCIP-1, Protein kinase c inhibitor 1 beta/alpha, Protein kinase C inhibitor protein 1 zeta/delta, Tyr mono, TYROSINE 3-MONOOXYGENASE ZETA POLYPEp: [Parsing packag	tyrosine 3-monooxygenase/tryptophan 5-monooxygenase activation protein, zeta polypeptide	Cytoplasm	enzyme
		Q2_P07789	C813410.1	Smp_134400	U	2.62918	up	0.360048	NP_005711.1	ARPC1B	AA408064, AA408534, AA571392, AF007010, ARC41, AW208418, L72, p40-ARC, p41-ARC, SOP2HS	actin related protein 2/3 complex, subunit 1B, 41kDa	Cytoplasm	other
		Q2_P18142	C800291.1	Smp_015070.x	U	2.62918	up	0.35181	NP_998784.1	ATP6V1H	0710001F19Rik, AU022349, CGI-11, MSTP042, NBP1, SFD, SFDalpha, SFDbeta, VMA13	ATPase, H+ transporting, lysosomal 50/57kDa, V1 subunit H	Cytoplasm	transporter
		Q2_P21127	C804418.1	Smp_046090.x	U	2.62918	up	0.500258	NP_006576.2	CCT8	AI132397, C21orf112, Cctq, Chaperonin subunit 8, D21S246, PRED71, T-COMPLEX PROTEIN 1, THETA SUBUNIT, TCP1 THETA, Tcpq	chaperonin containing TCP1, subunit 8 (theta)	Cytoplasm	enzyme
		Q2_P18996	C801599.1	Smp_027880	U	2.62918	up	0.574123	NP_055075.1	PFDN6	DADB-159G18.5, H2-KE2, HKE2, KE-2, Major histocompatibility complex class ii, PFD6	prefoldin subunit 6	Cytoplasm	other
		Q2_P00284	C800893.1	Smp_018160	U	2.62918	up	0.442372	NP_060386.1	PIH1D1	1110061L23RIK, 4933413A04Rik, FLJ20643, NOP17, PIH1, RGD1309809	PIH1 domain containing 1	unknown	other
		Q2_P24757	C809296.1	Smp_064950	U	2.62918	up	0.386738	NP_000936.1	PPP3R1	Calcineurin B1, CALCINEURIN-B, CALNB1, CaNB1, CNB, CNB1, MCIP1, Pp2b Beta1, PP2B REGULATORY A SUBUNIT ALPHA1 (BRAIN-SPECIFIC), Pp2b Regulatory B Subunit Beta 1 (Brain-Specific), PP2B-R, RP23-32H19.1	protein phosphatase 3, regulatory subunit B, alpha	Cytoplasm	phosphatase
		Q2_P18438	C800644.1	Smp_040570.x	U	2.62918	up	0.358398	NP_004153.2	RAB5A	2410015H04Rik, AI663973, AU021172, RAB5	RAB5A, member RAS oncogene family	Cytoplasm	enzyme
		Q2_P25394	C810146.1	Smp_059810	U	2.62918	up	0.365763	NP_079351.2	THOC7	1500006O09RIK, 9230101K24RIK, FLJ23445, fSAP24, NIF3L1BP1, RGD1305475	THO complex 7 homolog (Drosophila)	Nucleus	other
4	Nucleic acid metabolism, small molecule biochemistry, DNA replication, recombination, and repair	Q2_P01860	C803988.1	gi|256072615	U	0.403696	down	-0.847388	NP_742112.1	CAMK2D	2810011D23Rik, 8030469K03Rik, CaM kinase II delta, CAM KINASE II DELTA C, CAMK1, CAMK2, CAMK2 DELTA, CAMKD, CAMKI, Camkii delta, mKIAA4163, RATCAMKI, [d]-CaMKII	calcium/calmodulin-dependent protein kinase II delta	Cytoplasm	kinase
		Q2_P02726	C805429.1	Smp_029900.x	U	0.470694	down	-1.134	NP_057143.1	PPIL1	1110060O10Rik, AI327391, CGI-124, CYCLOPHILIN-RELATED, CYPL1, hCyPX, Peptidylpropyl Isomerase - Like 1, PPIase	peptidylprolyl isomerase (cyclophilin)-like 1	Plasma Membrane	enzyme
		Q2_P24926	C809517.1	Smp_037700	U	1.16148	down	-0.706049	NP_005787.1	NUTF2	2700067I02Rik, AI115459, AI413596, AW546000, ENSMUSG00000071497, ENSMUSG00000071868, Gm10333, Gm10349, NTF2, Ntf3, Nutf2-ps1, p10, PP15	nuclear transport factor 2	Nucleus	transporter
		Q2_P21223	C804542.1	Smp_148230	U	1.75021	down	-0.542993	NP_057736.4	CRNKL1	1200013P10Rik, 5730590A01RIK, C80326, CLF, Clf1, CRN, HCRN, MSTP021, rCG 61849, RP23-125A1.4, RP5-1002M8.1, SYF3	crooked neck pre-mRNA splicing factor-like 1 (Drosophila)	Nucleus	other
		Q2_P16693	C917571.1	Smp_020770	U	1.75021	down	-0.79835	NP_001335.1	DAD1 (includes EG:13135)	AI323713, LOC100044173, OST2, RP23-6A14.1	defender against cell death 1	Cytoplasm	enzyme
		Q2_P39925	JAP09319.C	gi|226466752	U	2.30642	down	-0.814809	NP_005842.1	CDK2AP2	5830466O21Rik, Al480459, D19ERTD144E, DOC-1R, FLJ10636, LOC683786, p14	cyclin-dependent kinase 2 associated protein 2	Nucleus	other
		Q2_P07522	C813007.1	Smp_038080.x	U	2.62918	down	-0.548534	NP_002256.2	KPNB1	AA409963, IMB1, IMPNB, IMPORTIN 90, IMPORTIN BETA, Importin Beta 1, IPO1, IPOB, KAP BETA1, KARYOPHERIN BETA 1, MGC2155, MGC2156, MGC2157, MGC8315, NTF97, Nuclear factor P97, p97, Ptac97, RP23-81D2.3	karyopherin (importin) beta 1	Nucleus	transporter
		Q2_P05026	C809173.1	Smp_059980	U	0	up	0.908424	NP_000036.2	ARG1	AI, AI256583, ARGINASE I, Hyperargininemia, PGIF	arginase, liver	Cytoplasm	enzyme
		Q2_P30890	C905845.1	Smp_017750	U	0	up	1.48585	NP_001026859.1	PLAA	2410007N06, AI536418, AU018445, AW208417, D4Ertd618e, DOA1, PLA2 activating, PLA2P, PLAP, RP23-282E10.1, Ufd3	phospholipase A2-activating protein	Cytoplasm	other
		Q2_P22537	C806375.1	Smp_046020	U	0	up	0.916261	NP_002703.1	PPP1R7	2310014J01Rik, SDS22	protein phosphatase 1, regulatory subunit 7	Nucleus	phosphatase
		Q2_P34246	C912286.1	Smp_152830	U	0	up	1.27819	NP_001106271.1	SLC8A1	AI852629, AV344025, CARDIAC NA+/CA2+ EXCHANGER, D930008O12RIK, Ncx, NCX1, Ncx1.1	solute carrier family 8 (sodium/calcium exchanger), member 1	Plasma Membrane	transporter
		Q2_P18123	C800271.1	Smp_021160.x	U	0.134133	up	1.04349	NP_680480.1	PPIL2	0610009L05Rik, 1700016N17Rik, 4921520K19Rik, 4930511F14Rik, AA589416, C130078A06Rik, CYC4, CYP60, hCyP-60	peptidylprolyl isomerase (cyclophilin)-like 2	Nucleus	enzyme
		Q2_P05961	C810735.1	Smp_061650	U	0.134133	up	0.708939	NP_002806.2	PSMD11	1700089D09RIK, 1810019E17Rik, 2610024G20Rik, 2810055C24Rik, C78232, MGC3844, P44.5, Rpn6, S9	proteasome (prosome, macropain) 26S subunit, non-ATPase, 11	Cytoplasm	other
		Q2_P25077	C809737.1	Smp_052870	U	0.134133	up	0.944748	NP_055629.1	PSMD6	2400006A19RIK, p42A, P44s10, PFAAP4, RPN7, S10, SGA-113M	proteasome (prosome, macropain) 26S subunit, non-ATPase, 6	Cytoplasm	enzyme
		Q2_P24983	C809607.1	Smp_075860.x	U	0.134133	up	0.737177	NP_689926.1	STT3A	AA408947, BB081708, ITM1, RGD1565793, TMC	STT3, subunit of the oligosaccharyltransferase complex, homolog A (S. cerevisiae)	Plasma Membrane	enzyme
		Q2_P12498	C908644.1	Smp_181000	U	0.134133	up	1.75679	NP_061036.3	YOD1	9930028C20RIK, DKFZP451J1719, DUBA8, Hshin7, OTUD2, PRO0907, RP11-164O23.1	YOD1 OTU deubiquinating enzyme 1 homolog (S. cerevisiae)	unknown	enzyme
		Q2_P37838	C919310.1	Smp_035470	U	0.240434	up	0.798074	NP_005207.2	DDOST	AGE-R1, OK/SW-cl.45, OKSWcl45, OST, OST48, RP23-25C1.4, WBP1	dolichyl-diphosphooligosaccharide--protein glycosyltransferase	Cytoplasm	enzyme
		Q2_P02454	C804965.1	Smp_018460	U	0.240434	up	1.26939	NP_060895.1	PI4K2A	Pi4k2, PI4KII, PIK42A, RP11-548K23.6	phosphatidylinositol 4-kinase type 2 alpha	Cytoplasm	kinase
		Q2_P32718	C909493.1	Smp_137650	U	0.240434	up	0.780899	NP_009166.2	XPOT	1110004L07RIK, 3110065H13Rik, AI452076, C79645, EXPORTIN(TRNA), EXPORTIN-T, tRNA exportin, XPO3	exportin, tRNA (nuclear export receptor for tRNAs)	Nucleus	other
		Q2_P06784	C811889.1	Smp_065060	U	0.362291	up	1.17835	NP_733844.1	ALDH4A1	A930035F14RIK, Ahd-1, ALDH4, Aldh5a1, E330022C09, P5CD, P5CDh, P5cdhl, P5cdhs, RP11-128M10.1, RP23-334I5.1, Ssdh1	aldehyde dehydrogenase 4 family, member A1	Cytoplasm	enzyme
		Q2_P06967	C812186.1	Sjc_0068730	U	0.403696	up	0.579857	NP_002796.4	PSMC5	26s Protease Regulatory Subunit 8, LOC81827, mSUG1, p45, p45 Atpase, p45/SUG, PRS8, RP23-418O11.3, RPT6, Rtp6, S8, SUG-1, TBP10, TRIP1	proteasome (prosome, macropain) 26S subunit, ATPase, 5	Nucleus	transcription regulator
		Q2_P06823	C811945.1	Smp_039180.x	U	0.429714	up	1.21795	NP_060391.2	NPLOC4	AK129375, mKIAA1499, NPL4, RP23-82I5.6	nuclear protein localization 4 homolog (S. cerevisiae)	Nucleus	other
		Q2_P35959	C915718.1	Smp_169640	U	0.429714	up	0.566262	NP_059122.2	NUP54	3110079L04Rik, MGC13407	nucleoporin 54kDa	Nucleus	transporter
		Q2_P26948	C812710.1	Smp_172910	U	0.429714	up	1.24925	NP_002708.1	PPP2R2A	2410004D02Rik, 2ABA, B/PR55, B55A, B55ALPHA, MGC52248, mKIAA1541, PP2A, PP2A-B ALPHA, PR52A, PR55A	protein phosphatase 2, regulatory subunit B, alpha	Cytoplasm	phosphatase
		Q2_P19622	C802380.1	Smp_000740.x	U	0.429714	up	0.696086	NP_002801.1	PSMD4	AF, AF-1, angiocidin, ASF, MCB1, Proteasome 26s subunit non-atpase 4, pUB-R5, RP11-126K1.1, Rpn10, S5A	proteasome (prosome, macropain) 26S subunit, non-ATPase, 4	Cytoplasm	other
		Q2_P22851	C806787.1	Smp_138640	U	0.429714	up	0.739991	NP_036370.2	SIRT1	AA673258, RP11-57G10.3, Sir2, SIR2 ALPHA, SIR2A, SIR2L1, SIRT	sirtuin 1	Nucleus	transcription regulator
		Q2_P18284	C800457.1	Smp_043940.x	U	0.429714	up	0.558312	NP_004773.1	SNAP29	1300018G05Rik, AI891940, AU020222, BB131856, CEDNIK, GS32	synaptosomal-associated protein, 29kDa	Cytoplasm	transporter
		Q2_P01749	C803784.1	gi|156354210	U	0.429714	up	2.01553	NP_689508.3	TARS	D15Wsu59e, MGC9344, THREONYL TRNA SYNTHETASE, ThrRS, TRAS, TRS	threonyl-tRNA synthetase	Nucleus	enzyme
		Q2_P26338	C811817.1	Smp_065610.x	U	0.470694	up	0.910726	NP_872271.1	PKM2	AA414905, AL024370, AL024424, CTHBP, m-Pk, M2-Pk, OIP3, Pk-2, PK3, PKM, PKM12, Pyruvate kinase 3, Pyruvate kinase M, TCB, THBP1	pyruvate kinase, muscle	Cytoplasm	kinase
		Q2_P14133	C911845.1	Smp_105680.x	U	0.470694	up	0.773851	NP_002941.1	RPN1	AU018702, D6Wsu137e, DKFZp686B16177, OST1, RBPH1, RIBI, Ribophorin, Ribophorin i, Ribophorin1	ribophorin I	Cytoplasm	enzyme
		Q2_P05935	C810705.1	Smp_051210.x	U	0.564446	up	0.58058	NP_002258.2	KPNA3	hSRP1, importin, Importin alpha 4, IPOA4, KAP ALPHA3, Karyopherin (importin) alpha 3, KARYOPHERIN ALPHA 3, RP11-432M24.3, SRP1, SRP1GAMMA, SRP4	karyopherin alpha 3 (importin alpha 4)	Nucleus	transporter
		Q2_P20891	C804099.1	Smp_072340	U	0.564446	up	0.677963	NP_006494.1	PSMC4	26s proteasome subunit 4 ATPase, CIP21, MIP224, PROTEASOMAL ATPASE TAT-BINDING PROTEIN 7, PRS6B, RPT3, S6, S6B, TBP7	proteasome (prosome, macropain) 26S subunit, ATPase, 4	Nucleus	peptidase
		Q2_P24788	C809334.1	Smp_163720	U	0.564446	up	0.526475	NP_057093.1	SH3GLB1	AA409932, AI314629, AU015566, BIF1, CGI-61, dJ612B15.2, endophilin B1, mKIAA0491, PPP1R70	SH3-domain GRB2-like endophilin B1	Cytoplasm	enzyme
		Q2_P01206	C802804.1	Smp_071970	U	0.763931	up	0.867276	NP_001820.2	CLCN3	CLC3	chloride channel 3	Plasma Membrane	ion channel
		Q2_P20202	C803129.1	Sjc_0037110	U	0.763931	up	0.727399	NP_004068.2	CS	2610511A05Rik, 9030605P22Rik, BB234005, Cis, CITRATE SYNTHASE	citrate synthase	Cytoplasm	enzyme
		Q2_P25013	C809650.1	Smp_027340	U	0.763931	up	0.427307	NP_057217.2	INSIG2	2900053I11Rik, C730043J18Rik	insulin induced gene 2	Cytoplasm	other
		Q2_P23488	C807664.1	Smp_148510	U	0.763931	up	0.787603	NP_002697.1	PPM1B	PP2C BETA, PP2C-beta-X, Pp2c2, PP2CB, PPC2BETAX	protein phosphatase, Mg2+/Mn2+ dependent, 1B	unknown	phosphatase
		Q2_P22758	C806663.1	Sjc_0218030	U	0.763931	up	0.606747	NP_055363.1	TMOD2	LOC100048637, N-TMOD	tropomodulin 2 (neuronal)	Cytoplasm	other
		Q2_P03899	C807343.1	Smp_127730	U	0.867387	up	1.00172	NP_942127.1	ACLY	A730098H14RIK, ACL, ATP CITRATE LYASE, ATPCL, AW538652, Cce, CITRATE LYASE, CLATP, MGC124629	ATP citrate lyase	Cytoplasm	enzyme
		Q2_P19570	C802316.1	Smp_050390	U	0.867387	up	0.763485	NP_000683.3	ALDH1B1	2700007F14Rik, Aldehyde Dehydrogenase 1 B1, ALDH1B, ALDH5, ALDHX, MITOCHONDRIAL ALDEHYDE DEHYDROGENASE X, RP23-358I3.2	aldehyde dehydrogenase 1 family, member B1	Cytoplasm	enzyme
		Q2_P06958	C812164.1	Smp_146250	U	0.867387	up	0.738922	NP_000138.2	FUCA1	0610006A03Rik, 9530055J05Rik, Afuc, FUCA, RP11-45G17.1, RP23-161N17.6	fucosidase, alpha-L- 1, tissue	Cytoplasm	enzyme
		Q2_P21051	C804312.1	Smp_150690.x	U	0.867387	up	1.06962	NP_006182.2	PA2G4	AA672939, EBP1, HG4-1, Itaf45, p38-2G4, Plfap, PROLIFERATION ASSOCIATED 2G4, Proliveration-associated protein 1	proliferation-associated 2G4, 38kDa	Nucleus	transcription regulator
		Q2_P37907	C919420.1	Smp_085310.x	U	0.867387	up	1.11142	NP_002800.2	PSMD3	AI255837, AntP91a, D11Bwg1349e, P58, Psd3, RP23-395E10.2, RPN3, S3, TSTA2, Tstap91a, Tum-p91a	proteasome (prosome, macropain) 26S subunit, non-ATPase, 3	Cytoplasm	other
		Q2_P02034	C804257.1	Smp_125800	U	0.867387	up	1.05685	NP_005038.1	PSMD5	1500032A03Rik, AW475925, mKIAA0072, RP11-27I1.5, RP23-9N11.1, S5B, W91691	proteasome (prosome, macropain) 26S subunit, non-ATPase, 5	Cytoplasm	other
		Q2_P17838	C921103.1	Smp_026630	U	0.867387	up	0.562726	NP_002802.2	PSMD7	AW107203, MOV34, MOV34L, P40, Proteasome subunit 26s non-atpase 7, Rpn8, S12	proteasome (prosome, macropain) 26S subunit, non-ATPase, 7	Cytoplasm	other
		Q2_P32333	C908709.1	Smp_076530	U	0.867387	up	0.803081	NP_001041659.1	RCC1	4931417M11Rik, AI326872, CHC1, RCC1-I, RENAL CELL CARCINOMA 1, RP4-669K10.2, SNHG3-RCC1, WI1-2643G14.3	regulator of chromosome condensation 1	Cytoplasm	other
		Q2_P38875	JAP05867.S	gi|257206070	U	0.949735	up	0.863755	NP_078827.2	ADIPOR2	1110001I14RIK, ACDCR2, ADCR2, Adiponectin receptor 2, AI115388, AW554121, D6Ucla1e, PAQR2	adiponectin receptor 2	Plasma Membrane	other
		Q2_P38586	JAP07312.C	gi|28190030	U	0.949735	up	0.689976	NP_006787.1	AFG3L2	2310036I02RIK, AW260507, Emv66, FLJ25993, par, SCA28	AFG3 ATPase family gene 3-like 2 (S. cerevisiae)	Cytoplasm	peptidase
		Q2_P35572	C915243.1	Smp_123320	U	0.949735	up	0.962317	NP_004275.3	CHD1L	4432404A22Rik, ALC1, CHDL, Snf2p	chromodomain helicase DNA binding protein 1-like	Nucleus	enzyme
		Q2_P06170	C810964.1	Sjc_0204810	U	0.949735	up	0.528068	NP_114414.2	EIF2A	CDA02, D030048D22, D3ERTD194E, Eif2alpha, eIF2Î±, elF2Î±, MST089, MSTP004, MSTP089	eukaryotic translation initiation factor 2A, 65kDa	Cytoplasm	translation regulator
		Q2_P23329	C807452.1	Smp_060950	U	0.949735	up	0.448088	NP_003818.2	NAPA	1500039N14Rik, A-SNAP, ALPHA-SNAP, AW209189, hyh, NSF, RA81, SNAPA, SNARE	N-ethylmaleimide-sensitive factor attachment protein, alpha	Cytoplasm	transporter
		Q2_P28938	C902913.1	Smp_001030	U	0.949735	up	1.43796	NP_077747.1	PRKAG2	2410051C13RIK, AAKG, AAKG2, AI854673, AMPK GAMMA2, CMH6, H91620p, WPWS	protein kinase, AMP-activated, gamma 2 non-catalytic subunit	Cytoplasm	kinase
		Q2_P18639	C800897.1	Smp_178810	U	0.949735	up	0.543351	NP_002808.3	PSMD13	26s Proteasome Rpn13, 26S Proteasome Subunit p40.5, HSPC027, p40.5, Rpn9, S11	proteasome (prosome, macropain) 26S subunit, non-ATPase, 13	Cytoplasm	peptidase
		Q2_P26879	C812609.1	Smp_000730	U	1.16148	up	0.708351	NP_001654.1	ARF6	AI788669, AW496366	ADP-ribosylation factor 6	Plasma Membrane	transporter
		Q2_P17223	C918618.1	Smp_061920.x	U	1.16148	up	0.504483	NP_002865.1	RAD23B	0610007D13Rik, AV001138, HHR23B, HR23B, mHR23B, P58, RP11-131A5.1, RP23-120N11.1	RAD23 homolog B (S. cerevisiae)	Nucleus	other
		Q2_P26901	C812642.1	Smp_133270	U	1.16148	up	0.574419	NP_005056.3	SEL1L	AW493766, mKIAA4137, PRO1063, SEL1, SEL1-LIKE, SEL1H, SEL1L1, UNQ128/PRO1063	sel-1 suppressor of lin-12-like (C. elegans)	Cytoplasm	other
		Q2_P20141	C803051.1	Smp_172730	U	1.26719	up	0.558235	NP_001026976.1	ALDH3A2	Ahd-3, Ahd-3r, AI194803, ALD10, ALDH10, Aldh4, Aldh4-r, FALDH, Fatty Aldehyde Dehydrogenase, RP23-55I2.7, SLS	aldehyde dehydrogenase 3 family, member A2	Cytoplasm	enzyme
		Q2_P20413	C803436.1	gi|256074012	U	1.26719	up	0.990727	NP_938149.2	GANAB	AU042638, G2AN, GLUII, Glycosyl Hydrolase Family 31, mKIAA0088	glucosidase, alpha; neutral AB	Cytoplasm	enzyme
		Q2_P07026	C812282.1	Smp_084570	U	1.26719	up	1.05494	NP_057226.1	HSD17B12	17-Beta hydroxysteroid dehydrogenase 12, 2610510O05Rik, AI172963, KAR, KIK-I, Kik1, LOC84013, RP23-41P22.3, SDR12C1	hydroxysteroid (17-beta) dehydrogenase 12	Cytoplasm	enzyme
		Q2_P28114	C901712.1	Smp_161350	U	1.51784	up	1.82462	NP_001071.1	ALDH5A1	6330403E24RIK, Ahd-1, D630032B01RIK, OTTMUSG00000000613, RP23-92G13.10-001, SSADH, Ssdh1, SSDH, Succinate Semialdehyde Dehydrogenase	aldehyde dehydrogenase 5 family, member A1	Cytoplasm	enzyme
		Q2_P34351	C912498.1	Smp_138860	U	1.51784	up	0.991186	NP_003929.4	AP3D1	AA407035, ADTD, AP3 DELTA, AP3D, AP3D1 isoform 1, Blvr, Bolvr, DELTA ADAPTIN, hBLVR, mBLVR1, MGC140989, mh, mocha, PRO0039	adaptor-related protein complex 3, delta 1 subunit	Cytoplasm	transporter
		Q2_P05018	C809148.1	Smp_027010.x	U	1.51784	up	0.411897	NP_036227.1	AP3M1	1200013D09Rik, AP-3 adapter complex mu3A, Ap-3 m3, AP3 MU3, AP3 MU3A, AP4M3A, C78982, P47a, R75378	adaptor-related protein complex 3, mu 1 subunit	Cytoplasm	transporter
		Q2_P07105	C812410.1	Smp_143140	U	1.51784	up	0.729628	NP_001952.1	EEF2	EF-2, EUKARYOTIC TRANSLATION ELONGATION FACTOR 2, Similar to mapkk, Transferase II	eukaryotic translation elongation factor 2	Cytoplasm	translation regulator
		Q2_P02548	C805135.1	Smp_015710	U	1.51784	up	0.60292	NP_002616.2	PFKFB1	6-phosphofructo-2-kinase f-type, F6PK, HL2K, PFK2, Pfkfb01, PFRX, RP23-338A17.2	6-phosphofructo-2-kinase/fructose-2,6-biphosphatase 1	Cytoplasm	kinase
		Q2_P07898	C900210.1	Smp_042270.x	U	1.51784	up	0.591709	NP_002795.2	PSMC3	MGC8487, Proteasome 26S Subunit 3, Proteasome 26s subunit atpase 3, RP23-263H8.1, RPT5, S6', S6A, TBP-1	proteasome (prosome, macropain) 26S subunit, ATPase, 3	Nucleus	transcription regulator
		Q2_P06164	C810957.1	Smp_004080	U	1.51784	up	0.465683	NP_003553.2	SLC25A11	2310022P18Rik, 2oxoc, DN-183N8.13-001, Mitochondrial 2oxoglutarate/Malate Carrier, OGC, SLC20A4	solute carrier family 25 (mitochondrial carrier; oxoglutarate carrier), member 11	Cytoplasm	transporter
		Q2_P20043	C802919.1	Smp_034120	U	1.51784	up	0.331351	NP_570824.1	SNAP25	bA416N4.2, BDR, dJ1068F16.2, FLJ23079, MGC105414, RIC-4, RP23-142F14.2, SEC9, SNAP, Snap25a, sp	synaptosomal-associated protein, 25kDa	Plasma Membrane	transporter
		Q2_P38634	JAP09394.C	gi|256079253	U	1.51784	up	0.52467	NP_079094.1	UBA5	5730525G14RIK, AW240750, DKFZP434C2415, LOC100129437, THIFP1, UBE1DC1	ubiquitin-like modifier activating enzyme 5	Cytoplasm	enzyme
		Q2_P19801	C802608.1	Smp_018240.x	U	1.51784	up	0.676639	NP_009057.1	VCP	3110001E05, ALS14, CDC48, IBMPFD, P97, P97 kinase, p97/VCP, RP23-124L1.5, Ter atpase, TERA, TRANSITIONAL ENDOPLASMIC RETICULUM ATPASE, XSG7	valosin containing protein	Cytoplasm	enzyme
		Q2_P10571	C904867.1	Smp_129050	U	1.75021	up	1.11255	NP_004399.2	DNM1	AI838169, DNM, DYNAMIN, DYNAMIN 1, Ftfl, mKIAA4093, RP23-161B9.8	dynamin 1	Cytoplasm	enzyme
		Q2_P16143	C916481.1	Smp_052810	U	1.75021	up	0.370387	NP_000393.4	G6PD	G28A, G6PD1, G6PDX, Glucose-6-P Dehydrogenase, Gpdx, RP23-436K3.17-003	glucose-6-phosphate dehydrogenase	Cytoplasm	enzyme
		Q2_P23829	C808102.1	Smp_124970	U	1.75021	up	0.751501	NP_001129108.1	PIP5K1A	PI(4)5-kinase Î±, Pi4p5k-i, Pi4p5kib, Pi5p4kb, Pip 5-kinase beta, PIP5K ALPHA, Pip5k1b, PIP5KI ALPHA, Pipk5a, Pipk5b, PIPKI ALPHA, Pipki beta, PTDINS4P 5-KINASE ALPHA, RP11-68I18.9, TYPE I ALPHA PIP KINASE, TYPE I PIPK ALPHA	phosphatidylinositol-4-phosphate 5-kinase, type I, alpha	Cytoplasm	kinase
		Q2_P01489	C803329.1	Sjc_0091550	U	1.75021	up	1.34692	NP_624311.1	PPIL4	3732410E19Rik, 3830425H19Rik, AI788954, AW146233, HDCME13P, PPIase, RP11-703H16.1	peptidylprolyl isomerase (cyclophilin)-like 4	Nucleus	enzyme
		Q2_P25186	C809895.1	Smp_165490	U	1.75021	up	0.503499	NP_002706.1	PPP2CA	C ALPHA, PP2A, PP2A1, PP2AC, PP2AC ALPHA, PP2CA, PP2Calpha, R75353, RP-C, RP23-46N3.2	protein phosphatase 2, catalytic subunit, alpha isozyme	Cytoplasm	phosphatase
		Q2_P05813	C810571.1	Smp_142990	U	1.75021	up	0.411291	NP_006243.2	PRKAA2	2310008I11Rik, A830082D05, ALPHA2 AMPK, AMPK, AMPK ALPHA2, Ampk catalytic subunit alpha2, AMPK2, AMPKa2, Hmg CoA Rk, PRKAA, RP23-431F3.2	protein kinase, AMP-activated, alpha 2 catalytic subunit	Cytoplasm	kinase
		Q2_P35808	C915542.1	Smp_083200.x	U	1.75021	up	0.444454	NP_057068.1	UCHL5	5830413B11Rik, AD019, CGI-70, INO80R, RP11-101E13.2, UCH37	ubiquitin carboxyl-terminal hydrolase L5	Cytoplasm	peptidase
		Q2_P10797	C905230.1	Smp_018580	U	1.75021	up	0.966976	NP_060288.3	WRAP73	2610044M17Rik, 5330425N03Rik, Dd57, RP11-46F15.4, RP23-254N4.12-002, WDR8	WD repeat containing, antisense to TP73	Nucleus	other
		Q2_P14317	C912190.1	Smp_004780.x	U	2.02923	up	0.85457	NP_002005.1	FKBP4	AL022792, AW208983, FKBP-52, FKBP18, FKBP51, FKBP59, FKPB52, HBI, Hsp56, HSP57, Hsp59, p52, p59, PPIase, Tp2	FK506 binding protein 4, 59kDa	Nucleus	enzyme
		Q2_P18085	C800231.1	Sjc_0042440	U	2.02923	up	0.439006	NP_001127845.1	NT5C2	2010002I23Rik, CN-II, ENSMUSG00000025039, Gm9751, GMP, NT5B, PNT5, RP11-30H12.3	5'-nucleotidase, cytosolic II	Cytoplasm	phosphatase
		Q2_P02198	C804551.1	Smp_044690	U	2.02923	up	1.26833	NP_078974.1	SLC25A22	1300006L01RIK, AI060884, EIEE3, GC1, MGC109527, NET44, RGD1307826	solute carrier family 25 (mitochondrial carrier: glutamate), member 22	Cytoplasm	transporter
		Q2_P20505	C803564.1	Smp_158600	U	2.02923	up	0.400047	NP_849193.1	STT3B	1300006C19Rik, SIMP	STT3, subunit of the oligosaccharyltransferase complex, homolog B (S. cerevisiae)	Cytoplasm	enzyme
		Q2_P23557	C807745.1	Smp_047360.x	U	2.02923	up	0.685743	NP_056937.2	UBXN1	2B28, 4930455J02Rik, D19ERTD721E, LOC51035, RGD1309471, SAKS1, T25529, UBXD10, Y33k	UBX domain protein 1	Cytoplasm	other
		Q2_P36917	C917411.1	Smp_100660	U	2.30642	up	0.991909	NP_001407.1	EIF4A1	BM-010, DDX2A, EIF-4A, eIF-4A-I, EIF4, Elongation factor 4 alpha, RP23-422L16.20-002	eukaryotic translation initiation factor 4A1	Cytoplasm	translation regulator
		Q2_P21111	C804394.1	Smp_181460	U	2.30642	up	0.504079	NP_079224.1	FAM188A	1810041E18Rik, 2310047O13RIK, 5830410F13RIK, AI447827, AW111958, C10orf97, CARP, DERP5, FLJ13397, MST126, MSTP126, my042, RGD1309605, RP11-394I23.1, RP23-232K16.1	family with sequence similarity 188, member A	Nucleus	other
		Q2_P20702	C803858.1	Smp_040500	U	2.30642	up	0.847094	NP_036313.3	FKBP8	FKBP-38, FKBPr38	FK506 binding protein 8, 38kDa	Cytoplasm	other
		Q2_P07324	C812791.1	Smp_020590	U	2.30642	up	0.477419	NP_079431.1	PAAF1	FLJ11848, PAAF, Rpn14, WDR71	proteasomal ATPase-associated factor 1	unknown	other
		Q2_P27318	C813369.1	Smp_035580	U	2.30642	up	0.315393	NP_996759.1	PPP1CB	1200010B19, Dis2m2, PP-1B, PP-1D, Pp1 delta, PP1-C BETA II, PP1BETA, PPP1C DELTA, PPP1CD, PROTEIN PHOSPHATASE 1 CATALYTIC SUBUNIT, BETA ISOFORM	protein phosphatase 1, catalytic subunit, beta isozyme	Cytoplasm	phosphatase
		Q2_P25787	C811060.1	Smp_000030.x	U	2.30642	up	0.433851	NP_002799.3	PSMD2	9430095H01Rik, AA407121, MGC14274, P97, Rpn1, S2, TEG-190, Tex190, TRAP-2, TUMOR NECROSIS FACTOR TYPE 1 RECEPTOR-ASSOCIATED PROTEIN 2	proteasome (prosome, macropain) 26S subunit, non-ATPase, 2	Cytoplasm	other
		Q2_P26637	C812251.1	Smp_048760.x	U	2.30642	up	0.442421	NP_005491.1	SAE1	2400010M20Rik, 2610044L12Rik, AL033372, AOS1, AW743391, D7Ertd177e, HSPC140, SUA1, UBLE1A	SUMO1 activating enzyme subunit 1	Cytoplasm	enzyme
		Q2_P36512	C916731.1	Smp_015440	U	2.30642	up	1.38575	NP_003155.2	STX5	0610031F24Rik, D19Ertd627e, SED5, STX5A, SYNTAXIN5	syntaxin 5	Cytoplasm	transporter
		Q2_P03465	C806679.1	Smp_142770	U	2.30642	up	1.02681	NP_694858.1	TNPO1	AU021749, D13Ertd688e, IPO2, KAP BETA 2, KAP BETA 2A, KARYOPHERIN, Karyopherin beta-2, KPNB2, MIP, MIP1, TRANSPORTIN 1, TRN, TRN1	transportin 1	Nucleus	transporter
		Q2_P24701	C809231.1	gi|256078324	U	2.30642	up	0.563688	NP_005650.2	UFD1L	UBIQUITIN FUSION DEGRADATION, UFD1, UFD1P	ubiquitin fusion degradation 1 like (yeast)	Cytoplasm	peptidase
		Q2_P06987	C812224.1	Smp_159270	U	2.62918	up	0.32284	NP_000077.1	CLN3 (includes EG:1201)	AI323623, BTS, JNCL	ceroid-lipofuscinosis, neuronal 3	Cytoplasm	other
		Q2_P09784	C903732.1	Smp_053230	U	2.62918	up	0.617399	NP_000389.1	CYB5R3	0610016L08Rik, 2500002N19Rik, B5R, C85115, DIA1, NADH Cytochrome B5 Reductase, NADHCB5, RNNADHCB5, WU:AL591952.1-001, WU:AL591952.1-002, WU:AL591952.1-003, WU:Cyb5r3	cytochrome b5 reductase 3	Cytoplasm	enzyme
		Q2_P01512	C803366.1	Smp_143760	U	2.62918	up	0.775373	NP_057400.1	REV1 (includes EG:316344)	1110027I23Rik, AIBP80, AU022044, FLJ21523, MGC163283, MGC26225, REV1L	REV1 homolog (S. cerevisiae)	Nucleus	enzyme
		Q2_P05377	C809945.1	Smp_124820.x	U	2.62918	up	0.357699	NP_003391.1	XPO1	AA420417, CRM1, CRMA, CRMI, emb, Exp1, EXPORTIN 1, RP23-305E10.1	exportin 1 (CRM1 homolog, yeast)	Nucleus	transporter
5	Lipid metabolism, nucleic acid metabolism, small molecule biochemistry	Q2_P06056	C810836.1	Smp_002870	U	0.466092	down	-0.840662	NP_008955.1	TMEM115	C78915, LUCA11.2, PL6, Pp6, RGD1310540	transmembrane protein 115	Plasma Membrane	other
		Q2_P32295	C908646.1	Smp_100380	U	0.949735	down	-0.728385	NP_057179.1	GINS2	2210013I18Rik, 4833427B12RIK, AI323585, CGI-122, HSPC037, LOC51659, PFS2, PSF2, RGD1311055	GINS complex subunit 2 (Psf2 homolog)	Nucleus	other
		Q2_P05586	C810323.1	Smp_018210	U	1.16148	down	-0.871473	NP_001073941.1	FITM2	AI414861, C20ORF142, D930001I22RIK, dJ881L22.2, Fit2, RGD1307696, RP23-36P22.6	fat storage-inducing transmembrane protein 2	Cytoplasm	other
		Q2_P08777	C902266.1	gi|242011397	U	1.26719	down	-0.772943	NP_071928.2	C5orf28	EG633640, FLJ21657, Gm7120, RGD1562550	chromosome 5 open reading frame 28	unknown	other
		Q2_P28246	C901943.1	Smp_010380	U	1.26719	down	-0.984882	NP_057132.2	ISOC1	2610034N03RIK, CGI-111, DR-NR#1, RGD1307632, Riken cDNA 2610034n03	isochorismatase domain containing 1	Cytoplasm	enzyme
		Q2_P06053	C810833.1	Smp_000630	U	1.26719	down	-0.687067	NP_001129673.1	ISOC2	FLJ23469, Isoc2a	isochorismatase domain containing 2	Cytoplasm	enzyme
		Q2_P25056	C809705.1	Smp_074390	U	1.51784	down	-0.524238	NP_004087.1	EIF4EBP2	2810011I19RIK, 4E-BP2, AA792569, BC010348, PHAS-II	eukaryotic translation initiation factor 4E binding protein 2	Cytoplasm	other
		Q2_P16057	C916320.1	gi|226490184	U	1.75021	down	-1.06863	NP_001302.1	CRIP1	CRHP, CRIP, CRP-1, Cysteine-rich intestinal, LOC686293, rCG 27793	cysteine-rich protein 1 (intestinal)	Cytoplasm	other
		Q2_P18174	C800327.1	Smp_058130.x	U	1.75021	down	-0.404633	NP_068380.3	SLC25A19	2900089E13Rik, Deoxynucleotide carrier, DNC, MCPHA, MUP1, RP23-392H19.15-004, TPC	solute carrier family 25 (mitochondrial thiamine pyrophosphate carrier), member 19	Cytoplasm	transporter
		Q2_P25386	C810138.1	Smp_013410.x	U	2.02923	down	-0.882874	NP_073750.2	MRPS11	0710005I03Rik, C79873, HCC-2, RGD1559901	mitochondrial ribosomal protein S11	Cytoplasm	other
		Q2_P07488	C812970.1	Smp_018400	U	2.30642	down	-0.691687	NP_004795.1	CIAO1	AW210570, CIA1, WDR39	cytosolic iron-sulfur protein assembly 1	Nucleus	transcription regulator
		Q2_P32705	C909472.1	Smp_095590	U	2.62918	down	-0.752406	NP_066930.1	MRPS12	AI327385, MPR-S12, MT-RPS12, RPMS12, RPS12, RPSM12, S12mt	mitochondrial ribosomal protein S12	Cytoplasm	other
		Q2_P38771	JAP02348.S	gi|256088937	U	0	up	1.64931	NP_003174.3	ADAM17	ADAM18, Alpha Secretase, CD156B, CSVP, NISBD, TACE, TNFA CONVERTASE	ADAM metallopeptidase domain 17	Plasma Membrane	peptidase
		Q2_P05391	C809969.1	Smp_171370	U	0	up	1.28349	NP_001005735.1	CHEK2	CDS1, CHK2, hCds1, HUCDS1, LFS2, PP1425, RAD53, RP11-436C9.1	checkpoint kinase 2	Nucleus	kinase
		Q2_P08731	C902201.1	Smp_149950	U	0	up	1.86935	NP_001035997.2	COASY	1300003G02Rik, CoA synthase, DPCK, Naglu, NBP, pOV-2, PPAT, PPAT/DPCK, PSEC0106, RP23-440M18.3, UKR1	CoA synthase	Cytoplasm	kinase
		Q2_P06407	C811303.1	Smp_094880	U	0	up	1.2559	NP_000149.3	GBE1	1,4-alpha Glucan Branching Enzyme, 2310045H19Rik, 2810426P10Rik, D16Ertd536e, GBE, Glucan (1,4-alpha-), branching enzyme 1	glucan (1,4-alpha-), branching enzyme 1	Cytoplasm	enzyme
		Q2_P39023	JAP00117.C	Sjc_0300420	U	0	up	2.33995	NP_073613.2	OSBPL11	9430097N02Rik, AI132306, AU019795, ORP-11, OSBP12, TCCCIA00292	oxysterol binding protein-like 11	Cytoplasm	other
		Q2_P02300	C804708.1	Smp_134070	U	0	up	2.27894	NP_008864.3	SLC5A3	AA623876, BF642829, Na/Myoinositol Cotransporter, SMIT, Smit1, SMIT2	solute carrier family 5 (sodium/myo-inositol cotransporter), member 3	Plasma Membrane	transporter
		Q2_P05312	C809804.1	Smp_028360.x	U	0	up	0.67953	NP_057346.1	TUBE1	2310061K05Rik, AI551343, dJ142L7.2, EPSILON TUBULIN, RP1-142L7.1, TUBE	tubulin, epsilon 1	Cytoplasm	other
		Q2_P23578	C807768.1	Sjc_0021490	U	0	up	1.10857	NP_005443.2	WDR46	2310007I04Rik, BING4, C6ORF11, C78447, C78559, DADB-159G18.3, FP221, UTP7	WD repeat domain 46	Nucleus	enzyme
		Q2_P05661	C810404.1	Smp_064510	U	0.134133	up	0.679682	NP_054781.1	NOB1	1700021I09Rik, ART-4, MST158, MSTP158, NOB1P, PSMD8BP1	NIN1/RPN12 binding protein 1 homolog (S. cerevisiae)	Nucleus	other
		Q2_P19557	C802301.1	Smp_007550	U	0.240434	up	1.46347	NP_000886.1	LTA4H	LEUKOTRIENE A4 HYDROLASE, Lkha4, LTA-4 hydrolase, LTA-H, LTA4	leukotriene A4 hydrolase	Cytoplasm	enzyme
		Q2_P37616	C918666.1	Smp_005640	U	0.240434	up	1.11395	NP_001107866.1	PAPD4	8030446C20RIK, AI649009, FLJ38499, GLD-2	PAP associated domain containing 4	unknown	enzyme
		Q2_P06090	C810873.1	Smp_090800	U	0.240434	up	1.50022	NP_000276.2	PEPD	MGC10905, MGC95081, PEP4, PROLIDASE	peptidase D	Cytoplasm	peptidase
		Q2_P10271	C904429.1	Smp_016640	U	0.403696	up	1.21698	NP_001601.1	ACP2	LAP, LYSOSOMAL ACID PHOSPHATASE	acid phosphatase 2, lysosomal	Cytoplasm	phosphatase
		Q2_P28454	C902220.1	Sjc_0204160	U	0.403696	up	1.01532	NP_057439.2	DDX47	4930588A18Rik, C77285, E4-DBP, HQ0256, MSTP162, RRP3	DEAD (Asp-Glu-Ala-Asp) box polypeptide 47	Nucleus	enzyme
		Q2_P22110	C805801.1	Smp_089290	U	0.403696	up	0.943533	NP_000253.1	NAGA	D22S674, GALB, O-GLYCANASE	N-acetylgalactosaminidase, alpha-	Cytoplasm	enzyme
		Q2_P20645	C803773.1	Smp_017900	U	0.403696	up	1.36959	NP_004746.2	RPS6KA5	3110005L17RIK, 6330404E13Rik, AI854034, MGC1911, MSK1, MSPK1, RLPK	ribosomal protein S6 kinase, 90kDa, polypeptide 5	Nucleus	kinase
		Q2_P13888	C911392.1	Smp_123300	U	0.429714	up	1.25661	NP_037541.1	FST	AL033346, D2Mgi51, FOL1, FOLLISTATIN, Follistatin 288, FS, fs315, Fst-288, RATFOL1	follistatin	Extracellular Space	other
		Q2_P18276	C800448.1	gi|256079287	U	0.429714	up	1.31931	NP_006068.2	MICU1	C730016L05Rik, CALC, CBARA1, EFHA3	mitochondrial calcium uptake 1	Cytoplasm	other
		Q2_P39454	JAP03195.C	Sjc_0055640	U	0.429714	up	1.23313	NP_060845.2	SLC39A9	2010002A02Rik, 2610511I23Rik, 4833420E20RIK, AW209151, UNQ714/PRO1377, ZIP-9	solute carrier family 39 (zinc transporter), member 9	unknown	transporter
		Q2_P01063	C802477.1	Smp_166830	U	0.429714	up	0.928492	NP_059998.2	WBSCR22	1110003N24Rik, HASJ4442, HUSSY-03, HUSSY-3, PP3381, WBMT	Williams Beuren syndrome chromosome region 22	Nucleus	enzyme
		Q2_P02607	C805241.1	Smp_163460.x	U	0.470694	up	0.537675	NP_057491.2	C20orf43	1700067C04Rik, 2410001C21RIK, 5730427M17Rik, AA589417, AD-007, AURA10, CDAO5, HSPC164, MGC124670, RGD1311072, RP23-228E2.5, SHUJUN-3	chromosome 20 open reading frame 43	unknown	other
		Q2_P21010	C804259.1	Smp_146900	U	0.470694	up	0.540041	NP_060668.2	DNAJC11	dJ126A5.1, E030019A03RIK, FLJ10737, RP1-126A5.3, RP23-460D14.2	DnaJ (Hsp40) homolog, subfamily C, member 11	Cytoplasm	other
		Q2_P24234	C808647.1	Smp_077400	U	0.564446	up	0.574098	NP_071933.2	ATG3 (includes EG:171415)	2610016C12Rik, APG3, APG3-LIKE, APG3L, APG3P, Atg3l, hApg3, PC3-96, PIG1	ATG3 autophagy related 3 homolog (S. cerevisiae)	Cytoplasm	enzyme
		Q2_P32990	C909946.1	Smp_157810	U	0.564446	up	0.724048	NP_057575.2	MRPL37 (includes EG:51253)	2300004O14Rik, AI132596, HSPC235, L37mt, MRP-L2, RP23-97J2.3, RPML2	mitochondrial ribosomal protein L37	Cytoplasm	enzyme
		Q2_P20754	C803925.1	Smp_022140	U	0.564446	up	0.664321	NP_113668.2	RIOK1	3110046C13Rik, 5430416A05RIK, AD034, bA288G3.1, RP11-288G3.1, RRP10	RIO kinase 1 (yeast)	unknown	kinase
		Q2_P06096	C810881.1	Smp_012860	U	0.564446	up	0.477658	NP_057023.2	TRMT6	3300001M20Rik, AU016412, AW492787, CGI-09, GCD10, Gcd10p, MGC5029, mKIAA1153, RGD1308877, RP23-77H16.2	tRNA methyltransferase 6 homolog (S. cerevisiae)	unknown	other
		Q2_P06242	C811043.1	Smp_069760	U	0.763931	up	0.610249	NP_060590.1	ARMC1	2310016N05Rik, 2900046P06Rik, 3110009G21Rik, AA409258, ARCP, AW048872, C330014L16Rik, FLJ10511, RGD1560393	armadillo repeat containing 1	Cytoplasm	other
		Q2_P09480	C903311.1	Smp_172590	U	0.763931	up	0.685896	NP_001121167.1	CTSA	AU019505, CATHA, CATHEPSIN A, GLB2, GSL, LYSOSOMAL SERINE CARBOXYPEPTIDASE, Mo54, NGBE, PPCA, PPGB, RP23-61O3.6, RP3-337O18.1	cathepsin A	Cytoplasm	peptidase
		Q2_P00934	C802174.1	Smp_123410.x	U	0.763931	up	1.00547	NP_061943.2	DDX49	R27090 2	DEAD (Asp-Glu-Ala-Asp) box polypeptide 49	Nucleus	enzyme
		Q2_P07946	C900296.1	Smp_093580	U	0.763931	up	0.636791	NP_068750.2	DHX35	1200009D07Rik, C20orf15, DDX35, KAIA0875, RP23-119H5.2, RP4-616B8.3	DEAH (Asp-Glu-Ala-His) box polypeptide 35	unknown	enzyme
		Q2_P25146	C809833.1	Smp_025570.x	U	0.763931	up	0.646552	NP_001070863.1	DPH5	2410012M04RIK, AD-018, AU045680, C80186, CGI-30, HSPC143, NPD015, RGD1307867	DPH5 homolog (S. cerevisiae)	unknown	enzyme
		Q2_P02595	C805227.1	Sjc_0302700	U	0.763931	up	0.680158	NP_004102.1	FEN1	AW538437, MF1, RAD2	flap structure-specific endonuclease 1	Nucleus	enzyme
		Q2_P12226	C908067.1	Smp_136080	U	0.763931	up	0.842993	NP_690621.1	PTK7	8430404F20Rik, CCK4, chz, mPTK7/CCK4, Otk, Srf	PTK7 protein tyrosine kinase 7	Plasma Membrane	kinase
		Q2_P21895	C805514.1	Smp_151070	U	0.763931	up	1.12273	NP_001124297.1	SUPT5H	AL033283, AL033321, AU019549, DSIF P160, SPT5, SPT5H, TAT SF1, Tat-CT1	suppressor of Ty 5 homolog (S. cerevisiae)	Nucleus	transcription regulator
		Q2_P03899	C807343.1	Smp_127730	U	0.867387	up	1.00172	NP_942127.1	ACLY	A730098H14RIK, ACL, ATP CITRATE LYASE, ATPCL, AW538652, Cce, CITRATE LYASE, CLATP, MGC124629	ATP citrate lyase	Cytoplasm	enzyme
		Q2_P40910	JAP01996.C	Sjc_0301180	U	0.867387	up	1.10103	NP_004144.2	ORC1 (includes EG:18392)	AA545195, HSORC1, MmORC1, Orc1b, ORC1L, Origin recognition, PARC1, RP23-406B13.5	origin recognition complex, subunit 1	Nucleus	other
		Q2_P22807	C806729.1	Smp_164050	U	0.867387	up	0.941801	NP_722547.1	SEPSECS	9130208G10, AA986712, D5ERTD135E, LP, PCH2D, SecS, SLA, SLA/LP	Sep (O-phosphoserine) tRNA:Sec (selenocysteine) tRNA synthase	Cytoplasm	other
		Q2_P19067	C801690.1	Smp_124840	U	0.867387	up	1.70234	NP_786924.2	UBR7	5730410I19RIK, AA589405, AW557761, C14ORF130, FLJ10483, RGD1359144	ubiquitin protein ligase E3 component n-recognin 7 (putative)	unknown	enzyme
		Q2_P01035	C802430.1	gi|256083277	U	0.949735	up	0.799558	NP_932765.1	CCZ1/CCZ1B	C7ORF28A, C7ORF28B, CCZ1, CCZ1A, CCZ1B, CGI-43, H DJ1163J12.2, H NH0577018.2	CCZ1 vacuolar protein trafficking and biogenesis associated homolog (S. cerevisiae)	unknown	other
		Q2_P06070	C810852.1	Smp_151770	U	0.949735	up	0.488238	NP_057034.2	MRPL2	CGI-22, MRP-L14, RPML14	mitochondrial ribosomal protein L2	Extracellular Space	other
		Q2_P05736	C810487.1	Smp_016200.x	U	1.16148	up	0.533064	NP_005794.1	FLOT1	DADB-118P11.2, FLOTILLIN1, Rareg, REGGIE2	flotillin 1	Plasma Membrane	other
		Q2_P36470	C916644.1	Smp_021070	U	1.26719	up	0.435206	NP_055181.3	GNL3	BC037996, C77032, E2IG3, NNP47, NS, NUCLEOSTEMIN, NUG1	guanine nucleotide binding protein-like 3 (nucleolar)	Nucleus	other
		Q2_P13630	C910923.1	Smp_037900	U	1.26719	up	0.937432	NP_116246.2	LACTB	BETA LACTAMASE, G24, Lact1, MRPL56, UNQ843/PRO1781	lactamase, beta	Cytoplasm	other
		Q2_P17584	C919994.1	Smp_147850	U	1.26719	up	0.738144	NP_060855.2	LSG1	5830465I20, AA409273, D16BWG1547E, FLJ11301, RGD1309089	large subunit GTPase 1 homolog (S. cerevisiae)	Cytoplasm	other
		Q2_P38904	JAP06696.S	gi|256087354	U	1.51784	up	1.05631	NP_114130.3	RSPH3	dJ111C20.1, RSHL2, Rshl2b, RSP3, Rsph3b	radial spoke 3 homolog (Chlamydomonas)	unknown	other
		Q2_P16121	C916441.1	Sjc_0206560	U	1.51784	up	0.628428	NP_056494.1	TRUB2	CLONE24922, G430055L02RIK, LOC685694, RP11-339B21.1, RP23-304D11.4	TruB pseudouridine (psi) synthase homolog 2 (E. coli)	unknown	enzyme
		Q2_P38634	JAP09394.C	gi|256079253	U	1.51784	up	0.52467	NP_079094.1	UBA5	5730525G14RIK, AW240750, DKFZP434C2415, LOC100129437, THIFP1, UBE1DC1	ubiquitin-like modifier activating enzyme 5	Cytoplasm	enzyme
		Q2_P05978	C810754.1	Smp_051420.x	U	1.75021	up	0.553982	NP_001136197.1	ERI2	4933424N09RIK, EXOD1, KIAA1504, LOC687554, MGC16943, mKIAA1504	ERI1 exoribonuclease family member 2	unknown	other
		Q2_P28557	C902380.1	Smp_155220	U	1.75021	up	0.694482	NP_001095132.1	NRD1 (includes EG:230598)	2600011I06Rik, AI875733, hNRD1, hNRD2, NARDILYSIN, NRD-C, RP23-188A12.1, RP4-657D16.2	nardilysin (N-arginine dibasic convertase)	Cytoplasm	peptidase
		Q2_P23829	C808102.1	Smp_124970	U	1.75021	up	0.751501	NP_001129108.1	PIP5K1A	PI(4)5-kinase Î±, Pi4p5k-i, Pi4p5kib, Pi5p4kb, Pip 5-kinase beta, PIP5K ALPHA, Pip5k1b, PIP5KI ALPHA, Pipk5a, Pipk5b, PIPKI ALPHA, Pipki beta, PTDINS4P 5-KINASE ALPHA, RP11-68I18.9, TYPE I ALPHA PIP KINASE, TYPE I PIPK ALPHA	phosphatidylinositol-4-phosphate 5-kinase, type I, alpha	Cytoplasm	kinase
		Q2_P05626	C810367.1	Smp_002600.x	U	1.75021	up	0.445088	NP_005031.1	PRCP	2510048K03RIK, 2610104A14Rik, AI451719, angiotensinase C, HUMPCP, PCP, PROLYLCARBOXYPEPTIDASE	prolylcarboxypeptidase (angiotensinase C)	Cytoplasm	peptidase
		Q2_P10797	C905230.1	Smp_018580	U	1.75021	up	0.966976	NP_060288.3	WRAP73	2610044M17Rik, 5330425N03Rik, Dd57, RP11-46F15.4, RP23-254N4.12-002, WDR8	WD repeat containing, antisense to TP73	Nucleus	other
		Q2_P20731	C803897.1	Smp_026310	U	2.02923	up	0.540586	NP_057095.2	MECR	AI195831, CGI-63, FASN2B, NRBF1, NRBF1P, RP11-467D18.1, RP23-13A13.1	mitochondrial trans-2-enoyl-CoA reductase	Cytoplasm	enzyme
		Q2_P32065	C908150.1	Smp_009030	U	2.02923	up	0.449294	NP_001024.1	RRM1	R1, RIBONUCLEOTIDE REDUCTASE, RIBONUCLEOTIDE REDUCTASE M1, RIR1, Rnr-r1, RnrM1, RR1, Rrm1-ps1	ribonucleotide reductase M1	Nucleus	enzyme
		Q2_P20649	C803778.1	Sjc_0068480	U	2.02923	up	0.73464	NP_056195.2	SAMM50	1110030L07RIK, CGI-51, OMP85, SAM50, TOB55, TRG-3, YNL026W	sorting and assembly machinery component 50 homolog (S. cerevisiae)	Cytoplasm	other
		Q2_P20931	C804150.1	Smp_095010	U	2.30642	up	0.782803	NP_036566.1	SLC17A5	4631416G20RIK, 4732491M05, AST, HP59, ISSD, Lysosomal Sialic Acid Transporter, NSD, SD, SIALIN, SIASD, SLD	solute carrier family 17 (anion/sugar transporter), member 5	Plasma Membrane	transporter
		Q2_P18384	C800570.1	Smp_012540	U	2.30642	up	0.466818	NP_115710.2	UTP23	1700010I21Rik, AI662478, BB238373, C8orf53, D530033C11RIK, MGC14595, RGD1307179	UTP23, small subunit (SSU) processome component, homolog (yeast)	unknown	other
		Q2_P03353	C806522.1	Sjc_0051690	U	2.30642	up	0.632955	NP_112200.2	VMP1	3110098I04RIK, 4930579A11RIK, AI787464, DKFZP566I133, EPG3, HSPC292, ni-2, RP23-467J12.4, TMEM49	vacuole membrane protein 1	Plasma Membrane	other
		Q2_P05968	C810743.1	Smp_011710	U	2.62918	up	0.332552	NP_056326.2	C20orf4	0610011L14RIK, bA234K24.2, CGI-23, RGD1311066, RP23-55C8.2	chromosome 20 open reading frame 4	unknown	other
		Q2_P19755	C802557.1	Smp_175170	U	2.62918	up	0.718093	NP_001285.1	CLPTM1	HS9, N14	cleft lip and palate associated transmembrane protein 1	Plasma Membrane	other
		Q2_P25415	C810170.1	Smp_065780	U	2.62918	up	0.521085	NP_002019.1	FNTB	2010013E13Rik, AA409500, FPTB, FTASE BETA, MGC105303	farnesyltransferase, CAAX box, beta	Cytoplasm	enzyme
		Q2_P06076	C810859.1	Smp_050080	U	2.62918	up	0.47289	NP_079160.1	L2HGDH	AL525401, BC016226, C14orf160, RGD1306250	L-2-hydroxyglutarate dehydrogenase	Cytoplasm	enzyme
		Q2_P05879	C810641.1	Smp_035280	U	2.62918	up	0.40045	NP_055299.1	MOCS3	1700020H17RIK, dJ914P20.3, MGC9252, RP23-391M18.3, UBA4	molybdenum cofactor synthesis 3	Cytoplasm	enzyme
		Q2_P21599	C805099.1	Smp_144490	U	2.62918	up	1.22344	NP_078938.2	NAT10	AI429152, ALP, FLJ10774, hALP, NET43, RP23-266F3.3	N-acetyltransferase 10 (GCN5-related)	Nucleus	enzyme
		Q2_P07473	C812954.1	Smp_009150.x	U	2.62918	up	0.45875	NP_060367.1	OXSM	4933425A18RIK, C80494, FASN2D, FLJ20604, KASI, KS, LOC498451, RGD1311092	3-oxoacyl-ACP synthase, mitochondrial	Cytoplasm	kinase
