# Supplementary material for: Transcriptome Analyses of Inhibitor-treated Schistosome Females Provide Evidence for Cooperating Src-kinase and TGFβ Receptor Pathways Controlling Mitosis and Eggshell Formation
Source: PLoS Pathog. 2013 Jun 13;9(6):e1003448. doi: 10.1371/journal.ppat.1003448 (PMC3681755; doi:10.1371/journal.ppat.1003448)
Supplement: Table S5 — List of genes found to be significantly differentially transcribed following Herbimycin A-treatment. This list contains all information on genes found to be significantly differentially transcribed following Herbimycin A-treatment (including subdivisions of up- and down-regulated sense and antisense transcripts). (XLSX) [file ppat.1003448.s008.xlsx]

## Sheet: q≤3%-all genes
Supplementary Table S5: List of genes found to be signficantly differentially transcribed following Herbimycin A-treatment
Oligo-ID	Contig	q-value(%)	Regulation	Herb/DMSO 1	Herb/DMSO 2	Herb/DMSO 3	Herb/DMSO 5	Herb/DMSO 6	Average log2ratio (Treated/Control)	NR Gene (Sma, Sjc, GI or Contig)	Transcript	Gene annotation Smp	Gene annotation Sjc	Gene annotation GI	Probe Sequence
Q2_P04104	C807692.1	0	up	3.83125	3.67824	4.93968	4.10548	4.52544	4.21602	gi|256077540	Sense	-	-	gi|256077540 hypothetical protein [Schistosoma mansoni] expressed protein [Schistosoma mansoni] (6e-35/cov=61%/id=70%)	GCAACATTAAATTGTATGTGCGAAGAGTCCTCATCATGGATACCTGTGAGGATATGATTC
Q2_P31094	C906357.1	0	up	3.43475	3.73411	3.50142	3.23954	4.1515	3.61227	gi|256084401	Antisense	-	-	gi|256084401 heat shock protein [Schistosoma mansoni] heat shock protein, putative [Schistosoma mansoni] (4e-45/cov=52%/id=100%)	ACAGAACAACGTATTAAAGGTCATCCGTAAGAGCCTGGTCAGGAAATGTATTGAATTATT
Q2_P07014	C812270.1	0	up	3.99039	4.09505	6.52691	5.18715	5.60414	5.08073	gi|256079915	Sense	-	-	gi|256079915 heat shock protein [Schistosoma mansoni] heat shock protein, putative [Schistosoma mansoni] (0.0/cov=55%/id=85%)	CGATGATGATGATAATAATGAGGGTGACAATCATCCTTACATGTTTGTGTTAATTTCCGA
Q2_P31929	C907886.1	0	up	2.75293	2.12763	3.15108	3.54177	3.93859	3.1024	gi|256083283	Sense	-	-	gi|256083283 helicase [Schistosoma mansoni] helicase, putative [Schistosoma mansoni] (1e-25/cov=53%/id=96%)	ACAAGAAGGAAGGACTAGCTTAAATGCTGATGAGGCTGTCGCTCGGGGATGTGCATTTCA
Q2_P14317	C912190.1	0	up	2.63354	2.55541	4.93023	3.43892	3.83978	3.47957	Smp_004780.x	Sense	immunophilin, putative	-	gi|256071214 immunophilin [Schistosoma mansoni] immunophilin, putative [Schistosoma mansoni] (2e-77/cov=49%/id=95%)	ATCTGACGGATTCAACAGAGGATGTGGAGGTGACATATTGCGTCGGCGATCCCCCGTTAA
Q2_P27285	C813325.1	0	up	2.54072	2.47746	3.41629	2.59803	2.07233	2.62097	Smp_032990	Sense	Calmodulin-4 (Calcium-binding protein Dd112), putative	-	gi|256076885 Calmodulin-4 (Calcium-binding protein Dd112) [Schistosoma mansoni] Calmodulin-4 (Calcium-binding protein Dd112), putative [Schistosoma mansoni] (1e-36/cov=49%/id=100%)	CACATTGAAACCGCTTGTATTGTGATGAAAAACGCACAGTGTCAATGTTTATTCTTATTC
Q2_P32927	C909842.1	0	up	2.15311	1.63566	2.61505	2.64681	2.86499	2.38312	gi|56758022	Sense	-	-	gi|56758022 SJCHGC09494 protein [Schistosoma japonicum] (1e-16/cov=69%/id=51%)	AAAAACTGAGACTGGCATTATCAGGCGGACCAGAGCTCAAGACTGCCATAGTTTGGGGTT
Q2_P31522	C907140.1	0	up	2.41214	2.06502	5.38116	4.08358	4.49153	3.68669	Smp_106930.x	Sense	heat shock protein 70, putative	-	gi|256091086 heat shock protein 70 [Schistosoma mansoni] heat shock protein 70, putative [Schistosoma mansoni] (4e-91/cov=129%/id=73%)	GAAAGAGTTGAACAAATCTATTAATCCGGATGAAGCTGTGGCTTATGGTGCAGCTGTGCA
Q2_P34276	C912353.1	0	up	2.13401	1.68426	2.78325	3.21722	3.79895	2.72354	gi|256092906	Sense	-	-	gi|256092906 hsp40 subfamily A members 124 [Schistosoma mansoni] hsp40, subfamily A, members 1,2,4, putative [Schistosoma mansoni] (1e-55/cov=71%/id=99%)	AAAAAAGAGAAATATATGATACAAGAGGCGAGCAAGGAATTAAGGAGGGTGGAGTTGAGT
Q2_P20015	C802882.1	0	up	2.17141	2.16025	1.35856	2.45595	2.48759	2.12675	Smp_141290.x	Sense	innexin, putative	Sjp 0210170|Innexin unc-9, putative	gi|256092970 innexin [Schistosoma mansoni] innexin, putative [Schistosoma mansoni] (0.0/cov=61%/id=98%)	CGTGAAGATCTGGATTTGATCGACCTGTTTTGAAATTGTGCCTATTCCTTCTTTTTATAA
Q2_P14858	C913319.1	0	up	1.66659	1.55993	2.43604	2.42791	2.65427	2.14895	Smp_027920	Sense	tubulin alpha chain, putative	-	gi|256075857 tubulin subunit alpha [Schistosoma mansoni] tubulin alpha chain, putative [Schistosoma mansoni] (3e-52/cov=82%/id=86%)	TATTGATGGAACGTCTTTCAGTCGACTTCGGTAAAAAAGCTAAGTTAGAGTTCGCTGTAT
Q2_P07777	C813393.1	0	up	2.25631	2.43228	1.42936	1.71453	1.92793	1.95208	Smp_020920.x	Sense	DNAj homolog subfamily B member 4,, putative	Sjp 0094860|ko:K09510 DnaJ homolog, subfamily B, member 4, putative	gi|256074453 DNAj homolog subfamily B member 4 [Schistosoma mansoni] DNAj homolog subfamily B member 4,, putative [Schistosoma mansoni] (0.0/cov=86%/id=97%)	GTTCACAGAAATCCCAGTTAGCATCAATACTACCCAATTAACCATGCAAGTTAATTAATG
Q2_P05026	C809173.1	0	up	1.68785	1.53672	2.19306	2.70091	2.97497	2.2187	Smp_059980	Sense	arginase, putative	Sjp 0215170|ko:K01476 arginase [EC3.5.3.1], putative	gi|256082096 arginase [Schistosoma mansoni] arginase [Schistosoma mansoni] arginase, putative [Schistosoma mansoni] (e-102/cov=99%/id=98%)	TAAGAGCATGTTTAGGCCATTGTCGTTCGGGTCATTTACCATTCAAAGTTCGTAATTTAA
Q2_P18655	C800944.1	0	up	2.03848	2.10848	1.28489	1.80856	1.93326	1.83474	gi|67625692	Sense	-	-	gi|67625692 TPA: gag-pol polyprotein [Schistosoma mansoni] (e-100/cov=93%/id=88%)	TCAAAGGGGGAGGTGTAAGGATGGCCCGTCAGTAGACTCTTGGAAGCCCTAAGAAGCCCA
Q2_P23542	C807726.1	0	up	2.12085	2.28268	3.48512	1.7515	1.8352	2.29507	Smp_069130.x	Sense	heat shock protein 70 (hsp70)-4, putative	Sjp 0300270|ko:K09485 heat shock protein 110kDa, putative	gi|256083804 heat shock protein 70 [Schistosoma mansoni] heat shock protein 70 (hsp70)-4, putative [Schistosoma mansoni] (0.0/cov=91%/id=93%)	GCACAAATCATTCCAAAAAGTGTGTTGATGATGAACAAAACATGGACTTAGATTAATGGG
Q2_P03327	C806472.1	0	up	3.09583	2.75504	1.09142	2.32824	2.26169	2.30645	gi|256083806	Sense	-	-	gi|256083806 heat shock protein 70 [Schistosoma mansoni] heat shock protein 70 (hsp70)-4, putative [Schistosoma mansoni] (7e-75/cov=69%/id=97%)	TAGATGCCACAAAAGTGGCAGGATTGAACTGTGTAAAGCTAGTGAATGATATAACTGCAA
Q2_P02838	C805629.1	0	up	1.67754	1.54625	1.48165	1.249	1.32186	1.45526	C805629.1	Antisense	-	-	No hits	GACGTTGACATGATCTCACCTAAAGGCAAGGAGAAAAAACAGCTTCCTGACTCACGAGAC
Q2_P17196	C918543.1	0	up	1.4523	1.50991	4.88609	3.28123	3.45455	2.91682	gi|256089398	Sense	-	-	gi|256089398 elongation factor 1-alpha (ef-1-alpha) [Schistosoma mansoni] elongation factor 1-alpha (ef-1-alpha), putative [Schistosoma mansoni] (9e-43/cov=77%/id=94%)	CATTGCTAGAAGCTTTAGATAAAATGGAACCCCCAGCAAGAATGACTGATAAACCACTCA
Q2_P23586	C807777.1	0	up	1.47572	1.17518	2.60536	2.07246	2.51546	1.96883	Smp_187980	Sense	phosphatidylcholine-sterol acyltransferase (lecithin-cholesterol acyltransferase)/ Phospholipase A	Sjp 0214980|ko:K06129 lysophospholipase III, putative	gi|226479022 1-O-acylceramide synthase precursor [Schistosoma japonicum] (1e-90/cov=91%/id=79%)	AGTTTGGGGGCTAAATACGGTATGTACTTCTTAAAGTCAATGAAGAAAAGTTGGAAGAAT
Q2_P19865	C802690.1	0	up	1.64294	1.36081	1.40729	2.65864	2.15047	1.84403	Smp_158240	Sense	fumarate hydratase	Sjp 0070590|ko:K01679 fumarate hydratase [EC4.2.1.2B], putative	gi|256083329 fumarate hydratase [Schistosoma mansoni] fumarate hydratase [Schistosoma mansoni] (2e-95/cov=99%/id=100%)	ACAGCTTTAATGCGTTTGTCTAATGACTTTTGTTTGCTCAGCTCCGGACCAAACTGTGGC
Q2_P21643	C805167.1	0	up	1.88462	1.91811	1.2649	2.11168	1.19282	1.67443	gi|76154514	Sense	-	-	gi|76154514 SJCHGC09378 protein [Schistosoma japonicum] (e-142/cov=40%/id=75%)	GGCTGTACAACGTATATCATTGTCTTGCTCTGGATTATCAGATATAACAGTTAATTCAAC
Q2_P14613	C912817.1	0	up	2.03505	1.84157	3.79814	1.74243	1.57599	2.19864	Smp_024140.x	Sense	polyadenylate binding protein, putative	Sjp 0054250|Embryonic polyadenylate-binding protein, putative	gi|256075089 polyadenylate binding protein [Schistosoma mansoni] polyadenylate binding protein, putative [Schistosoma mansoni] (1e-29/cov=73%/id=100%)	CGAATATAACCAGTACAGCAACAAATGTTAGGTTCCATCAGACAGCCCGCAATGTCTCAG
Q2_P07301	C812762.1	0	up	1.65973	1.53428	1.79902	4.21678	3.57903	2.55777	Smp_103170	Sense	hypothetical protein	-	gi|256090267 hypothetical protein [Schistosoma mansoni] expressed protein [Schistosoma mansoni] (2e-51/cov=45%/id=100%)	CCGATATAGATCTGTATTTGACTCAGAACACTTCTCATATCTCAGTATCACCGATTTCTG
Q2_P05869	C810631.1	0	up	1.16655	1.34218	1.39882	1.21956	1.41445	1.30831	Smp_007510	Sense	protein kinase	-	gi|256071803 protein kinase [Schistosoma mansoni] protein kinase [Schistosoma mansoni] (0.0/cov=42%/id=92%)	ACGTGACTCAAATAGTCGGTTAACCTAGTATTACTGCTACTGCCGCCACTACAGCTCTTT
Q2_P27882	C901390.1	0	up	1.98347	1.79305	1.80923	1.09851	1.30215	1.59728	Smp_056360.x	Antisense	P30 dbc protein, putative	-	gi|256092293 hypothetical protein [Schistosoma mansoni] hypothetical protein [Schistosoma mansoni] (6e-12/cov=26%/id=100%)	ACTGTTTGTTAATGTCGAAAAGGGCTTTGTCCATTTGATCTCTTGCTGAACGCAATAAGT
Q2_P41413	JAP01325.S	0	up	1.19021	1.42231	2.49184	2.02816	1.58918	1.74434	gi|226480538	Sense	-	-	gi|226480538 putative transcription factor [Schistosoma japonicum] (3e-17/cov=25%/id=100%)	ATACGTGCACCACCTGGAACTAAACTGGAAGCACCTGTACCTGAAAATCCTATGGACCAA
Q2_P19235	C801912.1	0	up	2.28247	1.87102	0.832689	2.03174	2.78684	1.96095	Smp_054750	Sense	brat protein, putative	Sjp 0100680|B-box type zinc finger protein ncl-1, putative	gi|256081005 brat protein [Schistosoma mansoni] brat protein, putative [Schistosoma mansoni] (e-108/cov=88%/id=95%)	TTCCCAGCCGGTTACTACTCACAACACAGCCAGCATACTTCCCAAGATATCGTTCTTCCA
Q2_P25445	C810203.1	0	up	2.02678	2.37071	1.26146	1.09907	2.33884	1.81937	C810203.1	Sense	-	-	No hits	CCTGAACTGAAATCTTGTTATCAAAGGTTAATTTGTCTCCCCTACACTTATATGTACTTG
Q2_P37961	C919563.1	0	up	1.21001	1.17562	1.87839	1.55663	1.54597	1.47332	Smp_018360	Sense	hypothetical protein	Sjp 0026320|ko:K01114 phospholipase C [EC3.1.4.3], putative	gi|256073930 hypothetical protein [Schistosoma mansoni] expressed protein [Schistosoma mansoni] (7e-26/cov=61%/id=100%)	CTTACCCAACATACATACGTGATGTTGTCTCAATAAACTATAAAACTTGGCCAAACGATA
Q2_P26828	C812533.1	0	up	1.24227	1.12155	1.99679	2.54768	2.50633	1.88292	Smp_007270.x	Sense	alpha-actinin, putative	-	gi|256071767 alpha-actinin [Schistosoma mansoni] alpha-actinin, putative [Schistosoma mansoni] (e-100/cov=38%/id=97%)	CCAGTCGCTGTTCAATTTTAATCGACGGATATTCCCCTCACTAAACATATACAATATATT
Q2_P26685	C812316.1	0	up	1.07645	1.35251	1.49311	1.531	1.97593	1.4858	Smp_018260	Sense	glycogen synthase	Sjp 0026410|ko:K00693 glycogen(starch) synthase [EC2.4.1.11], putative	gi|256073910 glycogen synthase [Schistosoma mansoni] glycogen synthase [Schistosoma mansoni] (0.0/cov=86%/id=96%)	GGTCTTGGTGCAATAGAAATCACTGATGCTGTACCTGGTTGAGGTACAAAAGTGAAAAAA
Q2_P25200	C809909.1	0	up	1.40993	0.91535	1.6938	1.85477	1.84844	1.54446	Smp_038940	Sense	mRNA (guanine-7-)methyltransferase, putative	Sjp 0054450|ko:K00565 mRNA (guanine-N7-)-methyltransferase [EC2.1.1.56], putative	gi|256077950 mRNA (guanine-7-)methyltransferase [Schistosoma mansoni] mRNA (guanine-7-)methyltransferase, putative [Schistosoma mansoni] (e-142/cov=88%/id=93%)	CGTTCAAGCCCACAAGACCCAAAGGATTTGCTCAAGAGAATGGAAGCTTTAGAACCATGG
Q2_P41178	JAP07129.C	0	up	2.36951	0.733353	1.63286	2.8205	2.13756	1.93876	gi|56753808	Antisense	-	-	gi|56753808 SJCHGC06855 protein [Schistosoma japonicum] (3e-36/cov=15%/id=100%)	GCCAAATTGGTACAGGATGTTGCTAACAACACAAATGAAGAGGCTGGGGATGGTACAACA
Q2_P34556	C912883.1	0	up	1.13062	0.994224	2.35422	2.08626	2.49703	1.81247	gi|256072222	Sense	-	-	gi|256072222 60S ribosomal protein P0 [Schistosoma mansoni] 60S acidic ribosomal protein P0, putative [Schistosoma mansoni] (4e-49/cov=65%/id=78%)	CTAGGGGAGCAATTGAAATTATTAATGACGTCCATCTGGTGCGCAAAGATGAAAAAGTCG
Q2_P05020	C809152.1	0	up	1.10015	1.289	1.34332	2.06892	1.60276	1.48083	Smp_103100	Sense	nuclear pore complex protein nup93 (nucleoporin nup93) (dead eye protein), putative	Sjp 0081700|Nuclear pore complex protein Nup93, putative	gi|256090244 nuclear pore complex protein nup93 (nucleoporin nup93) (dead eye protein) [Schistosoma mansoni] nuclear pore complex protein nup93 (nucleoporin nup93) (dead eye protein), putative [Schistosoma mansoni] (2e-97/cov=96%/id=98%)	CCTCTCCCGTGGGCATTATATGCTTTAATGCGTTGCTTATCAGCGAAGTGTGGTCGGGCT
Q2_P25571	C810504.1	0	up	1.13591	0.994494	1.87799	1.7749	1.75262	1.50718	Smp_166500.x	Sense	phosphatidylcholine-sterol acyltransferase (lecithin-cholesterol acyltransferase)/ Phospholipase A	Sjp 0214980|ko:K06129 lysophospholipase III, putative	gi|256086222 phospholipase A [Schistosoma mansoni] phosphatidylcholine-sterol acyltransferase (lecithin-cholesterol acyltransferase)/ Phospholipase A [Schistosoma mansoni] (e-101/cov=68%/id=100%)	GGGAGATCCTCGTTTTATTGATATTATTCGTCAAATTGTTGGTGCTAATACAACTAAGAC
Q2_P02289	C804688.1	0	up	3.28896	1.65536	1.10289	2.99973	1.29115	2.06762	C804688.1	Antisense	-	-	No hits	TTCAGACGCCAGCTCTGTGAGCACCCAACGGAACTTATTGATGGAGAAGCAGTTCAATCA
Q2_P37771	C919196.1	0	up	1.14051	0.738367	3.17033	3.62482	3.59681	2.45417	Smp_148530	Sense	heat shock protein hsp16, putative	Sjp 0107970|Small heat shock protein p36, putative	gi|256079917 heat shock protein 16 [Schistosoma mansoni] heat shock protein hsp16, putative [Schistosoma mansoni] (2e-86/cov=119%/id=69%)	CAATCACATTCACGGATAATCGTCGACTTGGGATCCATCCAAAGTCAGCAGATCAGATCC
Q2_P39613	JAP05326.C	0	down	-3.13222	-2.83873	-2.67685	-2.56737	-2.95055	-2.83314	gi|256078496	Sense	-	-	gi|256078496 chromodomain helicase DNA binding protein [Schistosoma mansoni] chromodomain helicase DNA binding protein, putative [Schistosoma mansoni] (0.044/cov=8%/id=95%)	GAAGAGGATTAGAACACTCAGTGAATCTTCCAGGTATGATTTTAACAAACGTCTGTACTC
Q2_P27311	C813359.1	0	down	-2.51398	-2.59951	-2.50303	-2.38408	-2.6604	-2.5322	Smp_075370	Sense	hypothetical protein	Sjp 0071260|expressed protein	gi|256085011 hypothetical protein [Schistosoma mansoni] hypothetical protein [Schistosoma mansoni] (2e-67/cov=62%/id=100%)	GACAAATGAAACGAGGCAAACGGTCAAGTAGTGTGGATTCTTCAAATGAAAAAGATATAT
Q2_P22077	C805763.1	0	down	-2.58961	-2.67469	-2.50677	-2.49188	-2.98639	-2.64987	Smp_156960.x	Sense	nardilysin (M16 family)	-	gi|256082933 nardilysin (M16 family) [Schistosoma mansoni] nardilysin (M16 family) [Schistosoma mansoni] (2e-89/cov=74%/id=99%)	ACGTGGATTCATTTCAAGTTTAGCTGTTAAAGGATCTCCATATCGATTATTTAGTCGAGG
Q2_P24067	C808423.1	0	down	-2.70092	-2.27149	-3.46791	-3.41173	-3.02504	-2.97542	C808423.1	Sense	-	-	No hits	CTAAAATCATCCGTACAAACATTAGGTTTATCCCCTCCCTAACTATCATCGGCGACTGAC
Q2_P00257	C800807.1	0	down	-2.3993	-2.82415	-2.54574	-2.13763	-2.4836	-2.47808	Smp_101970	Sense	Placenta-specificprotein 8 protein (C15 protein) (Onzin), putative	-	gi|256089972 Placenta-specificprotein 8 protein (C15 protein) (Onzin) [Schistosoma mansoni] Placenta-specificprotein 8 protein (C15 protein) (Onzin), putative [Schistosoma mansoni] (2e-52/cov=49%/id=85%)	GCAAATTCTATGAACCATCCCATTATGTTTGAAACAGTTTTCATTCATTTCACTGGCTCT
Q2_P06198	C810996.1	0	down	-2.32637	-2.7514	-2.5791	-2.3573	-3.47885	-2.6986	Smp_093710	Sense	hypothetical protein	-	gi|256088382 hypothetical protein [Schistosoma mansoni] hypothetical protein [Schistosoma mansoni] (6e-89/cov=39%/id=90%)	CATACTATTGTTGATGCCTACAGGGAAATGCAAACTCGATTCACGCTGTTTTAAATAAAT
Q2_P16273	C916726.1	0	down	-1.8599	-3.09819	-2.64964	-3.78693	-3.09604	-2.89814	Smp_066410	Antisense	Pyruvate dehydrogenase protein X component, mitochondrial precursor (Dihydrolipoamide dehydrogenase-binding protein of pyruvate dehydrogenase complex) (Lipoyl-containing pyruvate dehydrogenase complex component X) (E3-binding protein) (E3BP) (proX), putatp:	-	gi|256083287 dihydrolipoamide S-acetyltransferase [Schistosoma mansoni] dihydrolipoamide S-acetyltransferase [Schistosoma mansoni] (5e-04/cov=71%/id=63%)	ATCTTAAGAGACATAAGCGGGCGGACATCACCTTTCGTTTTCAGCGCGGTTTCATTGTCC
Q2_P18825	C801379.1	0	down	-2.3927	-2.50391	-3.58401	-2.29168	-2.36091	-2.62664	Smp_105410	Sense	glucose transport protein, putative	-	gi|256090681 glucose transport protein [Schistosoma mansoni] glucose transport protein, putative [Schistosoma mansoni] (e-170/cov=66%/id=99%)	GGAGGGAAATACTTCAGATGATCTTGTAATGACAAATAATGCGAATATTTGGCAGTGATA
Q2_P07097	C812398.1	0	down	-3.30358	-2.97951	-2.21583	-2.4724	-1.84654	-2.56357	Smp_164550	Sense	hypothetical protein	-	gi|256052489 hypothetical protein [Schistosoma mansoni] hypothetical protein [Schistosoma mansoni] (7e-31/cov=27%/id=98%)	GTGTGGTTTAATGTGTCATTTACTTTGTCGTCCCGGTTGTTCAAAAATTTGTTATTCATC
Q2_P25703	C810827.1	0	down	-3.27248	-2.00829	-3.17447	-5.4539	-4.75404	-3.73264	Smp_105410	Antisense	glucose transport protein, putative	-	No hits	GGAATCAAATGTGAAATCGGGTTTTTCATCGAATGTTTCATGAAAGAAAAGCAAAACCAG
Q2_P25084	C809745.1	0	down	-1.75384	-1.88976	-2.72477	-2.70303	-2.78422	-2.37112	C809745.1	Sense	-	-	No hits	CAGCTCATTGACTCTGTGTTCGTTTCTTGTTTCATTCATACTGTAAGAAATGAACTATTC
Q2_P17683	C920303.1	0	down	-1.73581	-1.90328	-1.78311	-1.56721	-1.85468	-1.76882	C920303.1	Antisense	-	-	No hits	ATGGAGATAGACATGGACTTATACATGGAGATCGAACCTGTGATAGAAAGTGAGAAAAAA
Q2_P07754	C813350.1	0	down	-1.8753	-1.82731	-1.67237	-2.38736	-2.16365	-1.9852	Smp_035260.x	Sense	epidermal growth factor receptor kinase substrate eps8-related protein	-	gi|256092914 epidermal growth factor receptor kinase substrate eps8-related protein [Schistosoma mansoni] epidermal growth factor receptor kinase substrate eps8-related protein [Schistosoma mansoni] (3e-70/cov=63%/id=100%)	TCCACCAGGCAGTAAGTTTAGTGCGAATCAATCTCCTAGAACGCCACGTGACAATAACAA
Q2_P17230	C918632.1	0	down	-1.8971	-2.13256	-1.99703	-3.02558	-2.04793	-2.22004	gi|256085754	Antisense	-	-	gi|256085754 transmembrane 9 superfamily protein member [Schistosoma mansoni] transmembrane 9 superfamily protein member, putative [Schistosoma mansoni] (3e-93/cov=62%/id=100%)	TGATTGAAATTTATAGCGTGCAGGTGACGTGACAAGACGTGTTGCACTGAACCAGATACT
Q2_P27107	C813056.1	0	down	-1.97801	-2.11258	-1.99895	-1.52646	-1.77473	-1.87815	C813056.1	Sense	-	-	No hits	GTTGCTGTCAAAATGACTACTGTACTCATGTTCCGATTTTAGACCCATAAATTACTTTTC
Q2_P38184	C920539.1	0	down	-1.77277	-1.88536	-3.1866	-2.31588	-2.7078	-2.37368	C920539.1	Sense	-	-	No hits	CCACTTGTTTTCTTCGTTTTTATTGTTTCTCTCTCTCATATTCATTTCTACTAGAAGGGG
Q2_P31991	C907998.1	0	down	-4.9514	-5.33399	-3.74043	-1.64748	-2.52266	-3.63919	Smp_035540.x	Antisense	hypothetical protein	-	gi|115927289 PREDICTED: hypothetical protein, partial [Strongylocentrotus purpuratus] PREDICTED: hypothetical protein, partial [Strongylocentrotus purpuratus] (0.026/cov=56%/id=32%)	TCTGTCTATCTACCTGGCTGTACGTCTGTGCGTGTGCGCACCCTTTCACAGAGGCAGACA
Q2_P41223	JAP08335.C	0	down	-2.21354	-1.7922	-1.76169	-2.5791	-3.27494	-2.32429	Sjc_0062700	Antisense	-	Sjp 0062700|expressed protein	gi|56756036 SJCHGC01589 protein [Schistosoma japonicum] (6e-69/cov=52%/id=100%)	TCGTTCAAACTTTTCAAGCTTCCGTTTCCCGACGTGGACCAAACGTTTGAGCAAACGGTG
Q2_P19292	C801987.1	0	down	-1.65345	-1.65025	-2.72531	-2.01964	-2.34538	-2.07881	Smp_011680.x	Sense	CD36-like class B scavenger receptor	-	gi|256072617 CD36-like class B scavenger receptor [Schistosoma mansoni] CD36-like class B scavenger receptor [Schistosoma mansoni] (0.0/cov=59%/id=95%)	GTCCTATCTATCGTTTTTACAAATACTGCCTTTTGTTTGTATTCGCCGCTTTAATTAGCA
Q2_P05093	C809328.1	0	down	-2.00046	-1.90488	-1.97247	-1.39474	-1.70465	-1.79544	Smp_165690	Sense	hypothetical protein	-	No hits	ATTTGTTTTAGCGCAACCTGTACATGCCTGCATGGCGTTTAAATAAACTTCTGTTGATTG
Q2_P26092	C811457.1	0	down	-2.24658	-1.37988	-3.68603	-2.50529	-2.60144	-2.48384	C811457.1	Sense	-	-	No hits	TGCGGAGAAGTACTGCACGTGGCCCTGAGGCTATATGAGGTGCTGAGTAATTGGCATGGG
Q2_P27304	C813349.1	0	down	-2.70603	-2.1528	-1.27019	-2.30383	-1.94947	-2.07646	gi|5305389	Sense	-	-	gi|5305389 dynein light chain 2 [Schistosoma japonicum] dynein light chain 4 [Schistosoma japonicum] Dynein light chain [Schistosoma japonicum] Dynein light chain [Schistosoma japonicum] (5e-40/cov=35%/id=88%)	CTACAATGTAACGTATGTGAAGGAGTGATGTTTACTTATAACTTGTAGTCATGTGTTGTG
Q2_P18397	C800584.1	0	down	-1.71847	-1.90842	-1.45205	-1.65671	-2.29809	-1.80675	Smp_026190	Sense	hypothetical protein	-	gi|256075488 hypothetical protein [Schistosoma mansoni] expressed protein [Schistosoma mansoni] (e-140/cov=79%/id=100%)	GGGATCGATGAACACTTGGATTTTGTTTAGTTATCTAATTTGTGCATTTCATTGTGCTTG
Q2_P25248	C809971.1	0	down	-1.23418	-1.81713	-2.35721	-2.44212	-2.63782	-2.09769	Smp_195180	Sense	surface membrane antigen	-	gi|161135 gp18-22 Sm [Schistosoma mansoni] surface membrane antigen [Schistosoma mansoni] (9e-69/cov=51%/id=90%)	GGTCTAGCTTGAATTACCTGACGCTTTCAACTATGAGAATTTCCTTTTGTTTTGTGTTTT
Q2_P14080	C911753.1	0	down	-1.43842	-1.5724	-1.41397	-1.63126	-1.41791	-1.49479	Smp_165210	Sense	serine/threonine kinase	-	gi|256085800 serine/threonine protein kinase [Schistosoma mansoni] serine/threonine kinase [Schistosoma mansoni] (8e-55/cov=92%/id=99%)	ATTATTTGTAGATTTTCCATCATCGAGCAAAGTGTACCATCAGAAGGAACAACAACAACA
Q2_P25434	C810191.1	0	down	-2.16033	-1.49708	-1.45918	-1.89419	-1.61638	-1.72543	Smp_004420.x	Sense	hypothetical protein	-	gi|256071140 hypothetical protein [Schistosoma mansoni] expressed protein [Schistosoma mansoni] (e-106/cov=58%/id=93%)	GGTAGGCACACTAATAGCTGTACATGTAAACGTAATTAGTTATCTCGTTTAATTACCAGA
Q2_P04848	C808870.1	0	down	-1.78088	-1.17076	-1.93245	-2.19915	-2.10863	-1.83837	gi|225432274	Antisense	-	-	gi|225432274 PREDICTED: hypothetical protein isoform 2 [Vitis vinifera] (0.89/cov=16%/id=28%)	GAGAAATAAACACTCAGGCAACCACCACCCTACATCTGTCATCTCGAAGGCCAAATGCAT
Q2_P25993	C811342.1	0	down	-1.75253	-1.91308	-1.58139	-3.43934	-2.87192	-2.31165	Smp_194060	Antisense	hypothetical protein	-	gi|256070011 hypothetical protein [Schistosoma mansoni] conserved hypothetical protein [Schistosoma mansoni] (4e-39/cov=35%/id=70%)	CATGGACATGTGTGTGAACCAATCAGGGTACATGATTGCGTGTAATTGAGTAGTGGAATG
Q2_P03457	C806664.1	0	down	-1.81791	-2.04881	-2.53745	-1.6518	-1.31466	-1.87413	Smp_088800	Sense	aspartyl-tRNA synthetase, putative	-	gi|256052806 aspartyl-tRNA synthetase [Schistosoma mansoni] aspartyl-tRNA synthetase, putative [Schistosoma mansoni] (6e-50/cov=59%/id=100%)	AATTCTCTCCAAATTCCGCAATTTAATTCTGAGTCTGTCCTGAGAGTGACAGGTAAAGTC
Q2_P17608	C920037.1	0	down	-2.36381	-2.23245	-1.03089	-1.94603	-2.28889	-1.97242	Smp_125180	Sense	hypothetical protein	-	No hits	GCACTCGAAAAAGCACGAATGATATGACCGTTTTTGATGAATATGAAATATCGTTTGTGA
Q2_P23645	C807867.1	0	down	-1.39459	-1.76029	-1.36268	-2.08439	-2.11799	-1.74399	Smp_157380	Sense	hypothetical protein	Sjp 0049590|IPR003308,Integrase, N-terminal zinc-binding,domain-containing	gi|256083084 hypothetical protein [Schistosoma mansoni] expressed protein [Schistosoma mansoni] (0.0/cov=94%/id=99%)	GACTTCATCAAGAACTATTTCACCTGATAATGCAAGAGGTCATCAATAAATCGAAAAGAG
Q2_P18541	C800776.1	0	down	-1.49938	-1.83786	-2.32353	-1.37955	-1.69561	-1.74719	Smp_010770.x	Sense	fatty acid acyl transferase-related	-	gi|256072417 elongation of fatty acids protein 1 [Schistosoma mansoni] elongation of fatty acids protein 1 [Schistosoma mansoni] (e-150/cov=63%/id=94%)	GCACACACACAAATCCATACAAATGATTATACATCCATCTACATGTTTTTGTTACGAACG
Q2_P33950	C911732.1	0	down	-2.97665	-3.30903	-2.13097	-1.49472	-1.5368	-2.28963	C911732.1	Sense	-	-	No hits	CTCTCGATGAAATGCAAAACTACCAATGAAAGCCTTCTAGAGTTTTCTATGAATGAATGT
Q2_P02688	C805358.1	0	down	-1.63472	-1.35062	-2.22768	-2.49663	-3.24757	-2.19145	gi|299827781	Sense	-	-	gi|299827781 NADH dehydrogenase subunit 5 [Cotesia vestalis] NADH dehydrogenase subunit 5 [Cotesia vestalis] (0.37/cov=34%/id=42%)	GAAGAAGAGGGGGTAGAAGTAGAAAGGAAGTTAATGAAGAAAATGATACACACAGATTAT
Q2_P24832	C809394.1	0	down	-2.25551	-1.5896	-1.25311	-2.11209	-1.59739	-1.76154	gi|226478676	Sense	-	-	gi|226478676 hypotheticial protein [Schistosoma japonicum] (1e-21/cov=36%/id=66%)	GGTGGTCGGAAGTAACCTCCTTTTTATTCAGTACATCATATTAACTAATTCGATATTACC
Q2_P07036	C812297.1	0	down	-3.08827	-2.0098	-0.941441	-2.66629	-2.33633	-2.20842	Smp_163580	Antisense	rab6, putative	-	No hits	GAGGAAAGCATCACAGATTGTTGTGTAAACAGTGTAAATAAACACACAAAAATGGTCACT
Q2_P21883	C805500.1	0	down	-1.27711	-1.35501	-1.49626	-1.81773	-1.78166	-1.54555	C805500.1	Sense	-	-	No hits	TTTATATGCCCATGAATGTCATATTATGAGTGATTAATACGTGCCTTCTGTTCCTAGGTA
Q2_P40562	JAP09839.S	0	down	-1.05354	-1.999	-2.13567	-1.78034	-2.57312	-1.90833	gi|76153418	Antisense	-	-	gi|76153418 SJCHGC03923 protein [Schistosoma japonicum] (4e-22/cov=29%/id=100%)	ATAGCTAGAACCATTTTGGTTGTAACCCAGACTTTGTGGAGTGACTTCTATCCAGGAATC
Q2_P30741	C905538.1	0	down	-1.98798	-2.51802	-2.89309	-1.80974	-1.07465	-2.05669	Smp_106580	Sense	slingshot dual specificity phosphatase, putative	-	No hits	CCTTCTCTACTCTCGGCCTTGTCAGAGAATTTAGGGACCAGTCAACAACAACGTCAAACC
Q2_P20409	C803432.1	0	down	-2.21326	-2.27183	-0.97909	-1.84729	-1.86173	-1.83464	Smp_068710	Sense	hypothetical protein	-	gi|256083718 hypothetical protein [Schistosoma mansoni] expressed protein [Schistosoma mansoni] (e-105/cov=49%/id=100%)	CCTCCAACGTATAGTCTAAATTCATTGGAACGTTGTCTAGAAACTTTTGGTTTGTAAAAC
Q2_P05544	C810278.1	0	down	-2.06971	-1.2596	-1.28654	-2.39952	-2.12664	-1.8284	gi|56757956	Sense	-	-	gi|56757956 SJCHGC09441 protein [Schistosoma japonicum] (4e-92/cov=65%/id=68%)	AATATTTTTCCTCACTCTCTGTAGGTATGTGATTTAGAATGGGGATACTACTTACAATCG
Q2_P26736	C812400.1	0	down	-1.22262	-1.64609	-2.44205	-1.53632	-1.71344	-1.7121	Smp_130540	Sense	alanine aminotransferase, putative	-	gi|256073370 alanine aminotransferase [Schistosoma mansoni] alanine aminotransferase, putative [Schistosoma mansoni] (0.0/cov=64%/id=95%)	CTACACTGATCACGGTTAATTAACTCTTATTGTTTGTTTGCTTGTTATGTTCCTGTTCAC
Q2_P23770	C808031.1	0	down	-1.60314	-1.74194	-2.94101	-1.75875	-1.3577	-1.88051	Smp_154020	Sense	ankyrin 2,3/unc44, putative	-	gi|256081928 ankyrin 23/unc44 [Schistosoma mansoni] ankyrin 2,3/unc44, putative [Schistosoma mansoni] (e-111/cov=71%/id=93%)	CAGCATGATTCAGGTAGAAGTTCAACCAGAGAATCAGCAGATGTTTCTGTAGCATCCGAA
Q2_P37672	C918871.1	0	down	-1.43843	-1.15842	-2.58736	-1.78705	-2.01731	-1.79771	Smp_162450	Sense	cation efflux family protein	-	gi|256084863 cation efflux family protein; expressed protein [Schistosoma mansoni] cation efflux family protein; expressed protein [Schistosoma mansoni] (4e-09/cov=40%/id=100%)	GCGTACGTCAGCTTTTCAGGAAACATCTTTAAAACGTTTCTCAAGCGTTTACATATATAT
Q2_P06113	C810900.1	0	down	-1.3327	-1.19704	-1.34709	-1.18972	-1.28237	-1.26979	Smp_094320	Sense	hypothetical protein	-	gi|256088480 hypothetical protein [Schistosoma mansoni] expressed protein [Schistosoma mansoni] (0.0/cov=88%/id=97%)	CAATAGACCGGTATGAAGATCGCTTTCGGTCATGAACTGTACAGTAATTTATATATGTAA
Q2_P22557	C806403.1	0	down	-0.985148	-1.95779	-2.29888	-1.84194	-1.49159	-1.71507	C806403.1	Sense	-	-	No hits	GTATAGTATAGGAATGAGCTTGAAGCAACCGTCAGTTCGAAAGCAGCCTTTGTAAATGGA
Q2_P25268	C809999.1	0	down	-1.72769	-2.00303	-1.50303	-1.09026	-1.3922	-1.54324	Smp_004690	Sense	hypothetical protein	-	gi|256071200 hypothetical protein [Schistosoma mansoni] expressed protein [Schistosoma mansoni] (e-143/cov=48%/id=100%)	CCAATCATCAATTCCCGTTTCGGTAGATATCATTGATTATTATGGTTCTACCAAAATTGG
Q2_P35440	C915026.1	0	down	-1.27167	-1.56002	-2.41777	-1.27417	-1.97677	-1.70008	C915026.1	Sense	-	-	No hits	CTCCGCTTAGTGATTAGAAGGAGAGGCTGAAAATCAATACTATCTCTTTTATCTTACTTA
Q2_P05048	C809216.1	0	down	-1.73792	-1.02121	-1.49095	-1.74697	-1.4056	-1.48053	Smp_122930	Sense	acyl-CoA dehydrogenase	Sjp 0065970|ko:K00257 acyl-Coenzyme A dehydrogenase family, member 9 [EC:1.3.99.-], putative	gi|256070604 acyl-CoA dehydrogenase [Schistosoma mansoni] acyl-CoA dehydrogenase [Schistosoma mansoni] (e-130/cov=73%/id=99%)	CCTGTATCTCATCCACTTGCACGTGTATGGTAAATTGTGGTAATTTTTTATCTCTTGTTA
Q2_P38110	C920216.1	0	down	-2.1568	-1.85471	-1.05309	-1.77335	-1.31335	-1.63026	Smp_038680	Sense	small nuclear ribonucleoprotein G (snrnp-G), putative	Sjp 0020550|Probable small nuclear ribonucleoprotein G, putative	gi|256077883 small nuclear ribonucleoprotein G (snrnp-G) [Schistosoma mansoni] small nuclear ribonucleoprotein G (snrnp-G), putative [Schistosoma mansoni] (4e-26/cov=68%/id=82%)	CGTGGAAGGCGTAGATCGCATTTAAATGTATATATGTACTCGTTTATTTCAATAAACCCT
Q2_P26750	C812421.1	0	down	-1.0378	-1.54972	-1.36101	-1.4001	-1.7292	-1.41557	Smp_011560	Sense	tetraspanin, putative	-	gi|256072587 tetraspanin [Schistosoma mansoni] tetraspanin, putative [Schistosoma mansoni] (e-127/cov=43%/id=84%)	CTTTACCTTTGTGCTTTGGTTTGAGCTATTGCTTAATATAGAAAGTCTTAATCCGACTGC
Q2_P17400	C919277.1	0	down	-1.12599	-1.16317	-1.60603	-1.70217	-1.8586	-1.49119	Smp_143680	Sense	laminin, putative	Sjp 0008540|IPR001791,Laminin G;IPR008985,Concanavalin A-like lectin/glucanase,domain-containing	gi|256078062 laminin [Schistosoma mansoni] laminin, putative [Schistosoma mansoni] (7e-53/cov=73%/id=95%)	CAGGATTTCTGTATGGTCTTTGTCATACCTCATTGGTTTGGTAACAAAAAATGGAAAACA
Q2_P39550	JAP04303.C	0	down	-1.50823	-1.4604	-2.0888	-1.06366	-1.50879	-1.52598	Smp_027210	Sense	hypothetical protein	Sjp 0003980|ko:K01598 phosphopantothenoylcysteine decarboxylase [EC4.1.1.36], putative	gi|56752773 SJCHGC03784 protein [Schistosoma japonicum] (e-113/cov=92%/id=100%)	GAAGACATTGATTTGTGGAGAGACTGGTATTGGAGCGATGGCAGAAGTCAGTGATATTGT
Q2_P31711	C907415.1	0	down	-1.34328	-2.14907	-2.24036	-1.18599	-1.37856	-1.65945	Smp_135280	Sense	brefeldin A-inhibited guanine nucleotide- exchange protein, putative	Sjp 0074620|Brefeldin A-inhibited guanine nucleotide-exchange protein 1, putative	gi|256075113 brefeldin A-inhibited guanine nucleotide-exchange protein [Schistosoma mansoni] brefeldin A-inhibited guanine nucleotide-exchange protein, putative [Schistosoma mansoni] (2e-28/cov=98%/id=94%)	TTCGAAGCAGCGATTGCAATGAATGCACATATTTCTCCTAATTCTGATTCAACTACACCA
Q2_P37929	C919456.1	0	down	-1.9017	-0.967984	-1.47353	-2.55295	-1.86855	-1.75294	Smp_176120	Sense	ring finger protein 11 (sid 1669) (nedd4 ww domain-binding protein 2), putative	-	No hits	GTTGTTGTGTGTAGATGATTTATCATGTACATGTTGTAATAGTTCGAGTCCAGATACTTC
Q2_P24299	C808731.1	0	down	-0.968809	-1.31036	-3.12062	-2.58866	-2.43925	-2.08554	C808731.1	Sense	-	-	No hits	CTCGCATGAATGAGTCACTATTCAGCACCGACTGTGAGTTCCTCTCGTACTACTACAGCA
Q2_P06049	C810829.1	0	down	-1.50895	-1.17403	-1.11711	-1.66683	-1.32036	-1.35746	gi|226486980	Sense	-	-	gi|226486980 hypothetical protein [Schistosoma japonicum] hypothetical protein [Schistosoma japonicum] (1e-32/cov=22%/id=64%)	GGACTGTGTGTTGGTAAAGTAGAAACCTACTATGTACTATGGGCTGTAAACATTTATTAA
Q2_P21539	C805004.1	0	down	-1.51422	-2.09684	-1.77211	-0.990965	-1.35251	-1.54533	Sjc_0309130	Sense	-	Sjp 0309130|ko:K02924 large subunit ribosomal protein L39e, putative	gi|257205840 Ribosomal protein L39 [Schistosoma japonicum] Ribosomal protein L39 [Schistosoma japonicum] Ribosomal protein L39 [Schistosoma japonicum] Ribosomal protein L39 [Schistosoma japonicum] (3e-17/cov=76%/id=91%)	CTGAAACAAAACAGAACTTTGCCTTATTGGGTTCGATTAAAAACTGGCAACAGAATAAAG
Q2_P33291	C910449.1	0	down	-1.09664	-1.13681	-1.52153	-1.7412	-1.3981	-1.37886	C910449.1	Sense	-	-	No hits	CATGTTTAATGCTTTACAGCAATCGTCTCTCACTGTCTAACATGCGTTATAGCTTCTGTT
Q2_P24772	C809314.1	0	down	-1.68952	-1.58515	-1.3246	-1.04956	-1.20619	-1.371	Smp_077720	Sense	annexin, putative	-	gi|256085472 annexin [Schistosoma mansoni] annexin, putative [Schistosoma mansoni] (0.0/cov=80%/id=96%)	GTCTCTGGGTTATCATTGGTAAATGACAAACTATTTTCCACTTCAACAATGAAGCTTCAT
Q2_P24558	C809061.1	0	down	-2.80868	-1.78273	-1.49173	-2.96695	-0.888341	-1.98769	Smp_005060.x	Sense	hypothetical protein	-	gi|256071279 hypothetical protein [Schistosoma mansoni] expressed protein [Schistosoma mansoni] (e-144/cov=51%/id=93%)	GGTATTGCGATTATTAGTGATCTTGCCCATTATTCATTCTTTGTAGGTTATGTACGAATG
Q2_P07256	C812696.1	0	down	-1.64852	-1.33694	-1.19233	-1.32329	-1.06157	-1.31253	Smp_166300	Sense	hypothetical protein	-	No hits	ATATACTTTTGTCCACCCCTTCCTATCCGTAAATAATCAGTAAGACTGGTCGATTCTGAA
Q2_P09622	C903510.1	0	down	-2.36147	-2.09755	-1.83925	-1.94195	-0.612764	-1.7706	Smp_020550	Sense	low-density lipoprotein receptor (ldl)	-	gi|256074386 low-density lipoprotein receptor (ldl) [Schistosoma mansoni] low-density lipoprotein receptor (ldl) [Schistosoma mansoni] (2e-18/cov=29%/id=100%)	TTCAGGAGCTACTCGAGCGTTATCCAATGACTTAGTTGTCATGATCGGAGGTTAACTATT
Q2_P27266	C813300.1	0	down	-1.23209	-1.10735	-1.05972	-1.12939	-1.20326	-1.14636	Smp_050250	Sense	hypothetical protein	-	gi|256080110 hypothetical protein [Schistosoma mansoni] hypothetical protein [Schistosoma mansoni] (0.0/cov=95%/id=86%)	TGTTACCACTTTAAGTTTGTCTCTGTCGCCTAAATTTGGCAAGTATACTTACTGGTGTAT
Q2_P18444	C800651.1	0	down	-1.32685	-1.03221	-1.99283	-1.42104	-1.34202	-1.42299	Smp_098710	Sense	quiescin q6-related sulfhydryl oxidase	-	gi|76156276 SJCHGC06250 protein [Schistosoma japonicum] (0.0/cov=70%/id=67%)	GTGTATGTAGTCGTGGTTTTTTCCAACAACTCCAATTGATCAATCATTTGTTCTATCTCA
Q2_P27322	C813373.1	0	down	-2.43103	-2.65018	-1.91444	-0.813362	-1.33004	-1.82781	Sjc_0087150	Sense	-	Sjp 0087150|Cysteine-rich protein 1, putative	gi|60692603 SJCHGC06247 protein [Schistosoma japonicum] Cysteine-rich protein 1 [Schistosoma japonicum] Cysteine-rich protein 1 [Schistosoma japonicum] Cysteine-rich protein 1 [Schistosoma japonicum] Cysteine-rich protein 1 [Schistosoma japonicum] Cysteinp: [Parsing package id...]	GTGAGACAATTCCAATAGATCGCTCCTTCAAGTACTTTTCAATTACTTGGTTTTGATGTT
Q2_P39504	JAP03774.C	0	down	-2.83692	-2.88217	-1.15096	-1.1511	-1.59906	-1.92404	Sjc_0217080	Sense	-	Sjp 0217080|ko:K03358 anaphase-promoting complex component APC11, putative	gi|56755181 SJCHGC04314 protein [Schistosoma japonicum] (2e-62/cov=57%/id=100%)	TAGTCAACAAACGGCTCAACATTGTCCTTTGTGCAGACAAGATTGGCGGTTCAGAGAATA
Q2_P39768	JAP07652.C	0	down	-3.12662	-2.79637	-0.185303	-2.61963	-2.33199	-2.21198	Sjc_0041490	Sense	-	Sjp 0041490|expressed protein	gi|56757928 SJCHGC03924 protein [Schistosoma japonicum] (e-116/cov=74%/id=92%)	GTGGATATGAGAATACCGACAGCACAAAGAATATATCGGAATAGTAATCAATGTTTCTAC
Q2_P37093	C917715.1	0	down	-1.60585	-0.938459	-1.19557	-2.10467	-1.6893	-1.50677	Smp_169260	Sense	zinc finger protein, putative	-	gi|256087171 zinc finger protein [Schistosoma mansoni] zinc finger protein, putative [Schistosoma mansoni] (3e-54/cov=78%/id=97%)	CGTCAACATATGAAAGGTAAACCATATCGATGTGAACAATGCTTTATGTCATTCGATACA
Q2_P01534	C803402.1	0	down	-0.739846	-1.63594	-1.8059	-1.95413	-1.43338	-1.51384	Smp_106560	Sense	rhoptry associated membrane antigen, putative	-	gi|256090955 rhoptry associated membrane antigen [Schistosoma mansoni] rhoptry associated membrane antigen, putative [Schistosoma mansoni] (8e-95/cov=99%/id=94%)	AGCAGTGGATAATGAACCTGTTTACAACCAAACACACATCAATCTCATCACTGATGAACA
Q2_P07668	C813222.1	0	down	-1.945	-2.35006	-0.352204	-3.15406	-2.5659	-2.07344	gi|226473752	Antisense	-	-	gi|226473752 hypothetical protein [Schistosoma japonicum] hypothetical protein [Schistosoma japonicum] hypothetical protein [Schistosoma japonicum] hypothetical protein [Schistosoma japonicum] hypothetical protein [Schistosoma japonicum] hypothetical protp: [Parsing package id...]	GAGGGTATCGGCTAGACATTGCGAATAATATAGGAAAAGTTGACTACAAGAAGATAAAAA
Q2_P25338	C810084.1	0	down	-1.44503	-1.50714	-1.11817	-1.00952	-1.92454	-1.40088	Smp_162910	Sense	related to multifunctional cyclin-dependent kinase-related	-	gi|256085050 related to multifunctional cyclin-dependent kinase-related [Schistosoma mansoni] related to multifunctional cyclin-dependent kinase-related [Schistosoma mansoni] (4e-09/cov=49%/id=39%)	CAGATACATCATCACAACAAGAGACAACATCACCAAAACGACAAATTAATGTACCACTAA
Q2_P28903	C902866.1	0	down	-1.26779	-1.3228	-1.07412	-0.976442	-1.49477	-1.22718	C902866.1	Sense	-	-	No hits	AGATATACCAGGTAAATTTTGGCATTACTCTGATGAAACATCTTTCCCCGTCTGACACGA
Q2_P16848	C917857.1	0	down	-1.05788	-1.43328	-1.05083	-1.10078	-1.3054	-1.18963	Smp_157700	Sense	hypothetical protein	-	No hits	TAAATATCGACTCATACTTAGTTAAGTGGAGTTGGCTCACACGCCTTCTCCATTGCGCGT
Q2_P26653	C812269.1	0	down	-0.960524	-1.20088	-1.25303	-1.17134	-1.54482	-1.22612	Smp_136520	Sense	btf, putative	-	gi|256075586 btf [Schistosoma mansoni] btf, putative [Schistosoma mansoni] (3e-66/cov=52%/id=100%)	CCCCCCTATGAGAAATGTTGTTCTCTTTTGTTAACATGTTTTGCTGTTTGACTGTAAAAT
Q2_P27952	C901495.1	0	down	-1.31304	-1.73267	-0.897461	-1.17118	-1.59459	-1.34179	Smp_172990	Sense	leucine rich repeat-containing, putative	-	gi|256052980 hypothetical protein [Schistosoma mansoni] leucine rich repeat-containing, putative [Schistosoma mansoni] (2e-48/cov=99%/id=71%)	GTTTCTCTACGTTGGATGATCAAGAAGTTCTTAAACTAACCGCTATGTCATCACCACCAT
Q2_P15441	C914755.1	0	down	-1.24132	-1.26139	-1.8288	-1.33733	-0.958591	-1.32549	Smp_161020	Sense	hypothetical protein	-	gi|256084238 hypothetical protein [Schistosoma mansoni] expressed protein [Schistosoma mansoni] (1e-14/cov=21%/id=100%)	AATCAAAGGAAGATGTATGGATGGCAGAAGTGTTACGTCGCATAGAGCGTATGGAAAAAA
Q2_P05151	C809454.1	0	down	-1.72667	-1.72073	-0.689745	-1.40954	-1.63687	-1.43671	Smp_033250	Sense	hypothetical protein	-	gi|256076941 hypothetical protein [Schistosoma mansoni] hypothetical protein [Schistosoma mansoni] (5e-89/cov=68%/id=87%)	GTGCAGTCGAATGAAACTGTGACACATCAAGTAACTACACAGAAATAAACTTCATAATTG
Q2_P27314	C813364.1	0	down	-2.33446	-1.76801	-2.16382	-0.738437	-1.22027	-1.645	Smp_147410	Sense	radical sam proteins, putative	-	gi|256079507 radical sam proteins [Schistosoma mansoni] radical sam proteins, putative [Schistosoma mansoni] (5e-09/cov=25%/id=93%)	CCTGTGCGAAATCATTCAAGCGTGCATGTACTTGTATTCTATCCAGATAAGACAGAGAAC
Q2_P04253	C807974.1	0	down	-1.88235	-1.88185	-0.387341	-2.71258	-2.5674	-1.8863	Smp_034980.x	Antisense	protein phosphatase, putative	-	No hits	TATAAATATCCCGCTTACCCGATTCATTATTCCCTTAGCCGATACTACGACAAGTCAACC
Q2_P05705	C810453.1	0	down	-0.89252	-1.20256	-1.24339	-1.54941	-1.74564	-1.3267	Smp_164860	Sense	hypothetical protein	-	gi|256085672 hypothetical protein [Schistosoma mansoni] hypothetical protein [Schistosoma mansoni] (6e-41/cov=17%/id=100%)	GAGGTAGACTTAAGCTATTTGAAATCCTTCATACATAACTGACTTCTCTTATGGACTTTG
Q2_P30811	C905662.1	0	down	-1.41748	-1.05902	-1.22014	-1.45759	-0.954217	-1.22169	Smp_107050	Sense	regulator of telomere elongation helicase 1 rtel1, putative	-	gi|256091116 regulator of telomere elongation helicase 1 rtel1 [Schistosoma mansoni] regulator of telomere elongation helicase 1 rtel1, putative [Schistosoma mansoni] (0.011/cov=102%/id=60%)	TTTGGAATCTCCTACAGGCACGGGGAAAACACTTTCCCTATTGTGTGCCTCTCTAGGTTG
Q2_P07503	C812985.1	0	down	-1.41927	-1.03163	-0.930357	-1.63319	-1.43391	-1.28967	gi|241104728	Sense	-	-	gi|241104728 Inducible metalloproteinase, putative [Ixodes scapularis] Inducible metalloproteinase, putative [Ixodes scapularis] (0.62/cov=41%/id=39%)	GTATTCCGACTACTGTCAGAATGTAGCTATACATAATGTAAAATAAATAACTCCCAGCAG
Q2_P40470	JAP07354.S	0	down	-2.38163	-1.92871	-0.4825	-1.75561	-1.79243	-1.66818	gi|226479164	Antisense	-	-	gi|226479164 Ubiquitin-fold modifier 1 precursor [Schistosoma japonicum] (1e-29/cov=37%/id=77%)	TGTTTGTTGAGGATTTATACCGATCCCATCATCTGTGATAATAGCGCTTGTCGCTGCTGG
Q2_P05677	C810422.1	0	down	-1.21071	-1.08606	-1.8112	-1.39466	-1.01748	-1.30402	Smp_121580	Sense	hypothetical protein	-	gi|256062326 hypothetical protein [Schistosoma mansoni] expressed protein [Schistosoma mansoni] (2e-54/cov=29%/id=100%)	GTAACTGCTTATAAAAATTAATCAGCTGAATGTTGTTCAGTCCACAATCCTGTAGTGCTT
Q2_P12342	C908315.1	0	down	-1.45336	-1.63704	-1.0654	-0.94924	-1.22136	-1.26528	C908315.1	Antisense	-	-	No hits	CTCTCATGGAATACGAAAAACAGAAAGCCTCTTCATTTTCCTTTTCATACGAAGTGAATT
Q2_P26955	C812722.1	0	down	-1.18078	-1.08519	-1.5373	-0.934909	-1.49258	-1.24615	Smp_159920	Sense	cadherin, putative	-	gi|256083886 cadherin [Schistosoma mansoni] cadherin, putative [Schistosoma mansoni] (0.0/cov=83%/id=96%)	CACCTGTTGATCGTTAACAATTAAACTGTGTGATTATGAATACTGTTTAGATGGGATTGG
Q2_P17781	C920836.1	0	down	-2.28839	-2.13004	-0.109682	-3.49785	-2.86731	-2.17865	Smp_095980	Antisense	superoxide dismutase precursor (EC 1.15.1.1), putative	-	gi|256088744 superoxide dismutase precursor (EC 1.15.1.1) [Schistosoma mansoni] RecName: Full=Extracellular superoxide dismutase [Cu-Zn]; Short=EC-SOD; Flags: Precursor superoxide dismutase [Schistosoma mansoni] superoxide dismutase precursor (EC 1.15.1.1p: [Parsing package id...]	GTGCACGAAATCCTATTGTAGCACATGCTAATCTGGGACCAGAATTACCCGTTGTTCTAC
Q2_P18224	C800387.1	0	down	-1.22353	-1.21087	-2.01901	-1.03802	-1.2423	-1.34675	Smp_070030	Sense	snf7-related	-	gi|256083980 snf7-related [Schistosoma mansoni] snf7-related [Schistosoma mansoni] (2e-94/cov=71%/id=92%)	CCTAAGATACATTCATAACTGTGTACGTTTTTGAAACGAACTTCAGATAACTCTTGCCTT
Q2_P38228	C920741.1	0	down	-1.17572	-0.84057	-1.869	-1.63517	-2.69382	-1.64286	Smp_154300	Sense	hypothetical protein	-	gi|256082042 hypothetical protein [Schistosoma mansoni] hypothetical protein [Schistosoma mansoni] (6e-33/cov=73%/id=91%)	TACGCACAGGAATATTAGATCATTTGCACCCTGGCGCCCCAAGTCTCATTTTTCCCCTGA
Q2_P09398	C903204.1	0	down	-1.51351	-2.28056	-3.03596	-1.25956	-0.845547	-1.78703	C903204.1	Antisense	-	-	No hits	ATTTCATCTTCATCTTTCACTTCGCCTTCTGTTTTCTTCGTTTGAATTTTCGGCGAGACT
Q2_P17631	C920097.1	0	down	-1.10222	-1.11913	-0.901059	-1.24754	-1.36606	-1.1472	Smp_176910	Sense	hypothetical protein	-	gi|256089385 hypothetical protein [Schistosoma mansoni] hypothetical protein [Schistosoma mansoni] (8e-25/cov=57%/id=92%)	GAGAGCTTACCACTTCCTCCTGACGAATGGATGCCGTTCTGCGGTAGTTCAAGTGATTTA
Q2_P27081	C812972.1	0	down	-1.24364	-1.51878	-2.14729	-1.32566	-0.851015	-1.41727	C812972.1	Sense	-	-	No hits	CCTTTACCCGATGCACATCCAGAACAGCATTTACAGTTTCCACTACCACCACCACAACCT
Q2_P19874	C802705.1	0.288744	up	1.43209	1.07144	1.67712	2.70998	3.63276	2.10468	gi|256085744	Sense	-	-	gi|256085744 subfamily M16B non-peptidase homologue (M16 family) [Schistosoma mansoni] subfamily M16B non-peptidase homologue (M16 family) [Schistosoma mansoni] (1e-90/cov=75%/id=100%)	CATGAAGCGGCTTTTGGTACTAGTGATTCGGGATGTGGTTTAGGGTATTCACTGATTTCA
Q2_P38088	C920160.1	0.288744	up	0.853391	1.31217	1.60149	1.45054	1.81732	1.40698	Smp_174530	Sense	aminopeptidase PILS (M01 family)	-	No hits	CTAGTACTTTGAATGTTGGCTTGTAGTGATTCGTAGTAACTTTTACTGGATACACGTATT
Q2_P07018	C812274.1	0.288744	up	2.11361	1.87191	1.42713	1.15631	0.990729	1.51194	Smp_164160	Sense	tumor differentially expressed protein, putative	-	gi|256085494 tumor differentially expressed protein [Schistosoma mansoni] tumor differentially expressed protein, putative [Schistosoma mansoni] (0.0/cov=84%/id=65%)	GTGGTTCTCCTTAGATGGAATGAGTCGGTTTCCATTGATTTGTGGATTAAATTTTACAAT
Q2_P23191	C807247.1	0.288744	up	1.00015	0.690344	4.37063	3.75024	3.98388	2.75905	Smp_064860	Sense	heat shock protein 70 (hsp70)-interacting protein, putative	Sjp 0217290|ko:K09553 stress-induced-phosphoprotein 1, putative	gi|256082991 heat shock protein 70 [Schistosoma mansoni] heat shock protein 70 (hsp70)-interacting protein, putative [Schistosoma mansoni] (e-136/cov=93%/id=92%)	CAGGAAAGGAGCAGTATGCAATGCTATGAAGGATTTTACTCAAGCAAGGAAGGCTTTTCG
Q2_P04196	C807865.1	0.288744	up	1.36082	1.4256	1.09313	3.05828	2.19427	1.82642	Smp_079450	Sense	subfamily M16B non-peptidase homologue (M16 family)	-	gi|256085744 subfamily M16B non-peptidase homologue (M16 family) [Schistosoma mansoni] subfamily M16B non-peptidase homologue (M16 family) [Schistosoma mansoni] (1e-55/cov=55%/id=98%)	CTGAGTTAACTAGTGTTAATTTAACAAGACATTTTCAACAGATGGGTGCTCGTGTACAGT
Q2_P40779	JAP07633.S	0.288744	up	1.4184	1.24186	1.40664	3.57961	3.82182	2.29367	Sjc_0203520	Sense	-	Sjp 0203520|IPR011024,Gamma-crystallin related,domain-containing	gi|189502912 unknown [Schistosoma japonicum] (5e-42/cov=55%/id=72%)	CGAAATGGAATACGATCTGTTGGATCCATAATGAAGTGTTTAAGATGGTCTCAATACAAT
Q2_P14762	C913100.1	0.288744	up	1.7488	2.24243	0.554487	1.92946	1.85473	1.66598	Smp_178480	Sense	wd and tetratricopeptide repeat protein, putative	Sjp 0214070|Nuclear receptor interaction protein, putative	gi|256089873 hypothetical protein [Schistosoma mansoni] wd and tetratricopeptide repeat protein, putative [Schistosoma mansoni] (3e-47/cov=73%/id=100%)	TTTTGGTCAGCCTCAGAAGATGGAACCTGTAGACAGTTTGACCTACGAGATCCTGATCAG
Q2_P18634	C800891.1	0.288744	up	1.80652	1.61747	0.781955	1.53172	1.32458	1.41245	Smp_083080.x	Sense	hypothetical protein	Sjp 0004180|similar to Activator of 90 kDa heat shock protein ATPase homolog 1, putative	gi|256086426 hypothetical protein [Schistosoma mansoni] expressed protein [Schistosoma mansoni] (0.0/cov=81%/id=97%)	GACGTATGTTTTAAGAGGTTTACCGAAATGGCTTCAAGAATAGGATGTCTACTATGTATT
Q2_P07662	C813216.1	0.288744	up	1.58273	1.32362	0.858329	1.81173	2.63834	1.64295	Smp_129900	Sense	sodium-dependent neurotransmitter transporter, putative	Sjp 0303820|Conserved hypothetical protein	gi|256073164 sodium-dependent neurotransmitter transporter [Schistosoma mansoni] sodium-dependent neurotransmitter transporter, putative [Schistosoma mansoni] (3e-73/cov=74%/id=100%)	CTGGAACCGGGTTGATTATTTGGTGGGCATATGATTTAATAAAATCTAATCCAAAATGGT
Q2_P19466	C802197.1	0.288744	up	0.959486	1.15745	1.77211	1.21859	1.4808	1.31769	Smp_059790.x	Sense	transketolase	Sjp 0211850|ko:K00615 transketolase [EC2.2.1.1], putative	gi|256082057 transketolase [Schistosoma mansoni] transketolase [Schistosoma mansoni] (0.0/cov=81%/id=99%)	CGTGCTGTAAAATCATTACTTGGCAAACAATAAATGGTGCATAGTATTATCTTCCGTTTC
Q2_P18322	C800500.1	0.288744	up	1.04729	1.19322	0.980524	1.14286	1.24074	1.12093	Smp_063530.x	Sense	apoferritin-2	Sjp 0305720|Ferritin, putative	gi|256082767 apoferritin-2 [Schistosoma mansoni] apoferritin-2 [Schistosoma mansoni] (e-108/cov=68%/id=100%)	CGACTACATTTGGATAATAGTGCTGTTTATCTGATGGATAAAGAATTTCGTTGAACTGGT
Q2_P20460	C803504.1	0.288744	up	1.04599	1.08505	2.04714	1.24967	1.99129	1.48383	Smp_015220	Sense	transcription initiation factor, putative	Sjp 0006080|ko:K03129 transcription initiation factor TFIID subunit D3, putative	gi|256073348 transcription initiation factor [Schistosoma mansoni] transcription initiation factor, putative [Schistosoma mansoni] (e-167/cov=82%/id=100%)	TACCGGCAAATTCAAGCTCGTTGGTCTCCAGTGTCGGTGGGACTGGTGATAGCGTGTCAA
Q2_P18242	C800412.1	0.288744	up	1.40428	1.55695	0.860758	3.17921	2.19563	1.83937	Smp_132020	Sense	cell division cycle 20 (fizzy)-related	Sjp 0070930|ko:K03364 cell division cycle 20-like protein 1, cofactor of APC complex, putative	gi|256073837 cell division cycle 20 (fizzy)-related [Schistosoma mansoni] cell division cycle 20 (fizzy)-related [Schistosoma mansoni] (0.0/cov=99%/id=99%)	TGGTTACTCACAGAATCAAATTCTTGTTTGGAGATATCCTAGTCTAACGCAATTAGTCAA
Q2_P21336	C804691.1	0.288744	up	2.45872	1.62204	0.886157	1.13368	1.72857	1.56583	Smp_008545	Sense	heat shock protein HSP60, putative	Sjp 0215010|ko:K04077 chaperonin GroEL, putative	gi|256072013 heat shock protein 60 [Schistosoma mansoni] heat shock protein HSP60, putative [Schistosoma mansoni] (0.0/cov=84%/id=96%)	GACACCACTTGACGATGTGATTACATTGTAGTTGGTTAATTTTCGTAGATATTCCAATTG
Q2_P05581	C810318.1	0.288744	up	1.31842	1.46647	0.705036	1.76238	1.76033	1.40253	Smp_140460	Sense	hypothetical protein	-	gi|256077074 hypothetical protein [Schistosoma mansoni] expressed protein [Schistosoma mansoni] (4e-16/cov=32%/id=72%)	GAAAACTCATCTCATACAACATCAAGGCAATTATCGGTGGACCGTTAATTAATTGTTATC
Q2_P22073	C805758.1	0.288744	up	1.15738	0.823978	1.45259	1.35963	1.35442	1.2296	Smp_179710	Sense	serine hydroxymethyltransferase putative	Sjp 0200420|ko:K00600 glycine hydroxymethyltransferase [EC2.1.2.1], putative	gi|256090280 serine hydroxymethyltransferase [Schistosoma mansoni] serine hydroxymethyltransferase putative [Schistosoma mansoni] (2e-89/cov=91%/id=93%)	CAGAATTCATACATGTTGCAATTCAAATAGCTGTTAAAGCTAATGAACTAGCTAGCAGCA
Q2_P04056	C807600.1	0.288744	up	0.878315	0.983424	1.72177	2.25014	2.52156	1.67104	Smp_090930.x	Sense	hypothetical protein	-	gi|256087919 hypothetical protein [Schistosoma mansoni] expressed protein [Schistosoma mansoni] (2e-57/cov=61%/id=98%)	ACGTAGGTTCACCTAGCAAACGGAAAACACCAAAGAAGAACAGAACCTCGACGGTTAGTG
Q2_P18558	C800795.1	0.288744	up	0.975935	0.981996	2.3879	1.6267	1.67903	1.53031	Smp_179810	Sense	troponin t, invertebrate, putative	Sjp 0303490|Troponin T, skeletal muscle, putative	gi|256066240 troponin t invertebrate [Schistosoma mansoni] troponin t, invertebrate, putative [Schistosoma mansoni] (6e-80/cov=37%/id=79%)	CCGTCTTACTGATATCATTGATAGTATGTTATCATTCACTCCCTCTTCTTATGTTTCTTC
Q2_P06237	C811037.1	0.375556	down	-1.74641	-1.38692	-1.1442	-1.09601	-0.945986	-1.26391	Smp_077920	Sense	Trematode Eggshell Synthesis domain containing protein	-	gi|256052425 hypothetical protein [Schistosoma mansoni] hypothetical protein [Schistosoma mansoni] (5e-83/cov=59%/id=81%)	CACTGAACATCATCTGTTTGTGGTGCCACAATAACAAGTATGCAGAAATAAACACTATTA
Q2_P21685	C805228.1	0.375556	down	-0.625909	-1.74254	-1.65337	-1.92705	-1.2798	-1.44573	gi|256084419	Antisense	-	-	gi|256084419 hypothetical protein [Schistosoma mansoni] expressed protein [Schistosoma mansoni] (4e-18/cov=56%/id=83%)	TTCGGACGTCCAGTTGACTTGGTGGTGGCAGGCGAATCTGGTGTTGCTGAAGCTGGAGAT
Q2_P24857	C809424.1	0.375556	down	-1.16022	-1.13479	-1.13635	-0.999689	-1.74068	-1.23435	Sjc_0062340	Sense	-	Sjp 0062340|ko:K08792 serum/glucocorticoid regulated kinase, putative	gi|76155623 SJCHGC05723 protein [Schistosoma japonicum] (e-101/cov=54%/id=87%)	GAGGATAAACATTGATGAACTCATAGCTGCTGCTTGATTCCGTTTATGTATAATGCTAAT
Q2_P25299	C810036.1	0.375556	down	-0.979709	-1.18081	-2.34872	-1.19452	-1.60546	-1.46184	Smp_174680	Sense	diphteria toxin resistance protein 2, dph2, putative	-	gi|256088704 diphteria toxin resistance protein 2 dph2 [Schistosoma mansoni] diphteria toxin resistance protein 2, dph2, putative [Schistosoma mansoni] (e-133/cov=82%/id=99%)	GACAGTTTGGACTTTGTACATAAATTTTCGTGATATTGGAATGTTTGCCATGTTGAGATG
Q2_P13285	C910210.1	0.375556	down	-1.73911	-1.64816	-4.07672	-1.34503	-1.27783	-2.01737	C910210.1	Antisense	-	-	No hits	ACGTCTCTTTTTTATTGCAGGGCGGCAAAGAGTAATCGGACTGGAAGAAGACAAACAAGC
Q2_P28534	C902343.1	0.375556	down	-1.5043	-1.44262	-0.5696	-2.39024	-2.57447	-1.69625	Smp_010670	Sense	Abnormal long morphology protein 1 (Sp8), putative	-	gi|256072399 hypothetical protein [Schistosoma mansoni] Abnormal long morphology protein 1 (Sp8), putative [Schistosoma mansoni] (2e-23/cov=66%/id=75%)	CCTCAAGGAATGAATGAAGAAATTGACGCTGATCATACTGTTGAACTATTATCACCTAAA
Q2_P16081	C916360.1	0.375556	down	-1.53557	-1.1209	-1.30503	-1.23135	-0.829048	-1.20438	Smp_129230	Sense	subfamily S1A unassigned peptidase (S01 family)	Sjp 0208500|ko:K09639 transmembrane protease, serine 8, putative	gi|256072928 subfamily S1A unassigned peptidase (S01 family) [Schistosoma mansoni] subfamily S1A unassigned peptidase (S01 family) [Schistosoma mansoni] (8e-78/cov=75%/id=100%)	CGGTAAAGCAGGTTATCCTGGAGTATATACCCGAGTATCAGATTATATTCCATGGATTAA
Q2_P06032	C810811.1	0.375556	down	-1.1576	-0.826355	-1.31069	-2.28391	-1.94193	-1.5041	C810811.1	Antisense	-	-	No hits	CCAAGTAAACGAAAATAAACGTGACCAGAGTAGCGAAGACTACTACTGTTACTGACTATT
Q2_P17692	C920337.1	0.375556	down	-1.94701	-1.97339	-0.945542	-1.15829	-1.07102	-1.41905	Smp_147060	Sense	hypothetical protein	-	gi|256079379 hypothetical protein [Schistosoma mansoni] hypothetical protein [Schistosoma mansoni] (1e-29/cov=42%/id=100%)	GTCCAGAATTAATTATTCCATTTATAAGTGGCGGTGTTCCAGCAAAGAAATCAGATATTG
Q2_P07702	C813267.1	0.375556	down	-2.13743	-2.42701	-0.54708	-1.69362	-1.33465	-1.62796	Smp_136110	Antisense	leucine rich repeat-containing, putative	-	No hits	ACAGGTGCCAGAGGTGCAGTTACAGCTCGATCCGCAACCACATTTTCCTTCACAGCAGTC
Q2_P03151	C806184.1	0.375556	down	-1.28808	-0.58607	-1.68432	-2.76916	-2.61101	-1.78773	Smp_167570.x	Antisense	negative cofactor 2 transcriptional co-repressor (nc2), putative	-	gi|256086557 negative cofactor 2 transcriptional co-repressor (nc2) [Schistosoma mansoni] negative cofactor 2 transcriptional co-repressor (nc2), putative [Schistosoma mansoni] (0.001/cov=8%/id=100%)	ACCAAAAGCATACCAATGACCACTCACCCGTAGCACCATCATGGCGTGACACGCACGAGT
Q2_P25859	C811167.1	0.375556	down	-0.874299	-1.59225	-1.52674	-1.91786	-0.942239	-1.37068	Smp_168510	Sense	hypothetical protein	Sjp 0023440|Mediator of DNA damage checkpoint protein 1, putative	gi|256052678 hypothetical protein [Schistosoma mansoni] expressed protein [Schistosoma mansoni] (1e-72/cov=86%/id=94%)	GTTCTGAACGATGAAAGCATGGACAAACGGTGGTCAATAATAGCCAAAAACTATGAAAAT
Q2_P18207	C800368.1	0.375556	down	-1.85413	-1.91076	-0.63462	-1.29389	-1.42714	-1.42411	C800368.1	Sense	-	-	No hits	CAACTTACCAAAACTATCCTCTGTTCTGTAATACATCCCATGGTTTGCTTAATAAATCCA
Q2_P17374	C919224.1	0.375556	down	-3.41863	-2.97725	-0.899992	-1.35347	-1.22018	-1.9739	Smp_086530	Sense	tegumental protein Sm 20.8, putative	-	gi|256052718 tegumental protein Sm 20.8 [Schistosoma mansoni] tegumental antigen Sm20.8 [Schistosoma mansoni] Sm 20.8 [Schistosoma mansoni] tegumental protein Sm 20.8 [Schistosoma mansoni] tegumental protein Sm 20.8, putative [Schistosoma mansoni] (5e-52/p: [Parsing pa	CGTGATGTATCTTATCTTGTATGGAGAACACCAGATGAAGAAATAACCAGTGCATAAATA
Q2_P16148	C916488.1	0.375556	down	-0.920823	-0.888346	-2.30241	-1.79697	-1.57387	-1.49649	Smp_162150	Sense	hypothetical protein	-	gi|195397782 GJ18168 [Drosophila virilis] GJ18168 [Drosophila virilis] (0.004/cov=18%/id=41%)	CATTGAAACGAGTGAACTTTGAATTGATTAGGTGAGGAGTTGTTGTTGTTGCTGTTTATT
Q2_P01529	C803394.1	0.375556	down	-0.965695	-1.27402	-2.81128	-1.41927	-1.49266	-1.59259	C803394.1	Antisense	-	-	No hits	CCATATACCGGCCCCCACTTTATGAATCTGTACCGGCCCTGACTCGTGGTACTCGTGGAA
Q2_P02617	C805252.1	0.375556	down	-1.98061	-2.08867	-0.99607	-1.03082	-1.0767	-1.43457	gi|256082935	Sense	-	-	gi|256082935 hypothetical protein [Schistosoma mansoni] expressed protein [Schistosoma mansoni] (5e-43/cov=37%/id=100%)	GCTAAACTTCTTCTACATATTCATGAGCACTGACCAGTTAACGTTTCTTTTTCCATTGTT
Q2_P07103	C812407.1	0.375556	down	-2.18118	-0.526149	-1.03838	-2.82393	-2.45473	-1.80487	Smp_172250	Antisense	inositol 5-phosphatase, putative	-	gi|256088069 inositol 5-phosphatase [Schistosoma mansoni] inositol 5-phosphatase, putative [Schistosoma mansoni] (5e-10/cov=18%/id=94%)	AGCTTGCATACGTACTTGATATTTTGGTGATTCGATGGGTTGATGTTTCATAATGTTATG
Q2_P02273	C804667.1	0.375556	down	-2.34594	-2.86337	-0.709457	-2.13273	-0.850394	-1.78038	Smp_131210	Sense	hypothetical protein	-	gi|256073620 hypothetical protein [Schistosoma mansoni] hypothetical protein [Schistosoma mansoni] (2e-40/cov=44%/id=94%)	CAGGTATCTTGTAGACCGACATTTCGTGAAGCATTTATTCATGATTATCGTACTGAAAAA
Q2_P24633	C809154.1	0.375556	down	-1.74251	-1.85439	-1.07114	-1.02004	-0.94928	-1.32747	Smp_037910	Sense	succinate dehydrogenase, putative	-	gi|256077722 succinate dehydrogenase [Schistosoma mansoni] succinate dehydrogenase, putative [Schistosoma mansoni] (2e-83/cov=67%/id=100%)	CACCGACTACTTTTATGTATTAGCATGTTATACTTTAATACCCAAATCTAACATGGGGCT
Q2_P21460	C804879.1	0.375556	down	-1.27176	-1.3132	-0.667249	-1.72844	-1.4651	-1.28915	Smp_002930	Sense	histone H2A, putative	Sjp 0063110|Histone H2A type 2-B, putative	gi|256087701 histone H2A [Schistosoma mansoni] histone H2A, putative [Schistosoma mansoni] (5e-43/cov=78%/id=83%)	GCAGTTCTCCTACCCAAGAAGACCGATAAAGTCAAGCCTTAATTTCTCGCATCTAGAACG
Q2_P05727	C810477.1	0.375556	down	-1.00071	-0.898892	-1.19989	-1.04324	-1.30392	-1.08933	Smp_181350	Sense	huntingtin interacting protein-related	-	gi|256090774 huntingtin interacting protein-related [Schistosoma mansoni] huntingtin interacting protein-related [Schistosoma mansoni] (8e-49/cov=29%/id=100%)	CCCGGTTATTTTACAGCATGAGTTTCATCTCTTTAGCAATTCATAATTATTTGGATCGAC
Q2_P19074	C801699.1	0.375556	down	-0.660872	-1.8962	-1.53756	-1.17206	-1.49385	-1.35211	Smp_125680	Sense	DNA polymerase zeta catalytic subunit, putative	-	gi|256071589 DNA polymerase zeta catalytic subunit [Schistosoma mansoni] DNA polymerase zeta catalytic subunit, putative [Schistosoma mansoni] (3e-47/cov=74%/id=81%)	CCTTGAAGATACTATGATCGCCAATTCAGAAACACAAACACAAAAAATGAACCATTCATC
Q2_P09990	C904012.1	0.375556	down	-1.1301	-1.93814	-0.583491	-3.401	-2.51803	-1.91415	Smp_035210	Sense	Hypothetical protein, putative	Sjp 0300160|Paramyosin, putative	gi|256092908 hypothetical protein [Schistosoma mansoni] Hypothetical protein, putative [Schistosoma mansoni] (7e-35/cov=99%/id=100%)	CGTTCAAGTCAACGTAATGTGGAAAATCTTAAAGCAACTGTAGCAGATATGGAAATGAAA
Q2_P21955	C805595.1	0.375556	down	-1.14548	-1.44017	-1.86881	-1.02945	-0.906977	-1.27818	gi|226470870	Sense	-	-	gi|226470870 hypotheticial protein [Schistosoma japonicum] hypotheticial protein [Schistosoma japonicum] hypotheticial protein [Schistosoma japonicum] hypotheticial protein [Schistosoma japonicum] hypotheticial protein [Schistosoma japonicum] hypotheticiap: [Parsing package id...]	CTTGTTCGCGGGCATCGCAATTTGGCGAATGAGGTCAAAGAAGAAAAAAGCCCTAAAAAA
Q2_P20325	C803306.1	0.375556	down	-0.848992	-0.891257	-1.57359	-1.66117	-1.39094	-1.27319	Smp_130440	Sense	hypothetical protein	Sjp 0006090|Protein MICAL-3, putative	gi|256073350 hypothetical protein [Schistosoma mansoni] expressed protein [Schistosoma mansoni] (0.0/cov=52%/id=96%)	CTGGATGTACTCAGATTGTGTAGATGTGAAACAGTCGTTTGTCAGTTGTGTTTCAACTTT
Q2_P25114	C809783.1	0.375556	down	-1.05602	-0.953056	-3.50846	-1.49936	-2.29132	-1.86164	Smp_053020	Sense	zinc finger protein, putative	-	gi|256080655 zinc finger protein [Schistosoma mansoni] zinc finger protein, putative [Schistosoma mansoni] (e-107/cov=65%/id=90%)	GCAACCGATGGACATCACTTTTGTTCATGTCTTAATGTCAGTTGTTTCATGTAATTTGTT
Q2_P38020	C919944.1	0.375556	down	-3.4805	-1.51348	-0.0828745	-2.59353	-2.7754	-2.08916	Smp_000880.x	Antisense	ATP synthase lipid-binding protein-like protein	-	No hits	GCTAGTATTAAGAGTGTCTATTATCTGCACAATGGACTTACATCCATATTCGGACCAGCA
Q2_P18926	C801512.1	0.375556	down	-0.895524	-1.07054	-1.01323	-1.58399	-1.7268	-1.25802	Smp_040210	Sense	hypothetical protein	-	gi|256078189 hypothetical protein [Schistosoma mansoni] hypothetical protein [Schistosoma mansoni] (1e-16/cov=9%/id=100%)	ACCCACGAAGCCTTTGCGCTCCTCACATCCTAGTCCTAATAATAAATATGTATACATATT
Q2_P17730	C920574.1	0.375556	down	-1.02072	-0.97336	-0.899617	-1.08753	-0.977506	-0.991747	Smp_095140	Sense	Hypothetical protein, putative	-	gi|256088598 hypothetical protein [Schistosoma mansoni] Hypothetical protein, putative [Schistosoma mansoni] (4e-18/cov=51%/id=97%)	CGTAAATACAATGTAGCAGAAGTTTGCTCACCATCACCTAAATGTGATTGTACAAATAAC
Q2_P37720	C919103.1	0.375556	down	-1.51894	-2.04631	-0.397134	-1.72586	-1.66476	-1.4706	Smp_134200	Sense	WD-repeat protein, putative	-	gi|76162992 SJCHGC07323 protein [Schistosoma japonicum] (2e-33/cov=63%/id=75%)	ACATTGACAAGTCAGGATCATTCATAGCATCTGGTCAGGTTACATATATGGGATACAAAG
Q2_P39687	JAP06562.C	0.375556	down	-1.43151	-1.50739	-0.526825	-1.59747	-1.47442	-1.30752	gi|226473570	Sense	-	-	gi|226473570 Tegument antigen (I(H)A) [Schistosoma japonicum] (1e-06/cov=11%/id=100%)	GATAGCAAGGTTTGATACGGATAAAGATAATAAAATCAGTATAGAAGAGTTCTGTCGTGG
Q2_P22223	C805950.1	0.375556	down	-1.49296	-1.68871	-0.970168	-1.03664	-0.915184	-1.22073	gi|256085866	Sense	-	-	gi|256085866 Histone acetyltransferase MYST4 (EC 2.3.1.48) [Schistosoma mansoni] Histone acetyltransferase MYST4 (EC 2.3.1.48), putative [Schistosoma mansoni] (0.0/cov=73%/id=79%)	AACGGAAAGAGAAGCCAGAAGATTACGTTAATGCATTCTAAATAAAAGGTGGTAGTGAAA
Q2_P22708	C806603.1	0.375556	down	-1.52237	-0.895776	-0.740583	-1.84791	-1.86382	-1.37409	C806603.1	Sense	-	-	No hits	CGACAACTCGACCGTTTATCATTGCACATTTAATATGTGGGGAGTAGTGTAACGTCGTGT
Q2_P12730	C909176.1	0.375556	down	-0.626971	-1.40465	-1.45723	-1.31975	-1.2195	-1.20562	gi|256074424	Sense	-	-	gi|256074424 ribonucleoprotein-related [Schistosoma mansoni] ribonucleoprotein-related [Schistosoma mansoni] (3e-40/cov=51%/id=100%)	GTCCGTGAGAAAAAACCATTAAGTGTTTTTGATCCGGTAACTAAATCAGAAGTCAATCTA
Q2_P17820	C921006.1	0.375556	down	-1.71974	-1.50787	-1.56196	-0.61429	-1.09229	-1.29923	C921006.1	Antisense	-	-	No hits	GTAGTATCATTTTTGTCACAAACCTTACAATTGGATCCTAATGTTCATCTCTCACAGCAT
Q2_P38073	C920066.1	0.375556	down	-1.21321	-1.35168	-0.615734	-2.09188	-1.61992	-1.37848	Smp_018890	Antisense	phosphoglycerate kinase	-	gi|118354050 transcriptional regulator, Sir2 family protein [Tetrahymena thermophila] transcriptional regulator, Sir2 family protein [Tetrahymena thermophila SB210] (0.81/cov=76%/id=28%)	GCGCATATGGCAGAAATACATCTACACGTACAGAAATTAAAGAGAAAATATATCCGTCAA
Q2_P05983	C810759.1	0.375556	down	-0.99092	-0.956752	-1.85354	-1.14375	-1.18897	-1.22679	C810759.1	Antisense	-	-	No hits	GTGGGGGTTACCTTCATTTTCCTGTGAATTGTGCAATATTTTATTGTTTTGATCATGTCA
Q2_P15869	C915950.1	0.375556	down	-1.13665	-1.06813	-0.973944	-3.40034	-3.30295	-1.9764	gi|226482568	Antisense	-	-	gi|226482568 CDK5 regulatory subunit-associated protein 3 (CDK5 activator-binding protein C53) [Schistosoma japonicum] (7e-08/cov=33%/id=84%)	GCAAAACTGTCCAGTTATTTGCACTTGGCGATTGCAGATCCTCGATAGTTCATCCTCCAA
Q2_P00869	C802054.1	0.375556	down	-1.09362	-0.968184	-1.76324	-1.57518	-0.845453	-1.24914	Smp_061940.x	Antisense	adenylate kinase 1, putative	-	No hits	CGCTCGCATATATTAGCTTATCTGCTCCAAATTCGCTCGATGTGCTTGTAACGTTGTTAT
Q2_P06194	C810992.1	0.375556	down	-0.917136	-0.990735	-1.01961	-1.77157	-2.03851	-1.34751	C810992.1	Antisense	-	-	No hits	ATGGAGTTCTGTCTTTCTATGTGTACCTTGGTTTGCAACAAACGTAAACCTCACAAATAC
Q2_P27231	C813254.1	0.375556	down	-2.92928	-2.91852	-0.84854	-1.11309	-1.122	-1.78628	gi|256077320	Sense	-	-	gi|256077320 hypothetical protein [Schistosoma mansoni] expressed protein [Schistosoma mansoni] (3e-41/cov=52%/id=87%)	GTGTTGCAGCGGAAGATGTTGGTTTTTTCACTGTAAAGAACAATATAGTAATATTACCAC
Q2_P34153	C912083.1	0.375556	down	-1.08532	-0.798886	-1.04003	-1.3188	-1.0878	-1.06617	Smp_154000.x	Sense	hypothetical protein	-	No hits	GCAGCAGCAGCAGTTCTAGCAGTAGTTCTGGTGGCAGGTACAGGCCTGAACGAATTGAGA
Q2_P06947	C812145.1	0.375556	down	-0.905168	-0.935273	-1.94985	-1.10829	-1.51526	-1.28277	C812145.1	Antisense	-	-	No hits	GTACTTTGTGTGTATGCTTCGATTGAGCTTGAATTCTTGTCACGCTTTCTTAAAATGTTA
Q2_P25042	C809689.1	0.375556	down	-0.939393	-0.72748	-2.5619	-1.54436	-1.82696	-1.52002	Smp_130400	Sense	hypothetical protein	-	gi|256073336 hypothetical protein [Schistosoma mansoni] conserved hypothetical protein [Schistosoma mansoni] (e-132/cov=49%/id=99%)	TCAATGTTGCCATTGGCTGAAATTTCCTAACTGTCTGCATATTCGCTCCTAAGTGTTCTT
Q2_P38666	JAP10460.C	0.375556	down	-0.467326	-1.01929	-2.46686	-1.85092	-2.28176	-1.61723	gi|226468278	Antisense	-	-	gi|226468278 hypothetical protein [Schistosoma japonicum] hypothetical protein [Schistosoma japonicum] (1e-52/cov=25%/id=100%)	GGATTATACAACAATGGACGCATATATCTAGCATTATCTATTGGATCGAATGCAAAAACC
Q2_P19607	C802364.1	0.375556	down	-1.07568	-1.59326	-2.27442	-1.04352	-0.899537	-1.37728	Smp_175120.x	Sense	Alpha-(1,6)-fucosyltransferase (EC 2.4.1.68) (Glycoprotein 6-alpha-L-fucosyltransferase) (GDP-fucose--glycoprotein fucosyltransferase) (GDP-L-Fuc:N-acetyl-beta-D-glucosaminide alpha1,6-fucosyltransferase) (alpha1-6FucT) (Fucosyltransferase 8), putative	-	gi|256088858 hypothetical protein [Schistosoma mansoni] expressed protein [Schistosoma mansoni] (4e-36/cov=73%/id=90%)	AACGCAAGTCGATATCGGGTCGGCAAACCTAAGGATATTCCTTACGTCGTATAATGCCAA
Q2_P10010	C904052.1	0.375556	down	-0.704013	-1.07248	-4.18741	-2.40825	-1.84828	-2.04409	C904052.1	Antisense	-	-	No hits	GTTCCAGTCGTGTTTTCTCCTCTTCATTATAATATATTCTCCCTCCCAAGACATTTCTCC
Q2_P02807	C805572.1	0.375556	down	-1.34285	-0.79345	-1.73556	-1.33941	-0.893196	-1.22089	Smp_143360	Antisense	hypothetical protein	-	gi|297669772 PREDICTED: hypothetical protein LOC100452533, partial [Pongo abelii] (0.27/cov=36%/id=18%)	CACGCATATATTTGTGTGTGTATGTATGTGGCCTTAATCCATGTTGTTATGTGTAAGATA
Q2_P16050	C916305.1	0.375556	down	-1.1971	-1.18973	-0.668523	-1.40893	-1.18018	-1.12889	Smp_005330	Sense	methionine-tRNA synthetase, putative	-	gi|256071351 methionine-tRNA synthetase [Schistosoma mansoni] methionine-tRNA synthetase, putative [Schistosoma mansoni] (1e-87/cov=80%/id=98%)	GGAGTACGTGTTTTAGGTGAAAATACTGGAAAATTTCTCCGTAGAATTAAATAGCTTCAC
Q2_P18365	C800550.1	0.375556	down	-1.359	-1.59288	-1.33919	-0.74377	-0.911657	-1.1893	Smp_099300	Sense	Mitochondrial 28S ribosomal protein S10 (S10mt) (MRP-S10), putative	Sjp 0201250|Mitochondrial 28S ribosomal protein S10, putative	gi|256089331 28S ribosomal protein S10 [Schistosoma mansoni] Mitochondrial 28S ribosomal protein S10 (S10mt) (MRP-S10), putative [Schistosoma mansoni] (5e-90/cov=82%/id=100%)	CCTTCCGGAGCATTTATAAGTCGCTGGGGATTCTCAAAAGTATTTGAATTATAGAATATA
Q2_P27248	C813277.1	0.375556	down	-1.33338	-1.66805	-1.22574	-0.757445	-0.957843	-1.18849	Smp_171900	Sense	hypothetical protein	-	gi|256087952 hypothetical protein [Schistosoma mansoni] expressed protein [Schistosoma mansoni] (7e-29/cov=71%/id=100%)	ATACGGCAACCATGATTTAGAAGAGAAAAATATCCTATTATGTGTGTGTTGGTGAATGTC
Q2_P06007	C810786.1	0.375556	down	-2.57236	-1.87765	0.223632	-2.6336	-2.81415	-1.93482	Smp_166660	Sense	hypothetical protein	-	gi|256086272 hypothetical protein [Schistosoma mansoni] expressed protein [Schistosoma mansoni] (6e-05/cov=10%/id=100%)	GTGATTATTCGGCAAAAACTTTCTTCAGTTTGAACACTACTGTACTGTACTGTCAAATCA
Q2_P27289	C813329.1	0.375556	down	-1.93457	-2.18291	-0.838377	-0.983278	-1.06974	-1.40178	Smp_064330	Sense	hypothetical protein	-	gi|256082887 hypothetical protein [Schistosoma mansoni] conserved hypothetical protein [Schistosoma mansoni] (1e-18/cov=40%/id=95%)	GAATATAAGCTCGATGCATCTAAACGGGTTGGGAAGCATGTAAAACTAACCAACTGGAAA
Q2_P03293	C806405.1	0.375556	down	-0.684377	-2.69851	-4.36328	-1.52715	-1.23572	-2.10181	gi|148547676	Sense	-	-	gi|148547676 putative phosphoketolase [Pseudomonas putida F1] RecName: Full=Probable phosphoketolase Phosphoketolase [Pseudomonas putida F1] (5e-23/cov=36%/id=63%)	ATGTCGCTGCCCTCACACAACTGATCGTCGGACAGGGCTTCAAGCACGTGGATGAATACC
Q2_P25278	C810011.1	0.375556	down	-0.649589	-1.18876	-1.67598	-1.33645	-1.16199	-1.20256	Sjc_0213700	Sense	-	Sjp 0213700|IPR001876,Zinc finger, RanBP2-type,domain-containing	gi|257215746 hypotheticial protein [Schistosoma japonicum] hypotheticial protein [Schistosoma japonicum] (1e-34/cov=74%/id=91%)	GTAGTAGAGCAGCAACAGTTAATTGCTCAGACTATACTAAAAGAAAAGGATGATGAACAA
Q2_P05390	C809968.1	0.375556	down	-3.22152	-3.76703	-2.05476	-0.566432	-0.701871	-2.06232	Smp_174720	Antisense	hypothetical protein	-	gi|226483365 hypothetical protein [Schistosoma japonicum] (5e-17/cov=62%/id=58%)	TTATTCCGGCTACTATTGCAATCGATGGAATAATTTCATACCACATGATGGTAAAGATCA
Q2_P23611	C807811.1	0.63562	up	1.04236	0.972473	1.91636	1.17066	1.54115	1.3286	Smp_144340	Sense	hypothetical protein	Sjp 0208790|U3 small nucleolar RNA-interacting protein 2, putative	gi|256078284 hypothetical protein [Schistosoma mansoni] expressed protein [Schistosoma mansoni] (1e-78/cov=100%/id=99%)	ACTGTTTCTCCTGCTCATCCTGTGGCAAAGTTATGCCCACCGTCGATATCAGAGCCTTTT
Q2_P02756	C805478.1	0.63562	up	1.46623	0.951772	1.98147	1.32329	3.3755	1.81965	Smp_035550	Sense	hypothetical protein	Sjp 0105400|IPR006616,Protein of unknown function DM9,domain-containing	gi|256092978 hypothetical protein [Schistosoma mansoni] expressed protein [Schistosoma mansoni] (3e-74/cov=100%/id=99%)	ATTCAAGGTGAAAGTTCAGGATGTTTTCCATGGGGTGGAGATGAGCATAAATGTGAATAT
Q2_P39528	JAP04005.C	0.63562	up	1.04787	0.912957	1.9303	1.21046	1.95965	1.41225	gi|56754148	Sense	-	-	gi|56754148 SJCHGC06883 protein [Schistosoma japonicum] (9e-53/cov=39%/id=100%)	AGGAAATATGGGAACTACTTTGGGAGACAAATCATTGTTCGTTGCTAATCATGCTTATTA
Q2_P19596	C802346.1	0.63562	up	1.96897	1.86093	2.72748	0.820244	0.961684	1.66786	Smp_072330.x	Antisense	heat shock protein, putative	-	No hits	TATCTTCAAAGGTCTGTGTGCTTATCATTACGAAGAAGTACCAGGCTGATGGTATGCCAG
Q2_P25611	C810612.1	0.63562	up	1.43861	1.6246	1.19445	0.69147	1.70633	1.33109	Smp_162770	Antisense	hypothetical protein	-	gi|28261409 TPA: TPA_exp: reverse transcriptase [Schistosoma mansoni] (0.65/cov=14%/id=56%)	GGGAAGCTGTACAATGTCATTGAATACATGTATCTACAGCATCTTTATCTTCGATGTAAT
Q2_P24208	C808607.1	0.63562	down	-0.851973	-0.884978	-1.14747	-1.02798	-1.39529	-1.06154	gi|241954556	Antisense	-	-	gi|241954556 GPI-anchored cell surface glycoprotein (flocculin), putative; cell surface flocculin, putative [Candida dubliniensis CD36] GPI-anchored cell surface glycoprotein (flocculin), putative; cell surface flocculin, putative [Candida dubliniensis CDp: [Parsing package id..	TAATGCTGTGTGGACACTGGGGGTTGGGTGGTGTGAACTGGTTGCAGCAGGTGTACAGAG
Q2_P18005	C800138.1	0.63562	down	-0.941008	-1.19538	-3.39726	-1.38076	-1.47657	-1.6782	Smp_083040.x	Sense	adducin related protein	-	gi|256086416 adducin related protein [Schistosoma mansoni] adducin related protein [Schistosoma mansoni] (0.0/cov=56%/id=96%)	GCAAATCAGAAAACAACGACTGTTGTATCCTAACTCATGGGACTATTGTCTAAATAAGAA
Q2_P36137	C915950.1	0.63562	down	-0.786299	-1.06928	-1.35653	-0.89996	-1.39313	-1.10104	gi|226482568	Sense	-	-	gi|226482568 CDK5 regulatory subunit-associated protein 3 (CDK5 activator-binding protein C53) [Schistosoma japonicum] (7e-08/cov=33%/id=84%)	GCAAATAACTGGACAGTTTTGCGATCTCTAATAGAACACGCTAATTCCACATTTTCTAAA
Q2_P06023	C810802.1	0.63562	down	-1.14283	-1.27281	-2.48473	-0.80138	-1.28884	-1.39812	Smp_131080	Sense	hypothetical protein	-	gi|256073569 hypothetical protein [Schistosoma mansoni] expressed protein [Schistosoma mansoni] (e-110/cov=40%/id=98%)	CATCAGTTCTTCAGATTGACGTACATGATGTATAATGCTGAACTAACTATTCACTGTGAA
Q2_P05590	C810327.1	0.63562	down	-0.946821	-0.790077	-1.17714	-1.48077	-2.15325	-1.30961	Smp_015100	Sense	hypothetical protein	-	gi|256073324 hypothetical protein [Schistosoma mansoni] expressed protein [Schistosoma mansoni] (e-142/cov=60%/id=99%)	TCACCTGGTTGCTTTCTCTAATTCAGCTGGTTTTCTAAAATGTACGTCTGCATAAAATCT
Q2_P07734	C813313.1	0.63562	down	-0.690408	-0.898323	-1.4994	-1.26118	-1.44121	-1.1581	Smp_043220	Sense	hypothetical protein	-	No hits	GTTTAGGGATGTTTTTGGAAAGTTCCATTTTACTGTGCAATCAAGTCCCTTTCATCTTTT
Q2_P31381	C906899.1	0.63562	down	-0.441473	-2.00404	-3.31396	-1.37519	-1.47496	-1.72192	gi|256071242	Sense	-	-	gi|256071242 protein kinase [Schistosoma mansoni] protein kinase [Schistosoma mansoni] (0.37/cov=23%/id=51%)	GCCGACTGAGTAATATCACCAGCCCCCACTTAGAGTATTACTCATACCGAATTACCTACT
Q2_P02420	C804917.1	0.63562	down	-0.827935	-1.45407	-0.693309	-1.5852	-1.47837	-1.20778	gi|256092206	Antisense	-	-	gi|256092206 hypothetical protein [Schistosoma mansoni] hypothetical protein [Schistosoma mansoni] (0.002/cov=28%/id=60%)	TTGATCTTGGGTTCGAGTCTGGCGAGGTGGGATCGCGTATGCGTACTGATGAGGAGGAGT
Q2_P23716	C807961.1	0.63562	down	-1.16299	-1.07345	-1.03609	-1.01312	-0.735439	-1.00422	Sjc_0079610	Sense	-	Sjp 0079610|Histone H3.3, putative	gi|156548621 PREDICTED: hypothetical protein isoform 1 [Nasonia vitripennis] (2e-69/cov=88%/id=98%)	CCGTCGCATTCGAGGTGAAAGAGCTTAAAATGTCATTCCAATAAATGTTGACTTGCACCG
Q2_P07132	C812458.1	0.63562	down	-1.33462	-2.06848	-0.943664	-0.77795	-1.2403	-1.273	C812458.1	Antisense	-	-	No hits	CTTAAGGGGGGCTTGCATATTCATACTATAACATATTTGTGTTAGGCTGCTTTTGAATAT
Q2_P26697	C812336.1	0.63562	down	-0.843914	-0.857578	-1.03036	-1.04071	-0.967763	-0.948065	Smp_024820.x	Sense	tetraspanin, putative	-	gi|256075234 tetraspanin family protein 16 invertebrate [Schistosoma mansoni] tetraspanin family protein 16, invertebrate, putative [Schistosoma mansoni] (e-117/cov=42%/id=92%)	GGAGCTTCATGTAAGCGAAGATTCAGCTGTTAGCATGTCATTAATTATTATATGACTGTA
Q2_P05850	C810611.1	0.63562	down	-2.08364	-1.94532	-0.618751	-1.93127	-0.703152	-1.45643	C810611.1	Antisense	-	-	No hits	TCGAGTAAGTGAAAGGGTTCTCTCAAGCATGATCGGCAGATCGCAGCTATGCGGTACTCT
Q2_P32584	C909255.1	0.63562	down	-0.874299	-1.3615	-2.38087	-0.889415	-1.30606	-1.36243	Smp_171450	Sense	mind bomb, putative	Sjp 0312710|ko:K10645 E3 ubiquitin-protein ligase MIB1, putative	gi|256087793 mind bomb [Schistosoma mansoni] mind bomb, putative [Schistosoma mansoni] (2e-35/cov=99%/id=100%)	TCCTATATGTCTGGATCGTTCACGTAATTTGGTTTTTATGTGTGGTCATGCCACATGTCA
Q2_P05636	C810378.1	0.63562	down	-0.760874	-0.745433	-1.8997	-1.38246	-1.67337	-1.29237	Smp_148750.x	Sense	hypothetical protein	-	gi|256080020 hypothetical protein [Schistosoma mansoni] expressed protein [Schistosoma mansoni] (e-108/cov=41%/id=89%)	GTTAGTTATGCTTATTAATATAATCACAACTTTACGCCACCCCCTTCGATTTTCGATAGA
Q2_P24371	C808827.1	0.63562	down	-1.71653	-0.704778	-1.55044	-1.6258	-0.748928	-1.2693	Smp_126260	Sense	protein phosphatase-2b, putative	Sjp 0098580|Serine/threonine-protein phosphatase 2B catalytic subunit beta isoform, putative	gi|256071826 protein phosphatase-2b [Schistosoma mansoni] protein phosphatase-2b, putative [Schistosoma mansoni] (2e-66/cov=54%/id=100%)	TGTGATTTCCTACAGACCAACAGTCTTCTCTCTATAATACGTGCACATGAAGCTCAAGAT
Q2_P15505	C915064.1	0.63562	down	-2.23559	-1.50116	-1.34649	-1.96761	-0.283509	-1.46687	C915064.1	Antisense	-	-	No hits	CTGCTAGTCATTATCCGTCTCTGCTTAAAGTTGGAAACCTAAATAATGATAGAGAGAGGG
Q2_P05724	C810473.1	0.63562	down	-1.86999	-2.05386	-0.39912	-1.30143	-1.28961	-1.3828	Smp_090790	Sense	Protein aveugle, putative	-	gi|256087886 Protein aveugle [Schistosoma mansoni] Protein aveugle, putative [Schistosoma mansoni] (1e-46/cov=39%/id=100%)	CGAATGCGTCTGAAGTATGATTCTTCAGATTTGTCGGATATGCTTAAAAACAACTAACAT
Q2_P25245	C809968.1	0.63562	down	-1.59908	-1.82215	-1.16455	-0.715366	-0.892001	-1.23863	Smp_174720	Sense	hypothetical protein	-	gi|226483365 hypothetical protein [Schistosoma japonicum] (5e-17/cov=62%/id=58%)	GACTCAGAGTTTATCTTCAAGGATTAACCAAATTGGTTGTTGACTGATATGTGTAACTTG
Q2_P24896	C809479.1	0.63562	down	-2.76976	-2.10153	-1.01719	-1.34423	-0.579136	-1.56237	Smp_021280	Sense	arv1, putative	-	gi|256074511 arv1 [Schistosoma mansoni] arv1, putative [Schistosoma mansoni] (e-114/cov=47%/id=93%)	GTTTCCACTTGTGTGGCATTAACACCATGTATACAAAGTTTAAGAGCTGTAAATAATCTC
Q2_P29463	C903655.1	0.63562	down	-1.73751	-0.942949	-1.23803	-1.1157	-0.765853	-1.16001	C903655.1	Sense	-	-	No hits	GCAACATTGAGTATTCCACTGTCAAATGTATGTCGGTGGTGTCCATTAATTTGTTAATAA
Q2_P19603	C802357.1	0.63562	down	-1.03436	-1.1563	-1.88718	-0.898871	-0.955172	-1.18638	Smp_150330	Sense	hypothetical protein	Sjp 0039550|Monocarboxylate transporter 2, putative	gi|256080587 hypothetical protein [Schistosoma mansoni] expressed protein [Schistosoma mansoni] (e-102/cov=99%/id=100%)	ATGAAGTATGTGGGAATAGTTGGTTCAAGAACCGGTGCCTAATGGTCAGGACAATCACGG
Q2_P05856	C810618.1	0.63562	down	-1.39323	-1.0748	-0.467018	-2.10198	-1.87227	-1.38186	Smp_175200	Sense	hypothetical protein	-	gi|256088888 hypothetical protein [Schistosoma mansoni] expressed protein [Schistosoma mansoni] (3e-97/cov=44%/id=89%)	GAGGGACAAATTAGTTGACTCAACTTGTGTAATTTAATGGCTGCACATTTCTTGTATGTA
Q2_P20050	C802928.1	0.63562	down	-1.72434	-1.18137	-0.966461	-1.10448	-0.766653	-1.14866	Smp_092750	Sense	nucleoside diphosphate kinase	-	gi|256052967 nucleoside diphosphate kinase [Schistosoma mansoni] nucleoside diphosphate kinase [Schistosoma mansoni] (2e-81/cov=57%/id=100%)	CCCTGTAGACTGAGTGGTTGGCTATTCAAATAAATTAAAGGCTGTATTGTATTACTACAA
Q2_P04791	C808787.1	0.63562	down	-0.588602	-0.692984	-3.27191	-2.30909	-1.91164	-1.75485	C808787.1	Antisense	-	-	No hits	CTCCCTCCCTTCCAATAGTTGTCTAATTAATATCACTCACTGATGTAAGTTATGGAAAAA
Q2_P16402	C917019.1	0.63562	down	-1.01515	-1.18066	-0.587487	-2.15131	-2.18486	-1.42389	Smp_163930	Antisense	hypothetical protein	-	gi|256085421 hypothetical protein [Schistosoma mansoni] hypothetical protein [Schistosoma mansoni] (5e-06/cov=18%/id=100%)	AGTAGGCCATGGGTTCGAATCTCGCGAGGTTGGATTCGCACTGATGAGGAATCCCACAGA
Q2_P07275	C812732.1	0.63562	down	-1.05526	-0.45773	-1.45093	-1.81029	-1.65525	-1.28589	Smp_181290	Sense	hypothetical protein	-	gi|256090758 hypothetical protein [Schistosoma mansoni] conserved hypothetical protein [Schistosoma mansoni] (1e-22/cov=11%/id=98%)	CTGATGTGTTTTAGTGAATGAAATGTTATTGGTTACTAAGTGTGGACGAATAGACACTCA
Q2_P40529	JAP09103.S	0.684049	up	1.62197	0.848504	0.904875	2.00125	1.53377	1.38207	gi|76154942	Sense	-	-	gi|76154942 SJCHGC00827 protein [Schistosoma japonicum] (1e-65/cov=50%/id=100%)	CCAAAACCAGCTTATGGATATGGTGGCCAATTCGGAATTGAAAAAGATCGAATGGATAAG
Q2_P37638	C918738.1	0.684049	up	0.723576	0.984832	3.21902	1.77506	3.00451	1.9414	gi|56759158	Sense	-	-	gi|56759158 SJCHGC06525 protein [Schistosoma japonicum] (8e-14/cov=94%/id=37%)	GAATTACCGGAATATCATCATGTGGATGATGAATCTTTGAATGCTTTGAATGTGTCTAAG
Q2_P37986	C919762.1	0.684049	up	1.77742	2.18586	0.120699	3.30448	2.42655	1.963	Smp_159810	Sense	MEG-2 (ESP15) family	-	No hits	ATTCAGTGTGGTATCTGTGACAAAGACGCATCACGATCACATTTCTTAATACAGTAACTA
Q2_P32366	C908755.1	0.684049	up	1.66327	1.45009	0.583752	4.24849	3.02572	2.19427	Smp_082490	Sense	cyclin B, putative	-	gi|256052628 cyclin B [Schistosoma mansoni] cyclin B, putative [Schistosoma mansoni] (5e-44/cov=59%/id=97%)	TTCGAAGAAATGTATCCACCCGATATAAGCGACTTCTCATCAATTACAAACAATACCTAT
Q2_P18858	C801421.1	0.684049	up	0.975664	1.09895	1.38219	1.16689	0.898825	1.10451	Smp_072970	Sense	tetratricopeptide protein, putative	-	gi|256084504 tetratricopeptide protein [Schistosoma mansoni] tetratricopeptide protein, putative [Schistosoma mansoni] (e-136/cov=76%/id=99%)	GGTATATTTCCACTTTTCACGAGATTTCAATACAGCAACTGTTGTGACATTTTGTTTCTG
Q2_P06205	C811004.1	0.684049	up	0.848119	1.70545	1.8745	0.861839	2.64287	1.58656	Smp_068780	Sense	FTZ-F1 nuclear receptor-like protein	Sjp 0022650|ko:K08027 nuclear receptor, subfamily 5, group A, member 2, putative	gi|256083730 FTZ-F1 nuclear receptor-like protein [Schistosoma mansoni] FTZ-F1 nuclear receptor-like protein [Schistosoma mansoni] (0.0/cov=67%/id=92%)	CCCGGTTATCTGTTGTATTCTGTGCACCACTACATCTAACATGTGTACATATTTATATAT
Q2_P24954	C809565.1	0.684049	up	1.09611	1.07494	2.66355	1.25899	1.4257	1.50386	Smp_103340.x	Sense	hypothetical protein	-	gi|256090302 hypothetical protein [Schistosoma mansoni] expressed protein [Schistosoma mansoni] (2e-91/cov=74%/id=75%)	ATGGGTCAAACTTACATACGAGCAATAGCAGTAGCAGCGGTAGAATCAGTCCTACTCCAG
Q2_P32333	C908709.1	0.684049	up	1.47962	1.40634	0.869146	2.13011	0.931341	1.36331	Smp_076530	Sense	regulator of chromosome condensation, putative	Sjp 0077900|Regulator of chromosome condensation, putative	gi|256085223 regulator of chromosome condensation [Schistosoma mansoni] regulator of chromosome condensation, putative [Schistosoma mansoni] (3e-37/cov=99%/id=89%)	CTATTGGACCTGGTGCCCCACAAAGCAAGCGAAACCGACGTGCAAGTCCTTCATCTGTAA
Q2_P18956	C801546.1	0.684049	up	1.09882	0.810811	1.13072	1.88552	1.4406	1.27329	Smp_162210	Sense	hypothetical protein	Sjp 0061670|Transmembrane protein 68, putative	gi|256084762 hypothetical protein [Schistosoma mansoni] expressed protein [Schistosoma mansoni] (6e-94/cov=86%/id=85%)	GCCCAATGGACCAGCTTATTTAGTTTATTATCATGGAACATGTCCTTTTGATGCATATTA
Q2_P39036	JAP00308.C	0.684049	up	1.18075	1.1301	0.914411	1.09337	0.877173	1.03916	gi|76162589	Sense	-	-	gi|76162589 SJCHGC04430 protein [Schistosoma japonicum] (1e-32/cov=24%/id=100%)	GCTGTATGTCCTGATCGAATTTATGTTTTAATGCTTGAGTGTTGGCAACATGTAAGTTTT
Q2_P35909	C915656.1	0.684049	up	1.10762	1.15208	1.15998	0.821066	0.987736	1.0457	Smp_031360.x	Sense	cap binding protein, putative	Sjp 0300080|Nuclear cap-binding protein subunit 1, putative	gi|256076578 cap binding protein [Schistosoma mansoni] cap binding protein, putative [Schistosoma mansoni] (e-117/cov=83%/id=91%)	GATGAATTTATTTGTGGAGCTCATCCTGAAGTTCAAGGCGTGTTTCAGCAGCTTCGTTCA
Q2_P05468	C810160.1	0.684049	up	1.66107	2.27145	0.189892	2.82503	1.83951	1.75739	Smp_180190	Sense	hypothetical protein	-	gi|256090438 hypothetical protein [Schistosoma mansoni] expressed protein [Schistosoma mansoni] (e-105/cov=91%/id=100%)	TTTGGTCTAAAATAGTATTTCTTTCAGCCTGTTCACATTAGTGAGAGACGAATTGTGTGT
Q2_P19268	C801954.1	0.684049	up	1.04038	0.958165	1.19287	3.26129	2.66737	1.82402	Smp_000040	Sense	kinesin light chain, putative	Sjp 0303610|ko:K10407 kinesin light chain, putative	gi|76155144 SJCHGC05023 protein [Schistosoma japonicum] (e-141/cov=45%/id=90%)	GGCTACGGTACACGATCCCAATATATGTTTGACTTTAATCCATCTTTAAACAATAGTTTG
Q2_P24685	C809210.1	0.684049	up	0.952848	0.95172	1.78084	1.13068	1.2387	1.21096	Smp_087860	Sense	phosphomannomutase	-	gi|256087328 phosphomannomutase [Schistosoma mansoni] phosphomannomutase [Schistosoma mansoni] (e-141/cov=64%/id=100%)	CCGGAAAATACAGAAGCTCAACTCAAAGCGTTATTCCCTGAATATTGTTAATCATGTATA
Q2_P01947	C804121.1	0.684049	down	-1.32245	-1.38295	-2.50992	-1.64853	-0.397814	-1.45233	Smp_123000.x	Antisense	sno and ski oncogene family, putative	-	gi|296221478 PREDICTED: hypothetical protein LOC100408819 [Callithrix jacchus] (0.49/cov=82%/id=23%)	ATAGTGAAATAAAAGAGCGAGGAATAAGTCCTGACCTGATCTAGCATTTTTTCCTCAATA
Q2_P09039	C902654.1	0.684049	down	-0.734982	-0.733266	-1.98591	-1.88631	-1.31127	-1.33035	Smp_194030	Sense	G-protein signalling modulator, putative	-	gi|268561824 Hypothetical protein CBG18640 [Caenorhabditis briggsae] Hypothetical protein CBG18640 [Caenorhabditis briggsae] (0.12/cov=70%/id=34%)	GTGTGTACTTCCCTAAATAATTTTCGTTATAGTAACCTCCCTCCCCCCTTTATTATTTTT
Q2_P06157	C810949.1	0.684049	down	-1.04557	-0.49578	-1.44943	-1.88864	-1.46859	-1.2696	Smp_076950.x	Sense	solute carrier family 33 (acetyl-CoA transporter, putative	-	gi|256085316 solute carrier family 33 (acetyl-CoA transporter [Schistosoma mansoni] solute carrier family 33 (acetyl-CoA transporter, putative [Schistosoma mansoni] (4e-05/cov=18%/id=66%)	GTGAAAACTTTCTGTACCTTTTTCTTCGCATTATATCCGTGAGTGTTAATAACCGAATGG
Q2_P07597	C813096.1	0.684049	down	-1.16052	-1.1909	-2.11214	-0.735966	-1.08029	-1.25597	gi|256081589	Sense	-	-	gi|256081589 hypothetical protein [Schistosoma mansoni] hypothetical protein [Schistosoma mansoni] (2e-69/cov=30%/id=100%)	GTTCTCTTTAAATGCACAATCTTTCTACGTTTTCTGTGTAACTGCGATATTCCAGAAAAG
Q2_P26148	C811535.1	0.684049	down	-1.69246	-0.90159	-1.17617	-1.52607	-0.653018	-1.18986	Smp_138570	Sense	spore germination protein , putative	-	gi|256076366 spore germination protein [Schistosoma mansoni] spore germination protein , putative [Schistosoma mansoni] (9e-33/cov=26%/id=54%)	AAGATGATGGTAATGATGATACTAGTCAGTAAACAGGTGACGGCATACAGTAATTAATCA
Q2_P17453	C919413.1	0.684049	down	-0.807882	-0.549068	-1.95111	-1.61301	-1.71937	-1.32809	C919413.1	Antisense	-	-	No hits	GTAGCTGCTGGTAGCCAGCAAACATGTTTCACTGATTATGAGAAAATATAAAAGTTTTGA
Q2_P02596	C805228.1	0.684049	down	-1.03954	-0.631895	-1.03366	-2.51864	-2.35256	-1.51526	gi|256084419	Sense	-	-	gi|256084419 hypothetical protein [Schistosoma mansoni] expressed protein [Schistosoma mansoni] (4e-18/cov=56%/id=83%)	GTAGAAAATCGGTGCAAATTCTGAGGTGAACGCAGCCAGTGTGTTCATCAATGACAGTTC
Q2_P20765	C803939.1	0.684049	down	-1.67699	-1.67003	-1.78383	-0.781297	-0.562314	-1.29489	Smp_055210	Sense	Microsomal GST-3	-	gi|256081062 microsomal glutathione s-transferase [Schistosoma mansoni] microsomal glutathione s-transferase, putative [Schistosoma mansoni] (2e-80/cov=73%/id=92%)	GGGTTGTGCATTGCGTAGTTGAAGGAAGTTGGATTACATGTAACAACATTCATAAATATT
Q2_P23581	C807772.1	0.684049	down	-0.957691	-0.887211	-0.765813	-1.62394	-1.57583	-1.1621	Smp_049270	Sense	heat shock protein, putative	-	gi|256079919 heat shock protein [Schistosoma mansoni] heat shock protein, putative [Schistosoma mansoni] (0.0/cov=42%/id=88%)	GACTATACCAGCATTCTTGTCATCACCACGACAACAATCATTAATAATGTTCATTTGGTT
Q2_P07227	C812632.1	0.684049	down	-1.68784	-1.53139	-2.03132	-0.680979	-0.671199	-1.32055	Smp_144440	Sense	replication A protein , putative	-	gi|256078320 replication A protein [Schistosoma mansoni] replication A protein , putative [Schistosoma mansoni] (4e-53/cov=58%/id=81%)	GGCGGCTACTATTCTTGTTGATCATATCTAGGGAACATTGAATGTTGTGTATAAATCTAA
Q2_P20426	C803454.1	0.684049	down	-0.354623	-0.8356	-1.91732	-2.04338	-2.45326	-1.52084	Sjc_0131440	Sense	-	Sjp 0131440|expressed protein	gi|256081556 hypothetical protein [Schistosoma mansoni] expressed protein [Schistosoma mansoni] (2e-24/cov=62%/id=51%)	CGATGAGACCAGAGACACTTCAACAGACTCTGACTCGATCAGTCACATGGGCCACTCATA
Q2_P22038	C805715.1	0.684049	down	-0.993064	-1.26529	-2.64302	-0.787209	-1.29698	-1.39711	Smp_016630.x	Sense	trimeric G-protein alpha o subunit, putative	-	gi|256073628 trimeric G-protein alpha o subunit [Schistosoma mansoni] trimeric G-protein alpha o subunit, putative [Schistosoma mansoni] (0.0/cov=50%/id=99%)	GACAATTCCTCATCATGAATGACGATGATGCTGATGGTAGTTTCATTGAAATAAGAAATG
Q2_P37910	C919425.1	0.684049	down	-2.26685	-1.13583	0.187654	-3.51968	-3.6071	-2.06836	Smp_014610	Antisense	hypothetical protein	-	No hits	CTTTTCCCACTGTCTATGTGATTCACCAATTGACTATTGAAAAGGCAATAAAAAAGACAG
Q2_P22403	C806184.1	0.684049	down	-1.3366	-1.29874	-1.19571	-0.69622	-0.782182	-1.06189	Smp_167570.x	Sense	negative cofactor 2 transcriptional co-repressor (nc2), putative	-	gi|256086557 negative cofactor 2 transcriptional co-repressor (nc2) [Schistosoma mansoni] negative cofactor 2 transcriptional co-repressor (nc2), putative [Schistosoma mansoni] (0.001/cov=8%/id=100%)	TCGGCGGGTAGCTGACCTGGTAAACTACGTGACAGCTCCATATATTGCTAATAACATGGT
Q2_P07028	C812285.1	0.684049	down	-0.634756	-0.533297	-1.69543	-2.26346	-2.4134	-1.50807	Smp_088650	Sense	ADP-ribosylation factor, arf, putative	-	gi|256087483 ADP-ribosylation factor arf [Schistosoma mansoni] ADP-ribosylation factor, arf, putative [Schistosoma mansoni] (2e-97/cov=43%/id=100%)	GTACGTAAATAAGGGAAGTGGGGATATGTGTGTCGATTCTTCAAATTACGGTGCTTTTTT
Q2_P14377	C912338.1	0.684049	down	-1.20199	-0.839569	-1.98198	-1.27079	-0.733773	-1.20562	C912338.1	Antisense	-	-	No hits	GATTTAAGCTACTACAACATAAATGGTGAGCCGTATTTGGAACACACAACATAATTGGCG
Q2_P16038	C916271.1	0.684049	down	-0.642606	-0.818664	-2.01449	-1.15022	-2.02134	-1.32946	Smp_078070	Sense	hypothetical protein	-	gi|256052450 hypothetical protein [Schistosoma mansoni] hypothetical protein [Schistosoma mansoni] (3e-48/cov=57%/id=81%)	GTGATGGAGTTTATTGTGGCCCCATTTTATTGATATTCACTGTTTTAATATCACGACACA
Q2_P09714	C903645.1	0.684049	down	-2.65596	-1.68225	-1.13289	-1.69118	-0.28633	-1.48972	Smp_152960	Sense	hypothetical protein	Sjp 0300130|Melanophilin, putative	gi|256081546 hypothetical protein [Schistosoma mansoni] hypothetical protein [Schistosoma mansoni] (8e-28/cov=86%/id=63%)	ACCTACAACATCATCTCATCATATGGGCAAGTAAACTTGATGATGCTGGAAGGTATTTTG
Q2_P18064	C800209.1	0.684049	down	-0.887021	-1.0756	-1.66472	-0.721303	-1.15721	-1.10117	Smp_052710	Sense	hypothetical protein	-	gi|256080606 hypothetical protein [Schistosoma mansoni] expressed protein [Schistosoma mansoni] (3e-81/cov=56%/id=90%)	CAGGAATTCGATTGTAGTGGACATTTTCTGTACAAATAAGGCTTAAAATATCATCCACCT
Q2_P14912	C913424.1	0.766134	up	1.87683	1.73994	0.78909	1.03916	1.12125	1.31326	gi|256084364	Sense	-	-	gi|256084364 programmed cell death protein [Schistosoma mansoni] programmed cell death, putative [Schistosoma mansoni] (8e-30/cov=100%/id=52%)	TTTATCGAGCTGCAGAGAAATATTCTATCTCAGGTTTCACCTAGTAGCAGTCCTCTTCAA
Q2_P28832	C902757.1	0.766134	up	1.10426	1.0258	0.790983	1.69547	1.64095	1.25149	Smp_015530.x	Sense	hypothetical protein	Sjp 0052890|expressed protein	gi|256073407 hypothetical protein [Schistosoma mansoni] expressed protein [Schistosoma mansoni] (1e-47/cov=63%/id=100%)	GTTTTAAAATTCAGATGAACCTTCAAAACCCAATGGCACCGTACATGTTGAAGCTCACCA
Q2_P19882	C802714.1	0.766134	up	1.02004	0.893073	1.07622	2.20897	2.40186	1.52003	gi|226479492	Sense	-	-	gi|226479492 Aldolase [Schistosoma japonicum] (4e-38/cov=31%/id=92%)	CTCTTCACACACACCCTCTTATCTAGCTATGCTCGAAAATGCTAATGTACTTGCACGTTA
Q2_P17981	C800111.1	0.766134	up	1.00599	0.782804	1.61094	1.32118	1.1492	1.17402	Smp_133940	Sense	hypothetical protein	-	gi|256074603 hypothetical protein [Schistosoma mansoni] expressed protein [Schistosoma mansoni] (e-119/cov=69%/id=100%)	CCAAAGGAGCTAATGAAGCAGTACTACAAGTGTTTAATGTACCTACATCAGATATCGAGC
Q2_P06246	C811047.1	0.766134	up	1.05263	1.25221	0.746896	2.6855	2.78292	1.70403	Smp_180810	Sense	kunitz-type protease inhibitor, putative	-	gi|256090606 serine-type protease inhibitor [Schistosoma mansoni] serine-type protease inhibitor, putative [Schistosoma mansoni] (0.0/cov=85%/id=99%)	CACGCGAATCCTAAATTTCATACAGGAATCTGGATCTGTGGTATTAATTATGACAACAAT
Q2_P35213	C914267.1	0.766134	up	0.933888	1.92874	1.7121	1.22114	0.779868	1.31515	Smp_040550	Sense	protein tyrosine phosphatase prl, putative	-	gi|256078259 protein tyrosine phosphatase prl [Schistosoma mansoni] protein tyrosine phosphatase prl, putative [Schistosoma mansoni] (3e-71/cov=78%/id=100%)	CATCCATTTATCACCATTTCTAATTCCTTGTGTAACTGCTAACATACAGCATACAGTGAT
Q2_P26167	C811568.1	0.766134	up	0.759896	0.764799	4.10677	2.11147	2.5948	2.06755	Smp_038960.x	Sense	L-lactate dehydrogenase, putative	-	gi|256077954 L-lactate dehydrogenase [Schistosoma mansoni] L-lactate dehydrogenase, putative [Schistosoma mansoni] (e-107/cov=70%/id=100%)	CCAACTCTGTACATGGATATGTAATTGGTGAGCATGGTGACTCGAGTGTTGCTGTTTGGA
Q2_P06880	C812040.1	0.766134	up	0.778318	0.688377	2.47009	2.01228	1.81331	1.55247	Smp_066950	Sense	hsp70 binding protein hspbp, putative	-	gi|256083391 hsp70 binding protein hspbp [Schistosoma mansoni] hsp70 binding protein hspbp, putative [Schistosoma mansoni] (4e-52/cov=97%/id=88%)	GTTTGTACACTGAAAATGGCGTACTGGCACGACTAATTATGCTGTTTGAGGAAGAGACAG
Q2_P19377	C802085.1	0.766134	up	1.62612	2.00161	2.72023	0.947709	0.645975	1.58833	Smp_126110	Sense	katanin-related	Sjp 0208420|ko:K07767 microtubule-severing ATPase [EC3.6.4.3], putative	gi|256071761 hypothetical protein [Schistosoma mansoni] katanin-related [Schistosoma mansoni] (1e-91/cov=75%/id=90%)	CGTGTCTCAAATCATCAGGTTATATGAATACTACATTCATAGGTCAAATGGTCGAATAAC
Q2_P02156	C804476.1	0.766134	up	0.976129	1.18378	2.02435	0.774581	1.64847	1.32146	Sjc_0050510	Sense	-	Sjp 0050510|IPR005637,TAP, C-terminal;IPR009060,UBA-like,domain-containing	No hits	CCCGATCTCGTGCATGTAAGAAGTGACAGGTACTCACATTTGGATGTAATTTGGTCCGAA
Q2_P06834	C811958.1	0.766134	up	0.640929	0.759921	2.97172	1.9757	2.30484	1.73062	Smp_090920.x	Antisense	mitochondrial 28S ribosomal protein S14 (s14mt), putative	-	gi|256087913 hypothetical protein [Schistosoma mansoni] expressed protein [Schistosoma mansoni] (4e-94/cov=50%/id=98%)	AGAAAACACCAAAGAAGGACAAAACCTCGACGATTCCTGATGAACTTTCAGCAGACAGAA
Q2_P24924	C809515.1	0.766134	up	0.926294	0.59842	1.74965	1.85477	1.67536	1.3609	Smp_021220	Sense	hypothetical protein	-	gi|256057447 hypothetical protein [Schistosoma mansoni] hypothetical protein [Schistosoma mansoni] (5e-86/cov=43%/id=100%)	CTGATCCTGTTTTTTACATCATCAACTTCAGTTCCTTATCCATTAGTTTTCTTTTGCGTG
Q2_P36052	C915847.1	0.766134	up	0.686341	1.02307	1.41598	3.16539	2.45047	1.74825	Smp_138740	Sense	Alpha-(1,6)-fucosyltransferase (EC 2.4.1.68) (Glycoprotein 6-alpha-L-fucosyltransferase) (GDP-fucose--glycoprotein fucosyltransferase) (GDP-L-Fuc:N-acetyl-beta-D-glucosaminide alpha1,6-fucosyltransferase) (alpha1-6FucT) (Fucosyltransferase 8), putative	-	gi|256076420 hypothetical protein [Schistosoma mansoni] expressed protein [Schistosoma mansoni] (2e-70/cov=70%/id=79%)	GTCATTGATGTCATTGCACTTTCAATGACGGATTTCCTGGTGTGTACATTTTCATCGAAT
Q2_P32228	C908524.1	0.766134	up	0.853212	0.955235	1.28133	1.7842	2.70712	1.51622	Smp_156360	Sense	pyruvate kinase, putative	Sjp 0150010|Pyruvate kinase, putative	gi|256082746 pyruvate kinase [Schistosoma mansoni] pyruvate kinase, putative [Schistosoma mansoni] (7e-51/cov=88%/id=85%)	ACCTGAAATAGCACGAAAATGTCATTCCATTCGTGGCATACATCCATTTGTTTATACGGG
Q2_P03469	C806683.1	0.766134	up	0.910484	0.678158	1.89894	1.57969	1.37859	1.28917	Smp_055990	Sense	adenylosuccinate synthetase	-	gi|256081240 adenylosuccinate synthetase [Schistosoma mansoni] adenylosuccinate synthetase [Schistosoma mansoni] (1e-75/cov=75%/id=96%)	GACGTGAACTTGACAGCTTTCCATCTGACTCTTCTGTCCTTAATCATGTAGTTGTTGTTT
Q2_P19750	C802551.1	0.766134	up	0.716856	0.504975	2.63244	2.31971	2.32134	1.69906	Smp_017360	Sense	T-complex protein 1 subunit alpha (TCP-1-alpha) (CCT-alpha), putative	Sjp 0082530|ko:K09493 T-complex protein 1 subunit alpha, putative	gi|256073784 T-complex protein 1 subunit alpha (TCP-1-alpha) (CCT-alpha) [Schistosoma mansoni] T-complex protein 1 subunit alpha (TCP-1-alpha) (CCT-alpha), putative [Schistosoma mansoni] (0.0/cov=91%/id=100%)	CTGAATTCGCTCGAGCTATGCTTTCTATTCCGAAACAGTTGGCTGTGAATGCTGGTGTCG
Q2_P20456	C803499.1	0.766134	up	0.778629	0.696014	1.85396	1.64596	1.64623	1.32416	Smp_096020.x	Sense	adenosylhomocysteinase, putative	Sjp 0207650|ko:K01251 adenosylhomocysteinase [EC3.3.1.1], putative	gi|256088756 adenosylhomocysteinase [Schistosoma mansoni] adenosylhomocysteinase, putative [Schistosoma mansoni] (e-114/cov=61%/id=99%)	GCTGTTACATTTATTGGGAAATGTCTTCCTGTTTAACATGTATACTTTGCATCGATTTGG
Q2_P39831	JAP08361.C	0.766134	up	2.26409	2.76546	-0.0184378	1.9028	1.74825	1.73243	Sjc_0304710	Sense	-	Sjp 0304710|expressed protein	gi|56757597 SJCHGC03511 protein [Schistosoma japonicum] (e-133/cov=70%/id=95%)	GTTCTGGAAAGGCGTCCAGTTTGGCTGAAACAATTTACCTGAAAGAGCACAGTTATTTAA
Q2_P18034	C800169.1	0.766134	up	0.382432	0.542415	4.09113	3.03288	3.06729	2.22323	Smp_090080	Sense	serpin, putative	-	gi|256087748 serpin [Schistosoma mansoni] serpin [Schistosoma mansoni] (0.0/cov=86%/id=96%)	AACATTGAAATCTATGGGTATTGTCGATTTGTTTAATCCAGTAGCAGCTAATCTATCAGG
Q2_P07794	C813421.1	0.766134	up	0.727788	0.723294	1.74858	1.67881	2.2563	1.42695	Smp_028730	Sense	mannose-1-phosphate guanyltransferase	-	gi|256076023 glucosamine-1-phosphate N-acetyltransferase [Schistosoma mansoni] glucosamine-1-phosphate N-acetyltransferase [Schistosoma mansoni] (4e-80/cov=45%/id=98%)	CTCTTTCTTCTTTTCCTATACTCGTACTATTCTTATAATCGGTGCTATTCTATCGCCTTT
Q2_P26719	C812374.1	0.766134	up	0.718028	0.573723	2.42883	1.90232	2.51492	1.62757	Smp_127340	Sense	NADH-ubiquinone oxidoreductase fe-s protein 2 (ndufs2), putative	Sjp 0205370|ko:K03935 NADH dehydrogenase (ubiquinone) Fe-S protein 2, putative	gi|226482320 NADH dehydrogenase (ubiquinone) Fe-S protein 2 [Schistosoma japonicum] (0.0/cov=99%/id=87%)	CGCCTATGAAGATATGGATTTTGATGTACCAGTTGGTGTTCATGGTGATTGCTATGATCG
Q2_P18512	C800738.1	0.766134	down	-1.29685	-1.66108	-0.603119	-0.89639	-1.1823	-1.12795	Smp_068580.x	Sense	hypothetical protein	-	gi|256083699 hypothetical protein [Schistosoma mansoni] expressed protein [Schistosoma mansoni] (1e-52/cov=56%/id=94%)	GAGGGGTTTTCGGAGAACTAACTACTTATATTTTATTTTGGACATTTATCTATGGCATGG
Q2_P05133	C809417.1	0.766134	down	-2.09498	-1.75849	-0.312089	-0.853782	-2.46907	-1.49768	gi|226480892	Sense	-	-	gi|226480892 hypothetical protein [Schistosoma japonicum] (8e-07/cov=35%/id=38%)	CTTTGATTATGCAAGTTATATATGGAGAAAGATTATTCTACCCTCTCCGTCCCATGATTA
Q2_P17711	C920446.1	0.766134	down	-1.86098	-1.60295	-0.875042	-0.605649	-1.11841	-1.21261	Smp_170740	Antisense	hypothetical protein	-	gi|256087583 hypothetical protein [Schistosoma mansoni] hypothetical protein [Schistosoma mansoni] (6e-17/cov=78%/id=93%)	CACTACGTAATAATGTATTATCAATATAGCGGGAATTGACAAGTTGTTGTTTAGGGGCAA
Q2_P07569	C813058.1	0.766134	down	-1.98391	-2.09769	-2.015	-0.290558	-0.847749	-1.44698	Smp_000880.x	Sense	ATP synthase lipid-binding protein-like protein	Sjp 0205580|ko:K02128 F-type H+-transporting ATPase subunit c, putative	gi|256070461 ATP synthase lipid-binding protein-like protein [Schistosoma mansoni] ATP synthase lipid-binding protein-like protein [Schistosoma mansoni] (8e-62/cov=61%/id=100%)	TTCCTCATTTTATATGTTTTCTGAGGATACCTGTGTCCTCATGTACCTAGGCCTGTTTTC
Q2_P07317	C812782.1	0.766134	down	-0.694125	-0.732262	-1.57203	-1.72829	-1.16687	-1.17871	Smp_025620	Antisense	DNA double-strand break repair rad50 ATPase, putative	-	gi|256075383 DNA double-strand break repair rad50 ATPase [Schistosoma mansoni] DNA double-strand break repair rad50 ATPase, putative [Schistosoma mansoni] (1e-05/cov=30%/id=58%)	TTGTTTCTTTAAAGCAGCTCTAGTTAACACTTCATTATCATCCGCTCCACCATCATCATC
Q2_P39142	JAP01230.C	0.766134	down	-1.78491	-0.995306	-1.78467	-2.7504	-0.289915	-1.52104	Sjc_0301170	Antisense	-	Sjp 0301170|expressed protein	gi|226478678 Stress protein DDR48 (DNA damage-responsive protein 48) [Schistosoma japonicum] (6e-44/cov=41%/id=89%)	GTGTTAAAGTTTCATCTTCTGTATGTGATCGTTTTTCAATTTTCGGTGAACGTACCACAT
Q2_P00464	C801360.1	0.766134	down	-1.74385	-2.23553	-1.7023	-0.508033	-0.703014	-1.37855	Smp_104660	Sense	ribosomal protein l7ae, putative	Sjp 0041070|ko:K02936 large subunit ribosomal protein L7Ae, putative	gi|256066499 ribosomal protein l7ae [Schistosoma mansoni] ribosomal protein l7ae, putative [Schistosoma mansoni] (5e-59/cov=86%/id=100%)	GCAGCCGTCGCTGTTACAGATAGTGAGGGCTCACAACTCAAACCTCTCGTCATTTCAATA
Q2_P36380	C916416.1	0.766134	down	-2.73039	-2.07628	-0.694143	-0.906097	-1.00771	-1.48292	C916416.1	Sense	-	-	No hits	TACGAATACGTAAGCGGTGAAGTATGTCAAAGCGTTGAGTTATTTATGGTTTCAGTAATT
Q2_P16935	C918018.1	0.766134	down	-0.659371	-1.60254	-2.94724	-1.59718	-0.746668	-1.5106	Smp_040770	Antisense	methionine-tRNA synthetase, putative	-	No hits	GCGTTTGGTTCATTCCCGAATTCTCTCGCTATAATAGTCCTACGAATCGCTGTTAATTGA
Q2_P20304	C803277.1	0.766134	down	-2.29183	-2.45655	-2.96443	-0.568537	-0.308142	-1.7179	gi|56757021	Sense	-	-	gi|56757021 SJCHGC01267 protein [Schistosoma japonicum] (5e-56/cov=56%/id=74%)	GGAACGTTTCGGTTTTGATAAACGTAAAGCTGAAGAAGTTATCAAACTCTATGATGAAGA
Q2_P07713	C813283.1	0.766134	down	-0.843113	-0.633312	-1.37863	-1.12272	-1.25421	-1.0464	Smp_036950	Sense	hypothetical protein	-	gi|256077526 hypothetical protein [Schistosoma mansoni] hypothetical protein [Schistosoma mansoni] (e-167/cov=94%/id=99%)	GCTTATCTAAGCCTGTAACGTTGTATTGGTCCACAGGTTGTAATGTTTTTTCTTAATTTG
Q2_P20661	C803796.1	0.766134	down	-0.888811	-0.931716	-0.849463	-2.16391	-1.33202	-1.23318	Smp_179790	Sense	hypothetical protein	-	gi|256090300 hypothetical protein [Schistosoma mansoni] hypothetical protein [Schistosoma mansoni] (7e-52/cov=41%/id=65%)	AATAGTAGTGGTGTACATCCACCACCAATTGCTACACGTCCAGAAAAAACAAAATCCATA
Q2_P10970	C905577.1	0.766134	down	-0.53825	-0.928692	-1.13086	-1.52407	-1.51113	-1.1266	Smp_033950.x	Sense	Smad4, putative	-	gi|256077088 Smad4 [Schistosoma mansoni] Smad4 [Schistosoma mansoni] Smad4, putative [Schistosoma mansoni] (6e-31/cov=75%/id=100%)	AACAAGACTGCGTGTGTATAAATCCTTACCACTATGAAAGAGTTGTCTCTCCTGTTGACT
Q2_P32621	C909325.1	0.766134	down	-0.699524	-0.529009	-1.47741	-2.64406	-3.49241	-1.76848	Smp_133160	Antisense	hypothetical protein	-	gi|256074325 hypothetical protein [Schistosoma mansoni] expressed protein [Schistosoma mansoni] (1e-40/cov=90%/id=98%)	CGAAATGACATTTTATTGTTGACTAGAGGTAACACGCAATAAATGGATATTCCTGAACGA
Q2_P00456	C801346.1	0.766134	down	-1.84305	-2.18856	-1.27941	-0.698993	-0.630037	-1.32801	Smp_179460	Antisense	hypothetical protein	-	gi|256090195 hypothetical protein [Schistosoma mansoni] hypothetical protein [Schistosoma mansoni] (7e-37/cov=96%/id=85%)	AAATATCGTGCACTAACTCTCATCGCCATTTTGAAAAGTCGGGAATCCCGCCTTATACTC
Q2_P05117	C809382.1	0.766134	down	-2.27443	-2.31364	0.322707	-2.80528	-1.58419	-1.73097	C809382.1	Antisense	-	-	No hits	GAAAAGTGCAGGAATAACTCTCTTTTTTACCGTGCCGGAATTTTTAGTAAGTTGTTTTGT
Q2_P07540	C813027.1	0.766134	down	-0.835625	-1.13664	-0.624701	-1.27294	-1.53623	-1.08123	Smp_006340	Sense	hypothetical protein	Sjp 0306180|Transmembrane protein 85, putative	gi|256071563 hypothetical protein [Schistosoma mansoni] expressed protein [Schistosoma mansoni] (e-101/cov=64%/id=100%)	GAGGTTTTGTCGTTTGAATATAGGACCAAACACATTAAAAGATTAGTAACCGTTGTTCGA
Q2_P05354	C809874.1	0.766134	down	-1.02799	-0.498858	-1.09174	-1.40678	-1.41651	-1.08838	gi|56754756	Sense	-	-	gi|56754756 SJCHGC04928 protein [Schistosoma japonicum] (5e-16/cov=61%/id=36%)	CGACAGTACCTATGACGTCAACATCAAAAAGTGCAGAAAATTAAGATGATCCCATATTAT
Q2_P22731	C806634.1	0.766134	down	-0.934664	-2.35299	-3.57872	-0.943406	-0.764551	-1.71487	gi|134293624	Sense	-	-	gi|134293624 major facilitator transporter [Burkholderia vietnamiensis G4] major facilitator superfamily MFS_1 [Burkholderia vietnamiensis G4] (6e-34/cov=99%/id=50%)	AATGCTCTACGCCGACAGTTTTCTCTTGGCGATGGCCGGCTGTGCGCTGTTCAACGTGTT
Q2_P32462	C908969.1	0.766134	down	-1.19799	-1.06494	-0.831398	-0.63956	-1.29211	-1.0052	C908969.1	Sense	-	-	No hits	GTACACCGGTGGTCTTGTTTGAATAAACAATCTATGCTTGTATTGAATTCAATGTATGTC
Q2_P06249	C811050.1	0.766134	down	-0.531712	-0.671301	-1.64956	-1.67519	-1.63062	-1.23168	Smp_072350	Sense	ATP synthase gamma-related	-	No hits	GGTTCCGGATGATTTCTCATGCGCCAGTTATTTGGTATACAATAAACAGTTGACTTACTC
Q2_P27307	C813353.1	0.766134	down	-1.00801	-0.918177	-1.84609	-0.724078	-1.09515	-1.1183	Smp_054770	Sense	hypothetical protein	-	gi|256081007 hypothetical protein [Schistosoma mansoni] expressed protein [Schistosoma mansoni] (2e-45/cov=60%/id=98%)	AACTATCACTGAAACAAAGTCATTCGTTCGGCCGATGATAAATAAAACAACAAGAAATCC
Q2_P01540	C803416.1	0.766134	down	-1.51301	-1.7915	-1.19806	-0.635849	-0.711421	-1.16997	Smp_048650	Sense	histidine triad (hit) protein, putative	-	gi|256079807 histidine triad (hit) protein [Schistosoma mansoni] histidine triad (hit) protein, putative [Schistosoma mansoni] (9e-32/cov=68%/id=95%)	TCAAGCTCCAACACATTTTCTAGTTATTCCGAAAAAGCAAATTCCGACACTTGATTCAGC
Q2_P07616	C813129.1	0.929501	up	0.55583	0.84552	1.69573	2.46885	2.03832	1.52085	Sjc_0071960	Sense	-	Sjp 0071960|ko:K08860 eukaryotic translation initiation factor 2-alpha kinase, putative	gi|256085723 protein kinase [Schistosoma mansoni] protein kinase [Schistosoma mansoni] (4e-90/cov=67%/id=100%)	GCCGTAGTTCTAACAGATATAAACAACATTCAAAGCATTCTAAACGTACATGAAAGTGGA
Q2_P02565	C805157.1	0.929501	up	1.21349	1.1326	1.13114	2.40477	0.882401	1.35288	gi|256080537	Sense	-	-	gi|256080537 not56-related [Schistosoma mansoni] not56-related [Schistosoma mansoni] (7e-95/cov=49%/id=88%)	CCTGTGAAGCTATTAATTCTTGGTCTTATTGAAATCAGTTGGAACACTTATCCATCAACA
Q2_P23369	C807510.1	0.929501	up	1.11199	0.981313	1.21155	1.01143	0.735337	1.01033	Smp_080280.x	Sense	tfiia large subunit, putative	-	gi|256085875 tfiia large subunit [Schistosoma mansoni] tfiia large subunit, putative [Schistosoma mansoni] (0.0/cov=67%/id=84%)	CCTACCTTTATTCTTTCTCCACTCATCCTATCTGTTCACGTTTCATACTATAGAAAAACT
Q2_P08826	C902339.1	0.929501	up	0.842779	0.982022	1.21666	1.27074	2.28857	1.32015	Smp_009690.x	Sense	60S acidic ribosomal protein P0, putative	-	No hits	CAATGGTTTGTAGACAAGTAATCTAGTCTCGTTTTGAAGTTGCTAACTCGTTTTATCTTG
Q2_P15959	C916121.1	0.929501	up	1.73734	0.591283	0.858109	1.65971	1.55816	1.28092	C916121.1	Antisense	-	-	No hits	CAACCGGATGTCACTTAACTGAGCATTTATACATTACTAATTTTGAAAACCAAAGGGAAC
Q2_P34999	C913880.1	0.929501	up	1.25317	0.898223	0.996184	2.6733	4.29151	2.02248	Smp_171960	Sense	short chain dehydrogenase, putative	Sjp 0214470|ko:K00120 similar to Dehydrogenase/reductase (SDR family) member 1 [EC:1.1.-.-], putative	gi|256087970 short chain dehydrogenase [Schistosoma mansoni] short chain dehydrogenase, putative [Schistosoma mansoni] (8e-57/cov=98%/id=98%)	TGCATCTTCAGTTTATGGCCAGGTCCAGTCCGTACGGAAACTGTAGTTGCAGAAGCTATT
Q2_P40026	JAP10374.C	0.929501	up	0.956584	0.850286	1.42611	0.850661	1.30538	1.07781	gi|256077706	Sense	-	-	gi|256077706 talin [Schistosoma mansoni] talin, putative [Schistosoma mansoni] (0.004/cov=7%/id=82%)	ACAAAAGCACGAATTCAATCTCAACAAATGGAATTAGAAGCATTAGAATCACGTCTTGCT
Q2_P09552	C903408.1	0.929501	up	1.34264	0.918281	0.901996	0.823978	1.28864	1.05511	Smp_059800	Sense	prenyl transferase	-	gi|256082061 prenyl transferase; trans-prenyltransferase [Schistosoma mansoni] prenyl transferase; trans-prenyltransferase, putative [Schistosoma mansoni] (6e-71/cov=99%/id=100%)	ACTCAGCAGCTGTCCGAAGGGGGAAAACATCGGCTTACAAGGCCTTTGGACATAGAGAGG
Q2_P13841	C911314.1	0.929501	up	2.38705	1.99949	-0.170921	1.82919	2.96846	1.80265	Smp_011150	Sense	taspase-1 (T02 family)	Sjp 0074330|ko:K08657 taspase, threonine aspartase, 1, putative	gi|256072506 taspase-1 (T02 family) [Schistosoma mansoni] taspase-1 (T02 family) [Schistosoma mansoni] (4e-34/cov=82%/id=100%)	TATTTAGAAGACTGTCCATTAACCAATGCAGGAATCGGCAGTAATCTGAGTATTAATGGC
Q2_P25866	C811176.1	0.929501	up	1.6424	1.67034	0.205209	1.98741	1.55358	1.41179	Smp_151490	Sense	nebulin, putative	-	gi|256081044 nebulin [Schistosoma mansoni] nebulin, putative [Schistosoma mansoni] (2e-39/cov=49%/id=100%)	CTGTTCAAAGAACTGGAAAATTTGGAATGCTTCCATCGAATTATGTTAAACCATACCGTT
Q2_P28951	C902932.1	0.929501	up	0.745807	0.834281	2.22351	1.19529	2.44972	1.48972	Smp_129720	Sense	fuse-binding protein-interacting repressor siahbp1, putative	-	gi|256073105 fuse-binding protein-interacting repressor siahbp1 [Schistosoma mansoni] fuse-binding protein-interacting repressor siahbp1, putative [Schistosoma mansoni] (2e-32/cov=100%/id=100%)	CGTGTTTTGATTCATATAATGACAAGTCAGGATGTTCGTATCTTTATTCAGTTTGACCGA
Q2_P36261	C916102.1	0.929501	up	0.648992	0.724483	1.63324	2.3625	3.08698	1.69124	Smp_133230.x	Sense	membrane-bound acyltransferase/hhat, putative	-	gi|256074353 membrane-bound acyltransferase/hhat [Schistosoma mansoni] membrane-bound acyltransferase/hhat, putative [Schistosoma mansoni] (2e-22/cov=99%/id=92%)	GGATTCGACGTCTGTCATTGTTACTTTGTGCAACCAGTGGAGTTCTTTCGGTTTTGGGGA
Q2_P29108	C903150.1	0.929501	up	0.954178	1.2809	0.580754	2.10574	1.85347	1.35501	Smp_128960	Sense	Tata binding protein associated factor (M01 family)	Sjp 0022540|ko:K03128 transcription initiation factor TFIID subunit D2, putative	gi|256072813 Tata binding protein associated factor (M01 family) [Schistosoma mansoni] Tata binding protein associated factor (M01 family) [Schistosoma mansoni] (e-100/cov=98%/id=88%)	ATCAGTGGGCTTGTCATGCTGGTCATGTCAGAATATTTGCTAAGTTTCATTTCAATCGTA
Q2_P31346	C906826.1	0.929501	up	2.5395	1.74123	0.938171	1.15181	0.770733	1.42829	Smp_146770	Antisense	DNA polymerase alpha catalytic subunit, putative	-	gi|256079239 DNA polymerase alpha catalytic subunit [Schistosoma mansoni] DNA polymerase alpha catalytic subunit, putative [Schistosoma mansoni] (6e-29/cov=98%/id=83%)	AGGATTTAACCGTTTCTTCTTCGGTATTGACGTAGATGACATTTTGCTCTTCGCTTTCGG
Q2_P05726	C810476.1	0.929501	up	1.79732	1.75713	-0.0506894	2.15593	2.87296	1.70653	Smp_162410	Sense	dishevelled, putative	-	gi|256084853 dishevelled [Schistosoma mansoni] dishevelled, putative [Schistosoma mansoni] (2e-84/cov=47%/id=87%)	CTCATCCCACAACTCAGGCCATTTTTCCGATTTTATATTCATGAAAGTTTTCTCTGTAAT
Q2_P22683	C806564.1	0.929501	up	0.541574	0.608595	1.94332	2.57617	2.98542	1.73102	Smp_042910	Sense	hypothetical protein	-	gi|256078709 hypothetical protein [Schistosoma mansoni] expressed protein [Schistosoma mansoni] (e-130/cov=91%/id=100%)	CGACGGTTTGTCATAATTGTTCAGCAGCATATTATGGTCTCTTAGATTATTACACCAATA
Q2_P16674	C917540.1	0.929501	up	0.836729	1.46318	1.27002	0.68413	1.34596	1.12	Smp_023140	Sense	hypothetical protein	-	No hits	CCAAACCCAATACATTAATGGTTGATTCTAAATTCCCCTTGTAATACATGTACTACCGTA
Q2_P26901	C812642.1	0.929501	up	1.04023	1.00901	0.900962	2.72273	1.56041	1.44667	Smp_133270	Sense	sel-1-like protein, sel-1l	Sjp 0038630|ko:K07126 sel-1 suppressor of lin-12-like, putative	gi|256074365 sel-1-like protein sel-1l [Schistosoma mansoni] sel-1-like protein, sel-1l [Schistosoma mansoni] (4e-69/cov=97%/id=86%)	ACGGGAATTCCAAAGGATGAAATTCACAAACGTGCGTTTACACAATGGCAACGATCGGCA
Q2_P19849	C802668.1	0.929501	up	0.85002	0.891972	1.90414	0.9956	1.3446	1.19727	Smp_100090	Sense	SWI/SNF-related chromatin binding protein	Sjp 0051340|High mobility group protein DSP1, putative	gi|256089447 SWI/SNF-related chromatin binding protein [Schistosoma mansoni] high mobility group B1 protein [Schistosoma mansoni] high mobility group B1 [Schistosoma mansoni] SWI/SNF-related chromatin binding protein [Schistosoma mansoni] (3e-72/cov=62%/ip: [P	GTCCAAGACAGAAGATTCAGAGTCTGACGATTAGTCCCTAATGGTTTAAAAACTAATGTT
Q2_P23137	C807181.1	0.929501	up	0.97075	1.1159	2.50422	0.905021	1.32571	1.36432	gi|256071537	Sense	-	-	gi|256071537 hypothetical protein [Schistosoma mansoni] hypothetical protein [Schistosoma mansoni] (e-101/cov=46%/id=98%)	CATGTTGTAGGTTACCACCAGATCGAAACATTGATGTATTCCAATTATTGATTTACAGAG
Q2_P34879	C913537.1	0.929501	up	1.5018	1.57979	3.6741	0.886391	1.01228	1.73087	gi|256087832	Sense	-	-	gi|256087832 60S ribosomal protein L19 [Schistosoma mansoni] 60S ribosomal protein L19, putative [Schistosoma mansoni] (1e-32/cov=44%/id=100%)	TCAACACAGACTTGAAGAGCGAAAGAAGGCCGTAATTGAGAGTTTTAATGCAGCCGTTGC
Q2_P22522	C806358.1	0.929501	up	0.966704	0.685294	2.30233	1.3542	1.32659	1.32702	Smp_102450	Sense	rna 3' terminal phosphate cyclase, putative	Sjp 0015290|ko:K01974 RNA-3'-phosphate cyclase [EC6.5.1.4], putative	gi|256090092 rna 3' terminal phosphate cyclase [Schistosoma mansoni] rna 3' terminal phosphate cyclase, putative [Schistosoma mansoni] (0.0/cov=92%/id=98%)	AATCGTTGGCTTTCGTCCTGATGGCTTGTGAAAGTGGACGTAATGCTAGCCGTTTGGCTG
Q2_P26848	C812566.1	0.929501	up	1.967	1.6182	-0.107969	3.06103	2.28605	1.76486	Smp_086270	Sense	forkhead protein/ forkhead protein domain, putative	-	gi|256087110 forkhead protein/ forkhead protein domain [Schistosoma mansoni] forkhead protein/ forkhead protein domain, putative [Schistosoma mansoni] (0.0/cov=99%/id=98%)	ACATCCATCTCCAATACAGATAATGCCACTTCAGAATCTATAATATTACAAGAAGTGCCG
Q2_P12832	C909371.1	0.929501	up	1.03935	1.47019	1.70152	1.07543	0.604533	1.17821	Smp_046140	Sense	protein kinase	-	gi|256079327 protein kinase [Schistosoma mansoni] protein kinase [Schistosoma mansoni] (4e-41/cov=61%/id=98%)	CATGACTCAAGAAATGCAGCAAGCAGCATCATTAACAAACGATGTATCATCTTAATATTG
Q2_P12762	C909248.1	0.929501	up	1.08458	0.963098	4.56462	1.53397	1.83549	1.99635	Smp_177210	Sense	60S ribosomal protein L7a, putative	-	gi|256089490 60S ribosomal protein L7a [Schistosoma mansoni] 60S ribosomal protein L7a, putative [Schistosoma mansoni] (6e-36/cov=99%/id=85%)	CGTTGATCCTATTGAGATTGTAATTTTCCTCCCTGCATTGTGCAGAAAAATGGGTGTACC
Q2_P25818	C811104.1	0.929501	up	2.52595	1.93346	-0.0958419	1.92354	1.83855	1.62513	Smp_070070.x	Sense	fip1-like 1 protein	Sjp 0204120|Pre-mRNA 3'-end-processing factor FIP1, putative	gi|256083986 fip1-like 1 protein [Schistosoma mansoni] fip1-like 1 protein [Schistosoma mansoni] (3e-82/cov=93%/id=85%)	ATGGATTTACTGAAGAAACGTGGATCCAATATTGTGAGAAACAGAAAATCTTGAGACAGG
Q2_P07371	C812846.1	0.929501	up	0.938553	0.592793	1.43346	1.51799	1.22297	1.14115	Smp_075470	Sense	cysteine desulfurylase, putative	Sjp 0064140|ko:K04487 cysteine desulfurase [EC2.8.1.7], putative	gi|256085038 cysteine desulfurylase [Schistosoma mansoni] cysteine desulfurylase, putative [Schistosoma mansoni] (0.0/cov=77%/id=100%)	CGACATAAAGTCTATACAATGGACACAACACTGATCATTTGTTTCACTATATCAGAAGCT
Q2_P33374	C910572.1	0.929501	up	2.26991	1.91792	-0.0720459	1.66643	2.17374	1.59119	Smp_156350	Sense	hypothetical protein	Sjp 0011500|Activating molecule in BECN1-regulated autophagy protein 1, putative	gi|256082742 hypothetical protein [Schistosoma mansoni] expressed protein [Schistosoma mansoni] (1e-61/cov=98%/id=95%)	TACTATTGTTTGGAATGCTAATGGCAGCATTCTTTACGGTACTACCAAAGGTCTCATCGT
Q2_P17371	C919219.1	0.929501	up	0.799136	0.831199	0.975067	1.65021	1.50351	1.15182	Smp_160930	Antisense	hypothetical protein	-	No hits	GTGATTCGAACCAATGAACACTTTAGCTCGATGTAACTCGTCATTTTATCTTTTATTGTC
Q2_P21974	C805630.1	0.929501	up	0.51547	0.612658	3.84762	2.02391	2.70517	1.94097	Smp_132690	Sense	ruvb-like 2 (reptin)	Sjp 0087180|ko:K01529 RuvB-like protein 2 [EC:3.6.1.-], putative	gi|256074109 ruvb-like 2 (reptin) [Schistosoma mansoni] ruvb-like 2 (reptin) [Schistosoma mansoni] (0.0/cov=99%/id=93%)	TTGGTATGCAGACGTCCTTACGTTATGCAATCCAACTGATAACCACTGCAAATTTAGTGT
Q2_P10075	C904153.1	0.929501	up	2.11299	2.27744	0.0130396	1.82415	1.48644	1.54281	Smp_163190	Sense	cell cycle checkpoint protein rad17, putative	-	gi|256085158 cell cycle checkpoint protein rad17 [Schistosoma mansoni] cell cycle checkpoint protein rad17, putative [Schistosoma mansoni] (2e-28/cov=75%/id=98%)	CACAGTACTCGTGCGTGTGCGGATTGCTTATTAGTTCTTATTTTGTCCTCTTCTACGTTC
Q2_P21835	C805433.1	0.929501	up	1.53113	1.75342	0.0289503	2.84424	2.00733	1.63301	gi|56758296	Sense	-	-	gi|56758296 SJCHGC04331 protein [Schistosoma japonicum] (8e-37/cov=55%/id=59%)	CACGTTGAGGTCTATTCGCTAAATAACATGCTGTGATCTGAATTTTCTGAAATTGTAAAG
Q2_P26754	C812427.1	0.929501	up	0.581437	0.526549	2.44199	1.98506	2.27678	1.56236	gi|256073395	Antisense	-	-	gi|256073395 hypothetical protein [Schistosoma mansoni] expressed protein [Schistosoma mansoni] (6e-90/cov=55%/id=96%)	TAACCCAGATCCAATGTCCGGTACCTACATCATGACATTTGTGGCAATGCTAGCGGTTTT
Q2_P19869	C802695.1	0.929501	up	0.995295	0.947964	1.5958	1.18525	3.39435	1.62373	Smp_146290	Sense	protein kinase	Sjp 0208440|Serine/threonine-protein kinase OSR1, putative	gi|256079034 protein kinase [Schistosoma mansoni] protein kinase [Schistosoma mansoni] (e-125/cov=99%/id=92%)	ACTAATCCGCCTAGTGCTGAAATGGAAGCAATCTATAAAGCTTGTACGCATTATGATCCA
Q2_P19509	C802246.1	0.929501	up	1.00867	0.973166	1.48757	0.634605	1.49286	1.11937	Smp_042160.x	Sense	fructose 1,6-bisphosphate aldolase, putative	Sjp 0031630|ko:K01623 fructose-bisphosphate aldolase, class I [EC4.1.2.13A], putative	gi|256078562 fructose 16-bisphosphate aldolase [Schistosoma mansoni] RecName: Full=Fructose-bisphosphate aldolase fructose 1,6 bisphosphate aldolase [Schistosoma mansoni] fructose bisphosphate aldolase [Schistosoma mansoni] term=fructose 1,6-bisphosphate p: [Parsing package id...]	CCTCGATATTTAGCGCAACTAGTCGACATCATAACTAACTGACTAACATTTTTCATATGA
Q2_P06147	C810938.1	0.929501	down	-0.514573	-0.749402	-1.48953	-1.46835	-1.65904	-1.17618	Smp_118970	Sense	frizzled, putative	-	gi|256048403 frizzled-like receptor [Schistosoma mansoni] frizzled-like receptor, putative [Schistosoma mansoni] (2e-05/cov=7%/id=96%)	GCAATTGCTTTCAATACATAACCTGACTAGCCGTTAAATAAACAATTTTTGACGCTCTTC
Q2_P27216	C813222.1	0.929501	down	-1.3523	-1.22308	-0.728921	-0.866653	-0.831562	-1.0005	gi|226473752	Sense	-	-	gi|226473752 hypothetical protein [Schistosoma japonicum] hypothetical protein [Schistosoma japonicum] hypothetical protein [Schistosoma japonicum] hypothetical protein [Schistosoma japonicum] hypothetical protein [Schistosoma japonicum] hypothetical protp: [Parsing package id...]	TCTTCTTGTAGTCAACTTTTCCTATATTATTCGCAATGTCTAGCCGATACCCTCAATGAC
Q2_P40793	JAP10215.S	0.929501	down	0.277109	-1.22894	-2.51188	-2.69074	-2.4984	-1.73057	gi|226482368	Antisense	-	-	gi|226482368 hypothetical protein [Schistosoma japonicum] (2e-10/cov=21%/id=64%)	CTAATAGCATACCACGAAGTCTAGAACCACGACGGGAAGGAACATGTTGTCTACGTGCTG
Q2_P26778	C812462.1	0.929501	down	-1.30132	-1.66432	-0.561571	-1.03769	-0.945218	-1.10202	Smp_151600	Sense	neuronal calcium sensor, putative	-	gi|256081085 neuronal calcium sensor [Schistosoma mansoni] neuronal calcium sensor, putative [Schistosoma mansoni] (2e-22/cov=42%/id=60%)	CATATCTCGAAGGAACTTTAACCATATTGATGATCAATGTTTCCATGGATACTTGAACAC
Q2_P00965	C802253.1	0.929501	down	-1.58208	-1.74249	-1.70128	-0.327422	-0.910571	-1.25277	C802253.1	Antisense	-	-	No hits	CTTAATGGTACTAATTTCACGCAACGGGATGATTGGGGACATTGTAAATCATATATTTGA
Q2_P06599	C811584.1	0.929501	down	-1.61458	-1.81767	0.184763	-2.01411	-2.48695	-1.54971	gi|76155508	Sense	-	-	gi|76155508 SJCHGC06570 protein [Schistosoma japonicum] (6e-87/cov=71%/id=86%)	GTGGAAAACTTCGTTTTGTTCGAAGAATAATTCGTCGTGCATTTTCTGGATAAACGATTA
Q2_P40010	JAP10256.C	0.929501	down	-1.18053	-1.56469	-0.209654	-1.64459	-2.73469	-1.46683	Smp_148110	Sense	hypothetical protein	Sjp 0314350|IPR000910,HMG1/2 (high mobility group) box;IPR009071,High mobility group box,domain-containing	gi|76157298 SJCHGC03751 protein [Schistosoma japonicum] (1e-63/cov=57%/id=100%)	GCTACACGTTTAACTGGTTCTAATGCATTACGTCCATATACAACAATAGCTGAATCAAAA
Q2_P20076	C802963.1	0.929501	down	-0.785959	-0.785307	-0.928569	-1.07685	-1.54056	-1.02345	Smp_125730	Sense	hypothetical protein	Sjp 0206740|expressed protein	gi|256071604 hypothetical protein [Schistosoma mansoni] expressed protein [Schistosoma mansoni] (e-113/cov=65%/id=99%)	CTTGATTGAGCCATGGCTCACTCCCTCTTTTTGGCACAGATACAATCATACAAAACAAGT
Q2_P00076	C800214.1	0.929501	down	-1.72001	-0.761219	-1.51132	-1.6065	-0.440343	-1.20788	C800214.1	Antisense	-	-	No hits	GTGTTGTTCATTTATAGTTTTATGTTATTGTGATTAGTAATGGTTGATCCTCGTGCCGAG
Q2_P37608	C918651.1	0.929501	down	-1.53525	-1.4955	0.160043	-2.57696	-2.63943	-1.61742	gi|226472734	Antisense	-	-	gi|226472734 Saposin-like,IPR008139 Saposin B,domain-containing protein [Schistosoma japonicum] (0.011/cov=67%/id=27%)	CAGAGTTCTTTCTCAACTTTCCAACATTTCAACGTCTCCAGTATTCCTTAACATATCATT
Q2_P06089	C810872.1	0.929501	down	-1.4316	-0.997799	-3.12017	-1.12816	-0.727868	-1.48112	Smp_025740	Sense	Rho GTPase, putative	-	gi|256075405 gtpase_rho [Schistosoma mansoni] gtpase_rho, putative [Schistosoma mansoni] (e-171/cov=54%/id=99%)	GCTTTCTTTTCTCCAAAACCTATTTTCCCTTTGTTTGTTCAGTAACTTTTGTTGTCCACT
Q2_P05806	C810563.1	0.929501	down	-0.745904	-1.04063	-2.39067	-0.848439	-1.33539	-1.27221	Smp_089230	Sense	polycomb complex protein bmi-1, putative	Sjp 0012750|Polycomb complex protein BMI-1-B, putative	gi|256087612 polycomb complex protein bmi-1 [Schistosoma mansoni] polycomb complex protein bmi-1, putative [Schistosoma mansoni] (e-140/cov=41%/id=94%)	CCCTTTTCAGTGTGATACAAATTGTGCGGTTCATGGTTTGCTGAATTTATAAAGCTTTAT
Q2_P22648	C806524.1	0.929501	down	-0.482095	0.123917	-3.32542	-4.06565	-2.78632	-2.10711	C806524.1	Sense	-	-	No hits	ACTGGGTGGTGTCTGTATGTGAATGATGGGTTTGTTGGTGGTCATTTCGGACAGTGGATG
Q2_P30933	C906019.1	0.929501	down	-1.15878	-0.628582	-1.47938	-1.12754	-0.754536	-1.02976	Smp_044580	Sense	60S ribosomal protein L30, putative	Sjp 0066600|ko:K02908 large subunit ribosomal protein L30e, putative	gi|226477808 ribosomal protein L30 [Schistosoma japonicum] (3e-40/cov=49%/id=100%)	ACCGCGATCTTGGGACTGCGTGTGGCAAATACTTCAGAGTGAGCACTCTAGCCATTGAAG
Q2_P05486	C810213.1	0.929501	down	-1.2024	-0.66389	-0.540341	-2.5221	-2.24967	-1.43568	C810213.1	Antisense	-	-	No hits	CAAGAACTTTGGTTTCATCACTTTCATGTGTGTTATCGTCATTGCGGTGTATTATTTTCA
Q2_P05840	C810601.1	0.929501	down	-0.947214	-0.828702	-1.25369	-0.669863	-0.985398	-0.936973	Smp_171530	Sense	beta-parvin-related	-	gi|256087816 beta-parvin-related [Schistosoma mansoni] beta-parvin-related [Schistosoma mansoni] (e-161/cov=66%/id=94%)	GGGGTTGTATCTCACTGAATGTATTCATTACTACCAAATAGAATGGGGTTTTGTCTTTTT
Q2_P39187	JAP01473.C	0.929501	down	-2.15327	-2.48985	-1.85789	-0.0661924	-0.903975	-1.49424	Sjc_0058730	Sense	-	Sjp 0058730|IPR002052,N-6 Adenine-specific DNA methylase,domain-containing	gi|76155429 SJCHGC06535 protein [Schistosoma japonicum] (0.0/cov=98%/id=90%)	CTACAAGAACTAGATTACAACCAACTGAAGAAATTCCTGAAGACAGAAAACATGATGACA
Q2_P21921	C805549.1	0.929501	down	-1.24635	-1.24869	-0.607551	-0.926164	-0.857109	-0.977172	Smp_019060	Sense	hypothetical protein	-	gi|256074081 hypothetical protein [Schistosoma mansoni] expressed protein [Schistosoma mansoni] (3e-22/cov=42%/id=73%)	GCTTGAAATATTTTCTCTGGTACTTATTTTGTAATAACTTGGTGAATGAGGTGGGGTACT
Q2_P09441	C903260.1	0.929501	down	-1.62029	-1.96856	-0.203235	-2.93861	-0.896746	-1.52549	C903260.1	Antisense	-	-	No hits	TATTTACGAGCGATTAACAGTGTGTCACGCTACAAGGGAGTCAAAAACGGAAGGGTGAGT
Q2_P28076	C901663.1	1.27689	up	1.15286	1.0021	0.514054	2.5662	2.36243	1.51953	Smp_140420	Sense	5'-3' exoribonuclease, putative	-	gi|256077064 5'-3' exoribonuclease [Schistosoma mansoni] 5'-3' exoribonuclease, putative [Schistosoma mansoni] (1e-77/cov=99%/id=80%)	GTGTCCTATTACCTGGTATACCTCCACCACCATCGATTGGATGTGTTGAAGTTGACTGGG
Q2_P18086	C800232.1	1.27689	up	2.02307	2.12747	0.022384	1.78281	1.47547	1.48624	Smp_123990	Sense	threonyl-tRNA synthetase, putative	-	gi|71984184 Threonyl tRNA Synthetase family member (trs-1) [Caenorhabditis elegans] RecName: Full=Threonyl-tRNA synthetase, cytoplasmic; AltName: Full=Threonine--tRNA ligase; Short=ThrRS C. elegans protein C47D12.6a, confirmed by transcript evidence [Caenp: [Parsing package id...]	GTGTCTATGGTGTTTCATTTCCAGATCCAAAACGTTTGAAGGAATGGAAACACATTCAAG
Q2_P06077	C810860.1	1.27689	up	0.819262	0.875103	1.51874	1.23607	0.86708	1.06325	Smp_068960.x	Sense	serine/threonine kinase	Sjp 0066800|ko:K08827 pre-mRNA-processing factor 4, putative	gi|256083767 serine/threonine protein kinase [Schistosoma mansoni] serine/threonine kinase [Schistosoma mansoni] (e-111/cov=83%/id=100%)	CCCAGTGAAGTGGTTCTTGTTCACACTGCGATTATACACTGTATACAATGTAAATAAAAA
Q2_P26837	C812549.1	1.27689	up	0.846208	0.371216	1.82789	2.44684	1.87669	1.47377	Smp_156270	Sense	hypothetical protein	-	gi|256082708 hypothetical protein [Schistosoma mansoni] expressed protein [Schistosoma mansoni] (e-122/cov=72%/id=93%)	TGCATTCGTTATTGCATCTGTTATGGTTCTACATCGGAGAATTTTCAATCCAAATCGACT
Q2_P09469	C903295.1	1.27689	up	1.89563	1.69928	-0.0254458	2.70357	1.66969	1.58855	Smp_050830	Sense	synaptojanin, putative	Sjp 0073930|ko:K01106 inositol-1,4,5-trisphosphate 5-phosphatase [EC3.1.3.56], putative	gi|256080228 synaptojanin [Schistosoma mansoni] synaptojanin, putative [Schistosoma mansoni] (4e-68/cov=100%/id=99%)	TATCTGTGCCTCCAAGATGGTTTAGCTTACCTGTCAAATTTATTGAGCCTGATGGCAAAG
Q2_P01259	C802915.1	1.27689	up	1.09915	1.69334	0.347028	1.96485	1.42047	1.30497	Smp_160810	Sense	amine oxidase, putative	-	gi|256084180 amine oxidase [Schistosoma mansoni] amine oxidase, putative [Schistosoma mansoni] (3e-67/cov=91%/id=83%)	ACCACAATTCTAATCTGCCCTCGAAATCAGTATCGGATTCGCCACCGTCATCTTTTAGTC
Q2_P12873	C909449.1	1.27689	up	1.36016	1.39179	0.137651	4.21546	3.28984	2.07898	Smp_145020	Sense	delta 1-pyrroline-5-carboxylate synthetase, putative	Sjp 0205690|ko:K00147 glutamate-5-semialdehyde dehydrogenase [EC1.2.1.41], putative	gi|256078556 delta 1-pyrroline-5-carboxylate synthetase [Schistosoma mansoni] delta 1-pyrroline-5-carboxylate synthetase, putative [Schistosoma mansoni] (7e-58/cov=99%/id=97%)	AAACTGCATGCTGGACCAGGTATGATACGTTTAGGTCAAAATTTAACAGATGAAATGAAA
Q2_P03267	C806364.1	1.27689	up	1.07217	0.966357	1.93097	1.00221	0.835763	1.16149	Smp_080040.x	Sense	adhesion regulating molecule 1 (110 kD cell membrane glycoprotein), putative	-	gi|256085823 adhesion regulating molecule 1 (110 kD cell membrane glycoprotein) [Schistosoma mansoni] adhesion regulating molecule 1 (110 kD cell membrane glycoprotein), putative [Schistosoma mansoni] (e-177/cov=92%/id=78%)	CATTTGATGACAATAAAATGGACACAGATTGACCAGTGTCAAAGCTGTATTAGCTAAAAC
Q2_P03665	C806973.1	1.27689	up	0.64874	0.663874	1.4522	2.92932	2.19715	1.57826	Smp_081600	Sense	hypothetical protein	-	gi|226479122 Alkylated repair protein alkB homolog 4 [Schistosoma japonicum] (1e-40/cov=100%/id=86%)	AAATCAGATCGTGGAGCTTGTATTGTACCGCACTATGATGATTCATGGTTGTGGGGTGAT
Q2_P21421	C804829.1	1.27689	up	0.677498	0.386051	2.20298	2.10521	2.14841	1.50403	Smp_078310.x	Sense	Ran-binding protein, putative	Sjp 0101530|Ran-binding protein 3, putative	gi|256052465 ran-binding protein [Schistosoma mansoni] ran-binding protein, putative [Schistosoma mansoni] (0.0/cov=75%/id=93%)	CTCAATCTATGGGTTTCACAACACCTGACAATTTGAATTGATCTGTCAAGAGAAAATTAC
Q2_P26553	C812131.1	1.27689	up	0.548947	0.869885	3.38733	1.73857	1.75287	1.65952	Smp_042920	Sense	Serine/threonine-protein kinase 19, putative	Sjp 0040930|ko:K08880 serine/threonine kinase 19, putative	gi|256078711 Serine/threonine-protein kinase 19 [Schistosoma mansoni] Serine/threonine-protein kinase 19, putative [Schistosoma mansoni] (7e-95/cov=81%/id=100%)	ATCCGAGAATAGTTGGTACATTTCCACCCCATATCTTGGCGCATTTATTCGTGCCTACAA
Q2_P10895	C905427.1	1.27689	up	0.838327	0.813908	1.69959	1.01836	1.10947	1.09593	Smp_162040	Sense	transmembrane 9 superfamily member, putative	Sjp 0205100|Transmembrane 9 superfamily member 2 precursor, putative	gi|256084668 transmembrane 9 superfamily member [Schistosoma mansoni] transmembrane 9 superfamily member, putative [Schistosoma mansoni] (6e-44/cov=94%/id=97%)	GGTGGCGTTCACTATGTACAGGGGCTGGAACATCATTTTATTTATTTGTTTACTCCATTC
Q2_P40337	JAP04313.S	1.27689	up	1.78534	1.73788	-0.126069	2.31415	2.04848	1.55196	Sjc_0215170	Sense	-	Sjp 0215170|ko:K01476 arginase [EC3.5.3.1], putative	gi|226469840 arginase type II [Schistosoma japonicum] arginase type II [Schistosoma japonicum] (2e-37/cov=25%/id=100%)	GTACATATCAAGGACCAGAACTTATTCGAAAATCTAATTTTTTCCAGCTTGTAGCTGAAG
Q2_P20177	C803100.1	1.27689	up	1.63783	1.85223	1.33866	0.636563	0.69606	1.23227	Smp_010160	Sense	chaperone binding protein, putative	Sjp 0056120|Suppressor of G2 allele of SKP1 homolog, putative	gi|256072314 chaperone binding protein [Schistosoma mansoni] chaperone binding protein, putative [Schistosoma mansoni] (e-112/cov=80%/id=99%)	GAGCAGGTAAAGTTGAAATACGACCTCCAGATGGAATGGAATATAAGAAGTATGAAATAT
Q2_P12412	C908489.1	1.27689	up	0.817516	0.815787	0.908293	1.30678	1.69067	1.10781	Smp_148650	Sense	hypothetical protein	-	No hits	GTGAGAACTTGTTAATTTCAAAGCAATTATTTGCCTTTCTCCTGTTATGGTGCACTTCTA
Q2_P02808	C805574.1	1.27689	up	0.653242	1.07189	2.5581	1.05812	1.49326	1.36692	Smp_131970	Sense	hypothetical protein	Sjp 0211730|IPR000504,RNA-binding region RNP-1 (RNA recognition motif),domain-containing	gi|256073809 hypothetical protein [Schistosoma mansoni] expressed protein [Schistosoma mansoni] (e-127/cov=49%/id=98%)	CGTCGTCGTTTTATTCAATGTGACAAACTATACACTGAAGCCAGTAATGAATGCGAAAAA
Q2_P12448	C908552.1	1.27689	up	1.03004	0.857085	0.812709	2.71588	3.94215	1.87157	gi|256092085	Sense	-	-	gi|256092085 hypothetical protein [Schistosoma mansoni] hypothetical protein [Schistosoma mansoni] (9e-08/cov=21%/id=93%)	AGTAGAACTAACTGGATAGTACAGCATAGGATGTGTGGTTTTTGAGTGTGGCGAAGAGGT
Q2_P19279	C801970.1	1.27689	up	1.19289	0.985801	1.98684	1.047	0.699395	1.18239	Smp_051530	Sense	heterogeneous nuclear ribonucleoprotein l (hnrnp l), putative	Sjp 0204940|Heterogeneous nuclear ribonucleoprotein L, putative	gi|256080365 heterogeneous nuclear ribonucleoprotein [Schistosoma mansoni] heterogeneous nuclear ribonucleoprotein l (hnrnp l), putative [Schistosoma mansoni] (e-136/cov=89%/id=91%)	GGGCCTTGTAGAATGGGGAACAAAAGATGAAGCCGTTACTGCCCTTGCTTTGTGCAACCA
Q2_P07003	C812250.1	1.27689	up	0.860848	1.70967	2.21324	0.57493	1.20018	1.31177	Smp_030290	Sense	prefoldin subunit 2, putative	-	gi|256076344 prefoldin subunit 2 [Schistosoma mansoni] prefoldin subunit 2, putative [Schistosoma mansoni] (1e-56/cov=39%/id=92%)	GAGTGTTAGTATCCTGAGTATTTTGCTGTGTATAATATAATCATTGTCGGATGTGATCAG
Q2_P14190	C911945.1	1.27689	up	1.59625	1.21016	0.0900193	3.31986	2.51568	1.74639	Smp_163130	Sense	transmembrane 9 superfamily protein member, putative	Sjp 0300860|Transmembrane 9 superfamily member 4 precursor, putative	gi|256085142 transmembrane 9 superfamily protein member [Schistosoma mansoni] transmembrane 9 superfamily protein member, putative [Schistosoma mansoni] (4e-58/cov=72%/id=100%)	TATTTTAGAGGAATCAGGATGGAAATTGGTACATGGAGATGTGTTTCGACCGCCACGACA
Q2_P13181	C910010.1	1.27689	up	1.02736	0.99991	0.937207	2.0567	0.901151	1.18447	Smp_166560	Sense	transcription factor, putative	-	gi|256086236 transcription factor [Schistosoma mansoni] transcription factor, putative [Schistosoma mansoni] (7e-73/cov=63%/id=94%)	GCGGCAAACGTTTTAGTCATTCCGGATCATATTCTCAACATATCAATCATCGATATAAAT
Q2_P20986	C804224.1	1.27689	up	0.950619	1.16181	0.565161	3.20522	2.25533	1.62763	Smp_042230	Sense	hypothetical protein	Sjp 0003500|FIC domain-containing protein, putative	gi|256078578 hypothetical protein [Schistosoma mansoni] expressed protein [Schistosoma mansoni] (e-142/cov=117%/id=82%)	AAATCCTCAAGTTCATCATCATCAGCCTATAATGTTCAATATTCTCCGCCACGACGACAA
Q2_P18971	C801569.1	1.27689	up	0.409809	0.631472	1.81366	2.43328	3.05635	1.66892	Smp_126920	Sense	organic solute transporter, putative	-	gi|256072082 organic solute transporter [Schistosoma mansoni] organic solute transporter, putative [Schistosoma mansoni] (3e-23/cov=98%/id=83%)	GTAGGAAGTGGATCTGAATTACTTCGTGTTAGAAATTCCAGTGATAATATTCAGACTGAA
Q2_P32072	C908162.1	1.27689	up	2.13066	1.84642	-0.112958	2.00268	1.64969	1.5033	Smp_103810.x	Sense	hypothetical protein	-	gi|256090418 hypothetical protein [Schistosoma mansoni] expressed protein [Schistosoma mansoni] (1e-35/cov=88%/id=100%)	CTTTAATCGAACGAAGGCAAAAACGCTAGAAGAAATAGAACAAGCAGAATCTTCAAGAAA
Q2_P01346	C803083.1	1.27689	up	1.47807	1.07302	0.311876	1.57311	1.95321	1.27786	Smp_097660	Sense	DEAD box ATP-dependent RNA helicase, putative	Sjp 0207480|ATP-dependent RNA helicase eIF4A, putative	gi|256089106 DEAD box ATP-dependent RNA helicase [Schistosoma mansoni] DEAD box ATP-dependent RNA helicase, putative [Schistosoma mansoni] (e-105/cov=43%/id=100%)	GATCGTGGTTTTGAACCCCAAATTAAAGAAATATATAGATTTCTACCTGAAACGGCTCAA
Q2_P24580	C809090.1	1.27689	up	1.07423	1.03994	0.486558	3.03414	2.34983	1.59694	Smp_167240	Sense	hypothetical protein	Sjp 0060820|ko:K06171 nicastrin, putative	gi|256086448 hypothetical protein [Schistosoma mansoni] expressed protein [Schistosoma mansoni] (e-106/cov=93%/id=97%)	CTGCACAAACCTACCTACCACTGGGCCTACATGAAACAAAGATATCGCATCTAGTCAGTA
Q2_P01177	C802741.1	1.27689	up	1.6444	2.06036	0.0414567	1.76492	1.47341	1.39691	Smp_174470	Sense	mannosyl-oligosaccharidealpha-1,2-mannosidase-r el ated	Sjp 0002480|ER degradation-enhancing alpha-mannosidase-like 3 precursor, putative	gi|256088640 mannosyl-oligosaccharidealpha-12-mannosidase-r el ated [Schistosoma mansoni] mannosyl-oligosaccharidealpha-1,2-mannosidase-r el ated [Schistosoma mansoni] (e-106/cov=96%/id=94%)	TTGGTATTGTACGCCGAGGTGGCTGTGTTTTTGTTGAGAAAGCTTATCATTTAGTTCAAG
Q2_P29220	C903315.1	1.27689	up	1.21967	1.03529	0.345104	3.20894	2.70676	1.70315	Smp_129540	Sense	sugar transporter, putative	-	gi|256073040 sugar transporter [Schistosoma mansoni] sugar transporter, putative [Schistosoma mansoni] (6e-44/cov=99%/id=100%)	CCATCACAATACTGAGAAGAGGGTGTCGTATTAATCATATTCTGAAGAAGGATAAATCAA
Q2_P29512	C903723.1	1.27689	up	0.501882	0.827656	1.2829	1.67404	1.87962	1.23322	Smp_103140	Sense	alpha tubulin, putative	Sjp 0048410|ko:K07374 tubulin alpha, putative	gi|256090258 alpha tubulin [Schistosoma mansoni] alpha-tubulin [Schistosoma mansoni] alpha tubulin, putative [Schistosoma mansoni] (7e-64/cov=98%/id=100%)	TGATCCTAGAACTGGTAAATATATGGCATGTTGTTTATTATATCGTGGTGATGTTGTCCC
Q2_P18996	C801599.1	1.27689	up	0.902095	0.939596	2.55812	1.08762	1.12667	1.32282	Smp_027880	Sense	hypothetical protein	Sjp 0002020|ko:K04798 prefoldin beta subunit, putative	gi|256075841 hypothetical protein [Schistosoma mansoni] expressed protein [Schistosoma mansoni] (1e-62/cov=72%/id=100%)	CAAATTACAGCAAAAACTTCAACAAGAACACACAAAAGCAGCACTAAAAGCCTAATGCAA
Q2_P08898	C902447.1	1.27689	up	0.837729	0.572267	1.87151	1.09109	1.94965	1.26445	C902447.1	Antisense	-	-	No hits	GATACCTTCAATGATGTTGGATCTCCAAATTTGGATGGAAAACTGTCTGTACTTGCACAG
Q2_P18389	C800576.1	1.27689	up	0.978297	0.834843	0.741106	1.24383	0.930196	0.945655	Smp_006230	Sense	membralin, putative	-	gi|256071539 membralin [Schistosoma mansoni] membralin, putative [Schistosoma mansoni] (e-153/cov=99%/id=92%)	ATATATGTCTCCATACAACGCCATTATAACCACTAGAAATAAACTCAGTCAGTTGTTGCC
Q2_P21454	C804872.1	1.27689	up	0.893482	0.918798	1.19464	0.786675	0.824118	0.923543	Smp_083410	Sense	elongation factor 1-gamma, putative	-	gi|256086499 elongation factor 1-gamma [Schistosoma mansoni] elongation factor 1-gamma, putative [Schistosoma mansoni] (0.0/cov=92%/id=100%)	CTCTTGTACATGAATATTTTACGTATAAACCTGAAGACGGCAAACGCAATCAATGCAAAA
Q2_P26443	C811964.1	1.27689	up	1.88527	1.65916	0.120391	1.45299	1.44027	1.31162	Sjc_0212010	Sense	-	Sjp 0212010|YTH domain-containing protein 1, putative	gi|226484654 YTH domain-containing protein [Schistosoma japonicum] (1e-92/cov=87%/id=59%)	GTTATGCTCGGGAACGTAATCCAAGGCATCGGAGAACTGACGGTTATGTAAAAGAAGAGT
Q2_P27016	C812798.1	1.27689	up	0.720955	0.62483	1.69796	1.59791	3.24287	1.5769	Smp_096390.x	Sense	similar to 16 kDa calcium-binding protein	-	gi|256088823 calcium-binding protein [Schistosoma mansoni] RecName: Full=16 kDa calcium-binding protein; AltName: Full=Egg antigen SME16 calcium-binding protein [Schistosoma mansoni] calcium-binding protein, putative [Schistosoma mansoni] (4e-29/cov=50%/ip: [P	GCCTATGTACGTCAAACATACAAGTAATGTTTTGATGACTGGTTTAATAATGGTCAGATG
Q2_P26968	C812741.1	1.27689	up	0.729661	1.00037	0.870009	0.840991	1.11438	0.911081	Smp_194770	Sense	ATP:guanidino kinase (Smc74), putative	Sjp 0200590|ko:K00933 creatine kinase [EC2.7.3.2], putative	gi|256070228 ATP:guanidino kinase (Smc74) [Schistosoma mansoni] ATP:guanidino kinase (Smc74), putative [Schistosoma mansoni] (e-118/cov=72%/id=100%)	CTACTCATTTTCCCTTCTTTCCTTTCACCTTTCATGTACCCTTTTATCGTCTAGATTTTT
Q2_P33884	C911612.1	1.27689	up	0.882259	0.727627	0.92718	1.44263	1.0141	0.998759	Smp_134490	Sense	thyroid hormone receptor, putative	-	gi|256074846 thyroid hormone receptor [Schistosoma mansoni] thyroid hormone receptor, putative [Schistosoma mansoni] (0.001/cov=69%/id=56%)	TAATATCAACACCATCATCATCTTCTTCATTGTCAGCTTCTTCTTCGTCATCATCTTCAT
Q2_P18060	C800205.1	1.27689	up	0.756499	0.80313	0.9367	1.08647	0.893523	0.895264	Smp_014010	Sense	adenylyl cyclase-associated protein, putative	Sjp 0203560|Adenylyl cyclase-associated protein 1, putative	gi|256073099 adenylyl cyclase-associated protein [Schistosoma mansoni] adenylyl cyclase-associated protein, putative [Schistosoma mansoni] (e-152/cov=50%/id=99%)	GTACCAGCACAACATTTTTGTCCAAGCGCAATAAAAAACTGCTTTTTTGATAGTGATATG
Q2_P38552	JAP06620.C	1.27689	up	1.1354	0.964795	0.855636	1.65131	0.719148	1.06526	Sjc_0311910	Antisense	-	Sjp 0311910|expressed protein	gi|256081155 Microtubule-associated protein 9 (Aster-associated protein) [Schistosoma mansoni] Microtubule-associated protein 9 (Aster-associated protein), putative [Schistosoma mansoni] (8e-54/cov=80%/id=58%)	CCTGTTCTTCTTCAAGCTTCTTTTTCTGTGCCAATTCTTCTGCTTTACGTTTTTTAATTG
Q2_P25309	C810049.1	1.27689	up	0.831804	0.788562	1.75628	1.0175	1.02867	1.08456	Smp_027480	Sense	hypothetical protein	-	gi|256075770 hypothetical protein [Schistosoma mansoni] expressed protein [Schistosoma mansoni] (e-104/cov=67%/id=100%)	GACTTGGATACATTTGACGTACCCGAACGTTTAAAGCATAGAGAAAAATTAAACGAACTA
Q2_P37956	C919543.1	1.27689	up	1.38216	1.46261	0.0207929	2.01886	2.50299	1.47748	Smp_155550	Sense	serpin, putative	-	gi|256082485 serine protease inhibitors serpins [Schistosoma mansoni] serine protease inhibitors, serpins, putative [Schistosoma mansoni] (1e-23/cov=61%/id=72%)	AACACGAATGATTAGATGCACAGCTTTTATATTTCACAAACCTGTACCGGAATTTCGTGT
Q2_P19558	C802302.1	1.27689	up	0.977469	0.744138	0.686623	2.09901	2.23408	1.34826	gi|256078562	Sense	-	-	gi|256078562 fructose 16-bisphosphate aldolase [Schistosoma mansoni] RecName: Full=Fructose-bisphosphate aldolase fructose 1,6 bisphosphate aldolase [Schistosoma mansoni] fructose bisphosphate aldolase [Schistosoma mansoni] term=fructose 1,6-bisphosphate p: [Parsing package id...]	GATGCCCGCCTTCGCTAAGTGGCGTTGTGTTTTTGAAAAATCTCTTCACACACACCCTCT
Q2_P21905	C805529.1	1.27689	up	0.806077	0.70149	0.906972	1.17701	1.23274	0.964859	Smp_105200.x	Sense	glypican, putative	-	gi|256090653 glypican [Schistosoma mansoni] glypican, putative [Schistosoma mansoni] (0.0/cov=56%/id=98%)	TTTCTTCCCAGGACTGATTATAGGCAACGACGACAACAGGAGTTTGTATTTGTTGATCAT
Q2_P17968	C800093.1	1.27689	up	0.68721	0.49594	3.8459	2.07249	1.76303	1.77292	Smp_008360	Sense	adenosine kinase, putative	-	gi|256071973 adenosine kinase [Schistosoma mansoni] adenosine kinase, putative [Schistosoma mansoni] (e-129/cov=99%/id=100%)	ATGAAATGATATCCTACTCAAACATTGTCTTTGGAAATGAATCTGAAGCTGAAGCTTACG
Q2_P18137	C800286.1	1.27689	up	1.50358	0.822586	1.48395	0.519918	1.2032	1.10665	Smp_085110.x	Sense	dihydropyrimidinase related protein-2 (M38 family)	-	gi|256086876 dihydropyrimidinase related protein-2 (M38 family) [Schistosoma mansoni] dihydropyrimidinase related protein-2 (M38 family) [Schistosoma mansoni] (e-101/cov=77%/id=77%)	CAAAATATCCAAAGAAATGGAGCTACTAGTCAAAGAAAAGGGAGTGAATTCTTTTAGGGT
Q2_P33677	C911240.1	1.27689	up	0.934635	0.823635	1.71766	0.822734	1.02941	1.06562	Smp_131400	Antisense	glucosidase II beta subunit, putative	-	gi|256073690 glucosidase II beta subunit [Schistosoma mansoni] glucosidase II beta subunit, putative [Schistosoma mansoni] (7e-48/cov=99%/id=89%)	CGAATCCATTGATGATGATGATGGTTCATTCAGTGTTTGTTTTTCTTCACCAACTGATAA
Q2_P19281	C801972.1	1.27689	up	0.729461	0.354552	1.57613	2.04671	2.30166	1.4017	Smp_068950	Sense	retinoblastoma-binding protein 4 (rbbp4), putative	Sjp 0212330|Probable histone-binding protein Caf1, putative	gi|10953801 chromatin assembly factor 1 small subunit-like protein [Schistosoma mansoni] (0.0/cov=77%/id=100%)	TGCTCATACAGCCGAAGTCAATTGTCTTGCTTTTAATCCATTTTCTGAGTTTATTATTGC
Q2_P21462	C804885.1	1.27689	up	1.28952	1.15356	0.51599	2.96003	1.33242	1.4503	Smp_068230	Sense	DNAj-like protein	-	gi|256083632 DNAj-like protein [Schistosoma mansoni] DNAj-like protein [Schistosoma mansoni] (2e-19/cov=14%/id=100%)	GGGTTGCATATCGCAAAGCAAGAATCTTGTTTATCAAACTTTTCTATTGGATGACTTATC
Q2_P19246	C801925.1	1.27689	up	1.26438	1.63017	0.151546	2.34237	1.44486	1.36666	Smp_173620	Sense	strawberry notch-related	Sjp 0114880|similar to Uncharacterized protein C9orf5, putative	gi|256053066 strawberry notch-related [Schistosoma mansoni] strawberry notch-related [Schistosoma mansoni] (e-145/cov=90%/id=94%)	ATTTCGGACATATCTGATGAGTCATTTCAAACTCCACAAATTAAACCTCACACAACAAAG
Q2_P34586	C912933.1	1.27689	up	1.99235	1.56084	0.0660922	1.6142	1.39315	1.32533	Smp_172290	Sense	serine/threonine protein phosphatase 2a regulatory subunit A, putative	-	gi|256088106 serine/threonine protein phosphatase 2a regulatory subunit A [Schistosoma mansoni] serine/threonine protein phosphatase 2a regulatory subunit A, putative [Schistosoma mansoni] (4e-35/cov=38%/id=98%)	TAGCCGCACTTCTGCTTGTGGGCTGTTTAGCGTGATTTATCGACAGTCTTCTACTGCTGT
Q2_P00067	C800189.1	1.27689	down	-0.878748	-0.903415	-0.598706	-1.2658	-1.20079	-0.969492	Smp_042060	Sense	hypothetical protein	-	gi|256078538 hypothetical protein [Schistosoma mansoni] conserved hypothetical protein [Schistosoma mansoni] (4e-69/cov=54%/id=100%)	CTTGACGGCTTCAAACCTACAACATTTCGATAACTTTCCATTTTCATTAGTCTTTCATCT
Q2_P07783	C813399.1	1.27689	down	-0.78649	-0.798318	-2.39438	-1.2117	-1.05722	-1.24962	C813399.1	Antisense	-	-	No hits	GATGCTGATGACGACGTTATCATCATTAACACACACACGTATATACTTCAATTAGCTTTA
Q2_P22148	C805850.1	1.27689	down	-0.351405	-0.343199	-2.48678	-2.2804	-2.3918	-1.57072	C805850.1	Sense	-	-	No hits	GACCATAGTGATGATGATGACGATATAGTCGTATAATGATTACTGACTATTGCCAATTCT
Q2_P01664	C803635.1	1.27689	down	-0.226084	-1.93051	-2.03667	-2.2329	-0.666531	-1.41854	gi|295399040	Sense	-	-	gi|295399040 stage V sporulation protein AD [Geobacillus thermoglucosidasius C56-YS93] stage V sporulation protein AD [Geobacillus thermoglucosidasius C56-YS93] (9e-16/cov=51%/id=74%)	GTGATCCACCGCGATTTATATTGTGGCGAAAAAACGTGGGAGCGTGCCCACTGCTTTGCG
Q2_P06658	C811682.1	1.27689	down	-1.10186	-1.99368	-0.214526	-1.18341	-1.95221	-1.28914	Smp_070020	Sense	rhoptry associated membrane antigen, putative	Sjp 0311480|expressed protein	gi|256083978 rhoptry associated membrane antigen [Schistosoma mansoni] rhoptry associated membrane antigen, putative [Schistosoma mansoni] (3e-97/cov=79%/id=84%)	GATTCATTAGATTAGAAGCTAATCATATCGCTGATACTAATGAATGTGCTCCTACTCCAG
Q2_P05687	C810433.1	1.27689	down	-1.52048	-1.41359	-0.0566928	-1.68034	-1.54928	-1.24408	Smp_147160	Sense	Hypothetical Schistosoma spp. protein UPF0506	-	gi|256079411 Cadmium metallothionein precursor (MT-Cd) (Cd-MT) [Schistosoma mansoni] Cadmium metallothionein precursor (MT-Cd) (Cd-MT), putative [Schistosoma mansoni] (4e-52/cov=31%/id=100%)	CTAGGAGGGTCAGTTACCTCATTATCATTCATTGATTCATTTTTATGCATGGTTACATCA
Q2_P35894	C915634.1	1.27689	down	-1.0887	-0.996242	-0.654732	-0.782952	-0.929108	-0.890346	Smp_158110.x	Sense	Peroxiredoxin, Prx2	Sjp 0032370|Thioredoxin peroxidase, putative	gi|256083304 thioredoxin peroxidase [Schistosoma mansoni] thioredoxin peroxidase [Schistosoma mansoni] thioredoxin peroxidase 2 [Schistosoma mansoni] thioredoxin peroxidase, putative [Schistosoma mansoni] (4e-96/cov=83%/id=92%)	CTGATCCTGTTGCTTCTCTCTCCTACTTCTCCTCTGTGCACTGAGGTGTTTTGTATTGAT
Q2_P05558	C810293.1	1.27689	down	-1.34584	-0.788369	-1.05303	-1.2672	-0.551433	-1.00118	Smp_021920.x	Sense	paramyosin, putative	-	gi|256074633 paramyosin [Schistosoma mansoni] paramyosin, putative [Schistosoma mansoni] (e-131/cov=58%/id=99%)	CAGTCCAGTCAGATATAATCATTTACCAATACCAATTATTGTACGTACCTGTCAATCAAC
Q2_P33131	C910210.1	1.27689	down	-1.56834	-1.82873	0.088957	-2.04566	-1.42992	-1.35674	C910210.1	Sense	-	-	No hits	GCAATAAAAAAGAGACGTTGGTAACGCAAGACGTAATATTTTTAACGCTACACCTTGTCG
Q2_P30402	C904951.1	1.27689	down	-2.3561	-1.25937	0.355665	-2.76929	-2.1627	-1.63836	Smp_156790	Sense	hypothetical protein	-	No hits	GGTGTAGAAGGTGACGATGAAGCAGAAGTAGAAGCCGAGAAAAATGTAGAAGAAGAAGAA
Q2_P05496	C810225.1	1.27689	down	-1.24079	-1.29407	-1.66161	-0.510788	-0.736302	-1.08871	Smp_096290.x	Sense	hypothetical protein	-	gi|256088812 hypothetical protein [Schistosoma mansoni] expressed protein [Schistosoma mansoni] (1e-72/cov=77%/id=90%)	CGCCAACTATCTCGAGAGCTGTTTATTACTAATCATTCATTTTTCTACAAATTAATCGGC
Q2_P06826	C811948.1	1.27689	down	-1.97122	-2.15784	-0.155928	-1.24864	-1.08262	-1.32325	gi|115533730	Sense	-	-	gi|115533730 hypothetical protein ZC247.1 [Caenorhabditis elegans] (0.16/cov=28%/id=52%)	GTAACGTGCAATACCAACCACGTTCCACCCGTCACTTCAAATCGTATGGGGATTATATAT
Q2_P25330	C810074.1	1.27689	down	-2.26588	-2.00637	0.080292	-1.28313	-1.533	-1.40162	Smp_081430	Sense	short chain dehydrogenase, putative	Sjp 0203960|ko:K00100 retinol dehydrogenase 14 (all-trans/9-cis/11-cis) [EC:1.1.1.-], putative	gi|56758120 SJCHGC01149 protein [Schistosoma japonicum] (e-141/cov=98%/id=86%)	GCTGTACATCCTGGTGCAGTACGAACAGAAATATCAAATACAGGAGATCATCGATATCAG
Q2_P27053	C812870.1	1.27689	down	-1.49389	-1.47973	-1.71567	-0.460919	-0.638074	-1.15766	Smp_032950	Sense	Calmodulin (CaM), putative	-	gi|256076875 Calmodulin (CaM) [Schistosoma mansoni] Calmodulin (CaM), putative [Schistosoma mansoni] (5e-31/cov=55%/id=100%)	GAAAAATACGATCTGGATGGTGATAAAGAGTGGAGTATTGATGAGCTGGTCCAGTTTTTT
Q2_P12515	C908684.1	1.27689	down	-0.923216	-0.791075	-0.860969	-1.16055	-0.688605	-0.884883	Smp_119110	Sense	hypothetical protein	-	No hits	AGGAATGGTTCCTCGAAACTTGTAATCTAGATAGTGTTACATACATGTTTTGCCTTAAGA
Q2_P32593	C909274.1	1.27689	down	-0.744133	-1.61438	-2.93173	-1.42575	-0.447715	-1.43274	Smp_010400	Antisense	hypothetical protein	-	gi|256072359 hypothetical protein [Schistosoma mansoni] expressed protein [Schistosoma mansoni] (1e-29/cov=60%/id=98%)	CCCAATATGGGAACAATGTGGATCAATGACCTCAACAGTCAAACTTCCCCGTCTTTCAGT
Q2_P07555	C813044.1	1.27689	down	-1.21496	-1.38198	-2.24734	-0.712192	-0.559902	-1.22327	Smp_078750.x	Sense	transmembrane 4 superfamily member, putative	-	gi|256085616 transmembrane 4 superfamily member [Schistosoma mansoni] transmembrane 4 superfamily member, putative [Schistosoma mansoni] (e-103/cov=40%/id=84%)	CAGTTTTCGACTGGTTATTGGTCATTTTTGAGTTACGATTCCATAAGTCTATATGTTAGC
Q2_P20825	C804014.1	1.27689	down	-0.923864	-1.63733	-2.29571	-0.929104	-0.488311	-1.25486	Smp_029730	Sense	hypothetical protein	Sjp 0011990|RRP12-like protein, putative	gi|256076232 hypothetical protein [Schistosoma mansoni] expressed protein [Schistosoma mansoni] (e-135/cov=99%/id=99%)	AACAGCTATACCAAATATGCTATCTTTGTATGAAACACTGGACACGGTTACACAACATTC
Q2_P17718	C920521.1	1.27689	down	-0.675366	-0.0200413	-2.66694	-2.52178	-1.94972	-1.56677	Smp_164220	Antisense	GTP-binding protein era, putative	-	gi|256052439 GTP-binding protein era [Schistosoma mansoni] GTP-binding protein era, putative [Schistosoma mansoni] (4e-11/cov=55%/id=100%)	TCTGCTGTAGCATTTGTTCCTAATGGTCTGAGGATTAAGTCCGTTGAATTACTAATTCTC
Q2_P21951	C805591.1	1.27689	down	-1.27112	-1.31001	-0.624567	-0.764386	-0.87366	-0.968748	Smp_033990	Sense	dynactin subunit P25, putative	Sjp 0211080|ko:K10427 dynactin 5, putative	gi|256077104 dynactin subunit P25 [Schistosoma mansoni] dynactin subunit P25, putative [Schistosoma mansoni] (1e-57/cov=67%/id=99%)	GCCATGGACCTGGGTATCTTTTATTATTTTAACTGGTGTATGGAAGAAATAAGGTTTTTG
Q2_P02848	C805647.1	1.27689	down	-1.22068	-1.19314	-1.75231	-0.621158	-0.628186	-1.0831	Smp_100140	Sense	Keratinocytes-associated protein 2 (KCP-2), putative	-	gi|256089459 hypothetical protein [Schistosoma mansoni] Keratinocytes-associated protein 2 (KCP-2), putative [Schistosoma mansoni] (8e-44/cov=63%/id=77%)	AGTTTATCAAAGTAACGAGCAAGTCACCACAAGCAGCTCATCGAGAAAGAAAAAATGATA
Q2_P01473	C803297.1	1.27689	down	-0.429357	-0.717642	-2.57088	-2.11678	-1.11089	-1.38911	Smp_179070	Sense	ribosomal protein S6 kinase, putative	-	gi|256090080 ribosomal protein S6 kinase ; serine/threonine kinase [Schistosoma mansoni] ribosomal protein S6 kinase, putative; serine/threonine kinase [Schistosoma mansoni] (1e-68/cov=52%/id=88%)	TATAAGTCCATACACAAATGATTTTTATGCATCTCCCTCCCTCCTTCCTTCCTTCCTTCC
Q2_P38296	C921005.1	1.3223	up	0.233063	0.447681	3.32938	2.23483	2.62894	1.77478	Smp_161920	Sense	actin, putative	Sjp 0002370|Actin-2, putative	gi|47218950 unnamed protein product [Tetraodon nigroviridis] (2e-14/cov=98%/id=71%)	AACTGGTATTGTGTTGGACTCTGGTGATGGTGTTACACACACTGTACCGATCTACGAAGG
Q2_P36698	C917071.1	1.3223	up	1.76679	1.458	0.069918	2.13085	1.31212	1.34754	Smp_005500	Sense	n-acetylgalactosaminyltransferase, putative	-	gi|256071383 n-acetylgalactosaminyltransferase [Schistosoma mansoni] n-acetylgalactosaminyltransferase, putative [Schistosoma mansoni] (9e-32/cov=96%/id=98%)	TTAGGCTTATCTCCTAGTACTCCTCCTCCAAGAAGTGACGAATACTCAACAGGTCCAGGT
Q2_P19590	C802339.1	1.3223	up	0.783845	0.725843	1.16032	0.993988	1.76712	1.08622	Smp_057130	Sense	adiponectin receptor, putative	Sjp 0200390|ADIPOR-like receptor CG5315, putative	gi|256081505 adiponectin receptor [Schistosoma mansoni] adiponectin receptor, putative [Schistosoma mansoni] (e-156/cov=48%/id=99%)	ACTAAGCAAAGGCAGTTGCGATTATCAACTGTAAATGTACTAAAATATCCTCTCTCTCTC
Q2_P32730	C909518.1	1.3223	up	0.507947	0.485743	1.44709	3.10936	3.25731	1.76149	Smp_135020	Sense	oxalate:formate antiporter, putative	-	gi|256075010 oxalate:formate antiporter [Schistosoma mansoni] oxalate:formate antiporter, putative [Schistosoma mansoni] (2e-32/cov=99%/id=98%)	GTGTTTATGGGGTGTATTACTATTTACGTTTCCTGTTATTGCATATACAACTGGAATCGT
Q2_P06261	C811067.1	1.3223	up	1.26145	0.864056	0.479801	1.32997	1.35708	1.05847	Smp_143170	Sense	mannosyl-oligosaccharidealpha-1,2-mannosidase-r el ated	Sjp 0020580|ko:K10085 ER degradation enhancer, mannosidase alpha-like 2, putative	gi|256077879 mannosyl-oligosaccharidealpha-12-mannosidase-r el ated [Schistosoma mansoni] mannosyl-oligosaccharidealpha-1,2-mannosidase-r el ated [Schistosoma mansoni] (2e-86/cov=100%/id=88%)	AAAGGTGGAGTTACAATGGCAGTATTTCAGAGTCTTGAAGCATTTTGGCCTGGTTTATTG
Q2_P18564	C800802.1	1.3223	up	1.12551	1.61365	-0.0925636	3.33277	2.96178	1.78823	Smp_105220	Sense	hypothetical protein	-	gi|256066545 hypothetical protein [Schistosoma mansoni] DIF_5 [Schistosoma mansoni] expressed protein [Schistosoma mansoni] (4e-70/cov=28%/id=100%)	GTATTACAATAGAATAACAAGGGTTCTGTAGAGGTATCTCTTGTCTGAATACGTTTGTTG
Q2_P06131	C810920.1	1.3223	up	1.26043	1.54194	-0.0125921	2.12583	2.3326	1.44964	Smp_099090	Sense	alpha(1,3)fucosyltransferase, putative	-	gi|256089290 alpha(13)fucosyltransferase [Schistosoma mansoni] alpha(1,3)fucosyltransferase, putative [Schistosoma mansoni] (4e-96/cov=59%/id=98%)	GGTTGTGTTGGTCGGAAAATACGCTGGAATTTTATCCATTAGCAAATTTTTAGAGTTTTG
Q2_P02669	C805333.1	1.3223	up	0.649573	0.565331	1.64022	1.70765	1.29579	1.17171	Smp_011640.x	Sense	hypothetical protein	-	gi|256072609 hypothetical protein [Schistosoma mansoni] expressed protein [Schistosoma mansoni] (0.0/cov=68%/id=95%)	CTATCGCTTCTCTCTCTTTCCAATTCTTTTTGTTATTGTCGCATCTTTTTTATCTCCTAC
Q2_P25370	C810119.1	1.3223	up	0.519186	0.673984	1.82027	1.57078	1.37956	1.19276	Smp_128650.x	Sense	nuclear movement protein related	Sjp 0073070|Nuclear migration protein nudC, putative	gi|256072710 nuclear movement protein related [Schistosoma mansoni] nuclear movement protein related [Schistosoma mansoni] (e-155/cov=96%/id=96%)	ACTAGACGATGAGGCGCAGGCTAAAATCCAACAGTTAATGTATGATGAACAGCGCAAGCG
Q2_P07434	C812912.1	1.3223	up	0.923963	1.18674	1.11458	0.568537	1.97424	1.15361	Smp_073300	Sense	hypothetical protein	-	gi|256084574 hypothetical protein [Schistosoma mansoni] hypothetical protein [Schistosoma mansoni] (0.0/cov=83%/id=91%)	CCGTCGACCTTTAAGTTTCCCTACAATTGAAATTTCTCCCACACCAATTTAATAAGATTT
Q2_P38127	C920267.1	1.3223	up	0.788396	0.556407	1.36718	1.11312	1.41018	1.04706	Smp_053130	Sense	40S ribosomal protein S6, putative	-	gi|256080682 40S ribosomal protein S6 [Schistosoma mansoni] 40S ribosomal protein S6, putative [Schistosoma mansoni] (2e-20/cov=84%/id=76%)	CGCCAACGCATAGAAACCCGCAGAAAGGCACAAGAAGAATACGCCAAATTGCTCGCTCAG
Q2_P03614	C806892.1	1.3223	up	0.899893	0.504152	1.47793	1.06779	1.96146	1.18225	Smp_152120	Sense	hypothetical protein	-	gi|295065578 NADH dehydrogenase subunit 2 [Phytoseiulus persimilis] NADH dehydrogenase subunit 2 [Phytoseiulus persimilis] (0.19/cov=41%/id=28%)	GGGGATTAACCAATGGTGAAATTGATTACTGTTACTATCTATACTATCCTAACAGTTGTG
Q2_P03611	C806889.1	1.3223	up	1.7914	2.75845	-0.013964	1.52443	1.41249	1.49456	Smp_175900	Antisense	synaptotagmin 1,2, putative	-	gi|254587308 endonuclease-reverse transcriptase [Schistosoma japonicum] (4e-76/cov=27%/id=81%)	GTAGGAGTCTGTTTCTTACTGATTTTAATTCGATGCCTTCTACTGAAGTATACATCTACA
Q2_P07525	C813010.1	1.3223	up	1.10442	1.30736	3.12296	0.539637	1.30177	1.47523	Smp_151320	Sense	TPX2 protein , putative	-	gi|256080968 TPX2 protein [Schistosoma mansoni] TPX2 protein , putative [Schistosoma mansoni] (2e-72/cov=40%/id=97%)	CCCGGTGCTATCAACGTTACGAAAAAGAACACATAAACATAACGATATTTAATTGACTCT
Q2_P21585	C805076.1	1.3223	up	1.67927	1.83882	-0.0302099	2.20419	1.28072	1.39456	C805076.1	Sense	-	-	No hits	TTACGTGTTTCTTACTGACTATCAGTGGTCTACAACACTATGTCAAATGTCTTTCCTCAT
Q2_P18479	C800695.1	1.3223	up	0.677743	0.865765	0.837852	2.31601	1.69573	1.27862	Smp_097790.x	Sense	hypothetical protein	-	gi|256089132 hypothetical protein [Schistosoma mansoni] expressed protein [Schistosoma mansoni] (e-103/cov=85%/id=94%)	CCGACACAGCCGAAATCGTAGCTGATGTATGGCAGACAAAATGTATTGCTAGTCGTGCTG
Q2_P16382	C916969.1	1.3223	up	0.726297	2.18882	0.319054	2.91866	1.50202	1.53097	Smp_063480	Sense	ATP-dependent clp protease ATP-binding subunit clpx, putative	-	No hits	CTTCAAGTCTTCAAAAAAGGGAGGTGTTATGGCGGGATGAAAGGTCAAAATTAGATTGAT
Q2_P21674	C805209.1	1.3223	up	1.62042	2.23919	0.792303	0.982815	0.628399	1.25263	Smp_067420	Sense	splicing factor 3b, subunit 4 (fragment), putative	-	gi|256083494 splicing factor 3b subunit 4 (fragment) [Schistosoma mansoni] splicing factor 3b, subunit 4 (fragment), putative [Schistosoma mansoni] (e-102/cov=80%/id=97%)	TTTGAAGCTAGTGATGCAGCAATTGAAGCGATGAACGGACAGTATCTTTGTAATCGAGCC
Q2_P32215	C908502.1	1.3223	up	1.58455	1.67435	0.0541437	1.4476	1.52104	1.25634	Smp_137950.x	Sense	hypothetical protein	-	gi|256076124 hypothetical protein [Schistosoma mansoni] expressed protein [Schistosoma mansoni] (1e-26/cov=57%/id=100%)	CAACAGAATCAATCGAAATGAATCAGGGAATAAGTTAGCTCTGAAATTCACCAAATCATC
Q2_P38378	JAP00284.C	1.3223	up	0.527297	0.715018	1.25037	1.66605	1.37601	1.10695	gi|256086567	Sense	-	-	gi|256086567 hypothetical protein [Schistosoma mansoni] expressed protein [Schistosoma mansoni] (6e-55/cov=35%/id=82%)	AAGTTGTCTTCTTGGTCGAGTTAATATTGTTGATGTGATAACACAGGAAGAATATCGTGA
Q2_P38747	JAP01676.S	1.3223	up	1.08042	0.539905	1.21153	1.48409	0.822537	1.0277	Sjc_0012830	Sense	-	Sjp 0012830|ko:K03126 transcription initiation factor TFIID subunit D10, putative	gi|256080050 alpha(13)fucosyltransferase [Schistosoma mansoni] alpha(1,3)fucosyltransferase, putative [Schistosoma mansoni] (8e-67/cov=56%/id=82%)	AACTGAGTTGCTGACTGAATTTGAACCTCATTTACAACTAGATCCTGATGTTGAAGAGGT
Q2_P22722	C806623.1	1.3223	up	1.57462	1.51696	-0.0868119	1.65988	2.48321	1.42957	Smp_044530	Sense	growth factor receptor-bound protein, putative	Sjp 0303680|Growth factor receptor-bound protein 2, putative	gi|256078985 growth factor receptor-bound protein [Schistosoma mansoni] growth factor receptor-bound protein, putative [Schistosoma mansoni] (3e-93/cov=74%/id=100%)	CGTCATCAAACAATATACGGGGTAAAAGCACTCCTGCTACGTGATTGTGTTTCAAGTAAA
Q2_P22209	C805933.1	1.3223	up	1.52538	1.30622	-0.0816372	2.93028	2.0683	1.54971	Smp_120920.x	Sense	hypothetical protein	Sjp 0208930|TBCC domain-containing protein 1, putative	gi|256070047 hypothetical protein [Schistosoma mansoni] expressed protein [Schistosoma mansoni] (e-176/cov=99%/id=87%)	GGCACTGTTGTGGATCAGAGATTTCGACAATGGTTGATAGAATCAGGCAATTTGCGTCAG
Q2_P38745	JAP01669.S	1.3223	up	0.624934	0.669712	1.163	1.52395	2.3299	1.2623	gi|256080628	Sense	-	-	gi|256080628 poly(p)/ATP NAD kinase [Schistosoma mansoni] poly(p)/ATP NAD kinase, putative [Schistosoma mansoni] (3e-40/cov=46%/id=62%)	AGAGATCCGGATTTTGAGCTCCACCTTTCAGAAACAATCGACTGTGTTTTATCTCAATTT
Q2_P26688	C812321.1	1.3223	up	1.40074	1.45349	0.220847	1.42306	1.17743	1.13511	Smp_127200	Sense	hypothetical protein	-	gi|256072187 hypothetical protein [Schistosoma mansoni] hypothetical protein [Schistosoma mansoni] (e-101/cov=88%/id=97%)	CATGCTATTACTCGTTGGATTTTCAATATGCTTAGCCAGTTTAGCTACATTTACAACAGT
Q2_P16851	C917867.1	1.3223	up	1.41909	1.16754	-0.0367093	2.49065	2.55626	1.51937	Smp_058360.x	Sense	chloride channel protein, putative	Sjp 0039340|ko:K05016 chloride channel 7, putative	gi|256081745 chloride channel protein [Schistosoma mansoni] chloride channel protein, putative [Schistosoma mansoni] (9e-35/cov=95%/id=91%)	ATGGACGCCTACTTAGACTTGAGGCCATACATGTGTGAAGCGCCATACAGTGTCCCAGAG
Q2_P19983	C802844.1	1.3223	up	0.640665	0.689997	2.03789	1.3337	1.13206	1.16686	Smp_140430	Sense	adenosine deaminase-related	-	gi|256077066 adenosine deaminase-related [Schistosoma mansoni] adenosine deaminase-related [Schistosoma mansoni] (e-140/cov=91%/id=77%)	GTAAATATGGCGTTTTGCAGTGAGAACGTGAAGAAACAATTGTCTCATAAAATCAGAGAA
Q2_P36924	C917424.1	1.3223	up	1.18476	1.13579	0.123218	2.97863	2.33729	1.55194	Smp_148470	Sense	mitochondrial carrier protein-related	-	gi|256079890 mitochondrial carrier protein [Schistosoma mansoni] mitochondrial carrier protein-related [Schistosoma mansoni] (1e-62/cov=90%/id=72%)	CTCAGGAACAATTATTCAAGCATTTCGTGATATTCCAGGAATGACTGCTTATTTTTATGC
Q2_P23306	C807412.1	1.3223	up	1.55638	1.65847	-0.0607646	1.55581	1.83891	1.30976	gi|56756771	Sense	-	-	gi|56756771 SJCHGC05086 protein [Schistosoma japonicum] (4e-14/cov=24%/id=63%)	CCTCATTTACATGGCAACTCGACGATCCCGCTATCGTATCTAGTCGGTTATCAACTTCAA
Q2_P32146	C908309.1	1.3223	up	2.04242	1.93568	1.62536	-0.186074	1.58056	1.39959	gi|256092034	Antisense	-	-	gi|256092034 hypothetical protein [Schistosoma mansoni] hypothetical protein [Schistosoma mansoni] (2e-49/cov=84%/id=96%)	GTCCTTTGAATCATCCTTTGGCTGCGTCGCAGACGGCGAAGAGATCTTATTCGGAGTCTG
Q2_P01188	C802754.1	1.3223	up	0.817252	-0.179169	2.12603	2.86765	2.96637	1.71963	gi|170574983	Antisense	-	-	gi|170574983 T-cell receptor beta chain ANA 11 [Brugia malayi] T-cell receptor beta chain ANA 11, putative [Brugia malayi] (1e-04/cov=22%/id=34%)	ACAGTATAGTTGTGAGAGGTGATATTCCTGTGTGTATGCACACGTGTGTGTTTATGCATT
Q2_P01544	C803421.1	1.3223	up	1.0486	1.37464	-0.00107129	2.93956	2.74977	1.6223	Smp_153230	Sense	hypothetical protein	-	gi|256081621 hypothetical protein [Schistosoma mansoni] expressed protein [Schistosoma mansoni] (5e-82/cov=91%/id=100%)	AATATATCCAACTATTTGCAGTCGCGTGGTGAGGTGTCTTCATGGCATTATGATTTTCAA
Q2_P06762	C811855.1	1.3223	up	1.26585	0.731427	0.583798	1.04245	1.419	1.0085	gi|256086416	Sense	-	-	gi|256086416 adducin related protein [Schistosoma mansoni] adducin related protein [Schistosoma mansoni] (6e-23/cov=43%/id=98%)	ATTCAATCCATAACGGTTCAGCCTCGATCTCAGTAGACATCACGGCATCCAATAGTTTAA
Q2_P18168	C800321.1	1.3223	up	0.835538	1.06369	0.521798	1.28884	1.82924	1.10782	Smp_142450	Sense	rap1 and, putative	Sjp 0082930|Ras-related protein Rap-1b precursor, putative	gi|256077651 rap1 and [Schistosoma mansoni] rap1 and, putative [Schistosoma mansoni] (6e-83/cov=77%/id=92%)	TCGTGAACAGGGTCATGCGCTTAGTCGACAATTAAATTGTTCATTTATGGAAACAAGTGC
Q2_P21777	C805354.1	1.3223	up	0.725441	0.556876	3.73622	1.35912	1.89773	1.65508	Smp_137450	Sense	conserved Schistosoma protein, unknown function	-	gi|256075936 hypothetical protein [Schistosoma mansoni] conserved Schistosoma protein, unknown function [Schistosoma mansoni] (e-107/cov=99%/id=91%)	GTACACGAATCGCGCATCAGATTGCCAGTCGAATGGTCCGATCTGTGTGTATAGTGTTTT
Q2_P40234	JAP02182.S	1.3223	up	1.51573	1.61226	-0.0513144	1.47747	2.00404	1.31164	gi|226470166	Sense	-	-	gi|226470166 putative dolichyl-phosphate (UDP-N-acetylglucosamine) N-acetylglucosaminephosphotransferase 1 (GlcNAc-1-P transferase) [Schistosoma japonicum] putative dolichyl-phosphate (UDP-N-acetylglucosamine) N-acetylglucosaminephosphotransferase 1 (GlcNp: [Parsing package id...]	TTTTCTGATCCCATTTTTGGCTGTATGTTGGTCTCTATATCGTGTAAACCGGTGAGTTTT
Q2_P02336	C804764.1	1.3223	up	0.767948	0.686219	1.11659	0.813292	1.20136	0.917082	Smp_127180	Sense	hypothetical protein	-	gi|256072183 hypothetical protein [Schistosoma mansoni] expressed protein [Schistosoma mansoni] (e-102/cov=100%/id=90%)	GTCCTATTTGTTTATTGGAAGATGATGGCAATTTGATGATTGGCTGTGATAATTGTCAAG
Q2_P25827	C811115.1	1.3223	up	1.62879	1.74724	-0.0533912	1.82015	1.34148	1.29685	Smp_137330	Sense	Serine dehydratase, putative	Sjp 0057880|ko:K01754 threonine dehydratase [EC4.3.1.19], putative	gi|256075867 threonine dehydratase [Schistosoma mansoni] threonine dehydratase [Schistosoma mansoni] (0.0/cov=99%/id=94%)	CCTAAATCTTCAACAATGACTCACCATACATCAGGGGCCGAACACGAAGAAGGCAGAGTT
Q2_P04024	C807551.1	1.3223	up	1.37306	1.31407	0.152111	1.65604	1.30709	1.16047	Smp_133310	Sense	hypothetical protein	-	gi|256074380 hypothetical protein [Schistosoma mansoni] expressed protein [Schistosoma mansoni] (7e-67/cov=62%/id=98%)	CTAGCCAAATTGAACATGTTAATATAAAGAGCAGTAGGAAACCTACTAAGTGTTGTGTAC
Q2_P03114	C806125.1	1.3223	up	0.838252	0.593342	1.12542	1.24408	0.870393	0.934298	Smp_164440	Sense	hypothetical protein	-	gi|256085570 hypothetical protein [Schistosoma mansoni] hypothetical protein [Schistosoma mansoni] (e-114/cov=46%/id=100%)	TCCCCGCTTTTCTGTTGATCAGATTTTGATGTCTCAACCACCTCCTCCACTTTGCCTAAT
Q2_P39085	JAP00750.C	1.3223	up	1.4633	1.15497	0.00989243	1.88173	2.71985	1.44595	gi|76157134	Sense	-	-	gi|76157134 SJCHGC09016 protein [Schistosoma japonicum] (e-127/cov=89%/id=94%)	GCAAACGATTAATAGAAGCATTCGATAATCACGTTATTATGCGTAAAAAGCTCAGAGATG
Q2_P20301	C803274.1	1.3223	up	1.57864	1.18484	0.22633	1.61824	1.113	1.14421	Smp_095910.x	Sense	signal recognition particle receptor alpha subunit (sr-alpha), putative	Sjp 0300740|ko:K03110 signal recognition particle receptor, putative	gi|256088727 signal recognition particle receptor alpha subunit (sr-alpha) [Schistosoma mansoni] signal recognition particle receptor alpha subunit (sr-alpha), putative [Schistosoma mansoni] (e-119/cov=93%/id=92%)	CTATGCAAAAACCTAATGGTAAGAAAATCAAAGAAAGCCGTCGGTGGGATAACTCAGCAA
Q2_P35659	C915347.1	1.3223	up	0.362091	0.270119	2.64618	2.14348	2.26066	1.53651	gi|256086887	Sense	-	-	gi|256086887 hypothetical protein [Schistosoma mansoni] hypothetical protein [Schistosoma mansoni] (1e-49/cov=74%/id=65%)	AATCGGCAAGCATATCACACCTGGAGATGGGAAAACTATAAAAGCCCAGTTGCCCATTGG
Q2_P05593	C810330.1	1.3223	up	1.36642	1.34924	2.89038	0.786756	0.533425	1.38525	C810330.1	Antisense	-	-	No hits	GGGAATGGTTGACATTTGATATTTGTGGAAGAATTTCAAGGATGATCAATTTTAGCTCCT
Q2_P34075	C911955.1	1.3223	up	0.790872	0.380874	1.19489	1.71824	2.38299	1.29357	Smp_156410	Sense	transporter spinster-related	Sjp 0113750|Protein spinster homolog 1, putative	gi|256082775 transporter spinster-related [Schistosoma mansoni] transporter spinster-related [Schistosoma mansoni] (4e-87/cov=99%/id=97%)	GCAAAACTAGGTCGTTATTTACGTCGATGGGTTCCTGCGGCAGATGCTTATGTTTGTTCT
Q2_P05323	C809821.1	1.3223	up	0.521594	0.499268	1.86964	1.62919	1.45401	1.19474	Smp_142970	Sense	palmitoyl-protein thioesterase, putative	Sjp 0202470|ko:K01074 palmitoyl-protein thioesterase [EC3.1.2.22], putative	gi|256077802 palmitoyl-protein thioesterase [Schistosoma mansoni] palmitoyl-protein thioesterase, putative [Schistosoma mansoni] (e-155/cov=80%/id=96%)	ATCAGAATGGATCGTCGACAAATACAACAACGTTACAAGACAGCATTCTGTATACTGAAG
Q2_P07567	C813056.1	1.3223	down	-0.787959	-1.99929	-0.0663224	-1.88246	-2.25051	-1.39731	C813056.1	Antisense	-	-	No hits	AATGGTCTCATGGCTTCCAAAAGCCTAAGATGCTGGTTGTCCAGATCTGAGACTACATCT
Q2_P07796	C813424.1	1.3223	down	-1.87428	-1.6988	-0.815347	-0.819769	-0.579891	-1.15762	gi|260781353	Sense	-	-	gi|260781353 hypothetical protein BRAFLDRAFT_274347 [Branchiostoma floridae] hypothetical protein BRAFLDRAFT_281379 [Branchiostoma floridae] hypothetical protein BRAFLDRAFT_274347 [Branchiostoma floridae] hypothetical protein BRAFLDRAFT_281379 [Branchiostp: [Parsing package id...]	TTGGTTTCTCCTACTGTAGTAGGCAGTATATAAACATTCCTTTTCCCGTTTACTTCATTT
Q2_P17640	C920159.1	1.3223	down	-1.59552	-0.069618	-2.0433	-1.37325	-1.21384	-1.2591	C920159.1	Antisense	-	-	No hits	CAACCTGCCGATGAGTGGGTTCGGATACAACCACCACCACCATTGTCGGGCTTTGATGAG
Q2_P07550	C813039.1	1.3223	down	-0.822882	-1.01662	-0.965195	-0.720454	-0.712804	-0.847591	Smp_042680	Sense	Tropinone reductase, putative	Sjp 0210540|ko:K00065 2-deoxy-D-gluconate 3-dehydrogenase [EC1.1.1.125], putative	gi|256078669 3-oxoacyl-[ACP] reductase [Schistosoma mansoni] 3-oxoacyl-[acyl-carrier protein] reductase [Schistosoma mansoni] (e-132/cov=65%/id=93%)	GGTGGTCGATCTATCATGTGTCCACGTTAATGAGTTTTATTTTTCTGAATATAACATGCT
Q2_P36046	C915838.1	1.3223	down	-1.71653	-1.92534	-1.34782	-0.472107	-0.570615	-1.20648	Smp_028410	Sense	Transmembrane protein 167A	Sjp 0201580|Transmembrane protein 167 precursor, putative	gi|256075968 Transmembrane protein 167A [Schistosoma mansoni] Transmembrane protein 167A [Schistosoma mansoni] (1e-34/cov=69%/id=100%)	GCTGTCTGTTGCATTTTAATGGCAGGCTCAGTACTTTTCAGTTCGTAATTGTAATATATT
Q2_P04047	C807588.1	1.3223	down	-0.926879	-1.74497	-1.3974	-0.509338	-0.846968	-1.08511	Smp_080620	Sense	hypothetical protein	-	gi|256085935 hypothetical protein [Schistosoma mansoni] expressed protein [Schistosoma mansoni] (e-150/cov=65%/id=93%)	GTGGGTAAAAATACCATTGAACACTTTACCGTTTATTTGAGTTCTGATCAACGTTATCTC
Q2_P32202	C908475.1	1.3223	down	-2.11048	0.0455088	-0.555555	-2.79479	-3.09807	-1.70268	C908475.1	Sense	-	-	No hits	TTGTCAAAGTGCCATTGCTTCCATGTTACACACCAGATTTGTAGAGCGCTCGGTGTGAGC
Q2_P05664	C810407.1	1.3223	down	-0.67217	-0.90058	-0.591756	-2.11264	-2.27753	-1.31093	Smp_176390	Sense	cadherin, putative	-	gi|256053263 cadherin [Schistosoma mansoni] cadherin, putative [Schistosoma mansoni] (6e-54/cov=47%/id=73%)	CTGTGGGAAGAAAACTGCCCCTAGATTTATATATACATATACGGTAGTTCCTCATTTTTT
Q2_P01871	C804003.1	1.3223	down	-0.840656	-2.50651	-1.47338	-0.811685	-0.702647	-1.26697	C804003.1	Antisense	-	-	No hits	TTGATCACGTAGAAATGGAATTATGCCTGTTACCAATTCTGTTCTGAGTTCTCCTTCCCC
Q2_P26214	C811640.1	1.3223	down	-1.06871	-0.571387	-0.626661	-1.52034	-1.54342	-1.0661	Smp_038340	Sense	Palmitoyltransferase ZDHHC, putative	-	gi|256077808 zinc finger protein [Schistosoma mansoni] zinc finger protein, putative [Schistosoma mansoni] (0.0/cov=76%/id=95%)	GTACACCTTAAAATTATTGGAGTCTTCGTGGTGTTACTTGTTTGTTGATAGGGTTATGTA
Q2_P12807	C909325.1	1.3223	down	-1.25118	-0.93965	-0.405765	-1.20077	-1.09678	-0.978829	Smp_133160	Sense	hypothetical protein	-	gi|256074325 hypothetical protein [Schistosoma mansoni] expressed protein [Schistosoma mansoni] (1e-40/cov=90%/id=98%)	CGTTCAGGAATATCCATTTATTGCGTGTTACCTCTAGTCAACAATAAAATGTCATTTCGT
Q2_P21203	C804510.1	1.3223	down	-0.672556	-0.835629	-0.737012	-0.972246	-0.962535	-0.835995	Smp_042980	Sense	mevalonate kinase	Sjp 0034900|ko:K00869 mevalonate kinase [EC2.7.1.36], putative	gi|256078719 mevalonate kinase [Schistosoma mansoni] mevalonate kinase [Schistosoma mansoni] (e-176/cov=60%/id=96%)	CTTTATGGGCTAAAGTTACTTCTATTGAAGCTACTGGTGTGAAATATAGCGCTCATTTTT
Q2_P33753	C911387.1	1.3223	down	-1.34072	-1.01559	-0.928604	-2.89171	-0.610141	-1.35735	Smp_163760	Antisense	hypothetical protein	-	No hits	GACTGGTTCCGAGTGAGAAGAAACGCGTGTTCCGGATTCCTCTGCTAGCTACTAACCAAC
Q2_P40097	JAP11113.C	1.3223	down	-1.03028	-1.21589	-0.144906	-2.2022	-1.79313	-1.27728	Sjc_0105980	Sense	-	Sjp 0105980|expressed protein	gi|256084224 hypothetical protein [Schistosoma mansoni] hypothetical protein [Schistosoma mansoni] (1e-40/cov=98%/id=43%)	CAGTCACACCCGTTGTACAATATACCGATGATAATGATAAAAATATTCTCGTTGGTAATC
Q2_P27318	C813369.1	1.3223	down	-0.879143	-0.516416	-1.19888	-0.99399	-0.972638	-0.912214	Smp_035580	Sense	protein phosphatase-1, putative	-	No hits	CATGAATAGTTCCTTTTTATTCCTTTGGTTAGTTGCGTTTTTCTCTGCGCGTTTGTTTAT
Q2_P27446	C900102.1	1.3223	down	-0.745781	-0.967504	-2.41562	-1.31421	-0.671627	-1.22295	Smp_166170	Sense	hypothetical protein	Sjp 0012430|expressed protein	gi|256086126 hypothetical protein [Schistosoma mansoni] hypothetical protein [Schistosoma mansoni] (2e-98/cov=73%/id=91%)	GGATAAGATTAAAACGTGCTTCAAAATTTGGTCCACCACCTCCAAGAAAATTTTATCCAT
Q2_P17240	C918651.1	1.3223	down	-1.02056	-1.23122	-0.102804	-1.97261	-2.18303	-1.30205	gi|226472734	Sense	-	-	gi|226472734 Saposin-like,IPR008139 Saposin B,domain-containing protein [Schistosoma japonicum] (0.011/cov=67%/id=27%)	GAATACTGGAGACGTTGAAATGTTGGAAAGTTGAGAAAGAACTCTGTTTTACTTCAATGT
Q2_P06142	C810933.1	1.3223	down	-0.56313	-0.630252	-1.02816	-1.57751	-1.47993	-1.0558	Smp_123600	Antisense	putative RNA-binding protein	-	gi|256070818 serine/threonine protein kinase [Schistosoma mansoni] serine/threonine kinase [Schistosoma mansoni] (e-115/cov=54%/id=89%)	CAGCGCAATAGGATTGTGATTCACAAAAACGATTTGTTTGTTTTTTCGAACTGCATAACA
Q2_P22487	C806306.1	1.3223	down	-0.808765	-0.976654	-2.90285	-0.93907	-1.04487	-1.33444	Sjc_0073870	Sense	-	Sjp 0073870|ko:K00970 poly(A) polymerase [EC2.7.7.19], putative	gi|226479000 poly (A) polymerase beta [Schistosoma japonicum] (0.0/cov=59%/id=80%)	GACAGCCGTCATGTCTGATTTCTTTTATTCCTTATTTGTAAACATTTTTGTCGCCTTCTA
Q2_P09592	C903471.1	1.3223	down	-0.476679	-0.594158	-1.18372	-1.64912	-1.88191	-1.15712	C903471.1	Antisense	-	-	No hits	CTAACTTATTTTCACCTTGTTTGTTCGCAGCCTAATATCCTTCGATTTGATTGTTTGTTC
Q2_P05839	C810600.1	1.3223	down	-0.565192	-0.67981	-0.98844	-1.26445	-1.54315	-1.00821	Smp_035190.x	Sense	ras GTP exchange factor, son of sevenless, putative	-	gi|56758950 SJCHGC02437 protein [Schistosoma japonicum] (8e-14/cov=45%/id=38%)	TGTAACAAATATTAATCGTTCTTTATCATCTCCACTACCACCTCCATTGCCTCCAAAAAA
Q2_P06154	C810946.1	1.3223	down	-0.745505	-0.499029	-1.00295	-1.41386	-1.27878	-0.988024	Smp_138670	Sense	39S ribosomal protein L19, mitochondrial precursor, putative	Sjp 0303460|Probable 39S ribosomal protein L19, mitochondrial precursor, putative	gi|256076397 39S ribosomal protein L19 [Schistosoma mansoni] 39S ribosomal protein L19, mitochondrial precursor, putative [Schistosoma mansoni] (e-171/cov=86%/id=90%)	GACTGCAACATTTTCCTCTGACGTTTCCTTTTGTTGAGTTGTAAATATATACTGTCACTT
Q2_P23995	C808332.1	1.3223	down	0.12108	-2.07804	-2.12444	-0.977835	-1.8315	-1.37815	C808332.1	Sense	-	-	No hits	GCTTCGCTCGGTCGAATTTAAATCGAACAGTTGGATTGTCGGCCGAATGGCCTTGGCAGC
Q2_P12052	C907777.1	1.3223	down	-0.0959003	-1.92763	-2.51417	-1.67923	-0.715696	-1.38652	Smp_069810	Antisense	hypothetical protein	-	No hits	GAATGCTAAATATGCTTCATCCCACAAGTGCCCTGGTACGCCAGAGAGTGGAAAGAGTCC
Q2_P41018	JAP02858.C	1.3223	down	-1.87058	-2.31953	0.0975321	-1.57664	-1.0987	-1.35358	Sjc_0202710	Sense	-	Sjp 0202710|IPR011047,Quinonprotein alcohol dehydrogenase-like,domain-containing	gi|56759510 SJCHGC07663 protein [Schistosoma japonicum] (8e-70/cov=76%/id=86%)	ACAGATGAGCCGCTTTTATTAAACGGTATCAGTTCAGTTGAAAGCATGAATCCTTCTACA
Q2_P23933	C808248.1	1.3223	down	-0.731059	-2.22506	-0.584592	-0.999219	-1.28097	-1.16418	C808248.1	Sense	-	-	No hits	ATTCATCGGAAAATCAAGAAACGTTCTTTACTGATCACCACGGTCCTGAGACACCACCAC
Q2_P11333	C906397.1	1.3223	down	-2.16344	-2.0595	-0.518942	-1.19444	-0.444315	-1.27613	gi|60690611	Sense	-	-	gi|60690611 SJCHGC04400 protein [Schistosoma japonicum] (6e-24/cov=31%/id=86%)	CTGTTGGGATAAATGTGTTACAAAATTAAGTACTTCACTTGACTCTAGAACTGAGGATTG
Q2_P12491	C908630.1	1.57913	up	1.13591	1.56117	-0.109676	2.54536	2.20287	1.46712	Smp_068750	Antisense	hypothetical protein	-	gi|12239372 FTZ-F1 [Schistosoma mansoni] FTZ-F1 nuclear receptor-like protein [Schistosoma mansoni] (4e-11/cov=43%/id=72%)	CCATGAATATTTGATTCATACATTGTACTTGTTTTTTCACTGTTTCACGCGCCACATTTG
Q2_P24728	C809264.1	1.57913	up	0.918432	0.737916	0.859708	0.733486	0.782267	0.806362	Smp_141610	Sense	SmCB2 peptidase (C01 family)	Sjp 0007940|ko:K01363 cathepsin B [EC3.4.22.1], putative	gi|256077361 SmCB2 peptidase (C01 family) [Schistosoma mansoni] cathepsin B endopeptidase [Schistosoma mansoni] SmCB2 peptidase (C01 family) [Schistosoma mansoni] (0.0/cov=72%/id=96%)	CCCTACTGGTTAATTGCGAATTCATGGAATAGTGATTGGGGTGATAAAGGTTATTTTAAA
Q2_P26042	C811396.1	1.57913	up	1.65455	1.53646	0.0686819	2.94107	1.11149	1.46245	Smp_004220	Sense	amidase, putative	-	gi|256071106 amidase [Schistosoma mansoni] amidase, putative [Schistosoma mansoni] (1e-81/cov=94%/id=97%)	TTATTTATAATGATGCGGAAAATCCATTCAATAAGTCCAGGTTGCCGGGCGGGAGTTCTT
Q2_P01134	C802658.1	1.57913	up	0.481004	0.453435	1.71192	1.60524	1.97481	1.24528	Smp_089060.x	Sense	eukaryotic translation initiation factor 4h, putative	-	gi|256087575 eukaryotic translation initiation factor 4h [Schistosoma mansoni] eukaryotic translation initiation factor 4h, putative [Schistosoma mansoni] (2e-80/cov=71%/id=69%)	TAACTGTACAGGTTGTCCCAAGGTTTTTCCATCAGTGTTACTGTTTGGTTACACTTTTTT
Q2_P02120	C804408.1	1.57913	up	1.47575	1.36593	-0.0888222	2.68625	1.72914	1.43365	Smp_019190	Sense	step II splicing factor slu7, putative	Sjp 0087170|Pre-mRNA-splicing factor SLU7, putative	gi|256074111 step II splicing factor slu7 [Schistosoma mansoni] step II splicing factor slu7, putative [Schistosoma mansoni] (0.0/cov=97%/id=94%)	TAAATGTGATGTCCAAAATAAAGTACGTGCAGAAATTCTTGAACGTTATGGTGGTCATGA
Q2_P23569	C807758.1	1.57913	up	0.790362	0.696603	2.25176	1.08342	1.06075	1.17658	Smp_154930	Sense	pold3 protein , putative	-	gi|256052206 pold3 protein [Schistosoma mansoni] pold3 protein , putative [Schistosoma mansoni] (e-161/cov=62%/id=100%)	AGATGGCTTTATGGTTACAGAAAAAGGCTGGGAATGTTCGTCAGACGATGAAACATCTAA
Q2_P23469	C807641.1	1.57913	up	0.723485	0.981346	0.450567	2.42387	2.51743	1.41934	Smp_008400	Sense	adenosine kinase, putative	Sjp 0214790|ko:K00856 adenosine kinase [EC2.7.1.20], putative	gi|256071981 adenosine kinase [Schistosoma mansoni] adenosine kinase, putative [Schistosoma mansoni] (8e-76/cov=100%/id=99%)	GAAAAGTAGCGGTCCTTATAAGCGAAAAACTACGTAGCATGGTTACCTACTTAGGAGCTG
Q2_P25080	C809740.1	1.57913	up	0.610824	0.571725	3.38445	1.67423	1.4216	1.53257	Smp_174580	Sense	vesicular integral-membrane protein vip36 (mannose-binding lectin 2)-related	-	gi|256088677 vesicular integral-membrane protein vip36 (mannose-binding lectin 2)-related [Schistosoma mansoni] vesicular integral-membrane protein vip36 (mannose-binding lectin 2)-related [Schistosoma mansoni] (e-165/cov=56%/id=100%)	ACGGGCAGTGTATATTTACGGGTATTAGAAACTGGAGTCGTGACTACATCCTTTGTTTTT
Q2_P38683	JAP11313.C	1.57913	up	0.853208	0.994401	0.423005	1.8311	1.59189	1.13872	gi|256078528	Sense	-	-	gi|256078528 copper ABC transporter ATPase [Schistosoma mansoni] copper-transporting atpase 1, 2 (copper pump 1, 2), putative [Schistosoma mansoni] (6e-39/cov=52%/id=59%)	TTTGAAACGTTGGCAAAAACCAACACCAGCATCTCTTATCTGTCCAGAATATGTGAAATT
Q2_P10731	C905119.1	1.57913	up	1.61263	1.12762	-0.131406	2.66032	2.12019	1.47787	Sjc_0003750	Sense	-	Sjp 0003750|Pre-mRNA-processing factor 40 homolog A, putative	gi|256081393 huntingtin interacting protein-related [Schistosoma mansoni] huntingtin interacting protein-related [Schistosoma mansoni] (6e-74/cov=79%/id=88%)	TGCTCAACGTGGTTCTACTCCATTGGATTTATTTAAGTTCTATGTTGAAGCATTAAGAGC
Q2_P12791	C909298.1	1.57913	up	0.956654	1.17971	0.637265	0.722374	0.976074	0.894415	Smp_121140.x	Sense	hypothetical protein	-	No hits	CAATACCCTTAGTAATCAACAACATTTTGGTTTCGTGACTAAAGTTCTACTGTGATCTGA
Q2_P24932	C809529.1	1.57913	up	0.563309	0.695514	1.54901	1.33003	1.01142	1.02986	Smp_053550.x	Sense	hypothetical protein	-	gi|256080768 hypothetical protein [Schistosoma mansoni] expressed protein [Schistosoma mansoni] (e-133/cov=62%/id=94%)	GAGCTTTTTGTGGTGTAATGGGAATGTTCGTAAGAAGTATTCAACAGAAACACTAAACAA
Q2_P25028	C809669.1	1.57913	up	0.407597	0.512331	1.60387	1.80161	1.83181	1.23144	gi|118490648	Sense	-	-	gi|118490648 hypothetical protein, conserved [Eimeria tenella] hypothetical protein, conserved [Eimeria tenella] (0.004/cov=53%/id=29%)	CAAATAGTTCTGTACTCTGTAAGGAACAATCTACTTTCCTTTTTCGTCATCATGAATGCA
Q2_P27381	C900013.1	1.57913	up	1.6189	1.10587	-0.0771079	2.47487	1.89088	1.40268	Smp_064240	Sense	clathrin coat assembly protein ap-1, putative	Sjp 0000240|AP-1 complex subunit mu-1, putative	gi|256052269 clathrin coat assembly protein ap-1 [Schistosoma mansoni] clathrin coat assembly protein ap-1, putative [Schistosoma mansoni] (e-112/cov=93%/id=100%)	TTTGCGCAGCGAGATTGTAGGGAGCATAAAACTTCGTGTTTATCTCTCTGGAATGCCTGA
Q2_P19718	C802510.1	1.57913	up	0.514687	0.478801	2.38093	1.4892	1.60219	1.29316	Smp_001170	Sense	eukaryotic translation initiation factor 3, subunit 10 (theta)	Sjp 0300070|ko:K03254 translation initiation factor eIF-3 subunit 10, putative	gi|256070525 eukaryotic translation initiation factor 3 subunit 10 (theta) [Schistosoma mansoni] eukaryotic translation initiation factor 3, subunit 10 (theta) [Schistosoma mansoni] (0.0/cov=65%/id=78%)	GGTCCAAATGCTGCAGGTGGCAAATCACAAGTATTTGAGGAAATGAGAGGTGGTAATGTG
Q2_P20454	C803497.1	1.57913	up	1.18197	1.2032	1.51554	0.466454	0.747431	1.02292	Smp_018760	Sense	neutral alpha-glucosidase ab precursor (glucosidase II alpha subunit) (alpha glucosidase 2), putative	-	gi|256074012 alpha glucosidase [Schistosoma mansoni] neutral alpha-glucosidase ab precursor (glucosidase II alpha subunit) (alpha glucosidase 2), putative [Schistosoma mansoni] (0.0/cov=87%/id=98%)	CATCAGTTCCATTTGTTCAACATGGTACTCTCATGTGTATATGATTTGGCTTCAAGTTAT
Q2_P06979	C812210.1	1.57913	up	0.740367	1.38446	2.6543	0.662338	1.02527	1.29335	Smp_007640	Sense	hypothetical protein	-	gi|256071832 hypothetical protein [Schistosoma mansoni] expressed protein [Schistosoma mansoni] (e-139/cov=75%/id=100%)	CACACAGAACAAATGAGGTACCCTATACTCTAGAACCACATTAGTTATCTTACTATGATT
Q2_P23317	C807431.1	1.57913	up	1.36701	0.242619	0.6732	2.79294	2.22624	1.4604	Sjc_0026200	Sense	-	Sjp 0026200|ko:K00609 aspartate carbamoyltransferase catalytic chain [EC2.1.3.2C], putative	gi|256092439 carbamoyl-phosphate synthetase [Schistosoma mansoni] carbamoyl-phosphate synthetase (glutamine-hydrolysing); dihydro-orotase (C26 family) [Schistosoma mansoni] (4e-95/cov=54%/id=100%)	TATCGGGTTGTCACAGCCTAGATGGAAAGAACTCACTGATATTGATTCAGCCAAGGCCTT
Q2_P23938	C808254.1	1.57913	up	0.939379	0.586194	0.535445	2.9667	2.83401	1.57235	Smp_047560	Sense	peptide chain release factor, putative	Sjp 0213450|Inner nuclear membrane protein Man1, putative	gi|256079594 peptide chain release factor [Schistosoma mansoni] peptide chain release factor, putative [Schistosoma mansoni] (e-125/cov=47%/id=93%)	AAAAATTAGCACCTTGTGGGCCTATTTTACACATAGGCTTAGATAGTGTTGGAACAAATG
Q2_P05244	C809655.1	1.57913	up	0.271061	0.418409	2.04803	2.5523	1.90417	1.43879	Smp_141000	Sense	interleukin enhancer binding factor, putative	Sjp 0081570|Interleukin enhancer-binding factor 2 homolog, putative	gi|256077280 interleukin enhancer binding factor [Schistosoma mansoni] interleukin enhancer binding factor, putative [Schistosoma mansoni] (e-156/cov=85%/id=91%)	TCATTATGTTGTAATGAATAATCCATCACGTCAACCCTTGCCACTTAATCATGCGTTCAG
Q2_P39955	JAP09556.C	1.57913	up	1.24244	1.62446	-0.0730161	2.34546	1.57608	1.34309	Sjc_0132260	Sense	-	Sjp 0132260|IPR002121,HRDC,domain-containing	gi|76152891 SJCHGC08921 protein [Schistosoma japonicum] (e-113/cov=84%/id=94%)	GCTACTCGTGAAGAATTACTTCAAATACCTCAGTGTACGGATTACAAATTGAATTGTTTC
Q2_P20576	C803671.1	1.57913	up	0.406007	0.397932	1.82963	1.75367	2.27934	1.33332	Smp_004680	Sense	interferon-related developmental regulator- related	Sjp 0202390|Interferon-related developmental regulator 1, putative	gi|256071198 interferon-related developmental regulator-related [Schistosoma mansoni] interferon-related developmental regulator-related [Schistosoma mansoni] (0.0/cov=91%/id=97%)	AAGTGGATTGAGGCATCATCTTCGTGAAAACCCGTACATTCGTAATCTTTTTGATCTCGG
Q2_P39692	JAP06592.C	1.57913	up	0.575167	0.769626	1.16911	0.897491	1.42688	0.967655	gi|256074353	Sense	-	-	gi|256074353 membrane-bound acyltransferase/hhat [Schistosoma mansoni] membrane-bound acyltransferase/hhat, putative [Schistosoma mansoni] (3e-31/cov=32%/id=72%)	ACTTCCTCTTCGGTTCGAAAGTGGCAAATCAACTAGCTATGTGGTTGATACATGATCCAA
Q2_P38957	JAP08946.S	1.57913	up	0.55561	0.436135	1.79504	1.51304	1.50267	1.1605	gi|226474378	Sense	-	-	gi|226474378 Proteinase inhibitor I32, inhibitor of apoptosis,domain-containing protein [Schistosoma japonicum] (1e-05/cov=11%/id=76%)	GTTTTTATCAGTTTCTCGTTTGGTGGTCTCATCGTTGGCCTGCAACTCATAACAATAATG
Q2_P25427	C810184.1	1.57913	up	0.758445	0.559285	0.890607	1.26527	1.31393	0.957507	Smp_055890	Sense	ribonucleoside-diphosphate reductase small chain, putative	Sjp 0071060|ko:K00526 ribonucleoside-diphosphate reductase beta chain [EC1.17.4.1B], putative	gi|256081213 ribonucleoside-diphosphate reductase small chain [Schistosoma mansoni] ribonucleoside-diphosphate reductase small chain, putative [Schistosoma mansoni] (0.0/cov=92%/id=98%)	GATGTGTCAGTACATTGAATTTATCGCTGACAGGCTACTGGTTGAACTTGGTTATGAAAA
Q2_P07075	C812363.1	1.57913	up	0.491184	0.946934	3.03662	1.00691	1.52226	1.40078	Smp_153320	Sense	hypothetical protein	-	gi|76155857 SJCHGC02570 protein [Schistosoma japonicum] (2e-40/cov=21%/id=73%)	GTACATAGTCTACACGCAGTTATAATCAATCGCACATATATATGCTACATCAGATACTAC
Q2_P00941	C802185.1	1.57913	up	0.752191	0.772929	0.702951	1.44339	2.26456	1.1872	Smp_135170	Antisense	hypothetical protein	Sjp 0216060|ko:K03859 phosphatidylinositol glycan, class C, putative	gi|301763140 PREDICTED: phosphatidylinositol N-acetylglucosaminyltransferase subunit C-like [Ailuropoda melanoleuca] hypothetical protein PANDA_005146 [Ailuropoda melanoleuca] (1e-17/cov=82%/id=28%)	CATAACATCGACTCTGTGTATTAATTTTGCTGGACCGTGTTACTTATTAAGAATGCAGAA
Q2_P26763	C812441.1	1.57913	up	1.36674	1.03634	-0.0373763	2.72871	2.13218	1.44532	Smp_140300	Sense	hypothetical protein	-	gi|256077008 hypothetical protein [Schistosoma mansoni] expressed protein [Schistosoma mansoni] (8e-93/cov=98%/id=92%)	ATTGATTCGGTTTCTCCTGAAGTTCTCCGTAGACAAATCCTTCTGGATGATCTCAAAAAA
Q2_P26732	C812392.1	1.57913	up	0.651837	0.237729	1.12998	4.23548	3.33064	1.91713	Smp_140530	Sense	replication factor C / DNA polymerase III gamma- tau subunit, putative	Sjp 0303380|ko:K10755 replication factor C subunit 2/4, putative	gi|256077102 replication factor C / DNA polymerase III gamma-tau subunit [Schistosoma mansoni] replication factor C / DNA polymerase III gamma-tau subunit, putative [Schistosoma mansoni] (e-143/cov=100%/id=99%)	CTGCTCACAAGATCTTGCGTCATTTATGGACTTTGGGGTATTCAGCTGAAGATATTATCA
Q2_P05612	C810352.1	1.57913	up	1.3547	0.917209	0.0591625	2.04584	2.60019	1.39542	Smp_023550	Sense	beta-catenin, putative	-	No hits	TTGTTCTTGAAGAGTAGTGAACTAGCTCATCCATTTATGACAATGTGTTGTTTGTCTTGA
Q2_P12298	C908225.1	1.57913	up	1.04751	1.17576	-0.0111435	2.81345	2.53004	1.51112	Smp_123280	Sense	transport proetin (smap-4-related)	Sjp 0022220|Major facilitator superfamily domain-containing protein 1, putative	gi|256070723 transport proetin (smap-4-related) [Schistosoma mansoni] transport proetin (smap-4-related) [Schistosoma mansoni] (8e-73/cov=86%/id=99%)	GGAAGCATTATTTTTTCAATGTTTGTACTTGTGGGGCAAATAATATTCGGTATAGGAGCT
Q2_P36210	C916036.1	1.57913	up	1.22188	1.07696	-0.0497524	2.53453	2.65289	1.4873	Smp_126030	Sense	pre-B-cell leukemia transcription factor 1, 2, 3, 4 (pbx), putative	-	gi|256071737 pre-B-cell leukemia transcription factor 1 2 3 4 (pbx) [Schistosoma mansoni] pre-B-cell leukemia transcription factor 1, 2, 3, 4 (pbx), putative [Schistosoma mansoni] (3e-14/cov=46%/id=77%)	CAAATAACTCCATTCACTATGTTTTACAGCTGATGAATGCGCCTTGAAGTAACTTATTTG
Q2_P26385	C811882.1	1.57913	up	0.420343	0.364143	1.63556	1.90424	2.96211	1.45728	Smp_085790.x	Sense	hypothetical protein	-	gi|256087040 hypothetical protein [Schistosoma mansoni] expressed protein [Schistosoma mansoni] (e-140/cov=80%/id=96%)	TGTGTATGGATATCGATTCAGATTTCACAGGATAGCAAAAACAGTCTGGTTTCTATTTGA
Q2_P03992	C807498.1	1.57913	up	0.280629	0.203803	2.13611	2.45371	2.41704	1.49826	Smp_073600	Sense	platelet-activating factor acetylhydrolase ib, putative	Sjp 0084940|ko:K01062 1-alkyl-2-acetylglycerophosphocholine esterase [EC3.1.1.47], putative	gi|256084646 platelet-activating factor acetylhydrolase ib [Schistosoma mansoni] platelet-activating factor acetylhydrolase ib, putative [Schistosoma mansoni] (1e-72/cov=82%/id=100%)	CCCAATAGTTTTGTCGAAGATTCATAATTTCCAGGTTTCAGACATTTTGGTATTCTGTAC
Q2_P19525	C802265.1	1.57913	up	2.05123	1.7356	-0.0460125	1.41751	1.16331	1.26433	Sjc_0215340	Sense	-	Sjp 0215340|ko:K01062 1-alkyl-2-acetylglycerophosphocholine esterase [EC3.1.1.47], putative	gi|256072958 hypothetical protein [Schistosoma mansoni] expressed protein [Schistosoma mansoni] (e-137/cov=87%/id=100%)	GCAAGTAGAGATAAAACGATTAAAATGTGGGAAGTATCTACAGGATATTGTACGAAGACT
Q2_P01921	C804072.1	1.57913	up	0.513921	0.2335	3.04675	1.76024	1.86424	1.48373	Smp_153890.x	Sense	fgf receptor activating protein, putative	-	gi|256081868 fgf receptor activating protein [Schistosoma mansoni] fgf receptor activating protein, putative [Schistosoma mansoni] (1e-56/cov=56%/id=87%)	TTCAGTTCATACTCAGGCGGTCATTTATCCGTTTCCAATTTGCCATATCTCTCAAGTTTT
Q2_P27365	C813442.1	1.57913	up	0.53286	0.430673	2.74324	1.43497	1.61884	1.35212	Smp_085520	Sense	vacuolar ATP synthase subunit e, putative	-	gi|256086961 vacuolar ATP synthase subunit E [Schistosoma mansoni] vacuolar ATP synthase subunit E, putative [Schistosoma mansoni] (e-122/cov=55%/id=100%)	GCCACAACTACGTGAAATTTTATTCGGAGTAAATGAAGGTCGAAAATTCCGCAATTAATT
Q2_P22027	C805699.1	1.57913	up	1.15016	0.844346	0.155632	2.2678	3.0103	1.48565	Smp_128570	Sense	hypothetical protein	-	gi|256072674 hypothetical protein [Schistosoma mansoni] conserved hypothetical protein [Schistosoma mansoni] (e-128/cov=68%/id=97%)	TGTTGGAATCCTGGGTCTTTTTAAAGGTTTTGGTGCCCTTATAGCTCAATATGCCCTACA
Q2_P36740	C917128.1	1.57913	up	1.21164	1.03624	-0.0771969	2.62285	3.46916	1.65254	gi|256085142	Sense	-	-	gi|256085142 transmembrane 9 superfamily protein member [Schistosoma mansoni] transmembrane 9 superfamily protein member, putative [Schistosoma mansoni] (6e-04/cov=19%/id=100%)	CAAAGGATCTTCTGCAGCTATTCCATTCACTACGCTGCTTGCGTTGTTGTCATTATGGCT
Q2_P20708	C803864.1	1.57913	up	0.560153	0.622516	1.66978	0.914858	1.96648	1.14676	gi|256077979	Sense	-	-	gi|256077979 protein kinase [Schistosoma mansoni] protein kinase [Schistosoma mansoni] (e-135/cov=78%/id=83%)	CCTCATAAAATAAAACCAAGTTCTTCTGATACTGTGACATCATCATCATCATGGAATCAC
Q2_P19331	C802032.1	1.57913	up	0.429631	0.432957	1.9515	1.35773	2.58083	1.35053	Smp_068480	Sense	vesicle transport V-snare protein vti1a, putative	Sjp 0304890|ko:K08493 vesicle transport through interaction with t-SNAREs 1, putative	gi|256052381 vesicle transport V-snare protein vti1a [Schistosoma mansoni] vesicle transport V-snare protein vti1a, putative [Schistosoma mansoni] (3e-95/cov=97%/id=93%)	GGTCATATACTACAGGACTTAAGCGAGCAACGGGAAAAACTTCAAAGAAGTAGAGACAAG
Q2_P38357	C921428.1	1.57913	up	0.415253	0.0573922	1.65755	3.33668	3.23025	1.73943	Smp_067540	Sense	hypothetical protein	Sjp 0211830|Vacuolar protein sorting-associated protein 28 homolog, putative	gi|256052348 hypothetical protein [Schistosoma mansoni] expressed protein [Schistosoma mansoni] (8e-26/cov=81%/id=95%)	ATATACTGCTGCCTGTTCAAAGCTTCTTGTCCAGTACAAAGCTGCATTTAAACAAGTTCA
Q2_P20442	C803482.1	1.57913	up	1.13805	1.05424	0.180504	1.70202	1.4631	1.10758	Smp_140510	Sense	transmembrane protein 56 , putative	-	gi|256077094 transmembrane protein 56 [Schistosoma mansoni] transmembrane protein 56 , putative [Schistosoma mansoni] (e-144/cov=85%/id=99%)	CTTTCCCTGCGATGGAATTCATAAGCGAAATCTGTGAAAACTTTAAATAAGTACTGTGAA
Q2_P10794	C905221.1	1.57913	up	1.01586	1.1758	0.113477	1.91742	1.77137	1.19879	gi|256058124	Sense	-	-	gi|256058124 hypothetical protein [Schistosoma mansoni] hypothetical protein [Schistosoma mansoni] (9e-06/cov=58%/id=80%)	CAGAGTAATTCAAGTGAATTCAACGATGGTATTCATCATATTAATAATCCAACCGCCATC
Q2_P19210	C801878.1	1.57913	up	0.922911	0.852953	1.91123	0.642718	0.925886	1.05114	Smp_054840	Sense	DNA replication licensing factor MCM2, putative	Sjp 0072100|DNA replication licensing factor MCM2, putative	gi|256081023 DNA replication licensing factor MCM2 [Schistosoma mansoni] DNA replication licensing factor MCM2, putative [Schistosoma mansoni] (2e-93/cov=55%/id=90%)	GTACTAAACTAGATTCTCACTTTATACAGCTGACGTTTCTGTGCATCTGTATATCCTTAT
Q2_P21583	C805074.1	1.57913	up	1.17385	1.38328	0.180373	1.14771	2.61096	1.29923	C805074.1	Sense	-	-	No hits	TTTCGTTTTGACAAACCGGTGGGTTCCGTTGAACTTACACTTACGCTTGTCACATTTTTT
Q2_P07487	C812969.1	1.57913	up	1.18901	0.938051	0.277426	1.40126	2.50192	1.26153	Smp_075110	Sense	rad1 DNA damage checkpoint protein, putative	-	gi|256084940 rad1 DNA damage checkpoint protein [Schistosoma mansoni] rad1 DNA damage checkpoint protein, putative [Schistosoma mansoni] (9e-18/cov=38%/id=71%)	ACACTCTATCTTAAGACTTGATCATTTACTCAGAGGAAGAAAAGTTCTTTTCGAAACTCC
Q2_P19487	C802219.1	1.57913	up	0.827223	0.812215	1.59246	0.78102	0.778478	0.958279	gi|296244676	Sense	-	-	gi|296244676 MEG 3.1 isoform 1 [Schistosoma mansoni] (1e-90/cov=65%/id=98%)	GCTATGACAAATGTAAAGAAAAGTGCTACGCAATGGAGGGACGTTGAATTCCCGAAACAG
Q2_P05562	C810297.1	1.57913	up	1.59136	1.62971	-0.116278	1.60427	1.40244	1.2223	Smp_161850	Sense	monocarboxylate transporter, putative	Sjp 0069690|Monocarboxylate transporter 1, putative	gi|256084566 monocarboxylate transporter [Schistosoma mansoni] monocarboxylate transporter, putative [Schistosoma mansoni] (e-106/cov=87%/id=75%)	TTTGGATATATGTTACTATTTCAAGCTTTTGCATATATCGGGGCACCACCAGCATTCGGT
Q2_P19450	C802173.1	1.57913	up	0.715266	0.931386	0.565744	1.07299	1.4383	0.944737	Sjc_0094890	Sense	-	Sjp 0094890|Transcription elongation regulator 1, putative	gi|256077540 hypothetical protein [Schistosoma mansoni] expressed protein [Schistosoma mansoni] (0.0/cov=82%/id=92%)	CCCTCATACAAAATTAGTTTTCTCATCATACTCCTGGAATTTGTGAACAAATTGTGTTGG
Q2_P41496	JAP04867.S	1.57913	up	0.523973	0.598137	1.5999	1.52559	1.01751	1.05302	gi|115503	Antisense	-	-	gi|115503 RecName: Full=Calmodulin; Short=CaM calmodulin [Achlya klebsiana] (2e-14/cov=34%/id=54%)	GATTGTACCATCACCATCTTTATCAAACAAGGAAAAGGCTTCTTTAAACTCAGCAATCTG
Q2_P27765	C900804.1	1.57913	up	0.870964	0.530441	0.794634	1.42258	1.09227	0.942178	gi|256079497	Sense	-	-	gi|256079497 hypothetical protein [Schistosoma mansoni] expressed protein [Schistosoma mansoni] (1e-19/cov=22%/id=95%)	TTACACTGATTTCTGGTCTGTGCACTTACTTATTGTCATCGAGTCAAATCTATGTTCAAT
Q2_P02595	C805227.1	1.57913	up	1.18898	1.14452	-0.034095	2.6869	1.98383	1.39403	Sjc_0302700	Sense	-	Sjp 0302700|ko:K04799 flap endonuclease-1, putative	gi|226478114 Flap endonuclease 1 [Schistosoma japonicum] (2e-33/cov=93%/id=93%)	AAACCACCCTCTATGAAAGCTGGAGAGTTAGCCAAACGATCTGATAGACGTATTGAGTCA
Q2_P20344	C803334.1	1.57913	up	0.707105	0.692928	2.4635	0.96567	1.19279	1.2044	gi|226472218	Sense	-	-	gi|226472218 Heterogeneous nuclear ribonucleoprotein A1, A2/B1 homolog [Schistosoma japonicum] (1e-65/cov=53%/id=98%)	ACTATCAAAGACTCCAAAGCAGATGTACGAAAAGCGCTCAGTCGAGAAGAAATGAACAAA
Q2_P20777	C803955.1	1.57913	up	1.36667	1.45181	1.70151	0.150334	0.93975	1.12202	Smp_035200.x	Sense	hsp40, subfamily A, members 1,2,4, putative	Sjp 0016830|ko:K09502 DnaJ homolog, subfamily A, member 1, putative	gi|256092900 hsp40 subfamily A members 124 [Schistosoma mansoni] hsp40, subfamily A, members 1,2,4, putative [Schistosoma mansoni] (0.0/cov=78%/id=97%)	GTGCATTTTGTGCTGTCTATATGATATACACATCTTATATGAGCCACTTGATGTGTTTAC
Q2_P23165	C807212.1	1.57913	up	1.51291	1.36631	-0.0908219	1.6814	1.54403	1.20276	gi|256074623	Antisense	-	-	gi|256074623 topbp1 [Schistosoma mansoni] topbp1, putative [Schistosoma mansoni] (3e-73/cov=42%/id=99%)	CTTTACATGGATCCGGTCCACCTTTAGTACCAGGAGTTTGCGGTCTTAATAACTTGGGAA
Q2_P02012	C804223.1	1.57913	up	0.772082	0.874579	2.07376	0.73709	0.984301	1.08836	Smp_128690	Sense	glycine dehydrogenase (decarboxylating)	-	gi|256072722 glycine dehydrogenase (decarboxylating) [Schistosoma mansoni] glycine dehydrogenase (decarboxylating) [Schistosoma mansoni] (2e-55/cov=70%/id=100%)	GCTCTTCACTTCTGGAAAATGAAACCAACTCCAAACTTTAATTTGAAATTGGCATTAGAC
Q2_P40404	JAP06115.S	1.57913	up	1.33751	1.5698	-0.125845	1.88873	1.5265	1.23934	gi|256072021	Sense	-	-	gi|256072021 hypothetical protein [Schistosoma mansoni] expressed protein [Schistosoma mansoni] (6e-40/cov=48%/id=86%)	GTACTCATCAAGAGGTATGGCATGAACAGTCATTGAAATTTACACCAGAACAATTAGATA
Q2_P36940	C917475.1	1.57913	up	1.77067	1.0181	0.447927	1.34513	0.723686	1.0611	gi|256081338	Sense	-	-	gi|256081338 arf gtpase-activating protein [Schistosoma mansoni] arf gtpase-activating protein, putative [Schistosoma mansoni] (8e-28/cov=99%/id=39%)	AAGCCCCTGATTATTATCCTGGATCAAACAAAATGACCAGCTGCCATTCAGACTTGGAAT
Q2_P40635	JAP02252.C	1.57913	up	0.707877	0.731275	0.485405	2.64629	2.83761	1.48169	Sjc_0312640	Sense	-	Sjp 0312640|expressed protein	gi|76153636 SJCHGC03681 protein [Schistosoma japonicum] (1e-98/cov=84%/id=100%)	GTTTTGATATCGTCTTCACCACCATCAGAACAAGTATGGTCCGACATATCAGTGAATAAT
Q2_P26326	C811803.1	1.57913	up	0.687859	0.584832	1.96543	1.13333	1.01891	1.07807	Smp_053820	Sense	preprotein translocase secy subunit (sec61), putative	Sjp 0203400|ko:K03076 preprotein translocase SecY subunit, putative	gi|256080818 preprotein translocase secy subunit (sec61) [Schistosoma mansoni] preprotein translocase secy subunit (sec61), putative [Schistosoma mansoni] (0.0/cov=74%/id=96%)	GTTACATGTGAAATGATCGAGTGGTTAAAGACATAGATTCGGATTGTATACTAAAAGGCT
Q2_P37691	C918977.1	1.57913	up	0.34956	0.619704	2.33729	1.11295	2.02249	1.2884	Smp_141450	Sense	subfamily S1A unassigned peptidase (S01 family)	-	gi|256077307 subfamily S1A unassigned peptidase (S01 family) [Schistosoma mansoni] subfamily S1A unassigned peptidase (S01 family) [Schistosoma mansoni] (2e-55/cov=31%/id=94%)	CCTATTTTTGATATAAATGGACGTGTTGTTGGTATTACATCAATAGCTGGAAATGGTTGG
Q2_P19465	C802196.1	1.57913	up	0.82166	0.905236	2.86359	0.866564	1.02333	1.29608	Smp_055960	Sense	ubiquitin-conjugating enzyme E2r, putative	Sjp 0015960|ko:K02207 ubiquitin-conjugating enzyme E2 R, putative	gi|256081230 ubiquitin-conjugating enzyme E2r [Schistosoma mansoni] ubiquitin-conjugating enzyme E2r, putative [Schistosoma mansoni] (e-151/cov=92%/id=92%)	AAATGAATGTAGCCGTGTTACATCACCAAGCTAGTTTATCCGTCTTGTCTTTGAGCGCGG
Q2_P19979	C802838.1	1.57913	up	0.463718	0.201394	3.01955	1.77253	1.91453	1.47435	Smp_072950	Sense	transmembrane transport protein, putative	Sjp 0206720|Transmembrane emp24 domain-containing protein 4 precursor, putative	gi|256084498 transmembrane transport protein [Schistosoma mansoni] transmembrane transport protein, putative [Schistosoma mansoni] (9e-80/cov=90%/id=98%)	AAATAGCTACAAAGGATAGATTAAACGATATTCAGCTTCGGGTTCGTCAGCTACTTGATC
Q2_P38901	JAP06633.S	1.57913	up	0.405805	0.4439	2.11968	1.53189	1.57152	1.21456	gi|256087324	Sense	-	-	gi|256087324 hypothetical protein [Schistosoma mansoni] kelch-like protein [Schistosoma mansoni] (8e-15/cov=40%/id=75%)	TAGTTCATCTGATCTTGCTCAAGAACCTGTTATATCGCAGATTTTACCATCAACTATAGT
Q2_P19922	C802763.1	1.57913	up	1.10256	1.16043	-0.0945721	3.31807	2.42455	1.58221	Smp_143440	Sense	hypothetical protein	-	gi|256077995 hypothetical protein [Schistosoma mansoni] expressed protein [Schistosoma mansoni] (0.0/cov=88%/id=93%)	GCCTCGAACTCAGGTTCCTACGATGCTAAACATCGATCTCGATGAGGATGGAATAACAGA
Q2_P00640	C801655.1	1.57913	up	0.869604	1.27507	-0.0382523	3.8904	2.68346	1.73606	Sjc_0049970	Sense	-	Sjp 0049970|Dynamin-1, putative	gi|256079075 dynamin [Schistosoma mansoni] dynamin, putative [Schistosoma mansoni] (e-165/cov=83%/id=90%)	CATTCCTGCGCGTCGTTGATAATACCTATAGATACCGTTAATAAATTTCATTACTCAAAC
Q2_P01748	C803780.1	1.57913	up	1.06986	0.909881	1.14324	0.653706	0.596713	0.87468	Smp_174910	Sense	importin alpha-related	Sjp 0309180|Importin subunit alpha-2, putative	gi|256088777 importin alpha-related [Schistosoma mansoni] importin alpha-related [Schistosoma mansoni] (e-124/cov=85%/id=99%)	CGGTGACTTTCGATTTTAACTTAGAAGTTACTTCAACACTAACTTCACATCCAAATCATC
Q2_P19625	C802383.1	1.57913	up	1.36057	1.20053	-0.126522	2.3714	1.79619	1.32043	Smp_010710.x	Sense	NADH-ubiquinone oxidoreductase flavoprotein 1 (ndufv1), putative	Sjp 0049230|ko:K03942 NADH dehydrogenase (ubiquinone) flavoprotein 1, putative	gi|56753822 SJCHGC01665 protein [Schistosoma japonicum] NADH dehydrogenase (ubiquinone) flavoprotein 1 [Schistosoma japonicum] (e-105/cov=90%/id=86%)	CTATGGGTGCAAATGCAGCGTACATTTATATTCGTGGTGAATTTTATAATGAAGCATCAA
Q2_P10993	C905616.1	1.57913	up	0.38276	0.0764284	3.80144	1.93392	2.35216	1.70934	gi|256071826	Sense	-	-	gi|256071826 protein phosphatase-2b [Schistosoma mansoni] protein phosphatase-2b, putative [Schistosoma mansoni] (5e-57/cov=65%/id=100%)	ATGTGATGATGAAATTGGCATTGAAGCCCTCCAACAAAGTGGTGAACTTGAAGATGATGA
Q2_P38785	JAP02599.S	1.57913	up	1.25039	1.69354	-0.0409223	2.4644	1.17579	1.30864	gi|76155266	Sense	-	-	gi|76155266 SJCHGC09362 protein [Schistosoma japonicum] (5e-25/cov=31%/id=81%)	AGGTGAACTTGCTGAGTTGAATGATCAGCGTGTTAATTTACGTGCACAACTTCAACATTT
Q2_P07941	C900290.1	1.57913	up	0.263516	0.494369	1.27388	2.43456	2.75822	1.44491	Smp_146100	Sense	sec15, putative	-	gi|256078962 sec15 [Schistosoma mansoni] sec15, putative [Schistosoma mansoni] (2e-44/cov=45%/id=89%)	GTAAAGAGGAACGTGGTCGAAAAAAGAAACTAGAGGATATAATTCGTCAATTACGTGAAT
Q2_P19301	C801997.1	1.57913	up	0.990636	0.471157	0.638803	2.79686	1.8088	1.34125	Smp_160530	Sense	hypothetical protein	Sjp 0210410|similar to UPF0586 protein C1778.07, putative	gi|256084073 hypothetical protein [Schistosoma mansoni] expressed protein [Schistosoma mansoni] (e-133/cov=99%/id=99%)	ATGCCAAGGAAATGAATGGAGCTTGTACATGCTTATTCCAGCTTATTTCATCCTAAACAC
Q2_P02059	C804296.1	1.57913	up	1.19291	1.34621	-0.0556497	1.93627	1.63069	1.21009	Sjc_0113200	Sense	-	Sjp 0113200|ko:K04440 c-Jun N-terminal kinase, putative	gi|256088065 serine/threonine protein kinase [Schistosoma mansoni] serine/threonine kinase [Schistosoma mansoni] (8e-78/cov=99%/id=100%)	TTCCTCCACCTAGCACGGAGCATGAAACACTAAACGCTGAGCAAGCTCGAGACTTATTAA
Q2_P07267	C812713.1	1.57913	up	0.301669	0.293414	3.02341	1.89024	1.87919	1.47759	Smp_173150	Sense	cd63 antigen-like	-	gi|256053005 cd63 antigen-like [Schistosoma mansoni] cd63 antigen-like [Schistosoma mansoni] (3e-88/cov=70%/id=79%)	CGAGTGGACAAACAATCCCTGATTCATGTAAAAATCCAAACACTAAAGTTACTTATTCAG
Q2_P09691	C903617.1	1.57913	up	0.608931	1.11226	0.836877	2.54558	0.955146	1.21176	Smp_075360	Antisense	hypothetical protein	-	gi|256085009 hypothetical protein [Schistosoma mansoni] hypothetical protein [Schistosoma mansoni] (7e-66/cov=99%/id=87%)	CTCTTCAAATCCATTTTCACCTTCTGTTTCTTCTTCTCCTAATGAGATACGACCGTTGTC
Q2_P14962	C913563.1	1.57913	up	0.888103	0.863607	0.199814	3.08385	2.51437	1.50995	Smp_140270	Sense	carbonyl reductase, putative	Sjp 0075840|ko:K00079 carbonyl reductase (NADPH) [EC1.1.1.184], putative	gi|256076994 carbonyl reductase [Schistosoma mansoni] carbonyl reductase, putative [Schistosoma mansoni] (2e-58/cov=85%/id=100%)	ACTCAAAAGAACCGAATAATCAATTCGTCTACGAAAGGAAGGTGGTTAAATGGTCCAAAT
Q2_P01909	C804054.1	1.57913	up	1.13624	0.898863	0.406545	0.983854	1.06517	0.898135	Smp_169960	Sense	dual specificity protein phosphatase, putative	-	gi|256087332 dual specificity protein phosphatase [Schistosoma mansoni] dual specificity protein phosphatase, putative [Schistosoma mansoni] (3e-74/cov=99%/id=99%)	AGCTGGTTAGAGCGGTTGTTGGTGCAAGACCATGCGCATGCCCGAATAGTGGGTTTTTGG
Q2_P26853	C812574.1	1.57913	up	1.74623	1.75255	0.642871	0.636488	0.710795	1.09779	Smp_160200	Sense	smad nuclear interacting protein, putative	Sjp 0204120|Pre-mRNA 3'-end-processing factor FIP1, putative	gi|257206298 Pre-mRNA 3'-end-processing factor FIP1 [Schistosoma japonicum] (1e-43/cov=83%/id=52%)	TCGATCACGTCGTCGTAGTCGTTCAAGTAGCAGGGAACGTTATCATTCTCGGCATCGTCG
Q2_P03686	C807002.1	1.57913	up	1.72592	1.50964	-0.0175062	1.50347	1.08968	1.16224	Smp_150270	Sense	cullin, putative	Sjp 0216340|Cullin-1, putative	gi|256080560 cullin [Schistosoma mansoni] cullin, putative [Schistosoma mansoni] (6e-72/cov=99%/id=80%)	AGTCTTTCTCAACATCTACGTTAACTGGAACTACTACATCCCCTAGCGAACCCTTGCCAT
Q2_P23710	C807954.1	1.57913	up	0.308359	0.202478	4.05881	1.9954	2.11123	1.73525	Smp_004360.x	Sense	hypothetical protein	-	gi|256071134 hypothetical protein [Schistosoma mansoni] expressed protein [Schistosoma mansoni] (2e-29/cov=58%/id=69%)	CAAGTCATCTAAATCCACAGTGACTAAGGAGCAACCGTCAAAGCTTACACAAGCGCAAAT
Q2_P05537	C810271.1	1.57913	up	0.5577	0.7953	0.616243	1.84093	2.21385	1.20481	Smp_039130	Sense	niemann-pick C1 (NPC1)	-	gi|256077983 niemann-pick C1 (NPC1) [Schistosoma mansoni] niemann-pick C1 (NPC1) [Schistosoma mansoni] (9e-68/cov=40%/id=90%)	CAGGTATACTGTTGATCACGTCGTTCATAGTGCATACTCATCGTTGTCTGTTTATTTTTT
Q2_P07225	C812629.1	1.57913	down	-0.557353	-0.598335	-1.99544	-1.08001	-1.38147	-1.12252	C812629.1	Antisense	-	-	No hits	CCTTATCTGTTATCTTGGTTATTGTTGCTTTTATGTTATGCTCCGAAGGTGTTAAAGCAT
Q2_P38158	C920356.1	1.57913	down	-0.0145797	-0.893062	-1.15545	-3.20264	-2.9116	-1.63547	Smp_006560	Antisense	hypothetical protein	-	No hits	GATGCGATTGACGCTACACAACAAAGGAGATAAATGTATGGGTTTTACAAAGTAAAATAC
Q2_P02770	C805500.1	1.57913	down	-1.74256	-1.54143	0.666533	-3.07901	-2.92401	-1.7241	C805500.1	Antisense	-	-	No hits	ATCTGTCATTCGACAAGTAGAAACAGACATTTTTGGGTGTCCCGACACATCTGGAAAAAA
Q2_P05524	C810256.1	1.57913	down	-0.49731	-0.63793	-1.21232	-1.16729	-1.51113	-1.0052	Smp_138100	Sense	hypothetical protein	-	gi|256076181 hypothetical protein [Schistosoma mansoni] expressed protein [Schistosoma mansoni] (e-131/cov=41%/id=99%)	GTGGGTGGGATTTCCTCTCGCCAAATTATTCAAATTTATTGTCATGTACATATTTGACTA
Q2_P38253	C920827.1	1.57913	down	-1.16529	-1.72511	-2.43925	-0.496329	-0.531116	-1.27142	gi|60687582	Sense	-	-	gi|60687582 ribosomal protein S29 [Schistosoma japonicum] ribosomal protein S29 [Schistosoma japonicum] ribosomal protein S29 [Schistosoma japonicum] ribosomal protein S29 [Schistosoma japonicum] ribosomal protein S29 [Schistosoma japonicum] ribosomal prop: [Parsing package id...]	ATGTTGCCGTGTTTGTTCCAATCGACACGGCTTGATACGGAAATACGGTCTAAATATGTG
Q2_P36927	C917431.1	1.57913	down	-0.770234	-2.23839	-3.78243	-0.820512	-0.549132	-1.63214	Smp_167190	Sense	fibrillin-related	-	gi|256086422 fibrillin-related [Schistosoma mansoni] fibrillin-related [Schistosoma mansoni] (2e-51/cov=99%/id=100%)	ACGTTTGTGTCTGCCCTGAAGGTTTTATCTGGTTAGGTTATCCAGACTTAAAATGCAAAG
Q2_P35875	C915613.1	1.57913	down	-1.1547	-0.742304	-1.14699	-0.778668	-0.609826	-0.886499	Smp_127280	Sense	diacylglycerol O-acyltransferase 1	-	gi|256072226 diacylglycerol O-acyltransferase 1 [Schistosoma mansoni] diacylglycerol O-acyltransferase 1 [Schistosoma mansoni] (8e-25/cov=19%/id=96%)	GTCATTACAACCATACTGTCGGTACAATGTGTTTAATTGATTCAGTATCTGTGTTAGTGT
Q2_P25347	C810095.1	1.57913	down	-1.38893	-0.869299	-1.08969	-0.661974	-0.638742	-0.929728	Smp_091790.x	Sense	hypothetical protein	-	gi|56759074 SJCHGC09124 protein [Schistosoma japonicum] (e-125/cov=79%/id=74%)	GTTCTGTGATACCATATTTCTTTTTTCCCCATAGTGAACACAAATTTTCACATAGTGGCA
Q2_P39450	JAP03165.C	1.57913	down	-0.918926	-1.83392	-1.58118	-0.441882	-0.751936	-1.10557	Sjc_0033230	Sense	-	Sjp 0033230|similar to Uncharacterized protein K02A2.6, putative	gi|56758072 SJCHGC03170 protein [Schistosoma japonicum] (1e-61/cov=72%/id=100%)	GATCAAAGTTGACTTTGCTAGAACAGATAGAAGACACTTTTGACCAAGAAGCTTACAATT
Q2_P03939	C807403.1	1.57913	down	-1.29095	-2.33	0.319809	-1.83976	-1.85748	-1.39968	Smp_058720.x	Antisense	60S ribosomal protein L38, putative	-	gi|256081815 60S ribosomal protein L38 [Schistosoma mansoni] 60S ribosomal protein L38, putative [Schistosoma mansoni] (4e-13/cov=20%/id=78%)	CAACTACAAGCGTATAAAGGAATCGACTGCATCTGATCTTAAACTTGACATTGTCTTTGT
Q2_P20472	C803524.1	1.57913	down	-0.777898	-0.709181	-0.630474	-1.22078	-1.13838	-0.895341	Smp_158740	Sense	hypothetical protein	-	gi|256052352 hypothetical protein [Schistosoma mansoni] expressed protein [Schistosoma mansoni] (0.0/cov=77%/id=90%)	GGCTGTTGGTCGCTATAATGTATATTCTTTCAACTGATTGAATCGGTAGTCTTTTTGTAA
Q2_P23970	C808295.1	1.57913	down	-1.56739	-1.27223	-0.0208771	-1.31065	-1.51753	-1.13774	Smp_161430	Antisense	monocarboxylate transporter, putative	-	No hits	CGATTCACGCTAAGCTGAATTGAGTTGGCCCACTCGCCTTCTCCGTTGCGCATCATTTTG
Q2_P07551	C813040.1	1.57913	down	-1.14401	-1.14942	-1.03345	-0.620167	-0.573828	-0.904176	Smp_018120	Antisense	kif9, putative	Sjp 0211630|Small nuclear ribonucleoprotein Sm D1, putative	gi|56757319 SJCHGC01415 protein [Schistosoma japonicum] Small nuclear ribonucleoprotein Sm D1 [Schistosoma japonicum] (1e-40/cov=53%/id=95%)	GGACCTCGAGGACGTGGTCGTGGTCCTCCGATGCGTTACTAAAATCTTTTTACATTATGT
Q2_P06993	C812232.1	1.57913	down	-0.906412	-0.617226	-0.717198	-1.22538	-0.875427	-0.868329	Smp_007300	Sense	hypothetical protein	-	gi|256071773 hypothetical protein [Schistosoma mansoni] expressed protein [Schistosoma mansoni] (5e-45/cov=40%/id=100%)	GTCCGTTTCTGGTTGGAACTGTTTTCAATTTCGTGTTCAAAATAGATTGTCATATCGCTA
Q2_P06059	C810839.1	1.57913	down	-1.68064	-1.42042	-3.08666	-0.436376	-0.498417	-1.4245	Smp_181240	Sense	glutamyl-tRNA(gln) amidotransferase subunit B (mitochondrial and prokaryotic) pet112-related	-	gi|256090753 glutamyl-tRNA(gln) amidotransferase subunit B (mitochondrial and prokaryotic) pet112-related [Schistosoma mansoni] glutamyl-tRNA(gln) amidotransferase subunit B (mitochondrial and prokaryotic) pet112-related [Schistosoma mansoni] (8e-62/cov=3p: [Parsi	TGTGTTCATCGGTTCGTTTACGTGTTTTCTTCTCTCAGAGGAACCAGAAACAAACTAATT
Q2_P17514	C919695.1	1.57913	down	-1.59617	-1.55986	0.25181	-1.77592	-1.72437	-1.2809	Smp_076650.x	Sense	Protein orai-1, putative	-	gi|256085254 Protein orai-1 [Schistosoma mansoni] Protein orai-1, putative [Schistosoma mansoni] (5e-63/cov=40%/id=97%)	GAATACTTTTTGAACCTTTTCTAATCTATTCTTGTATACACTGCCCTCTTGTGTTCCTAG
Q2_P05866	C810628.1	1.57913	down	-0.791344	-0.947901	-0.592219	-0.793834	-1.24945	-0.874949	gi|239750490	Sense	-	-	gi|239750490 PREDICTED: similar to hCG1820441 [Homo sapiens] (0.098/cov=35%/id=22%)	TGTAGCGCTAAATGAATCTCATACAAAGGTTGGTTGACCCAACTTAATACAAATTAACCC
Q2_P21901	C805524.1	1.57913	down	-0.746872	-0.675271	-1.25832	-0.782281	-0.862931	-0.865135	Smp_044010.x	Sense	tropomyosin, putative	Sjp 0304180|ko:K10373 tropomyosin 1, putative	gi|256078892 tropomyosin [Schistosoma mansoni] RecName: Full=Tropomyosin-1; AltName: Full=Tropomyosin I; Short=TMI; Short=SmTMI; AltName: Full=Polypeptide 49 tropomyosin [Schistosoma mansoni] tropomyosin, putative [Schistosoma mansoni] (e-124/cov=56%/id=8p:	CGATTTTAGGCGTTTATATATAGTAGCCTATCTTATCACTGCACTAAACCAACGAAATCA
Q2_P26723	C812378.1	1.57913	down	-0.79793	-0.663225	-0.777471	-0.724003	-0.803654	-0.753257	Smp_081190	Sense	Rho3 GTPase, putative	-	gi|256086060 Rho3 GTPase [Schistosoma mansoni] Rho3 GTPase [Schistosoma mansoni] Rho3 GTPase, putative [Schistosoma mansoni] (e-132/cov=53%/id=99%)	GGATTTAGGTATGCTTAAACCTATTCATGCTCCACTAATAACTATGTACCCGTGAAATTA
Q2_P24977	C809595.1	1.57913	down	-1.11204	-1.46372	-1.80523	-0.767883	-0.319267	-1.09363	Smp_028670.x	Sense	carbonic anhydrase II (carbonate dehydratase II), putative	Sjp 0304090|ko:K01672 carbonic anhydrase [EC4.2.1.1], putative	gi|256076010 carbonic anhydrase II (carbonate dehydratase II) [Schistosoma mansoni] carbonic anhydrase II (carbonate dehydratase II), putative [Schistosoma mansoni] (e-151/cov=91%/id=99%)	GATAATTTTCGTCCAATTTGTCCAATTGGTTCACGTTCAGTCAGATGTTCATTTAGAGTT
Q2_P07161	C812508.1	1.57913	down	-0.329247	-0.0684745	-2.27686	-2.24011	-2.49466	-1.48187	Smp_127650	Antisense	secretory carrier membrane protein, putative	-	gi|256072353 secretory carrier membrane protein [Schistosoma mansoni] secretory carrier membrane protein, putative [Schistosoma mansoni] (6e-08/cov=9%/id=100%)	CAAATACTCCTGCATTAGCCATTTCTAGTTTAGCTTTATGTAAGCTTGCTCCAGATGATC
Q2_P31111	C906388.1	1.57913	down	-0.433777	-0.235777	-3.11386	-1.58898	-2.04174	-1.48283	Smp_178850	Sense	poly(A) polymerase, putative	Sjp 0073870|ko:K00970 poly(A) polymerase [EC2.7.7.19], putative	gi|76154117 SJCHGC06256 protein [Schistosoma japonicum] (6e-42/cov=88%/id=93%)	ATGCATGGATTCGTCAAAAAGCATTGGAGCAAAATCTCCCCGCACATGTTGCTAATTCTA
Q2_P18387	C800574.1	1.57913	down	-0.629196	-0.656821	-1.08681	-0.88257	-0.89539	-0.830157	Smp_000810.x	Sense	tatd dnase-related	-	gi|256070441 similar to TatD DNase domain containing 1 [Schistosoma mansoni] similar to TatD DNase domain containing 1 [Schistosoma mansoni] (e-176/cov=82%/id=100%)	CTGTGAAAGGAGTAAGCGAAGAAGAACTAGCTGAAGTAACATATCGAAATTCAATTGATT
Q2_P36016	C915794.1	1.57913	down	-0.983644	-0.739182	-2.29534	-1.21546	-0.529948	-1.15271	C915794.1	Sense	-	-	No hits	GACCGCCCCTTGTGTAATTCCGTCGATCTAGACGCTACATGAAATACAGGCTGAATGCAG
Q2_P24789	C809335.1	1.83739	up	0.497059	0.871517	2.58399	0.967685	1.20929	1.22591	gi|256078749	Sense	-	-	gi|256078749 universal stress protein [Schistosoma mansoni] universal stress protein, putative [Schistosoma mansoni] (1e-38/cov=48%/id=55%)	GTAGACAATCGACCTGGTGCAGCTTTATTAAAATCAATAGAAGATCATAATGCAAATTGG
Q2_P03320	C806454.1	1.83739	up	0.586168	0.577457	0.692864	2.71763	2.42578	1.39998	Smp_153720	Sense	hypothetical protein	-	gi|256081797 hypothetical protein [Schistosoma mansoni] expressed protein [Schistosoma mansoni] (e-137/cov=99%/id=94%)	TCGTCCTCCTAGTTTACACGTTGATGATTTTACGAAATTAGAAAAGGAAGAAGGCATTAT
Q2_P02567	C805160.1	1.83739	up	1.67359	1.69141	0.0703386	1.5151	0.836421	1.15737	Smp_098090	Sense	hypothetical protein	Sjp 0014850|Coiled-coil domain-containing protein 44, putative	gi|256053254 hypothetical protein [Schistosoma mansoni] expressed protein [Schistosoma mansoni] (e-127/cov=94%/id=100%)	GGCATTGAAATCGGAGCGAAAGAAGTTGAATTAAGTTCTAGTGAAGATCAAACTTATCAT
Q2_P01813	C803891.1	1.83739	up	0.370602	0.48628	3.49798	1.61655	1.61091	1.51646	Smp_061310.x	Sense	hypothetical protein	-	gi|256082312 hypothetical protein [Schistosoma mansoni] expressed protein [Schistosoma mansoni] (2e-94/cov=63%/id=87%)	ACCGTCAGTAACACTAGTAATACCACTTCAAGTTCATCGAACTCAGCATCAAAACGAACA
Q2_P15994	C916183.1	1.83739	up	0.452389	0.384896	2.02021	1.37671	1.62922	1.17269	Smp_055880.x	Sense	chmp1 (chromatin modifying protein) (charged multivesicular body protein), putative	-	gi|256081211 chmp1 (chromatin modifying protein) (charged multivesicular body protein) [Schistosoma mansoni] chmp1 (chromatin modifying protein) (charged multivesicular body protein), putative [Schistosoma mansoni] (3e-04/cov=14%/id=100%)	CGTCAATAAAACCTGTCAACCTCAGTGTTTTGTTGCTTCATCTGGTCAGTAATAATTTAT
Q2_P12378	C908408.1	1.83739	up	2.94507	1.29953	0.0566241	1.30192	1.22853	1.36634	Smp_150390.x	Sense	hypothetical protein	-	gi|256080608 hypothetical protein [Schistosoma mansoni] expressed protein [Schistosoma mansoni] (4e-20/cov=81%/id=62%)	AGAGGATAATGTCAACAATTTCAATGGGAACGGAACAGATGGTAACAGTGGGAAGAATGA
Q2_P20756	C803927.1	1.83739	up	0.725579	0.797947	0.414683	2.40123	1.98517	1.26492	Sjc_0020290	Sense	-	Sjp 0020290|ko:K03243 translation initiation factor IF-2 unclassified subunit, putative	gi|226479772 translation initiation factor IF-2 unclassified subunit [Schistosoma japonicum] (0.0/cov=96%/id=75%)	GCTAGTACACTTGGATCATTGGAATCTTTATTGGTGTATTTGAAATCTGTTGATATACCG
Q2_P26228	C811660.1	1.83739	up	2.02609	1.37174	0.015697	1.28912	1.15596	1.17172	Smp_171880	Sense	hypothetical protein	-	gi|256087946 hypothetical protein [Schistosoma mansoni] expressed protein [Schistosoma mansoni] (e-140/cov=36%/id=89%)	ATTTCCCAGTCAGACAACACTTCTGTTACTTCTTTACGACTAACTAATTCTCCTTTTCCT
Q2_P26906	C812650.1	1.83739	up	1.34579	1.04527	-0.0564837	1.68848	2.34282	1.27317	Smp_160950	Sense	hypothetical protein	Sjp 0212040|Zinc finger protein-like 1, putative	gi|256084220 hypothetical protein [Schistosoma mansoni] conserved hypothetical protein [Schistosoma mansoni] (8e-96/cov=92%/id=98%)	TTTGGAAAGTCATCCAAAGTCCACCTCAACACCTAACATGAACATCCGTGTTTCAAGTGA
Q2_P40152	JAP00524.S	1.83739	up	0.376194	0.279165	1.55338	2.03171	2.16138	1.28036	gi|256085756	Sense	-	-	gi|256085756 transmembrane 9 superfamily protein member [Schistosoma mansoni] transmembrane 9 superfamily protein member, putative [Schistosoma mansoni] (1e-05/cov=37%/id=35%)	TTGGATACATCGCTGCTAATAGATTCGTTCGTAAAATATACTCGATTGTCAAGGTGGATT
Q2_P28692	C902565.1	1.83739	up	-0.0475439	1.12744	1.25363	2.45033	1.62281	1.28133	Smp_014780.x	Antisense	alpha-actinin, putative	-	No hits	GTTGATCATAGGAACCATTTCAAATGATGTCGTTTTATCTCGAACTAACCAATCATCATC
Q2_P18392	C800579.1	1.83739	up	1.36749	1.52334	0.0145711	1.23422	1.32208	1.09234	Smp_144940	Sense	hypothetical protein	-	gi|256078510 hypothetical protein [Schistosoma mansoni] expressed protein [Schistosoma mansoni] (e-111/cov=60%/id=81%)	AAAACTCTCGACAGTATGACAGTTGTTGTAAAACCAAGAAGTCATAGCTTATTCTCTTGT
Q2_P26764	C812442.1	1.83739	up	1.13164	1.1251	2.94177	0.682919	0.643304	1.30495	gi|256081834	Sense	-	-	gi|256081834 60S ribosomal protein L4 [Schistosoma mansoni] 60S ribosomal protein L4, putative [Schistosoma mansoni] (1e-81/cov=42%/id=98%)	CTCCTACAAAGACAATGAGACGTTGGCACAGAAAGATAAATATTCAGCAGCGACGATATG
Q2_P06489	C811430.1	1.83739	up	0.940292	1.7291	0.429823	0.936969	0.952427	0.997721	Smp_079370.x	Sense	hypothetical protein	-	gi|256085717 hypothetical protein [Schistosoma mansoni] expressed protein [Schistosoma mansoni] (0.0/cov=99%/id=93%)	GGTCTTTAAGTATAAACAGAAGCCGTCAAACGATCCTGCTCAATTTAAGACACCTTTTTA
Q2_P01040	C802435.1	1.83739	up	0.906885	0.238575	1.17989	1.1913	1.54486	1.0123	Smp_047190	Sense	serine/threonine kinase	-	gi|256079529 serine/threonine protein kinase [Schistosoma mansoni] serine/threonine kinase [Schistosoma mansoni] (e-105/cov=96%/id=86%)	ATGGAGCACAATGGAATCATGTTGGTATGGCTGATCTAATAACGCGGGATCAAGTTAAAC
Q2_P39689	JAP06569.C	1.83739	up	1.97823	1.76275	-0.0465324	1.47476	0.91934	1.21771	Sjc_0088390	Sense	-	Sjp 0088390|Histone-lysine N-methyltransferase SETD2, putative	gi|256090324 hypothetical protein [Schistosoma mansoni] expressed protein [Schistosoma mansoni] (2e-37/cov=43%/id=82%)	TTCGACTGGGCGATTGTATTATTACAATAAAGAAACCAATAGTGTTCAGTGGGAGAAGCC
Q2_P22764	C806670.1	1.83739	up	1.04817	1.39571	1.12593	0.601955	0.510044	0.936362	Smp_150320	Sense	hypothetical protein	Sjp 0206960|Tetratricopeptide repeat protein 14, putative	gi|256080585 hypothetical protein [Schistosoma mansoni] expressed protein [Schistosoma mansoni] (0.0/cov=90%/id=84%)	AAAGGTGGTGGTGGTGCTTCTGCAAATAATGAATCTCTTTATTCAGATAAAGATGATACA
Q2_P21941	C805577.1	1.83739	up	0.64786	0.507923	1.45012	0.87654	2.0375	1.10399	Smp_154880	Sense	tubulin delta chain, putative	Sjp 0203470|ko:K10390 tubulin delta, putative	gi|256052188 tubulin subunit delta [Schistosoma mansoni] tubulin delta chain, putative [Schistosoma mansoni] (2e-52/cov=84%/id=98%)	GCTCCCATTACTTTCCTATTTATCTGTATTGCGAGGTGACGGAGCAAGTGATCATGTTCG
Q2_P25203	C809912.1	1.83739	up	0.638958	0.597783	0.76339	1.36752	1.69094	1.01172	Smp_019490.x	Sense	RER1 protein, putative	-	gi|256074165 RER1 protein [Schistosoma mansoni] RER1 protein, putative [Schistosoma mansoni] (3e-97/cov=58%/id=94%)	CTTATTTTTATGTACTGCTTTTTGTACTTCTTGTGATGAATCCTACTCGTTCCTCTGAGT
Q2_P18921	C801506.1	1.83739	up	0.920422	0.265271	1.2155	1.18439	1.20346	0.957808	Smp_125600	Antisense	barh homeobox protein, putative	Sjp 0084780|expressed protein	gi|256071569 barh homeobox protein [Schistosoma mansoni] barh homeobox protein, putative [Schistosoma mansoni] (3e-72/cov=99%/id=86%)	TATCTTACAGTTTGGTTAATCAAATATCGGACCTCTTCTTCCGTTTCGTAAGTAAGCCCA
Q2_P24654	C809177.1	1.83739	up	0.33431	1.07905	0.646311	1.63026	2.22938	1.18386	Smp_034090	Sense	hypothetical protein	-	gi|256077124 hypothetical protein [Schistosoma mansoni] expressed protein [Schistosoma mansoni] (7e-86/cov=69%/id=92%)	CATCAGATCCACCAGTTCATCTTTTTCACAGTTATTCCTACTGTTGCATTTATTTTGTAC
Q2_P23296	C807400.1	1.83739	up	0.995021	0.56351	0.386749	2.24234	1.94765	1.22705	Sjc_0013810	Sense	-	Sjp 0013810|Bromodomain adjacent to zinc finger domain protein 1B, putative	gi|256070389 zinc finger protein [Schistosoma mansoni] zinc finger protein, putative [Schistosoma mansoni] (4e-88/cov=96%/id=85%)	TGTAGCCGGGGTTGGTGAACCGTGTTATTCTGATGATGATGACAGTGGGAATACTGATGA
Q2_P03928	C807387.1	1.83739	up	0.237359	0.211039	4.25622	1.93308	2.18643	1.76483	Smp_034840.x	Sense	14-3-3 epsilon	-	gi|256092814 hypothetical protein [Schistosoma mansoni] 14-3-3 epsilon [Schistosoma mansoni] (e-130/cov=66%/id=98%)	AGACAACGTGAAGAAAGATACGGATGAGAAAGCCTAAGAAGTAGACTTAAAGATTGCTGG
Q2_P20831	C804022.1	1.83739	up	0.311854	0.646606	1.104	1.78884	1.67454	1.10517	Smp_133530.x	Sense	hypothetical protein	-	gi|256074451 hypothetical protein [Schistosoma mansoni] expressed protein [Schistosoma mansoni] (4e-89/cov=99%/id=100%)	AGAAAAAACATTTGACAGCTCAACTATGCGTGTGGTGATAGTTTCATCAGAGATTCACAA
Q2_P08569	C901984.1	1.83739	up	0.337552	0.572504	2.43422	1.55388	1.24805	1.22924	Smp_018360	Antisense	hypothetical protein	-	gi|256073930 hypothetical protein [Schistosoma mansoni] expressed protein [Schistosoma mansoni] (0.001/cov=24%/id=100%)	ATGCTTATCAGATTAAGGGCCTTCTGTGATATATGAGCGGGAAGGTCAGACATCCATGAG
Q2_P02801	C805565.1	1.83739	up	0.689943	0.797755	0.510044	1.75483	1.40755	1.03202	Smp_153660	Sense	cyclin d, putative	Sjp 0038820|ko:K10151 cyclin D2, putative	gi|256081779 cyclin d [Schistosoma mansoni] cyclin d, putative [Schistosoma mansoni] (e-137/cov=98%/id=85%)	CCACATCTTAACGCGTCTAATCAGTCTTCACTAGCCTCTGTTGATATTCCTTCTCTATCT
Q2_P25431	C810188.1	1.83739	up	1.3118	0.814483	0.0768629	1.87591	1.75426	1.16666	Smp_062080	Sense	serpin, putative	-	gi|2623846 unknown [Schistosoma mansoni] (e-135/cov=43%/id=99%)	CCTCATTTGACATGACCAGTTTACCAGATTTGAAATCACGTGCTATTAAGATACCATTTA
Q2_P02229	C804600.1	1.83739	up	0.605977	0.713674	1.03125	0.716114	1.10728	0.834858	Smp_025750	Sense	hypothetical protein	-	gi|256075407 hypothetical protein [Schistosoma mansoni] hypothetical protein [Schistosoma mansoni] (7e-49/cov=62%/id=98%)	GTCGTTCAAATACAATGCAAATGACTTAAACCATAAACACCTGTATAATGAGAACGATGC
Q2_P25229	C809950.1	1.83739	up	0.445804	0.343423	2.68978	1.62937	1.42028	1.30573	Sjc_0010520	Sense	-	Sjp 0010520|ko:K06066 CBF1 interacting corepressor, putative	gi|256080005 hypothetical protein [Schistosoma mansoni] expressed protein [Schistosoma mansoni] (1e-95/cov=68%/id=94%)	GTGAAAAGCTACTTAAAAAACTTTCAAAGCTTTCAGATAAGTCCTCCAAGCAAAGTCCTA
Q2_P21057	C804320.1	1.83739	up	0.949483	1.60107	0.00137527	1.44616	1.68279	1.13617	Smp_129320	Sense	cell division control protein, putative	Sjp 0046260|Cell division cycle 5-like protein, putative	gi|256072954 cell division control protein [Schistosoma mansoni] cell division control protein, putative [Schistosoma mansoni] (2e-84/cov=99%/id=90%)	AGGAACGTGAAGCAGACGCTTTCTTAGCTAGTAATATGGATTTAATTAGTAATGGTGGTG
Q2_P26306	C811774.1	1.83739	up	1.79353	1.83485	0.15195	0.889927	1.0263	1.13931	C811774.1	Sense	-	-	No hits	GGTGACCACTTAATTCTGTCAATAAAATTCTGTGAATATTTCCCTTTATACTGGAAACCC
Q2_P24590	C809104.1	1.83739	up	0.377815	0.389702	2.01843	1.31996	1.83986	1.18915	Smp_140950	Sense	transcription factor mrg-related	Sjp 0061420|Mortality factor 4-like protein 1, putative	gi|256077270 transcription factor mrg-related [Schistosoma mansoni] transcription factor mrg-related [Schistosoma mansoni] (e-172/cov=56%/id=87%)	TTAAGCTTCGGGACATGGTTTCTTTTACCAAAGTCGATGTAAATAGTCTGCCTATTTTAG
Q2_P36006	C915782.1	1.83739	up	0.281367	0.33236	2.03665	1.52394	3.21982	1.47883	Smp_086900	Sense	ADP-ribosylation factor, arf, putative	Sjp 0213630|ko:K07942 ADP-ribosylation factor-like 1, putative	gi|256087216 ADP-ribosylation factor arf [Schistosoma mansoni] ADP-ribosylation factor, arf, putative [Schistosoma mansoni] (2e-96/cov=75%/id=99%)	ACCAATTATTTAAAACATCTGCATTAAAGGGTGAAGGATTAGAAGAAGCCATGGATTGGT
Q2_P21599	C805099.1	1.83739	up	1.09712	1.15077	-0.224248	2.97072	2.50546	1.49996	Smp_144490	Sense	n-acetyltransferase-related	Sjp 0019200|ko:K06957 NAT10, LOC466485; N-acetyltransferase 10, putative	gi|256078340 n-acetyltransferase-related [Schistosoma mansoni] n-acetyltransferase-related [Schistosoma mansoni] (6e-78/cov=99%/id=100%)	TGAGCATATCAAGTCGTTAGACTCTATACTTGCATCTGAGAGGAAATGTAGAATAGAATC
Q2_P21612	C805121.1	1.83739	up	0.726049	0.570685	2.48255	1.03374	1.06856	1.17632	Smp_021750.x	Sense	bicoid-interacting protein related	Sjp 0050550|ko:K00970 poly(A) polymerase [EC2.7.7.19], putative	gi|256074597 bicoid-interacting protein related [Schistosoma mansoni] bicoid-interacting protein related [Schistosoma mansoni] (0.0/cov=47%/id=100%)	TAATCCTATGTTCAAAGTCCTACGGAGCAACTCCGGCATCCATTCGCAATGATTTCCGTT
Q2_P25413	C810167.1	1.83739	up	0.2921	0.726001	0.864157	2.72124	2.10732	1.34217	gi|226479244	Sense	-	-	gi|226479244 cysteine dioxygenase, type I [Schistosoma japonicum] (5e-25/cov=63%/id=60%)	GAAGGCAATGGAAAGTATAATCTTTTATTATTATGCTGGAGTGAAGAACAAGGTACAGGA
Q2_P02557	C805148.1	1.83739	up	0.318851	0.577876	1.26857	3.01817	1.65523	1.36774	Smp_082430	Sense	uridine phosphorylase, putative	-	gi|256052612 uridine phosphorylase [Schistosoma mansoni] uridine phosphorylase, putative [Schistosoma mansoni] (e-157/cov=96%/id=95%)	CTATATCTACCGATGAATTTACATTATTTGCACAGAGACCTGGTCAACTAGTTGGAGAAT
Q2_P10920	C905482.1	1.83739	up	0.350322	0.410126	1.98718	1.24755	2.12111	1.22326	gi|76153038	Sense	-	-	gi|76153038 SJCHGC07144 protein [Schistosoma japonicum] (2e-21/cov=35%/id=75%)	CCCAAACCGTCATGTCTATCAATCAGTTAATTTACAGTCGAAAGGTATACGAAGTTTACT
Q2_P33031	C910004.1	1.83739	up	1.14979	0.862366	0.115546	1.61854	2.09737	1.16872	Smp_124530	Antisense	dihydropyridine-sensitive l-type calcium channel, putative	-	gi|256071156 dihydropyridine-sensitive l-type calcium channel [Schistosoma mansoni] dihydropyridine-sensitive l-type calcium channel, putative [Schistosoma mansoni] (0.001/cov=9%/id=100%)	GAGTATTTGGAAACTTCTTCTTCCGTCCAAGAGACAAGCGTCTAATAATTTAGAATAGTA
Q2_P22924	C806881.1	1.83739	up	0.812051	1.01149	0.195614	3.42119	2.00536	1.48914	Smp_099930	Sense	f-box and wd40 domain protein, putative	Sjp 0083430|ko:K03362 F-box and WD-40 domain protein 1/11, putative	gi|256089411 f-box and wd40 domain protein [Schistosoma mansoni] f-box and wd40 domain protein, putative [Schistosoma mansoni] (0.0/cov=99%/id=95%)	GTAATGAAGAACGTGATGATGGATTTGATGATGGAATAAATGCTGCATTAGCATCACAAA
Q2_P24034	C808383.1	1.83739	up	0.965874	0.745629	0.22098	2.01021	2.76783	1.34211	C808383.1	Sense	-	-	No hits	AGTAGAACTAACTGGATAGTACAGCATAGGATGTGTGGTTTTTGAGTGTGGCGAAGAGGT
Q2_P00121	C800369.1	1.83739	up	1.24799	1.45122	0.543973	0.806898	0.645981	0.939212	Smp_035030	Sense	ATP-dependent RNA helicase, putative	Sjp 0016940|ko:K01509 adenosinetriphosphatase [EC3.6.1.3], putative	gi|256092860 ATP-dependent RNA Helicase [Schistosoma mansoni] ATP-dependent RNA Helicase, putative [Schistosoma mansoni] (0.0/cov=89%/id=93%)	GGGATGTCCGTTACTAATTTTCAGTCGTATAACTTTCACAAAGTGGTTCTAATTGTATCT
Q2_P05296	C809768.1	1.83739	up	0.880177	0.709443	0.874758	1.02966	0.545075	0.807823	Smp_068220	Sense	bhlhzip transcription factor max/bigmax, putative	Sjp 0217460|ko:K04453 Max protein, putative	gi|256083630 bhlhzip transcription factor max/bigmax [Schistosoma mansoni] bhlhzip transcription factor max/bigmax, putative [Schistosoma mansoni] (e-161/cov=74%/id=71%)	CAGGATTTCTATTTTACCAAACGTCGAAATAATTTTCCCCGTATTCGGGTTTTCAGTTTT
Q2_P03353	C806522.1	1.83739	up	1.19496	0.7441	0.00213748	3.15582	2.34056	1.48751	Sjc_0051690	Sense	-	Sjp 0051690|Transmembrane protein 49, putative	gi|256074271 vacuole membrane protein [Schistosoma mansoni] vacuole membrane protein, putative [Schistosoma mansoni] (8e-60/cov=74%/id=98%)	TGGAGTCAATCATGTGGGGCTTAGGGACTGCGCTTGGCGAATTGCCTCCTTATTTCATGG
Q2_P18061	C800206.1	1.83739	up	0.702742	0.85613	0.301758	2.75649	2.12116	1.34766	Smp_041190.x	Sense	hypothetical protein	-	gi|256078379 hypothetical protein [Schistosoma mansoni] expressed protein [Schistosoma mansoni] (9e-72/cov=39%/id=100%)	CTCCTACAATCTTCAGTATACAAAATATAGAATGCTCGTTGATTGTGTTACGCATACTTC
Q2_P26264	C811713.1	1.83739	up	0.359182	0.307752	3.10691	1.60991	1.70431	1.41761	Smp_018930	Sense	hypothetical protein	-	gi|256074051 hypothetical protein [Schistosoma mansoni] expressed protein [Schistosoma mansoni] (2e-66/cov=80%/id=87%)	GATTCCCTGGATAGTTTGGCGGACTCTCTTTTAGACACACATAATGATATATTTTTTGAA
Q2_P02489	C805038.1	1.83739	up	1.00161	1.58552	0.00399771	1.626	1.32719	1.10886	Sjc_0048410	Sense	-	Sjp 0048410|ko:K07374 tubulin alpha, putative	gi|56755667 unknown [Schistosoma japonicum] (5e-80/cov=88%/id=87%)	GCTGCCATAGCGCCCATAAAAACTAAACGTGCTATCCACTGTGTGGAGTGGTGTCCCCAC
Q2_P06810	C811927.1	1.83739	up	0.57966	0.404509	1.03418	1.62411	2.59707	1.24791	gi|256070465	Sense	-	-	gi|256070465 mitotic phosphoprotein 44 [Schistosoma mansoni] mitotic phosphoprotein 44 [Schistosoma mansoni] (1e-56/cov=90%/id=95%)	GTAACTGTTTTCGGGTTCCCTCCATCACGAGCTGCATTTATTCTTAACCAGTTCGCTCAA
Q2_P39741	JAP07341.C	1.83739	up	0.865732	0.874114	0.248791	2.19464	1.63552	1.16376	gi|256077082	Sense	-	-	gi|256077082 membrane traffic protein [Schistosoma mansoni] membrane traffic protein, putative [Schistosoma mansoni] (1e-06/cov=6%/id=89%)	AGGTTGGTGTAAAGGCCGAAAAGATGGTCGTGTTGGTCTATATCCTGCAAACTACGTAGA
Q2_P06542	C811502.1	1.83739	up	0.993256	1.38002	-0.0417392	1.93504	1.53005	1.15933	Smp_144390	Sense	TGF-beta receptor, putative	Sjp 0105290|Activin receptor type-2B precursor, putative	gi|256078310 protein kinase [Schistosoma mansoni] protein kinase [Schistosoma mansoni] (e-176/cov=83%/id=96%)	TCTCCTAATGGAACAAAAATCAAGCTCTTCTCACATGTTATAATAAACCTGTCATCGTGT
Q2_P23633	C807848.1	1.83739	up	0.447158	0.408389	1.10294	1.83786	1.889	1.13707	Smp_152370	Sense	arf gtpase-activating protein, putative	Sjp 0012680|ADP-ribosylation factor GTPase-activating protein 1, putative	gi|256081338 arf gtpase-activating protein [Schistosoma mansoni] arf gtpase-activating protein, putative [Schistosoma mansoni] (e-117/cov=82%/id=93%)	CCGTTGTACGACATGATTCCAAATCTGAAAATAATGGTTACAATCGAAGAAGTCGTAAAA
Q2_P22006	C805669.1	1.83739	up	0.594516	0.193364	2.0459	1.15438	2.21313	1.24026	Smp_144460.x	Sense	ubiquitin fusion degradaton protein, putative	-	gi|256078324 ubiquitin fusion degradaton protein [Schistosoma mansoni] ubiquitin fusion degradaton protein, putative [Schistosoma mansoni] (2e-62/cov=51%/id=86%)	GCCTTGCCTGTAGCTTCTTTCGCTCGTTTTCAGCCTCAGAGTACTGATTTTCTGGATATA
Q2_P40289	JAP03432.S	1.83739	up	0.111811	0.148653	1.88778	2.45381	4.16456	1.75332	gi|56758298	Sense	-	-	gi|56758298 SJCHGC05677 protein [Schistosoma japonicum] (1e-67/cov=62%/id=90%)	GCATCATCAGTTGTTGGAATCTTCCCGTCGTATCGTCCACAATATGGATTCCCAGGTTAT
Q2_P22110	C805801.1	1.83739	up	0.685653	0.446693	0.931577	1.28124	1.11548	0.892127	Smp_089290	Sense	alpha-galactosidase/alpha-n-acetylgalactosamini da se,putative	Sjp 0023260|ko:K01204 alpha-N-acetylgalactosaminidase [EC3.2.1.49], putative	gi|256052817 alpha-galactosidase/alpha-n-acetylgalactosaminidase [Schistosoma mansoni] alpha-galactosidase/alpha-n-acetylgalactosamini da se,putative [Schistosoma mansoni] (6e-78/cov=87%/id=100%)	GACTGTTTCAGACATTGTTATAGCCCTAATTAATCCACATGATTACTTCAGTATCCTATG
Q2_P32838	C909682.1	1.83739	up	0.397802	0.0550887	4.01106	1.91546	1.93944	1.66377	Smp_010940.x	Sense	Acidic leucine-rich nuclear phosphoprotein 32- related protein (ANP32/acidic nuclear phosphoprotein-like protein)	-	gi|226487954 Acidic leucine-rich nuclear phosphoprotein 32-related protein (ANP32/acidic nuclear phosphoprotein-like protein) [Schistosoma japonicum] (4e-22/cov=44%/id=95%)	TGATGAGGAAGACGAATGTGATGATGAAATTGGCATTGAAGCCCTCCAACAAAGTGGTGA
Q2_P20233	C803173.1	1.83739	up	0.449742	0.636676	1.62492	1.01906	1.10673	0.967426	gi|256073077	Sense	-	-	gi|256073077 hypothetical protein [Schistosoma mansoni] hypothetical protein [Schistosoma mansoni] (5e-13/cov=57%/id=43%)	GGGCAGTACGACAATTACCTATTCTTTCTTTACGATGCTATTTTACTATCTCTCTATTAC
Q2_P26931	C812686.1	1.83739	up	1.32576	1.70183	-0.330237	1.83218	1.69726	1.24536	Smp_093790.x	Sense	CAI-2 protein , putative	-	gi|256088402 CAI-2 protein [Schistosoma mansoni] CAI-2 protein , putative [Schistosoma mansoni] (6e-28/cov=37%/id=55%)	GGCAAGCATGGTTATTATCAGCTATGTGGGTAACGTTTATTTGTATTCTTATCGCAATAA
Q2_P20073	C802960.1	1.83739	up	1.19684	0.035103	1.37537	1.18543	1.39467	1.03749	Sjc_0012490	Sense	-	Sjp 0012490|ko:K09527 DnaJ homolog, subfamily C, member 7, putative	gi|256076400 DNAj homolog subfamily C member [Schistosoma mansoni] DNAj homolog subfamily C member, putative [Schistosoma mansoni] (0.0/cov=66%/id=95%)	TAGAGTTAGCATAGCAACTGATCTCGTGGAGCCAACTTTGGACGTTGGCAAATGTTGACT
Q2_P07420	C812896.1	1.83739	up	0.412591	0.548635	1.4777	1.07638	1.42056	0.987174	Smp_071880.x	Sense	hypothetical protein	Sjp 0019830|SAGA-associated factor 29 homolog, putative	gi|256084316 hypothetical protein [Schistosoma mansoni] expressed protein [Schistosoma mansoni] (e-162/cov=66%/id=100%)	GATATGTTATTCAATGTCCTGACAAAGAAGCAATGACGAGTAAACATTTAGACAGGTCAA
Q2_P06146	C810937.1	1.83739	up	0.267231	0.435098	1.99935	1.91392	1.31663	1.18645	Smp_059690.x	Sense	kappa B-ras, putative	-	gi|256082032 kappa B-ras [Schistosoma mansoni] kappa B-ras, putative [Schistosoma mansoni] (2e-92/cov=63%/id=92%)	CGCCAATCACTCATGAATCTATTCACGTGGACTGTTTCCCGTATCACTCAGTCTCAAAGT
Q2_P02671	C805335.1	1.83739	up	0.559473	0.498793	2.13375	1.21709	1.04609	1.09104	Smp_022100	Sense	camp-dependent protein kinase type I-beta regulatory subunit, putative	Sjp 0056650|ko:K04739 cAMP-dependent protein kinase regulator, putative	gi|76157328 SJCHGC04695 protein [Schistosoma japonicum] (1e-94/cov=92%/id=98%)	GTGTCATGGGTCCGTGTTCAGATATTTTGAAACGCAACATAGCTAAATATAATAGCTATA
Q2_P37907	C919420.1	1.83739	up	1.2603	1.35882	-0.52267	3.02679	2.60381	1.54541	Smp_085310.x	Sense	26S proteasome regulatory subunit S3, putative	Sjp 0020800|ko:K03033 26S proteasome regulatory subunit N3, putative	gi|256086926 26S proteasome regulatory subunit S3 [Schistosoma mansoni] 26S proteasome regulatory subunit S3, putative [Schistosoma mansoni] (3e-84/cov=52%/id=100%)	AGGTATACTTGCATCTACTTCTTGTGATGTTTTTGATTGATGAAAATCACCTAGAAGAGG
Q2_P14671	C912904.1	1.83739	up	0.814174	0.966156	-0.0550215	3.48713	2.78307	1.5991	Smp_158060	Sense	hypothetical protein	-	gi|256083285 hypothetical protein [Schistosoma mansoni] hypothetical protein [Schistosoma mansoni] (9e-20/cov=25%/id=100%)	GTTCATTATCTGCTACTGAATCTAGAGGAACAGTTGGTGTTGTTGAATCTATTCGTATCA
Q2_P06229	C811029.1	1.83739	up	0.701464	0.740904	3.18922	0.417835	1.96233	1.40235	Smp_058880	Sense	hypothetical protein	-	gi|256081842 hypothetical protein [Schistosoma mansoni] expressed protein [Schistosoma mansoni] (e-131/cov=80%/id=98%)	GGTCATTACATTCCTACACACGCTGATGCAAAGAAAATATATGCTGATATTGTTTCACAA
Q2_P37729	C919117.1	1.83739	up	0.399312	0.956877	1.00949	1.01914	0.813915	0.839747	Smp_040570.x	Antisense	rab5, putative	-	No hits	TAGTTGAAAGAGACTGAACACGCAAGATAATGACATTAAAGACTGGAGGATTGGAGAAAC
Q2_P33863	C911578.1	1.83739	up	1.04844	1.04732	-0.011675	2.00641	1.72837	1.16377	Smp_045550	Sense	annexin, putative	-	gi|256079198 annexin [Schistosoma mansoni] annexin, putative [Schistosoma mansoni] (2e-46/cov=98%/id=93%)	CCCTCGAGAAAGATTTAAAAGATGAAACATCTGGATATTTCAAACGTGTCTTAGTAGCAT
Q2_P05947	C810717.1	1.83739	up	0.574697	0.314845	0.857104	2.33954	2.40396	1.29803	Smp_148400	Sense	calmodulin-binding transcription activator (camta), putative	-	gi|301791516 PREDICTED: olfactory receptor 6C3-like [Ailuropoda melanoleuca] hypothetical protein PANDA_021271 [Ailuropoda melanoleuca] (0.66/cov=38%/id=25%)	CAGTAACAATAGCATCATTACCGACACTAAGCTTTATCTTTTTGCTTTCGGGTTATTTTG
Q2_P24718	C809250.1	1.83739	up	1.18774	0.932519	0.0402235	1.78311	1.53567	1.09585	Sjc_0046600	Sense	-	Sjp 0046600|ko:K01187 alpha-glucosidase [EC3.2.1.20], putative	gi|256074345 alpha-glucosidase [Schistosoma mansoni] alpha-glucosidase, putative [Schistosoma mansoni] (e-107/cov=99%/id=99%)	GTTTATTTGTGATTTTGTCTTCAACTGATGATGGAAGTGATGCTGCTGGGCAGAGATCAC
Q2_P31981	C907974.1	1.83739	up	0.314191	-0.0905986	1.46475	3.39341	3.6171	1.73977	Smp_063560	Sense	hypothetical protein	Sjp 0039750|Transmembrane protein 120B, putative	gi|256082773 hypothetical protein [Schistosoma mansoni] expressed protein [Schistosoma mansoni] (4e-66/cov=99%/id=99%)	AAGGGGTGGTGGAATATATCTCATTTTATGTCAACAGCCTACTCTGGTATTATGCTTATC
Q2_P06898	C812069.1	1.83739	up	1.39816	1.91317	-0.0356142	1.46466	0.940868	1.13625	Smp_009980	Sense	ran binding protein 9-related	Sjp 0070020|ko:K09189 myeloid/lymphoid or mixed-lineage leukemia protein 5, putative	gi|256072284 ran binding protein 9-related [Schistosoma mansoni] ran binding protein 9-related [Schistosoma mansoni] (e-141/cov=90%/id=98%)	CTGCCAATTCAAACAGTGTTGTTAATCAACCTATCGGTTTATCACCCAATGTTAATTACA
Q2_P24694	C809221.1	1.83739	up	0.92989	1.3945	0.395506	0.742429	1.07467	0.9074	Smp_007450.x	Sense	hypothetical protein	-	gi|256071791 hypothetical protein [Schistosoma mansoni] expressed protein [Schistosoma mansoni] (1e-69/cov=48%/id=99%)	CGCTGTTAAAACTTGTTGTAAGGTAACACCATTTGACTTTGCTTTTGCAGATATGTGTTA
Q2_P02261	C804645.1	1.83739	up	0.765008	0.88054	1.07493	0.563272	0.696935	0.796138	Smp_133910	Sense	huntingtin interacting protein-related	Sjp 0301760|Protein RSM22 homolog, mitochondrial precursor, putative	gi|256074584 huntingtin interacting protein-related [Schistosoma mansoni] huntingtin interacting protein-related [Schistosoma mansoni] (e-129/cov=99%/id=99%)	CACATTCTGGTGATATCGTCCCTGCTGAAGTGGTGACCACAAATGACTCAGACCATGTGA
Q2_P09776	C903721.1	1.83739	up	1.0375	0.962309	0.37432	0.769691	1.40138	0.90904	Smp_128280.x	Sense	hypothetical protein	-	gi|256072554 hypothetical protein [Schistosoma mansoni] expressed protein [Schistosoma mansoni] (8e-73/cov=98%/id=100%)	GCAATTGTTGATTTACTGTCCACCATTCCGGAGCTAAAACAAAATTTTCAAGGCTATAAT
Q2_P05629	C810370.1	1.83739	up	0.733319	0.550109	0.958173	1.00991	0.711948	0.792692	Smp_155750.x	Sense	bile acid beta-glucosidase-related	-	gi|256082537 bile acid beta-glucosidase-related [Schistosoma mansoni] bile acid beta-glucosidase-related [Schistosoma mansoni] (e-113/cov=51%/id=100%)	GGTGACTTACCTTAGTTAATTGACTTTCTTCAAATCCTGCTTCTTTCTATATTCTGTCGA
Q2_P20410	C803433.1	1.83739	up	1.06358	0.956439	-0.080118	2.06138	2.8507	1.3704	Smp_091990.x	Sense	histone deacetylase 1, 2 ,3, putative	-	gi|256088123 histone deacetylase 1 2 3 [Schistosoma mansoni] histone deacetylase 8 [Schistosoma mansoni] histone deacetylase 1, 2 ,3, putative [Schistosoma mansoni] (e-119/cov=59%/id=92%)	TGGTATAGTCCTCGTGTAGTTACGTTCTCTGTACATCATGCCTCTCCTGGTTTCTTTCCC
Q2_P26520	C812075.1	1.83739	up	0.419671	0.387157	3.37	1.11247	1.94636	1.44713	Smp_010110.x	Sense	hypothetical protein	Sjp 0216450|ko:K10660 E3 ubiquitin-protein ligase MARCH5, putative	gi|256072302 hypothetical protein [Schistosoma mansoni] expressed protein [Schistosoma mansoni] (e-148/cov=78%/id=91%)	CTCTCTGATATACCTCGTTTATTTTGTAGTGCATTAGCTCTTCCAACAATATCAACCGTT
Q2_P00665	C801696.1	1.83739	up	0.626465	0.573363	0.216126	4.3788	3.64974	1.8889	Smp_128240	Sense	hypothetical protein	Sjp 0054010|Delta-like protein B precursor, putative	gi|256072544 hypothetical protein [Schistosoma mansoni] hypothetical protein [Schistosoma mansoni] (3e-71/cov=99%/id=88%)	CTATGACTTCAATCAATCAATAAATAAGCAAAGACCACAATCACCGTCAAACGTAAGTAC
Q2_P36055	C915851.1	1.83739	up	0.166037	0.298332	1.67127	2.17237	2.06474	1.27455	Smp_135830	Sense	hypothetical protein	Sjp 0028470|expressed protein	gi|256075297 hypothetical protein [Schistosoma mansoni] hypothetical protein [Schistosoma mansoni] (3e-89/cov=98%/id=80%)	CGTGATGAGTCAATCAGTCGGGATCCATTCAATGTCTTTCAGGATGCTGTACAGATCATA
Q2_P10236	C904377.1	1.83739	up	0.739396	0.930186	0.10824	3.0748	2.25472	1.42147	Smp_148690	Sense	serine/threonine kinase	Sjp 0010490|Citron Rho-interacting kinase, putative	gi|256079983 serine/threonine protein kinase [Schistosoma mansoni] serine/threonine kinase [Schistosoma mansoni] (9e-29/cov=98%/id=78%)	CGATCAAAGATCCATGTAGGTTGGGCAGATGATAATAATAAACCGGAATTAAGTAAAGTA
Q2_P07535	C813022.1	1.83739	up	1.19793	1.07582	1.37596	0.552161	0.437429	0.927862	Smp_134020	Sense	cell division cycle, putative	-	gi|256074639 cell division cycle [Schistosoma mansoni] cell division cycle, putative [Schistosoma mansoni] (e-105/cov=48%/id=100%)	GGTCAGTCTTATTTACTTCCACATAAAACATATACAAGTTTCGATTCAAAGCCAAACGTG
Q2_P03910	C807363.1	1.83739	up	0.887737	0.513555	0.619498	1.01341	1.23271	0.853381	Smp_001520	Sense	hypothetical protein	-	gi|256070590 hypothetical protein [Schistosoma mansoni] hypothetical protein [Schistosoma mansoni] (6e-51/cov=32%/id=100%)	CATTACCGATTCTTTCCTTTTTTCGTCATTCGCCTTGATCTCACAAAAGATTACTGTTCA
Q2_P21479	C804911.1	1.83739	up	0.421983	0.784957	0.631437	1.69319	2.31942	1.1702	Smp_045590	Sense	hypothetical protein	-	gi|256079206 hypothetical protein [Schistosoma mansoni] expressed protein [Schistosoma mansoni] (e-112/cov=99%/id=84%)	CTGGCCAATTCATTTGGTGATCAAGTCTATCGTTTCTATGGTAATTTTATTAAGCGTCTA
Q2_P30384	C904916.1	1.83739	up	1.27749	1.15622	-0.124499	1.48117	1.98333	1.15474	Smp_039490.x	Sense	hypothetical protein	-	No hits	GGAGTTCAGCGAAGGGATCGTTTCTTAATCTGGTTACTTTAAAGAAAATCATTCATTTCT
Q2_P18999	C801602.1	1.83739	up	0.500766	0.259252	1.19831	1.78617	2.92773	1.33445	Smp_194990	Sense	alpha 1,3/4 fucosyltransferase Lewis 1	Sjp 0039530|ko:K01482 DDAH1; dimethylarginine dimethylaminohydrolase 1 [EC:3.5.3.18], putative	gi|56757261 SJCHGC02779 protein [Schistosoma japonicum] ng-dimethylarginine dimethylaminohydrolase [Schistosoma japonicum] ng-dimethylarginine dimethylaminohydrolase [Schistosoma japonicum] ng-dimethylarginine dimethylaminohydrolase [Schistosoma japonicump: [Parsing package id...]	GCTGGACCTTTTGGACGTCAAAAGAATATCATTTCAACGATTCCATAAAAACTTCATAGT
Q2_P09146	C902826.1	1.83739	up	1.11047	1.05722	1.85671	0.574402	0.462057	1.01217	gi|226481931	Sense	-	-	gi|226481931 Splicing factor, arginine/serine-rich 2 [Schistosoma japonicum] (5e-05/cov=18%/id=100%)	TAGAAGAGGTGGACGAGGATTCGAAAGCAGAGGGTTCGATCGTGGGCGTGATGTTGCACG
Q2_P39847	JAP08535.C	1.83739	up	0.916887	0.532813	0.527316	1.16897	1.49459	0.928116	Sjc_0308060	Sense	-	Sjp 0308060|ko:K03671 thioredoxin 1, putative	gi|56757775 SJCHGC03599 protein [Schistosoma japonicum] (5e-53/cov=53%/id=100%)	CCCCGGAACTGGACAAAATTTGTGAAGAATGGGAAGATGTTTTATTCGTAAAATTAAATG
Q2_P20381	C803396.1	1.83739	up	0.0572437	0.0613109	2.25107	2.54167	2.39753	1.46176	Smp_133600	Sense	utp-glucose-1-phosphate uridylyltransferase 2 (udp- glucose pyrophosphorylase 2), putative	Sjp 0043990|ko:K00963 UTP--glucose-1-phosphate uridylyltransferase [EC2.7.7.9], putative	gi|256074471 utp-glucose-1-phosphate uridylyltransferase 2 (udp-glucose pyrophosphorylase 2) [Schistosoma mansoni] utp-glucose-1-phosphate uridylyltransferase 2 (udp-glucose pyrophosphorylase 2), putative [Schistosoma mansoni] (0.0/cov=92%/id=100%)	GTTCCACGAAGTCGTTTCCTACCAGTTAAAACTACTTCAGATTTATTGTTAGTAATGTCT
Q2_P34448	C912663.1	1.83739	up	1.4861	1.8078	0.535233	0.577295	0.735712	1.02843	Smp_174520	Sense	cytoplasmic dynein light chain, putative	Sjp 0025950|Dynein light chain, putative	gi|189502890 unknown [Schistosoma japonicum] (2e-33/cov=88%/id=76%)	GTGTATGTAGCATCAGCTGCGATGGATAAATATGATATTGAAAAAGATGTTGCTGCTTAT
Q2_P40027	JAP10386.C	1.83739	up	1.50396	1.26336	0.023032	1.32775	1.04208	1.03204	gi|256087801	Sense	-	-	gi|256087801 jnk/sapk-associated protein [Schistosoma mansoni] jnk/sapk-associated protein, putative [Schistosoma mansoni] (4e-29/cov=35%/id=56%)	TTAGCTTCTGTTTTGCCGTCAGAAGCTCAATGTCTTAGTCCATATCAGTTAAATGATTCT
Q2_P03853	C807275.1	1.83739	up	0.67956	0.594023	0.749353	1.11596	2.04086	1.03595	Smp_129800	Sense	tyrosyl-DNA phosphodiesterase, putative	-	gi|256073128 tyrosyl-DNA phosphodiesterase [Schistosoma mansoni] tyrosyl-DNA phosphodiesterase, putative [Schistosoma mansoni] (e-109/cov=74%/id=96%)	GCAGGTCATACAGATGAAGGTGGTGATACTATGGGATCCGGTGCTCATGCAGGGTCAGTG
Q2_P07229	C812634.1	1.83739	up	1.16225	0.987996	0.155402	1.06108	2.06359	1.08606	Smp_019100	Sense	eh domain containing/past-1-related	-	gi|297302693 PREDICTED: hypothetical protein LOC100425147, partial [Macaca mulatta] (0.48/cov=28%/id=28%)	CCGAATGAACGTAGGAAGTAAAACATTTAGTATGAAGAAATCTTCAGGTTCTCGCTATTT
Q2_P06711	C811773.1	1.83739	up	1.18557	1.0928	-0.0307689	2.17876	1.34481	1.15423	Smp_152820	Sense	tbc1 domain family member, putative	Sjp 0209540|TBC1 domain family member 13, putative	gi|256081509 tbc1 domain family member [Schistosoma mansoni] tbc1 domain family member, putative [Schistosoma mansoni] (e-113/cov=67%/id=97%)	CTGAAATTCATCCCAATTTTTTACGAAAGTTAGATGGTAGTCATGAAGCTGGTCTGGGTG
Q2_P21737	C805300.1	1.83739	up	1.05512	1.14504	-0.111131	2.18341	1.72085	1.19866	Smp_169650	Sense	ATP-dependent RNA helicase, putative	Sjp 0013210|ko:K01509 adenosinetriphosphatase [EC3.6.1.3], putative	gi|256052750 ATP-dependent RNA Helicase [Schistosoma mansoni] ATP-dependent RNA Helicase, putative [Schistosoma mansoni] (e-105/cov=99%/id=95%)	GAATTATTTGGCAGCCCTTGATGATGATGGTAACCTAACCGATCTAGGAAGTATGATGGC
Q2_P24604	C809121.1	1.83739	up	1.02067	0.865876	0.00136591	2.55301	1.94376	1.27694	Smp_075130	Sense	guanine nucleotide-binding protein beta 5 (G protein beta5), putative	Sjp 0046900|ko:K04539 guanine nucleotide binding protein (G protein), beta 5, putative	gi|256084946 guanine nucleotide-binding protein beta 5 (G protein beta5) [Schistosoma mansoni] guanine nucleotide-binding protein beta 5 (G protein beta5), putative [Schistosoma mansoni] (9e-56/cov=39%/id=94%)	CGGAAAAAGTTTCATGAACCCATGAACTCATTGAATAATATACATTCGTGTTACCTGACA
Q2_P04664	C808590.1	1.83739	up	0.484245	0.786773	0.675499	2.72866	1.48254	1.23154	Smp_093110	Sense	hypothetical protein	-	gi|256088285 hypothetical protein [Schistosoma mansoni] expressed protein [Schistosoma mansoni] (2e-38/cov=45%/id=89%)	CAGTTTCGATCTGAAGACATCAAGACTGGTCATTCATGTTTATTTTGAATTTGAGTTGCT
Q2_P35922	C915671.1	1.83739	up	1.75044	2.04485	0.0125376	1.12658	0.852652	1.15741	Smp_128430	Sense	cd36 antigen, putative	-	gi|256072635 cd36 antigen [Schistosoma mansoni] cd36 antigen, putative [Schistosoma mansoni] (2e-39/cov=32%/id=98%)	GTATGCCGTTCCGATTGATGAGGGGTCCTTACTTCTTCCCTATTATCAGGATTGTTAATG
Q2_P16626	C917426.1	1.83739	up	0.935886	1.01653	-0.00552556	2.51713	1.78569	1.24994	Smp_138750	Sense	Alpha-(1,6)-fucosyltransferase (EC 2.4.1.68) (Glycoprotein 6-alpha-L-fucosyltransferase) (GDP-fucose--glycoprotein fucosyltransferase) (GDP-L-Fuc:N-acetyl-beta-D-glucosaminide alpha1,6-fucosyltransferase) (alpha1-6FucT) (Fucosyltransferase 8), putative	-	gi|256076420 hypothetical protein [Schistosoma mansoni] expressed protein [Schistosoma mansoni] (6e-94/cov=99%/id=98%)	CAGCTGATTTGAGGATGCGGAAGACATATAATTCAATAAATAATGCAATCATTGACGTCA
Q2_P39906	JAP09132.C	1.83739	up	0.298711	0.116811	1.49119	3.18267	2.19713	1.4573	gi|256070872	Sense	-	-	gi|256070872 sodium/solute symporter [Schistosoma mansoni] sodium/solute symporter, putative [Schistosoma mansoni] (2e-16/cov=51%/id=50%)	CACGTTCATTCTACAGACATTTTCCAAATTGGCTTCCTTCACAAACAGCAAATGATCAGG
Q2_P04984	C809064.1	1.83739	up	0.455019	0.825714	0.214203	3.47225	3.06392	1.60622	Smp_080550	Sense	developmentally regulated GTP-binding protein 2 (drg 2), putative	Sjp 0032590|ko:K06944 DRG2; developmentally regulated GTP binding protein 2, putative	gi|256085915 developmentally regulated GTP-binding protein 2 (drg 2) [Schistosoma mansoni] developmentally regulated GTP-binding protein 2 (drg 2), putative [Schistosoma mansoni] (e-144/cov=89%/id=92%)	TCAAATATCACTTCAAGAAGTTGACAGATTAGCAAGACAGCCTCATTCAGTTGTTGTTAG
Q2_P03710	C807038.1	1.83739	up	1.93828	2.03413	-0.0331124	1.25056	0.76375	1.19072	Smp_125890	Sense	DNA photolyase, putative	-	gi|256071674 DNA photolyase [Schistosoma mansoni] DNA photolyase, putative [Schistosoma mansoni] (8e-07/cov=35%/id=71%)	CTGAAGATATATCTTCTGGATGCAAGCACAGATGGTCCGATGAAAATGCTCTATTTAATC
Q2_P25049	C809698.1	1.83739	up	0.58341	0.415067	1.55896	0.948206	1.26308	0.953744	Smp_155610	Sense	Calmodulin-5/6/7/8 (CaM-5/6/7/8), putative	Sjp 0201100|IPR002048,Calcium-binding EF-hand;IPR011992,EF-Hand type,domain-containing	gi|56753471 SJCHGC05089 protein [Schistosoma japonicum] (9e-90/cov=75%/id=85%)	TCAAAGAAGGCGAGATCTGCAGGAACAGGTAAAAAGAAGAGTGCTAGAAAATGATTGATT
Q2_P24025	C808372.1	1.83739	up	0.33768	0.177211	1.9706	1.66982	1.80307	1.19168	Smp_094810	Sense	peptidyl-prolyl cis-trans isomerase (PPIase) E	Sjp 0059010|ko:K09564 peptidyl-prolyl isomerase E (cyclophilin E), putative	gi|256088546 PPIase E; cyclophilin E; peptidyl-prolyl cis-trans isomerase (PPIase) E; rotamase E [Schistosoma mansoni] PPIase E; cyclophilin E; peptidyl-prolyl cis-trans isomerase (PPIase) E; rotamase E [Schistosoma mansoni] (4e-95/cov=92%/id=95%)	ACAGGAGAACGTGGATTCGGTTATCACAATTGTTGTTTCCATCGAGTTATACCACAATTC
Q2_P19109	C801745.1	1.83739	up	1.10097	0.953049	-0.0845816	2.25353	1.86346	1.21729	Smp_121160	Sense	mitochondrial carrier protein, putative	-	gi|256070084 mitochondrial carrier protein [Schistosoma mansoni] mitochondrial carrier protein, putative [Schistosoma mansoni] (e-125/cov=51%/id=98%)	GCCCTTACGCATACAACTTTTTCATGTGATCATTTACTTTTATTTGAGAGGAGAGTTGAA
Q2_P00472	C801378.1	1.83739	up	1.21701	1.40414	-0.0780914	1.68261	1.16232	1.0776	Smp_129360	Sense	cyclin G, putative	-	gi|256072968 cyclin G [Schistosoma mansoni] cyclin G, putative [Schistosoma mansoni] (0.0/cov=96%/id=96%)	TCGCAGAAGAGCTGGATTATTTGTAACTAGACGTCAGTTTCGTGTTGGTTATTCGAGTCC
Q2_P26615	C812218.1	1.83739	up	0.311475	0.214551	2.46731	1.67721	1.59661	1.25343	gi|256087799	Sense	-	-	gi|256087799 60S ribosomal protein L13a [Schistosoma mansoni] 60S ribosomal protein L13a, putative [Schistosoma mansoni] (e-112/cov=55%/id=100%)	CGGCGGAACGATATCTAAAAGAACATCAGGGCAACGTTTTCGAAACACTGGTCGCACTGT
Q2_P37188	C917859.1	1.83739	up	0.851246	0.875716	-0.0810993	3.53381	2.64034	1.564	Smp_025160.x	Sense	acyl-protein thioesterase 1,2 (lysophospholipase I,II), putative	-	gi|256075305 acyl-protein thioesterase 12 (lysophospholipase III) [Schistosoma mansoni] acyl-protein thioesterase 1,2 (lysophospholipase I,II), putative [Schistosoma mansoni] (2e-13/cov=30%/id=100%)	AGAATTCGCCAATTGTTTGTAATTCGGAATCACCGCAGGCTATTTGAAATATAACCATTT
Q2_P41271	JAP09240.C	1.83739	up	0.958113	0.825934	-0.0430227	2.67754	2.3479	1.35329	Sjc_0022880	Sense	-	Sjp 0022880|expressed protein	gi|56755153 SJCHGC05741 protein [Schistosoma japonicum] (e-122/cov=64%/id=94%)	TACTTTTCGGATTCCCGGAATGTTCGTAAATACAGGTCAGCTAACTCATTTTCACCATCT
Q2_P19080	C801708.1	1.83739	up	1.00474	0.906269	1.57938	0.613191	0.499665	0.92065	Smp_179270.x	Sense	heterogeneous nuclear ribonucleoprotein (hnrnp), putative	Sjp 0023270|Heterogeneous nuclear ribonucleoprotein F, putative	gi|256090131 heterogeneous nuclear ribonucleoprotein [Schistosoma mansoni] heterogeneous nuclear ribonucleoprotein (hnrnp), putative [Schistosoma mansoni] (0.0/cov=95%/id=83%)	CAGACTACAGATATCGTCATGGGAATCACTACTGAACATGAGGTATTATTTTATGTATAC
Q2_P20702	C803858.1	1.83739	up	0.674291	0.825263	0.948846	1.5	0.514249	0.892529	Smp_040500	Sense	fk506 binding protein, putative	Sjp 0051840|ko:K09574 FK506-binding protein 8, putative	gi|256078247 fk506 binding protein [Schistosoma mansoni] fk506 binding protein, putative [Schistosoma mansoni] (e-139/cov=67%/id=92%)	CGAAAACTAAACAAAATAAGAATATAAAACTGTCCGCTGCATCCAGAGTTAAACTGGTGA
Q2_P34412	C912587.1	1.83739	up	0.183242	0.192855	1.58016	2.155	3.8005	1.58235	Smp_126720	Sense	hypothetical protein	Sjp 0058660|Pre-mRNA-splicing factor ISY1 homolog, putative	gi|256072003 hypothetical protein [Schistosoma mansoni] expressed protein [Schistosoma mansoni] (1e-49/cov=99%/id=87%)	TTAAGCACTACAGTTAAGCGAGCATTCGTTGCCCATGTTCCAATCTACTCACAAGAGCAG
Q2_P21668	C805203.1	1.83739	up	0.609798	0.493604	1.4816	1.04305	0.872818	0.900175	Smp_093700	Sense	membrane associated progesterone receptor, putative	-	gi|256088380 membrane associated progesterone receptor [Schistosoma mansoni] membrane associated progesterone receptor, putative [Schistosoma mansoni] (4e-82/cov=59%/id=81%)	CTGTGCACGATGGAGTGGATCTCTTTTAAAATTCAAAATTAAATCTACACTTCTGGGTAT
Q2_P18298	C800474.1	1.83739	up	0.812101	0.389592	0.663366	1.50476	1.41404	0.956771	Smp_067810	Sense	protein kinase	-	gi|256083537 protein kinase [Schistosoma mansoni] protein kinase [Schistosoma mansoni] (0.0/cov=58%/id=98%)	CTCAAATCTAACATTTTAGGGTGTTTGGGCATTAATTCTTTCTAACCGTTCATGTCTTTC
Q2_P17257	C918705.1	1.83739	up	0.85507	0.604936	0.667105	0.83412	1.72973	0.938192	gi|256082589	Sense	-	-	gi|256082589 mitochondrial import inner membrane translocase subunit Tim17 [Schistosoma mansoni] mitochondrial import inner membrane translocase subunit Tim17, putative [Schistosoma mansoni] (4e-06/cov=15%/id=100%)	GGGTGGAGGGTTCGCTATATGGGGTGGAGTGTTTACTGCTGTCGATTGCTCTTTAGTTCT
Q2_P23894	C808191.1	1.83739	up	0.381106	0.782344	1.12959	0.829737	1.1091	0.846374	Smp_180210	Sense	hypothetical protein	Sjp 0014660|expressed protein	gi|256090461 hypothetical protein [Schistosoma mansoni] expressed protein [Schistosoma mansoni] (3e-60/cov=74%/id=100%)	TGTTCATTAATTTCAAATTGTACAACTTCATGGTGGCTGTTCTACCACAGTATTTCCCAA
Q2_P02604	C805237.1	1.83739	up	1.20618	1.27206	-0.0646244	2.10449	1.13794	1.13121	Smp_026340	Sense	hypothetical protein	-	No hits	GTTTGCTGGTCTTTCAATCAGCTCAACGATGATTTTTGTGGTGTAGTTTAATGAAAAAGT
Q2_P07650	C813197.1	1.83739	up	0.395108	0.730507	1.71673	0.88705	1.06135	0.95815	gi|226474288	Sense	-	-	gi|226474288 hypothetical protein [Schistosoma japonicum] (5e-28/cov=70%/id=56%)	GTGAACGGTGGTGCCGTGGATCTAATTCATGAATTAGTGAATACAATTAATGAAAACAAT
Q2_P20740	C803907.1	1.83739	up	0.682382	0.527924	0.56685	1.76299	1.55535	1.0191	Smp_048430	Sense	thioredoxin glutathione reductase	Sjp 0021180|ko:K00384 thioredoxin reductase (NADPH) [EC1.8.1.9], putative	gi|301015710 Chain A, Thioredoxin Glutathione Reductase From Schistosoma Mansoni With The Reduced C-Terminal End Chain B, Thioredoxin Glutathione Reductase From Schistosoma Mansoni With The Reduced C-Terminal End Chain A, Oxidized Thioredoxin Glutathione p: [Parsing package id...]	ATTCCCCACTGAAGCCTTGATCTGTTCCTTCTAATCAACGGGAAGGAAACTGTATTGGGC
Q2_P35550	C915216.1	1.83739	up	0.925303	1.39753	0.0326643	1.61949	1.18889	1.03278	Smp_147390	Antisense	glutamate receptor, NMDA, putative	-	No hits	GCATTAGAATAACAATCAATGTTTATCTAGTTCTGTTTCGGTATCACGTTCGCTATGCAT
Q2_P19062	C801684.1	1.83739	up	0.539439	0.55999	0.357132	3.89136	2.89556	1.6487	Smp_035020.x	Sense	cd151-related	-	gi|256092858 cd151-related [Schistosoma mansoni] cd151-related [Schistosoma mansoni] (e-140/cov=77%/id=94%)	ATATCTTGATTGGACAGCTAGTCGATTCTTTTCATGTGATAAGTCTAATATAAGCCCTGA
Q2_P37976	C919673.1	1.83739	up	1.49645	0.677648	-0.0417869	1.64195	2.12665	1.18018	Smp_180340	Sense	MEG-2 (ESP15) family	-	gi|256090477 egg secreted protein ESP15-like [Schistosoma mansoni] egg secreted protein ESP15-like [Schistosoma mansoni] (1e-11/cov=66%/id=45%)	GGATGAATGTGAGAAGAATATTGGCCGAAGAACATATTTCATTATGATTAGACTATGCTG
Q2_P24639	C809160.1	1.83739	up	0.0748187	0.328044	5.43992	1.59133	2.4003	1.96688	Smp_034420.x	Sense	cystatin, putative	-	gi|256077201 hypothetical protein [Schistosoma mansoni] DIF_6 [Schistosoma mansoni] expressed protein [Schistosoma mansoni] (2e-81/cov=42%/id=100%)	GCAACAGCGAGTATCTACAATTTAATTTTTTGCTTACTCGTATACCGCAAAGTTTACTTC
Q2_P19247	C801926.1	1.83739	up	0.906551	0.60055	0.943247	0.512003	1.4425	0.880969	Smp_011700	Sense	tyrosine kinase	-	gi|256072623 tyrosine kinase [Schistosoma mansoni] tyrosine kinase [Schistosoma mansoni] (e-110/cov=84%/id=100%)	ACCTTCGTATGTTACGAAACAATTAACGCACAATCACAAATATAAATACGCGTAAAGGGT
Q2_P06159	C810951.1	1.83739	up	0.818118	0.785504	2.74051	0.730089	0.854293	1.1857	Smp_079950	Sense	vacuolar ATP synthase subunit ac39, putative	Sjp 0303140|ko:K02146 V-type H+-transporting ATPase subunit AC39, putative	gi|256085809 vacuolar ATP synthase subunit ac39 [Schistosoma mansoni] vacuolar ATP synthase subunit ac39, putative [Schistosoma mansoni] (0.0/cov=75%/id=96%)	CCCAACGTCATCGTACCAAAATTGACTCTTATATCAATATTTTATGACCTGAATATGACG
Q2_P37919	C919437.1	1.83739	up	0.309053	0.107456	3.07786	1.99853	1.52174	1.40293	Smp_016890	Sense	hypothetical protein	-	gi|256073682 hypothetical protein [Schistosoma mansoni] expressed protein [Schistosoma mansoni] (2e-76/cov=90%/id=89%)	GGTGATCCATGGTGTGACTTCATGTTTGTGGTTCGGACTGTTTTATTCACTGGCTTGCAC
Q2_P07346	C812818.1	1.83739	up	0.0935021	-0.0181946	1.62632	2.88175	3.72874	1.66242	Smp_005900	Sense	bcl2-associated athanogene, putative	-	gi|256071478 bcl2-associated athanogene [Schistosoma mansoni] bcl2-associated athanogene, putative [Schistosoma mansoni] (e-127/cov=31%/id=90%)	CACAAATCAGATCAAATCATCAACAGCAACCAGATATCAGTTCAACTGATCAATCATCTA
Q2_P05010	C809114.1	1.83739	up	0.972317	1.05216	-0.0543117	1.70361	2.10649	1.15605	Smp_159070.x	Sense	hypothetical protein	-	gi|256083617 hypothetical protein [Schistosoma mansoni] expressed protein [Schistosoma mansoni] (1e-22/cov=21%/id=100%)	CATTCGGTATTTCAACCGCTCTTGTTGGTTTTTACGTTACATTATGCTGTACAAGTTTTT
Q2_P07324	C812791.1	1.83739	up	0.365427	0.357918	1.13362	1.74058	2.7857	1.27665	Smp_020590	Sense	hypothetical protein	-	gi|256074394 hypothetical protein [Schistosoma mansoni] expressed protein [Schistosoma mansoni] (0.0/cov=95%/id=99%)	AACAGCACATAGTGATGCGCAAATCCCTATTAGTCTGGAGCTTACTGGAGTGAATTGTGA
Q2_P38764	JAP02009.S	1.83739	up	0.738642	1.28087	0.0733	1.68336	1.47685	1.0506	gi|256072833	Sense	-	-	gi|256072833 coronin [Schistosoma mansoni] coronin, putative [Schistosoma mansoni] (3e-15/cov=26%/id=84%)	GACTTGACCGATAGTGGTGGTGATTGTGTATCTTCCATGTCTGTTAGCTCAATTAAATAA
Q2_P22766	C806672.1	1.83739	up	0.421466	0.430617	1.23909	1.39424	1.25795	0.948672	Smp_009780.x	Sense	14-3-3 protein, putative	-	gi|256072244 hypothetical protein [Schistosoma mansoni] 14-3-3 protein, putative [Schistosoma mansoni] (e-137/cov=90%/id=100%)	CAAGATGATTCCTACAAAGACAGCACACTAATTATGCAACTTTTAAGAGACAACTTGACG
Q2_P25180	C809886.1	1.83739	up	0.810256	0.909885	-0.0388273	3.3324	2.34531	1.4718	Smp_147120	Sense	hypothetical protein	Sjp 0093970|similar to Uncharacterized protein C20orf116 homolog precursor, putative	gi|256079397 hypothetical protein [Schistosoma mansoni] expressed protein [Schistosoma mansoni] (7e-50/cov=95%/id=52%)	CACAAATTATTGCAGCTATTGAAGAAGCAAAAATCATTCCAGTCGAACATTTGGCAATCA
Q2_P38592	JAP07486.C	1.83739	up	0.458996	0.66044	2.02064	0.980389	0.981431	1.02038	gi|76155172	Sense	-	-	gi|76155172 SJCHGC03579 protein [Schistosoma japonicum] (4e-25/cov=21%/id=100%)	CACAATGCATAGACTGTTTTTACGAAATCGTGTTGATGTTTCAATTGTTCGCCATTTTGT
Q2_P29789	C904086.1	1.83739	up	1.32213	0.810893	0.0908331	1.35028	1.39051	0.992929	Smp_148850	Sense	alpha(1,3)fucosyltransferase, putative	-	gi|256080050 alpha(13)fucosyltransferase [Schistosoma mansoni] alpha(1,3)fucosyltransferase, putative [Schistosoma mansoni] (4e-54/cov=69%/id=100%)	TCTGCCAACATCTTCAGTTGCTAAGCAGCAAATTCAAGTTCCAACGGGTCTTCCACCTGG
Q2_P10777	C905189.1	1.83739	down	-1.46449	-1.28753	-1.70165	-0.582797	-0.349742	-1.07724	Smp_126700	Sense	hypothetical protein	Sjp 0081300|Protocadherin beta-10 precursor, putative	gi|256071989 hypothetical protein [Schistosoma mansoni] hypothetical protein [Schistosoma mansoni] (e-100/cov=98%/id=100%)	GATGGTACAAAACCTATAATTCACTATCCTACAGTTTCACCTGATCCGGTTAAAAAAGAA
Q2_P32210	C908492.1	1.83739	down	-0.409955	-0.606702	-1.16491	-1.33392	-1.50561	-1.00422	C908492.1	Sense	-	-	No hits	GGATATGTTCAAATGACTACGCTTCACTATGTGTCTTCATCTTTTCATTCATTCACTCTA
Q2_P27065	C812908.1	1.83739	down	0.0186426	-0.293585	-3.51252	-2.26281	-2.20206	-1.65047	gi|256090195	Antisense	-	-	gi|256090195 hypothetical protein [Schistosoma mansoni] hypothetical protein [Schistosoma mansoni] (2e-23/cov=42%/id=87%)	TTTATACAATCCTCCCCGCCGATTCCTTGGCCCCAAGGGCAAATTCCTAAAGGAGGCCCG
Q2_P01556	C803442.1	1.83739	down	-0.738599	-0.442496	-1.22057	-1.1687	-0.955364	-0.905146	C803442.1	Antisense	-	-	No hits	TAGTTTTAGCTTGGGGGCCCGCCCCTAGTTTAGGGAAGCGAATATAGCGTTCACAATCGG
Q2_P00122	C800376.1	1.83739	down	-1.34196	-0.29956	-0.702531	-2.78849	-1.39275	-1.30506	gi|256087610	Sense	-	-	gi|256087610 hypothetical protein [Schistosoma mansoni] expressed protein [Schistosoma mansoni] (3e-28/cov=82%/id=45%)	AGGGGGTTTTGAAGGGCCCGTTTTCCCCGGGATAAAGGGAAAGTTCCCCCCTCCTTTTTT
Q2_P00988	C802314.1	1.83739	down	-2.08672	-0.949634	0.51896	-3.83588	-2.35933	-1.74252	C802314.1	Antisense	-	-	No hits	ATCAAGAAAAGAACCATTGAACTATACTCACTTTTCTCCTTCTTCTCTTTGTGTGTGTGT
Q2_P18709	C801080.1	1.83739	down	-1.55713	-0.972749	-1.80289	-1.32922	-0.0346856	-1.13934	gi|256076045	Sense	-	-	gi|256076045 hypothetical protein [Schistosoma mansoni] hypothetical protein [Schistosoma mansoni] (7e-48/cov=53%/id=85%)	AAGGATACGTTAAGCATACACAGAGTCCAGTAGCATTTGCAGTGGTGCCTGTATGGATAA
Q2_P01214	C802821.1	1.83739	down	-0.78713	-0.281523	-0.816837	-2.24038	-2.27781	-1.28074	gi|256068904	Sense	-	-	gi|256068904 hypothetical protein [Schistosoma mansoni] hypothetical protein [Schistosoma mansoni] (e-125/cov=83%/id=96%)	TCGATCAGGACCGAAGGAGCTGTGTAGAGACCTAGTAAGGGCCCTTTTCAGAGCCACCCA
Q2_P05066	C809261.1	1.83739	down	-0.522533	-0.87996	-2.61188	-0.781516	-1.31954	-1.22309	Smp_196110	Sense	ceramidase	-	gi|4731116 MURF1 [Phytomonas serpens] (0.035/cov=41%/id=32%)	CGTTTGTGCGCCGGCTAATCTTGTCTTGTTTTTGCTTTTGGTTCAAATTCTTTTTAATTA
Q2_P26578	C812167.1	1.83739	down	-1.84515	-2.26401	-2.34107	-0.817285	0.278061	-1.39789	Smp_042020.x	Antisense	ATP-diphosphohydrolase 1, putative	-	gi|9633076 hypothetical protein HhV6Bgp007 [Human herpesvirus 6] hypothetical protein B4 [imported] - human herpesvirus 6 (strain Z29) B4 [Human herpesvirus 6B] (0.48/cov=28%/id=41%)	GGCTGATTTAGACACTTAAGTCTGGGAAAAAAGAATAAACAGTAAGGACATGATATTGGA
Q2_P05325	C809825.1	1.83739	down	-1.90289	-1.94936	-0.434509	-0.665871	-0.78627	-1.14778	Smp_061560	Sense	hypothetical protein	-	gi|256082370 hypothetical protein [Schistosoma mansoni] expressed protein [Schistosoma mansoni] (9e-33/cov=58%/id=80%)	CGTAGATGCTTGGAATCTAGTCTCTAAAGTTTTCGCATCACGCATCAAACGTGAAGCCGA
Q2_P19828	C802638.1	1.83739	down	-2.0142	-1.80828	-0.0305016	-0.950344	-1.13385	-1.18743	Smp_023840	Sense	hypothetical protein	-	gi|256075018 hypothetical protein [Schistosoma mansoni] expressed protein [Schistosoma mansoni] (1e-44/cov=75%/id=100%)	CCAATGCCAACAGTTACTAAACCTCATAACGATAATACTAAACGTATTATCCAACAACCT
Q2_P06644	C811662.1	1.83739	down	-0.204588	-0.368418	-2.03292	-1.70446	-1.98443	-1.25896	Sjc_0072740	Sense	-	Sjp 0072740|RAS and EF-hand domain-containing protein, putative	gi|76157578 SJCHGC06044 protein [Schistosoma japonicum] (2e-93/cov=99%/id=74%)	CAGGTGTTGGCAAATCTAGTTTCTCATATCGATTTTGTGATGGAATATTTTATCCACAAC
Q2_P02371	C804821.1	1.83739	down	-0.413983	-0.438734	-1.85774	-1.65084	-1.21012	-1.11428	Smp_062950	Sense	growth factor receptor-bound protein, putative	Sjp 0070740|ko:K04364 growth factor receptor-binding protein 2, putative	gi|256052220 growth factor receptor-bound protein [Schistosoma mansoni] growth factor receptor-bound protein, putative [Schistosoma mansoni] (e-133/cov=78%/id=99%)	CCGATGGACGATGTGGTCTATTTCCATCAAATTTTGTTGATGATTTACCTTCAGTTATAT
Q2_P27240	C813267.1	1.83739	down	-1.73661	-2.08831	-0.730522	-0.437116	-0.728559	-1.14422	Smp_136110	Sense	leucine rich repeat-containing, putative	-	No hits	GGGATCCAAATAACCAAACACACTCATATGGATGTGGATCAAGAAATCAACGAGTAGGAG
Q2_P19546	C802288.1	1.83739	down	-1.15364	-0.684903	-0.463133	-1.2213	-0.921409	-0.888877	Smp_082560.x	Sense	zinc finger protein, putative	Sjp 0086520|Zinc finger Ran-binding domain-containing protein 2, putative	gi|256086311 zinc finger protein [Schistosoma mansoni] zinc finger protein, putative [Schistosoma mansoni] (9e-68/cov=50%/id=46%)	GTTAATTTGCATCCGTTCTACTTACGTGTATATGTACAGTGTTCATATTGCGCTTACTAA
Q2_P17265	C918740.1	1.83739	down	-1.60981	-0.724169	0.197307	-2.85911	-2.29002	-1.45716	C918740.1	Antisense	-	-	No hits	CACCATTATGATTAACGATTTATCCAAGGGTTGTATTACTAGTCACTATGGTGATGATGA
Q2_P07905	C900222.1	1.83739	down	-0.886627	-0.311494	-1.99745	-1.17597	-0.985753	-1.07146	Smp_104600.x	Sense	hypothetical protein	-	gi|256090559 hypothetical protein [Schistosoma mansoni] expressed protein [Schistosoma mansoni] (1e-61/cov=80%/id=79%)	CCTTTCTGTTCTTCTACTGTTCATATATGTATATGTGTGCTTGTACTCTCACTGTGTATA
Q2_P17424	C919346.1	1.83739	down	-0.631287	-0.449392	-1.09717	-1.13987	-1.1576	-0.895064	C919346.1	Antisense	-	-	No hits	GTCACACCATATTGTTGTTTTCACTATTTACCCTTACTCTTGTGGATATATACCAGATCA
Q2_P24783	C809328.1	1.83739	down	-1.51123	-2.93147	-1.05003	-0.424973	-0.647949	-1.31313	Smp_165690	Antisense	hypothetical protein	-	No hits	GCCCAAAAGGACTGCGTTTATATCCATTTATATCTGTATGAACGCAGGTCACGCAACGCC
Q2_P05752	C810505.1	1.83739	down	-0.881571	-1.03124	-2.00316	-0.58231	-0.705889	-1.04083	Smp_073210	Sense	ADP-ribosylation factor interacting protein, putative	-	gi|256084556 ADP-ribosylation factor interacting protein [Schistosoma mansoni] ADP-ribosylation factor interacting protein, putative [Schistosoma mansoni] (e-126/cov=66%/id=94%)	GTGACTTCGGTGATACTAATTATGGACATTTACAGTGCTTTGGGTTTCGAACTTTTTAAA
Q2_P21248	C804573.1	1.83739	down	-0.434758	-0.633735	-1.89508	-1.36122	-0.946658	-1.05429	Smp_125070.x	Sense	cysteine synthase, putative	-	gi|256071385 cysteine synthase [Schistosoma mansoni] cysteine synthase, putative [Schistosoma mansoni] (3e-95/cov=99%/id=88%)	CCGGCTTCTGCGAATTTCGACAATCCTGATTCATTGTTTCTAGTATCAGAAAAATTAAAA
Q2_P16073	C916348.1	1.83739	down	-0.535847	-0.602372	-1.33446	-0.840464	-1.26524	-0.915676	C916348.1	Antisense	-	-	No hits	CACTTGGACTTCTCTTTCATCACTCGATGTCCTCTCTGCCGGTCCTTTGTATAATTGTTC
Q2_P17667	C920242.1	1.83739	down	-0.49374	-0.57018	-1.56023	-1.07461	-1.08679	-0.957112	Smp_169030	Sense	aspartyl-tRNA synthetase, putative	-	gi|256087094 aspartyl-tRNA synthetase [Schistosoma mansoni] aspartyl-tRNA synthetase, putative [Schistosoma mansoni] (1e-15/cov=73%/id=77%)	TTTGAGCGCCTTATGCAGTTTGTTTTGGGGATAGCTAACATTCGAGATACAGTAGCATTC
Q2_P00477	C801388.1	2.06404	up	0.856768	0.848986	0.481006	0.718335	1.43324	0.867667	Sjc_0302420	Sense	-	Sjp 0302420|similar to Cleavage stimulation factor 64 kDa subunit, tau variant, putative	gi|256085765 rna recognition motif containing protein [Schistosoma mansoni] rna recognition motif containing protein, putative [Schistosoma mansoni] (2e-38/cov=92%/id=72%)	CGTATATGCGAGCGCCGGTTTATGGCTTGCCCTGGTCATATTCAATCAGACAACACATGT
Q2_P21620	C805131.1	2.06404	up	0.444035	0.135694	2.06763	1.61698	1.48733	1.15033	gi|256072455	Sense	-	-	gi|256072455 phosphoprotein [Schistosoma mansoni] Acidic leucine-rich nuclear phosphoprotein 32-related protein (ANP32/acidic nuclear phosphoprotein-like protein) [Schistosoma mansoni] (e-129/cov=70%/id=81%)	GAGACTCATGTTGAAAACGGATCAACTGCTGATGATTAGACAGTTGATATAAACTTCATT
Q2_P35518	C915179.1	2.06404	up	0.592927	0.413904	2.37057	0.807406	1.51585	1.14013	Smp_052330	Sense	glycosyltransferase	Sjp 0204730|ko:K03844 alpha-1,2-mannosyltransferase, putative	gi|256080531 glycosyltransferase [Schistosoma mansoni] glycosyltransferase [Schistosoma mansoni] (7e-95/cov=96%/id=100%)	GTTGGATTTCTTGCGTCTACAGTTGATGAATACGCAAATATTTTCGAATTGGTATTACTG
Q2_P03856	C807278.1	2.06404	up	0.617645	0.255604	2.12146	1.51314	0.987727	1.09911	Smp_084140.x	Sense	chromatin regulatory protein sir2, putative	Sjp 0303650|ko:K01463 sirtuin (silent mating type information regulation 2 homolog) 2 [EC:3.5.1.-], putative	gi|256086663 chromatin regulatory protein sir2 [Schistosoma mansoni] chromatin regulatory protein sir2, putative [Schistosoma mansoni] (e-161/cov=65%/id=90%)	GGAAACGGACTCTCGCTTAAATGAAGAGTTTTTAGCAAAGAAATCCCAAGACAAAACTAA
Q2_P25254	C809982.1	2.06404	up	0.580179	0.310101	1.35184	1.28393	1.14168	0.933545	Smp_137920	Sense	chloride intracellular channel, putative	-	gi|256076114 chloride intracellular channel [Schistosoma mansoni] chloride intracellular channel, putative [Schistosoma mansoni] (e-149/cov=64%/id=99%)	CCACTTTCTGATCCCAGGGTGTTCCATTTGGTTTTCTTTATTATTAACATTTCTTTATCC
Q2_P39749	JAP07425.C	2.06404	up	1.92253	1.46142	1.11497	-0.0510237	1.02739	1.09506	Sjc_0092220	Sense	-	Sjp 0092220|ko:K03847 alpha-1,6-mannosyltransferase, putative	gi|226483507 alpha-1,6-mannosyltransferase [Schistosoma japonicum] (3e-58/cov=38%/id=100%)	GAAAGCTTCGGCATGCAAGCCTCACACGACTTGCTCTATTTGCGAACTAACATATCTATG
Q2_P20642	C803767.1	2.06404	up	0.382972	0.677167	0.577877	2.26084	2.0772	1.19521	Smp_003130	Sense	udp-glucose pyrophosphatase, putative	-	gi|256070895 udp-glucose pyrophosphatase [Schistosoma mansoni] udp-glucose pyrophosphatase, putative [Schistosoma mansoni] (e-111/cov=53%/id=99%)	GTCACTTCACATTATGGTGTCGTACCGTTTCTTAGTTCTTTAATTTTGGTAAAGCTTGAA
Q2_P22817	C806742.1	2.06404	up	0.72042	0.762619	0.921727	0.650379	0.595457	0.73012	Smp_154530	Sense	mitochondrial ATP synthase B chain, putative	Sjp 0210670|ko:K02127 F-type H+-transporting ATPase subunit b, putative	gi|256082167 mitochondrial ATP synthase B chain [Schistosoma mansoni] mitochondrial ATP synthase B chain, putative [Schistosoma mansoni] (e-145/cov=94%/id=100%)	AGTAACGACACCCGTTTAGCGATTTACAAACCCATAACCACTCTAGATGAGGAAGCAGCC
Q2_P35811	C915545.1	2.06404	up	1.35366	0.944359	0.0134223	1.12216	2.06026	1.09877	C915545.1	Sense	-	-	No hits	GAGTTTGAGCGGTAAAGCTGACTACTATCGGTGGCTTAGTACAGGGGCAATGTCACATGC
Q2_P00748	C801820.1	2.06404	up	0.395206	0.286095	1.89712	1.5334	1.29016	1.0804	Smp_090140.x	Sense	Ftz-F1 interacting protein, putative	-	gi|256087771 Ftz-F1 interacting protein [Schistosoma mansoni] Ftz-F1 interacting protein, putative [Schistosoma mansoni] (3e-14/cov=20%/id=100%)	CACCTTTTCAATGCCTTCGCTTTTGGTTCAATTCCGAGTATATTCATTCATCATTTATAC
Q2_P17938	C800063.1	2.06404	up	0.109328	0.284716	1.6602	2.15791	1.93929	1.23029	Smp_078800	Sense	DNAj homolog subfamily B member, putative	-	gi|256052502 DNAj homolog subfamily B member [Schistosoma mansoni] DNAj homolog subfamily B member, putative [Schistosoma mansoni] (7e-78/cov=50%/id=78%)	TTTGTACAGCCGATGATCGTTATTATAGTGTTTCACAACGTCATTTTGTGTATATGAACG
Q2_P32738	C909534.1	2.06404	up	0.956265	0.532095	0.0615656	3.38797	2.57764	1.50311	Smp_107200	Sense	hypothetical protein	-	gi|256091165 hypothetical protein [Schistosoma mansoni] hypothetical protein [Schistosoma mansoni] (2e-20/cov=49%/id=97%)	CAGCCCTTGCATTTCAGAACGGGAGTATGTAAAGCTTCAGTATGGCCGTAAAATCGCTCA
Q2_P36550	C916831.1	2.06404	up	0.334755	0.0971415	2.38264	1.57706	1.83421	1.24516	Smp_079000	Sense	vacuolar assembly/sorting protein D1D2-like protein	Sjp 0205770|Charged multivesicular body protein 1b, putative	gi|256052509 vacuolar assembly/sorting protein D1D2-like protein [Schistosoma mansoni] vacuolar assembly/sorting protein D1D2-like protein [Schistosoma mansoni] vacuolar assembly/sorting protein D1D2-like protein [Schistosoma mansoni] (5e-67/cov=52%/id=98p:	AATAGAACTGAACTACGAACTCCCTGGTTCAACTCACACTTCCGTTTCAGTGGCCCCTAT
Q2_P00521	C801461.1	2.06404	up	0.644916	0.583522	0.0585192	3.78536	3.56946	1.72835	Smp_105110	Sense	cop9 complex subunit 7a, putative	Sjp 0057670|COP9 signalosome complex subunit 7b, putative	gi|56755255 SJCHGC09458 protein [Schistosoma japonicum] (8e-60/cov=98%/id=84%)	GAAGCTATAACAGGAAAACTTGACCAACAGAAAGCATTGTTAGAGGTAAACTCTGCCATT
Q2_P21310	C804653.1	2.06404	up	0.866804	1.06837	-0.0660842	2.37979	1.81361	1.2125	Smp_162880	Sense	putative neutral sphingomyelinase	-	gi|256085040 neutral sphingomyelinase [Schistosoma mansoni] putative neutral sphingomyelinase [Schistosoma mansoni] (2e-90/cov=41%/id=100%)	CTGTAATTCGTGTTGGTTAGATATGCGTAAAGTACCTGGCGACCCACATGGTTTACATTA
Q2_P26051	C811406.1	2.06404	up	0.53479	0.585754	1.48155	0.856176	0.930793	0.877812	Smp_003410	Sense	60S ribosomal protein L23a, putative	Sjp 0208030|ko:K02893 large subunit ribosomal protein L23Ae, putative	gi|256070949 60S ribosomal protein L23a [Schistosoma mansoni] 60S ribosomal protein L23a, putative [Schistosoma mansoni] (1e-76/cov=89%/id=77%)	GTTGCAAATAGAATCGGTATTATATAAGTTGTACAAAAAATACATGCCGGTGTCTCGGAA
Q2_P35683	C915373.1	2.06404	up	1.08605	0.885512	-0.0107489	1.89903	1.60221	1.09241	gi|76153407	Sense	-	-	gi|76153407 SJCHGC09245 protein [Schistosoma japonicum] (1e-58/cov=62%/id=74%)	ACAGGCCAATAGACATGTTGATCGTACAGTTATTTCACCTACATATGTTTATTCTGGTCA
Q2_P38113	C920219.1	2.06404	up	0.369593	1.04904	0.768429	0.812949	1.50651	0.901304	Smp_170520	Sense	hypothetical protein	-	gi|256087517 hypothetical protein [Schistosoma mansoni] conserved hypothetical protein [Schistosoma mansoni] (7e-27/cov=43%/id=98%)	CCTCCTCCTCAAATTCCTCTACACCTTCATCATTTTTATCTAAGAAGATTGAAAAATCTG
Q2_P24722	C809258.1	2.06404	up	0.321861	0.254736	2.64519	1.05772	2.265	1.3089	C809258.1	Sense	-	-	No hits	GGTTTTGTATTGTTATTGCTGTCGTTCCTGACATCTTCACTTATTGTTGTTGTTTCTTCA
Q2_P36080	C915882.1	2.06404	up	0.739947	0.917338	0.0920028	2.43957	1.85344	1.20846	Smp_044470	Sense	hypothetical protein	-	gi|256078979 hypothetical protein [Schistosoma mansoni] expressed protein [Schistosoma mansoni] (1e-39/cov=38%/id=98%)	CAGCTGATTCTGGCACTGAATTAGCTGTTCATCAATATCTTATGGTGTATCTAATATTTG
Q2_P38660	JAP10262.C	2.06404	up	0.358816	0.794625	0.671635	1.40615	1.42027	0.930299	gi|76156725	Sense	-	-	gi|76156725 SJCHGC01222 protein [Schistosoma japonicum] (e-104/cov=55%/id=100%)	AGTCGAAACCCTGCTTGTCCATTGTGTAGACACTTGTTTATTGATCCAACCGGTCGTCCT
Q2_P18981	C801579.1	2.06404	up	1.02116	0.805119	-0.130603	2.30869	2.66771	1.33441	Smp_173550	Sense	myo inositol monophosphatase, putative	Sjp 0303340|ko:K01082 3'(2'), 5'-bisphosphate nucleotidase [EC3.1.3.7], putative	gi|256088423 myo inositol monophosphatase [Schistosoma mansoni] myo inositol monophosphatase, putative [Schistosoma mansoni] (1e-87/cov=76%/id=100%)	TTGTGCCTATTACAGATTTGGTAATATGGGTAGATCCTTTAGACGGAACTCAAGAATATA
Q2_P23249	C807332.1	2.06404	up	0.442025	1.17307	0.477057	1.02455	1.73434	0.970209	Smp_024510	Sense	hypothetical protein	-	gi|256075172 hypothetical protein [Schistosoma mansoni] hypothetical protein [Schistosoma mansoni] (4e-55/cov=35%/id=87%)	CCAGATAAGCGCCTTAGGTCTAGATTTTCGTAGTTATATGCAAATAGGAGTTTAAAGAAT
Q2_P22908	C806859.1	2.06404	up	0.112001	0.0525994	2.09375	1.92162	2.62563	1.36112	Smp_092170	Sense	hypothetical protein	-	gi|256052846 hypothetical protein [Schistosoma mansoni] expressed protein [Schistosoma mansoni] (4e-81/cov=90%/id=99%)	TAGCACAATTCCCGCCGGAAGTTTCTGATCCTAATAAAGCAATGGAAATTATGAAGTCAT
Q2_P16197	C916583.1	2.06404	up	0.63954	0.816771	0.934077	0.886891	3.34729	1.32491	C916583.1	Antisense	-	-	No hits	GTTTTGCTACTTGTTCTCTCCTTAGTTTTATTGGTCCGCGTAACCTTGTATGTTGTGTGT
Q2_P12611	C908921.1	2.06404	up	0.151387	0.262625	2.28266	1.8382	1.56026	1.21903	Smp_011230	Sense	glycosylphosphatidylinositol:protein transamidase (C13 family)	-	gi|256072518 glycosylphosphatidylinositol:protein transamidase (C13 family) [Schistosoma mansoni] glycosylphosphatidylinositol:protein transamidase (C13 family) [Schistosoma mansoni] (3e-71/cov=99%/id=100%)	ATTTATTTAGACGTGATATACGTCACGTACTTGTTACAGACTTTTTTGGTAGCGTACGTC
Q2_P00622	C801631.1	2.06404	up	0.645876	0.323104	0.960929	1.51311	1.15561	0.919726	gi|256076629	Sense	-	-	gi|256076629 tropomyosin [Schistosoma mansoni] tropomyosin, putative [Schistosoma mansoni] (3e-32/cov=83%/id=80%)	AACGGGCTGAGTCTCGCCTGGAAGCTGCCGAAGGTCGTTTAAAGGAGCTTCAGTCAATTA
Q2_P38321	C921191.1	2.06404	up	0.549539	0.157932	0.650943	3.09332	3.18107	1.52656	Smp_049150	Sense	aspartate aminotransferase, putative	Sjp 0212390|Aspartate aminotransferase, cytoplasmic, putative	gi|256079894 aspartate aminotransferase [Schistosoma mansoni] aspartate aminotransferase, putative [Schistosoma mansoni] (2e-23/cov=90%/id=84%)	CAGGGAATTGGGAGCATATCATTAATCAAGTTGGCATGTTCTCATATACCGGCCTAACAC
Q2_P32204	C908477.1	2.06404	up	0.951912	0.831423	0.0975084	1.46091	1.95329	1.05901	Smp_137390	Sense	slbp-P1-related	-	gi|256075897 slbp-P1-related [Schistosoma mansoni] slbp-P1-related [Schistosoma mansoni] (6e-33/cov=52%/id=100%)	CTTTTTGCTGAGAACAGTTAACTTTGTTTCCTGTCTGTTATTCGTCTTTTAATAGACCTC
Q2_P23467	C807639.1	2.06404	up	1.14174	1.02959	0.548247	0.653291	0.638271	0.802226	Smp_036130	Sense	phosducin-like protein (phlp)	-	gi|226470352 putative Pdc1 protein [Schistosoma japonicum] putative Pdc1 protein [Schistosoma japonicum] putative Pdc1 protein [Schistosoma japonicum] (e-107/cov=35%/id=86%)	GATAAAACAGTCGTTCAGTCTACTGCAGCAATGGATTCGTGTTCTCGTCTTTGTAAAAAA
Q2_P38377	JAP00281.C	2.06404	up	0.592241	0.586213	0.544613	1.76067	1.44146	0.98504	Sjc_0309780	Sense	-	Sjp 0309780|expressed protein	gi|76162624 SJCHGC05205 protein [Schistosoma japonicum] (e-164/cov=86%/id=100%)	GCATGATCAAACCTTGAAAAGTTTGGCAGATGCTCAGAAAACAATCAAGTCCAATGAAAC
Q2_P39663	JAP06000.C	2.06404	up	0.960349	1.10115	1.44608	1.55327	-0.00698721	1.01077	Sjc_0015080	Antisense	-	Sjp 0015080|expressed protein	gi|226480834 hypothetical protein [Schistosoma japonicum] (4e-08/cov=11%/id=95%)	TACTAAATCCACATTTTTTACAGCCCACTCGAAAGTTCGTCCTGGATTCACGGGGTTTAG
Q2_P06250	C811051.1	2.06404	up	0.853576	0.979444	4.97046	0.667527	1.14544	1.72329	Smp_103790	Sense	tubulin alpha chain, putative	Sjp 0048410|ko:K07374 tubulin alpha, putative	gi|226478902 tubulin, alpha 1 [Schistosoma japonicum] (1e-49/cov=71%/id=94%)	GTGTCGATGCCGAAGGTGAAAATGAAGAAGGTGAAGAATATTAGTTCTTTATTGAAAATG
Q2_P19064	C801687.1	2.06404	up	1.0494	0.9323	0.00716649	1.41444	1.76267	1.03319	Smp_118830	Sense	f-actin capping protein alpha, putative	-	gi|256048369 f-actin capping protein alpha [Schistosoma mansoni] f-actin capping protein alpha, putative [Schistosoma mansoni] (3e-63/cov=40%/id=86%)	ATATAGACTGTGATCTGGAGAGTTGGAGGCGTGCATTAGAAGATAGCGCTACTGTCTATG
Q2_P38213	C920695.1	2.06404	up	0.65763	0.791519	0.390175	1.39669	1.16219	0.879641	Smp_040360	Sense	serologically defined breast cancer antigen ny- br-84-related	-	gi|256078219 serologically defined breast cancer antigen ny-br-84-related [Schistosoma mansoni] serologically defined breast cancer antigen ny-br-84-related [Schistosoma mansoni] (2e-30/cov=79%/id=83%)	GAAAGCACCGTGATAACTAATCAATACTCTGCTACATGGCATTCCAAAGGTACGCCTCTA
Q2_P01426	C803221.1	2.06404	up	1.95351	2.35613	-0.0506144	1.05339	0.737621	1.21001	C803221.1	Antisense	-	-	No hits	CTCATTCCACTTTCACACTTGTCTATTTTGGTGCTGTTTATTTTTTCCATCTCATCCATT
Q2_P25292	C810028.1	2.06404	up	1.24911	0.735501	-0.067604	1.67276	2.13101	1.14416	Smp_123440.x	Sense	fad oxidoreductase, putative	Sjp 0302560|ko:K00285 D-amino-acid dehydrogenase [EC1.4.99.1], putative	gi|256070770 fad oxidoreductase [Schistosoma mansoni] fad oxidoreductase, putative [Schistosoma mansoni] (e-114/cov=73%/id=91%)	CGGAAGGCGAGCTCATAGTATTATATTGAAATCAAAAATAGAAAATTCCCCAATAGATGC
Q2_P02243	C804616.1	2.06404	up	0.1476	1.68319	1.68244	0.637592	1.02802	1.03577	Smp_128240	Antisense	hypothetical protein	-	gi|256072544 hypothetical protein [Schistosoma mansoni] hypothetical protein [Schistosoma mansoni] (6e-15/cov=53%/id=67%)	GAGAGGCGAATCATTTTGTCAAGTTCAGCTGTTAATCTGTCATATTAAATATCCATCCAA
Q2_P09086	C902728.1	2.06404	up	0.330413	0.271783	0.752591	3.73918	2.79932	1.57866	Smp_005190.x	Sense	mitogen-activated protein kinase kinase kinase 3, mapkkk3, mekk3, putative	Sjp 0304360|Mitogen-activated protein kinase kinase kinase kinase 5, putative	gi|256071311 mitogen-activated protein kinase kinase kinase 3 mapkkk3 mekk3 [Schistosoma mansoni] mitogen-activated protein kinase kinase kinase 3, mapkkk3, mekk3, putative [Schistosoma mansoni] (4e-40/cov=98%/id=100%)	TGACAGTGTACTCGCTTTTCATACACATGGTTTGAGGGGTATCGATTTCTTCGGTAGGGT
Q2_P02749	C805462.1	2.06404	up	0.879863	1.3402	0.211174	1.58629	0.766046	0.956713	Smp_104870	Sense	WD-repeat protein, putative	Sjp 0072620|Pleiotropic regulator 1, putative	gi|256090583 hypothetical protein [Schistosoma mansoni] WD-repeat protein, putative [Schistosoma mansoni] (e-121/cov=67%/id=90%)	CGACTGATATTTGTGCCTTATTTATCTGGGCAAGATGATGGAATTAGTAGAAGAAAGATA
Q2_P20785	C803966.1	2.06404	up	1.30202	0.996982	-0.455264	2.88257	2.23503	1.39227	Smp_145300	Sense	peptidylglycine alpha hydroxylating mono- oxygenase, putative	-	gi|27657926 peptidylglycine alpha hydroxylating mono-oxygenase [Schistosoma mansoni] (0.0/cov=73%/id=96%)	TATGTTGTTGATGGAAGGAAATCATATCTCATTGGATCTAAATCACCCCAAGTTCATCAA
Q2_P23192	C807248.1	2.06404	up	1.17146	0.746258	0.130065	2.00212	1.16918	1.04382	Smp_124120	Sense	DNA polymerase epsilon subunit b, putative	-	gi|256070995 DNA polymerase epsilon subunit B [Schistosoma mansoni] DNA polymerase epsilon subunit B, putative [Schistosoma mansoni] (e-173/cov=99%/id=99%)	AACTAATCTGGATAGGCCAGATACTTTGGATCAGTTGACTACGCTTTTCAGTGGTTATTC
Q2_P25170	C809870.1	2.06404	up	0.0558958	-0.0731618	3.04275	1.84008	2.52893	1.4789	gi|256075619	Sense	-	-	gi|256075619 programmed cell death protein [Schistosoma mansoni] programmed cell death protein, putative [Schistosoma mansoni] (4e-95/cov=59%/id=99%)	CGGATCAGTAGGATTTGATAATTTCATCTTGGCATGCGTCTGTTTAAAGAATTTAACTGA
Q2_P07236	C812646.1	2.06404	up	0.473604	0.301473	2.53455	1.20347	1.2879	1.1602	Sjc_0100320	Sense	-	Sjp 0100320|ko:K01651 acetolactate synthase [EC2.2.1.6], putative	gi|76154478 SJCHGC03280 protein [Schistosoma japonicum] (7e-64/cov=46%/id=82%)	ACTGTAGAAGTGTTGCTCCTGTATCGGGAAATCTAATAACTAATAATAGCAATCCGGTTA
Q2_P27563	C900256.1	2.06404	up	0.793028	0.385443	0.503317	2.4803	1.65011	1.16244	Smp_010550	Antisense	hypothetical protein	-	gi|256072385 hypothetical protein [Schistosoma mansoni] expressed protein [Schistosoma mansoni] (4e-78/cov=66%/id=86%)	AGAGCACCGTTGTTAGAATGCCACGACTTTCAAACGCCGATGCTCGTCATGGTAGTTTCC
Q2_P26849	C812567.1	2.06404	up	0.663554	0.809291	0.108275	2.3613	2.1431	1.2171	Smp_167590	Sense	hypothetical protein	Sjp 0071860|Activating signal cointegrator 1, putative	gi|256086567 hypothetical protein [Schistosoma mansoni] expressed protein [Schistosoma mansoni] (0.0/cov=95%/id=96%)	TCTTTCAGAGATAGTCAGAAGACCGTTAACTCAAATATTAGTGAAATAACCTTGCCTACT
Q2_P40089	JAP10968.C	2.06404	up	1.36798	1.31535	-0.10722	1.23769	1.22136	1.00703	gi|56755095	Sense	-	-	gi|56755095 SJCHGC07557 protein [Schistosoma japonicum] (9e-89/cov=50%/id=100%)	CACCTGGACATGGTCTATTAAATGAAATGTCTATAATTGAATTAAGGGAACGCCTTAATC
Q2_P21389	C804780.1	2.06404	up	1.31744	0.807661	0.371889	0.88488	0.801579	0.83669	Sjc_0069350	Sense	-	Sjp 0069350|similar to U1 small nuclear ribonucleoprotein 70 kDa, putative	gi|256072974 U1 small nuclear ribonucleoprotein 70 kD [Schistosoma mansoni] U1 small nuclear ribonucleoprotein 70 kD, putative [Schistosoma mansoni] (7e-32/cov=89%/id=69%)	AAGGCTACTTCTAATCCTTACAACACAAGTGTTCGTAGCCAGACTAAAGCTATGAAACGA
Q2_P05457	C810126.1	2.06404	up	0.496325	2.12807	-0.0524218	1.73718	1.56394	1.17462	C810126.1	Antisense	-	-	No hits	GGGATATTCACATCGAACGATTCGATTTGGACGCTTAAGTCGAAACACAAAATTATATAT
Q2_P27358	C813432.1	2.06404	up	0.470153	0.300446	1.59008	1.48997	1.04336	0.978803	gi|226469294	Sense	-	-	gi|226469294 Translocation-associated membrane protein 1 [Schistosoma japonicum] Translocation-associated membrane protein 1 [Schistosoma japonicum] (9e-06/cov=16%/id=55%)	CGACGAAAACCGATCAAAGTGCGTTCATCATAATAATTACACATATATATGACCTTCCTT
Q2_P35593	C915269.1	2.06404	up	0.482733	0.355007	2.0196	1.14698	1.12298	1.02546	Smp_126370	Sense	DNA-directed RNA polymerase II, putative	Sjp 0079490|ko:K03013 DNA-directed RNA polymerase II subunit E, putative	gi|256071874 DNA-directed RNA polymerase II [Schistosoma mansoni] DNA-directed RNA polymerase II, putative [Schistosoma mansoni] (3e-80/cov=78%/id=100%)	GCACAACGTTCTCACACAGGAAGAAAAGAAAGAATTACTCGAACGATAGTAATTTAATTC
Q2_P41177	JAP07115.C	2.06404	up	0.423841	0.368562	2.98966	1.18076	1.32413	1.25739	gi|226478102	Sense	-	-	gi|226478102 Secretory carrier-associated membrane protein 2 [Schistosoma japonicum] (7e-15/cov=29%/id=73%)	ATCACAGGACTATCGGCTTGGTATCTTATCCATGTGAGTTTCCCTTCGCTTTGTTGTGTG
Q2_P23726	C807975.1	2.06404	up	1.13224	1.12262	1.47795	0.286263	0.568282	0.917472	Smp_032500	Sense	DNA replication licensing factor MCM7, putative	Sjp 0112300|ko:K02210 minichromosome maintenance protein 7 (cell division control protein, putative	gi|256076787 DNA replication licensing factor MCM7 [Schistosoma mansoni] DNA replication licensing factor MCM7, putative [Schistosoma mansoni] (e-136/cov=99%/id=90%)	ACAGCACGAATTGCTGATATCGCTGAACGTTGTGCAACTAAAGGATATACACCAGCTCAG
Q2_P00286	C800900.1	2.06404	up	0.629729	0.818364	2.36576	0.759477	0.744696	1.06361	Smp_028440.x	Sense	adenosylhomocysteinase, putative	Sjp 0009180|ko:K01251 adenosylhomocysteinase [EC3.3.1.1], putative	gi|256075974 adenosylhomocysteinase [Schistosoma mansoni] adenosylhomocysteinase, putative [Schistosoma mansoni] (0.0/cov=76%/id=100%)	GTGTACCAGTTGAAGGACCATTCAAGGCGGAACATTATAGATATTAAATTTAAGCTACTT
Q2_P06722	C811786.1	2.06404	up	1.02352	0.815041	-0.217983	3.16738	2.23374	1.40434	Smp_007660	Sense	transcription elongation factor s-II, putative	-	gi|256071836 transcription elongation factor s-II [Schistosoma mansoni] transcription elongation factor s-II, putative [Schistosoma mansoni] (3e-84/cov=61%/id=90%)	CAACGGATCAAGTACGTTTAAAAGCCCGGGAGATGCTTCAATCAGCACTAGAAAGTGGCA
Q2_P02277	C804674.1	2.06404	up	1.88132	1.79299	-0.77124	2.29502	1.52687	1.34499	Smp_073290	Sense	protein phosphatase, putative	-	gi|256084572 protein phosphatase [Schistosoma mansoni] protein phosphatase, putative [Schistosoma mansoni] (e-138/cov=90%/id=100%)	TTAGACGTCCCCGTTCGCCGGGAATGGATTCGAGTGGTAGTGATCTGAATGTTTCGACAA
Q2_P06030	C810809.1	2.06404	up	0.505321	0.568527	1.09562	0.752928	1.78637	0.941754	Smp_167000	Sense	testis specific protein , putative	-	gi|256086350 testis specific protein [Schistosoma mansoni] testis specific protein , putative [Schistosoma mansoni] (4e-79/cov=45%/id=100%)	CTGGAGATACGATGACATTCAAATGGTTTTTATATGGTGCACTTAAGCTTTATTCGTAAG
Q2_P21214	C804526.1	2.06404	up	1.2661	1.71624	0.467868	0.192946	1.43638	1.01591	C804526.1	Sense	-	-	No hits	TACCTCTTTTATTGATATCATCAATGGTGGTAAGCATTGTCACTAATCGTCTCCTAGTAT
Q2_P12228	C908069.1	2.06404	up	0.420742	0.272747	1.75568	1.13019	1.48071	1.01202	gi|256072244	Sense	-	-	gi|256072244 hypothetical protein [Schistosoma mansoni] 14-3-3 protein, putative [Schistosoma mansoni] (1e-43/cov=44%/id=100%)	CTTCGATTCAGCAATAGCAGAACTAGATCAGCTTCAAGATGATTCCTACAAAGACAGCAC
Q2_P23140	C807185.1	2.06404	up	2.78943	1.59731	0.444549	1.17647	0.178561	1.23726	gi|256053066	Sense	-	-	gi|256053066 strawberry notch-related [Schistosoma mansoni] strawberry notch-related [Schistosoma mansoni] (2e-60/cov=58%/id=85%)	GGGCTCATTTTCTCGTCGCTATTTGGCTTTATCAATGGCCATTATATTTGATTTGTTTTA
Q2_P22537	C806375.1	2.06404	up	-0.0550438	-0.10659	2.19974	2.61825	2.63615	1.4585	Smp_046020	Sense	protein phosphatases pp1 regulatory subunit, putative	-	gi|256079299 protein phosphatases pp1 regulatory subunit [Schistosoma mansoni] protein phosphatases pp1 regulatory subunit, putative [Schistosoma mansoni] (e-143/cov=82%/id=93%)	GATATCTGACTGGGAGCAGCTAGGAAAGTTAAGTGTATTAAAAAAGCTACGAACTTTGTA
Q2_P06269	C811076.1	2.06404	up	1.31136	2.75735	-0.047843	1.28257	0.824779	1.22564	Smp_162080	Sense	hypothetical protein	Sjp 0056840|ko:K09113 MAX-like protein X, putative	gi|256084685 hypothetical protein [Schistosoma mansoni] conserved hypothetical protein [Schistosoma mansoni] (e-103/cov=99%/id=89%)	ACTTATTCATTTGGGGATACAGATATGCCTAGTGAAATGCTTAGTGTTGGGTTACGTCCA
Q2_P20693	C803843.1	2.06404	up	0.431225	0.590056	0.62073	2.55437	1.61126	1.16153	Smp_130530	Sense	hypothetical protein	-	gi|256073368 hypothetical protein [Schistosoma mansoni] expressed protein [Schistosoma mansoni] (4e-84/cov=20%/id=98%)	CATTTTGTTCCAGCTATTCCTCTTTGTGTTCTGTCTTTCTCCTTTTCTATTGTTCTGTAA
Q2_P23323	C807441.1	2.06404	up	1.3779	1.91697	0.977044	0.157299	0.684257	1.02269	Smp_021140	Sense	putative ribosomal protein S7	Sjp 0043930|ko:K02993 small subunit ribosomal protein S7e, putative	gi|256074491 ribosomal protein S7 [Schistosoma mansoni] putative ribosomal protein S7 [Schistosoma mansoni] (e-111/cov=87%/id=100%)	CGTCCAGATCGAGTTTCCGGATTGGGTATTGTGAAAATATGTAATATAAGTTTAAAATGG
Q2_P06990	C812227.1	2.06404	up	0.904011	1.05719	1.11586	0.246577	0.849	0.834529	Smp_072900.x	Sense	hsp90 co-chaperone (tebp), putative	-	gi|256084491 hsp90 co-chaperone (tebp) [Schistosoma mansoni] hsp90 co-chaperone (tebp), putative [Schistosoma mansoni] (6e-77/cov=52%/id=100%)	GTATATGCGCATTTTACACTTTCACCATTGACTATGTTCTTATTACAGCCTTTTACGAAG
Q2_P26606	C812206.1	2.06404	up	0.997709	0.830576	0.0508415	1.68933	1.4271	0.999111	Smp_155030	Sense	hypothetical protein	-	gi|256082298 hypothetical protein [Schistosoma mansoni] hypothetical protein [Schistosoma mansoni] (9e-05/cov=8%/id=100%)	GGGTTACATTTCAAGATTCTGTAATTTATGTGATTATCAGAGAACTACAAACACGCACCT
Q2_P11926	C907480.1	2.06404	up	0.775625	0.535443	0.0728516	2.64941	2.84018	1.3747	Smp_106590	Sense	hypothetical protein	-	gi|256090964 hypothetical protein [Schistosoma mansoni] hypothetical protein [Schistosoma mansoni] (2e-28/cov=90%/id=85%)	GTTTCGAGATTCTTTGGCTACTGAGATCCTTGGGTTGTCGAGTCGTTTATGTTTCCCGGA
Q2_P21739	C805302.1	2.06404	up	0.679204	0.7158	0.549047	0.696747	0.979478	0.724055	Smp_141080	Sense	DNAj (hsp40) homolog, subfamily B, member, putative	-	gi|256092828 DNAj (hsp40) homolog subfamily B member [Schistosoma mansoni] DNAj (hsp40) homolog, subfamily B, member, putative [Schistosoma mansoni] (3e-62/cov=50%/id=85%)	CCAACACCAGCACAAATTTACAATGGTCTAGATGGAGGTAGCAAAAAGATATATGTAAAA
Q2_P05014	C809139.1	2.06404	up	0.835377	1.00353	1.13754	0.136107	1.56091	0.934693	Smp_178740	Sense	tesmin-related	Sjp 0084960|Tesmin, putative	gi|256089961 tesmin-related [Schistosoma mansoni] tesmin-related [Schistosoma mansoni] (9e-96/cov=39%/id=98%)	CGGACTCAATGGTATAATCTATGGTTTATCTTACTTTCTGTATGACATTGCCCATACATT
Q2_P25130	C809805.1	2.06404	up	1.23344	1.41235	-0.0415791	0.782403	1.89845	1.05701	Smp_055090	Sense	chromatin regulatory protein sir2, putative	-	gi|256081038 chromatin regulatory protein sir2 [Schistosoma mansoni] chromatin regulatory protein sir2, putative [Schistosoma mansoni] (e-173/cov=56%/id=99%)	GGAATATCAGTTGGACAAGAAGAATGAAACCAGTTAATGAACCGATAAACCTTTTCTGTA
Q2_P30767	C905588.1	2.06404	up	0.761841	0.974211	-0.0872563	2.3538	2.02234	1.20499	gi|256076122	Sense	-	-	gi|256076122 ribonuclease p/mrp subunit [Schistosoma mansoni] ribonuclease p/mrp subunit, putative [Schistosoma mansoni] (9e-08/cov=57%/id=92%)	GCATGTGTTATTCATCTAGTTGTTCTGATGTACTGTCCAAACCCATTAGTAATTCATCAT
Q2_P05114	C809373.1	2.06404	up	0.424508	0.761212	0.877904	1.17881	0.709825	0.790452	Smp_094360	Sense	hepatitis B virus X associated protein, hbxa, putative	-	gi|256053108 hepatitis B virus X associated protein hbxa [Schistosoma mansoni] hepatitis B virus X associated protein, hbxa, putative [Schistosoma mansoni] (1e-44/cov=40%/id=85%)	GATTGACATTCAGGGAGATTTTTGTAGTGGTCAGTAGTTGTTTTTAAAAATCGCCGATTA
Q2_P07557	C813046.1	2.06404	up	0.589276	0.557686	1.14788	0.798929	0.74034	0.766822	Smp_061230	Sense	succinate dehydrogenase, putative	Sjp 0300770|ko:K00239 succinate dehydrogenase flavoprotein subunit, putative	gi|256082296 succinate dehydrogenase [Schistosoma mansoni] succinate dehydrogenase, putative [Schistosoma mansoni] (0.0/cov=88%/id=100%)	GATGCCACCTTGGATGCTAAGAGCTGTCCATCTGTCCCTCCAAAACTACGCACTTATTAG
Q2_P23980	C808307.1	2.06404	up	0.250772	0.0699315	1.04108	3.50828	2.66001	1.50602	Smp_105040	Sense	nocturnin, putative	-	gi|256090614 nocturnin [Schistosoma mansoni] nocturnin, putative [Schistosoma mansoni] (0.0/cov=68%/id=99%)	CCTAATGGTCTACCGTCAGCTATATTTCCATCAGATCATATGAATTTAATTGCAGATTTC
Q2_P06521	C811471.1	2.06404	up	1.50559	1.95535	-0.0248368	0.510218	1.59755	1.10877	gi|156373844	Sense	-	-	gi|156373844 predicted protein [Nematostella vectensis] predicted protein [Nematostella vectensis] (0.67/cov=29%/id=22%)	CACTGGCTCCATTAATCCTTAACCATTTAGCTTAACTGCATAATTTGCTGTATATTGTGA
Q2_P21667	C805202.1	2.06404	up	0.262369	0.239584	2.77277	1.46469	1.43148	1.23418	Smp_006850	Sense	DNA-directed rna polymerase subunit rpb8, putative	Sjp 0070380|ko:K03016 DNA-directed RNA polymerase II subunit H, putative	gi|256071684 DNA-directed rna polymerase subunit rpb8 [Schistosoma mansoni] DNA-directed rna polymerase subunit rpb8, putative [Schistosoma mansoni] (9e-36/cov=25%/id=97%)	TGATGAAGACGATGCAGCAGATGAGACTGATGAGAAACTAGCGAACAGCAAGATGGCGGA
Q2_P23752	C808005.1	2.06404	up	0.016099	0.144521	1.61526	2.28256	2.36456	1.2846	Smp_084610	Sense	fas-associated factor-related	-	gi|256086764 fas-associated factor-related [Schistosoma mansoni] fas-associated factor-related [Schistosoma mansoni] (0.0/cov=70%/id=100%)	GCTATTCCATTGTTAAATAGGTCCATGTATTATGTTTTTGGTGTAGTATTCTGTCCTCCA
Q2_P27526	C900204.1	2.06404	up	0.726591	0.567479	0.343778	1.65782	1.5857	0.976274	Smp_017230	Sense	nicotinate phosphoribosyltransferase related pre- B cell enhancing factor	Sjp 0036530|ko:K03462 nicotinamide phosphoribosyltransferase [EC2.4.2.12], putative	gi|256073760 nicotinate phosphoribosyltransferase related pre-B cell enhancing factor [Schistosoma mansoni] nicotinate phosphoribosyltransferase related pre-B cell enhancing factor [Schistosoma mansoni] (e-115/cov=90%/id=100%)	GACTGTTCTACAGAATTTAGACTACATGACTTTGGATTCCGTGGCGTCTCCTCCATTGAA
Q2_P14140	C911858.1	2.06404	up	1.21515	0.859302	1.66108	0.361632	0.54481	0.928396	Smp_167940	Sense	kinase	-	gi|256086734 kinase [Schistosoma mansoni] kinase [Schistosoma mansoni] (3e-42/cov=99%/id=98%)	CTGTTTCTGAACTAATCAATTATCCTCTATTTCGTCTCCATGTCAATGTTCGTTCGGATG
Q2_P16018	C916239.1	2.06404	up	0.422791	1.23896	-0.0730075	2.94808	2.15307	1.33798	Smp_020340	Sense	alpha-glucosidase, putative	-	gi|256074345 alpha-glucosidase [Schistosoma mansoni] alpha-glucosidase, putative [Schistosoma mansoni] (6e-47/cov=47%/id=96%)	TCGTACTTTGACAGTGACTTCTACACCTTCGAGTGTTGGAAGCTTAGAGAAAATTGATTT
Q2_P10678	C905033.1	2.06404	up	0.831756	0.837423	-0.0848558	2.77439	1.99653	1.27105	Smp_194620	Sense	methyltransferase, putative	-	gi|256070170 methyltransferase [Schistosoma mansoni] methyltransferase, putative [Schistosoma mansoni] (1e-27/cov=35%/id=91%)	CCGCATCTTGGATCTATCCTTCGTCTTGATTCAAGTAAAGTTTGTAATTTTTTATCGAGT
Q2_P17994	C800126.1	2.06404	up	0.758415	1.02173	-0.018008	2.09261	1.60855	1.09266	Smp_140330	Sense	epsin 4/enthoprotin, putative	Sjp 0064420|Clathrin interactor 1, putative	gi|256077022 epsin 4/enthoprotin [Schistosoma mansoni] epsin 4/enthoprotin, putative [Schistosoma mansoni] (e-153/cov=97%/id=99%)	TTGATGATTGGCATGTGGGTAAAGAACGTGGTGTAATGGACGATGTTTTAGAACAGTTCA
Q2_P16040	C916275.1	2.06404	up	0.729205	0.958017	0.194911	1.23485	1.31788	0.886973	Smp_176080	Sense	hypothetical protein	-	No hits	CTGGGTAGTCATTATTCGATTGGTTACTGATGATATTGTTCGATTGATCGTTTATATTCG
Q2_P26294	C811756.1	2.06404	up	0.950323	0.830878	-0.202852	2.13617	3.60369	1.46364	gi|256069251	Sense	-	-	gi|256069251 threonyl-tRNA synthetase [Schistosoma mansoni] threonyl-tRNA synthetase, putative [Schistosoma mansoni] (6e-47/cov=96%/id=87%)	TGACTTAAACACTCACCGACCTGTCATTATTCATAGAGCTATTTCGGGCTATTCGGCTCA
Q2_P26604	C812204.1	2.06404	up	0.31799	0.612905	0.974572	1.12607	1.12029	0.830366	Smp_012900	Sense	fuse-binding protein-interacting repressor siahbp1, putative	Sjp 0074440|Poly(U)-binding-splicing factor PUF60-B, putative	gi|256072869 fuse-binding protein-interacting repressor siahbp1 [Schistosoma mansoni] fuse-binding protein-interacting repressor siahbp1, putative [Schistosoma mansoni] (e-110/cov=97%/id=88%)	CTGGTATACACTTAGATCTCACTGAAGATGATGTTTCTTTAGTATTTGAAGCTTTTGGGA
Q2_P39953	JAP09534.C	2.06404	up	0.876398	0.774958	-0.119478	2.1389	3.43846	1.42185	Smp_186980	Sense	flap endonuclease-1, putative	Sjp 0302700|ko:K04799 flap endonuclease-1, putative	gi|226478114 Flap endonuclease 1 [Schistosoma japonicum] (e-117/cov=79%/id=100%)	TTACGAAGATGCGAAAAAGCTTTTCTTGAATCCCGAAGTGACAGACCCTTCATCAATTGA
Q2_P39007	JAP11657.S	2.06404	up	1.01411	1.11006	0.235461	1.8061	0.640746	0.961296	Sjc_0035160	Sense	-	Sjp 0035160|RNA-binding motif, single-stranded-interacting protein 3, putative	gi|256086257 single-stranded DNA-binding protein mssp-1 [Schistosoma mansoni] single-stranded DNA-binding protein mssp-1, putative [Schistosoma mansoni] (4e-40/cov=107%/id=55%)	CTACAACTTCTAATTATCAGGGAGGATTATCGTATGTTCATCATCAACAACAGTCACAAC
Q2_P00786	C801893.1	2.06404	up	0.599655	1.12361	0.0511444	1.70222	1.72055	1.03944	Smp_008260.x	Sense	glycogen synthase kinase 3-related (gsk3), putative	Sjp 0026020|ko:K08822 glycogen synthase kinase 3 alpha, putative	gi|256071959 glycogen synthase kinase 3-related (gsk3) (cmgc group III) [Schistosoma mansoni] glycogen synthase kinase 3-related (gsk3) (cmgc group III) [Schistosoma mansoni] (0.0/cov=41%/id=100%)	GTAGCTCCTCCCTGTAGATGACAATCATCACAACACAGAATTATAGTAAAAGTAAAGTAA
Q2_P27312	C813360.1	2.06404	up	-0.0755473	0.150644	1.67824	2.57602	2.31153	1.32818	Smp_166940	Sense	excision repair helicase ercc-6-related	-	gi|256086324 excision repair helicase ercc-6-related [Schistosoma mansoni] excision repair helicase ercc-6-related [Schistosoma mansoni] (2e-52/cov=80%/id=78%)	TATGGACATCAACGAAGATGATTTAGCTAACACAGTAAATATGAAGTCAATTCAGCAGGT
Q2_P27077	C812966.1	2.06404	up	0.665832	1.63739	1.96057	-0.23857	1.74627	1.1543	Smp_035430.x	Antisense	protein phosphatase 2A regulatory subunit, putative	-	gi|256092944 protein phosphatase 2a regulatory subunit [Schistosoma mansoni] protein phosphatase 2a regulatory subunit, putative [Schistosoma mansoni] (0.005/cov=12%/id=87%)	TTTAGCTCACAAAAATCTCTAGCTCAGTACGGAATGAATAATGAGGCTGCTATGATGTAT
Q2_P23731	C807982.1	2.06404	up	0.755466	0.670798	0.564655	0.99524	2.78123	1.15348	gi|256077004	Sense	-	-	gi|256077004 transmemberane protein [Schistosoma mansoni] transmemberane protein, putative [Schistosoma mansoni] (e-154/cov=81%/id=99%)	CTTTCCGGAACACATAGCACCCAATGGGAAGAAGTATGGTATCATATCAAACAATTATTT
Q2_P07568	C813057.1	2.06404	up	0.761004	0.99556	0.24583	1.20008	0.957113	0.831918	Smp_158620	Antisense	retinaldehyde binding protein-related	-	gi|76153824 SJCHGC09219 protein [Schistosoma japonicum] (4e-41/cov=35%/id=72%)	ACACAAAGTCGTTGGAGATATATTGAAAAACCATCAATGCATGGTGGAAACTCATGTGGC
Q2_P24786	C809332.1	2.06404	up	0.666251	0.324229	2.09052	1.34854	0.698536	1.02562	Smp_017470	Sense	Selenoprotein S	-	gi|256052030 hypothetical protein [Schistosoma mansoni] expressed protein [Schistosoma mansoni] (7e-68/cov=43%/id=100%)	CAGTATGATGTTGTTAATTCGAAATTGGAGCCAAATTCCAAGATTAACAACTGATGTCGT
Q2_P00980	C802295.1	2.06404	up	0.655991	0.524811	0.0181642	3.41092	2.93275	1.50853	Smp_004190	Sense	cationic amino acid transporter, putative	-	gi|256071102 cationic amino acid transporter [Schistosoma mansoni] cationic amino acid transporter, putative [Schistosoma mansoni] (e-110/cov=93%/id=94%)	CCTATTATTTCGCTGTTACTTTATACTATTTGCGCTTTCGGTCTAGCCAGTCTTCTTTTA
Q2_P00970	C802271.1	2.06404	up	1.3605	1.35542	0.147327	1.52983	0.490062	0.976629	gi|256085040	Sense	-	-	gi|256085040 neutral sphingomyelinase [Schistosoma mansoni] putative neutral sphingomyelinase [Schistosoma mansoni] (2e-57/cov=62%/id=99%)	GACTATAGAATGTGTGTTCACACATCCCTTTACTGCTAACGGACATCCTCATCTTATTCC
Q2_P22176	C805882.1	2.06404	up	0.918676	0.89526	0.08747	1.70364	1.18831	0.95867	Smp_169290	Sense	hypothetical protein	-	gi|256087178 hypothetical protein [Schistosoma mansoni] expressed protein [Schistosoma mansoni] (e-129/cov=100%/id=83%)	TCTTCAGAATATCATCCTGAAATTACTCCACATTATCGTAATAAACCCAGAGATCAACCT
Q2_P19254	C801938.1	2.06404	up	0.612469	0.402997	0.0295114	3.84644	3.42834	1.66395	Smp_178910	Sense	uridine cytidine kinase I, putative	Sjp 0030900|ko:K00876 uridine kinase [EC2.7.1.48], putative	gi|256090025 uridine cytidine kinase I [Schistosoma mansoni] uridine cytidine kinase I, putative [Schistosoma mansoni] (1e-71/cov=72%/id=81%)	GCCAATCTGAGTGAATTACATAGTCAGGAGCCTTTTTGATTGGTTTTAGTCTGATTTTTA
Q2_P31442	C907009.1	2.06404	up	1.0037	1.17862	-0.05592	1.17678	1.54314	0.969264	Smp_174070	Sense	oxysterol binding protein 9,, putative	-	gi|256088528 oxysterol binding protein 9 [Schistosoma mansoni] oxysterol binding protein 9,, putative [Schistosoma mansoni] (2e-46/cov=73%/id=98%)	TCAGATAGTTCATAATACTACAACTGAGTCTTCAATCCCTGTAATTGAATATTCCGCCAG
Q2_P35887	C915626.1	2.06404	up	0.565812	0.697354	2.15381	0.436414	1.28349	1.02738	Smp_011570.x	Sense	40S ribosomal protein S4, putative	Sjp 0005660|ko:K02987 small subunit ribosomal protein S4e, putative	gi|256072591 40S ribosomal protein S4 [Schistosoma mansoni] 40S ribosomal protein S4, putative [Schistosoma mansoni] (4e-91/cov=75%/id=79%)	TACTCAATGGGAACGTCATCCTGGTTCTGTTGAAATGGTTCACGTGCGCGACAGCACAGG
Q2_P17051	C918255.1	2.06404	up	1.36723	1.35543	-0.386823	1.21307	3.31044	1.37187	Smp_039670	Sense	cyclin l, putative	-	gi|256078091 cyclin l [Schistosoma mansoni] cyclin l, putative [Schistosoma mansoni] (1e-23/cov=96%/id=74%)	CTGAAACAGGCGATAGTTCTTCAAGTCCTAGCAAACACATAATCAGTGTGCACGATCGCA
Q2_P20124	C803029.1	2.06404	up	0.549849	0.156922	0.608991	2.95296	2.45755	1.34525	Smp_176620	Sense	serine/threonine kinase	Sjp 0082800|ko:K08818 cell division cycle 2-like, putative	gi|256089321 serine/threonine protein kinase [Schistosoma mansoni] serine/threonine kinase [Schistosoma mansoni] (2e-65/cov=99%/id=100%)	ATAAACGGATTACCGCAGAAAAAGCACTTGTTCATTCATATTTCAACGAACGTCCTCGTG
Q2_P12220	C908060.1	2.06404	up	1.33612	0.918246	0.161309	1.09126	0.853999	0.872186	Smp_137000.x	Sense	mitochondrial carrier protein, putative	-	gi|256075749 mitochondrial carrier protein [Schistosoma mansoni] mitochondrial carrier protein, putative [Schistosoma mansoni] (1e-41/cov=70%/id=78%)	GTATGCAGGGAGGTGGAACTTATCTACATCAAACGAAACACATTGTTGTTCCACATGCAT
Q2_P21925	C805554.1	2.06404	up	0.546226	0.664075	0.387176	1.69143	1.54017	0.965815	Smp_038540	Sense	hypothetical protein	Sjp 0215030|expressed protein	gi|256077849 hypothetical protein [Schistosoma mansoni] hypothetical protein [Schistosoma mansoni] (e-105/cov=99%/id=94%)	TTCTTTGTGTCCAGATCCTGAGCACTGCCTCAGTAATTTACGACATCTTGTGCTAAGTCT
Q2_P21264	C804594.1	2.06404	up	0.715008	0.28592	1.54636	1.45499	0.65744	0.931944	Smp_048970.x	Sense	hypothetical protein	Sjp 0075070|Mediator of RNA polymerase II transcription subunit 4, putative	gi|256079864 hypothetical protein [Schistosoma mansoni] expressed protein [Schistosoma mansoni] (2e-86/cov=77%/id=76%)	TCCCAGTTCGGAATTAGCTGGTTCTCAAACTTCAGCTTCTCGACCGCCTTCGACTTCACT
Q2_P00943	C802188.1	2.06404	up	0.759119	0.385177	0.650228	1.26741	1.00159	0.812706	Smp_080370.x	Sense	hypothetical protein	-	gi|256085892 hypothetical protein [Schistosoma mansoni] expressed protein [Schistosoma mansoni] (7e-90/cov=92%/id=93%)	TCTCGATCTGATTAATATTGTTCCTCGAAATTGAACTGCCTTCGTCATTGACTGTTTTTT
Q2_P07393	C812869.1	2.06404	up	0.585508	0.928989	3.54735	0.494595	1.1343	1.33815	Smp_068300	Sense	zinc finger protein, putative	Sjp 0304470|E3 ubiquitin-protein ligase rififylin, putative	gi|256083650 zinc finger protein [Schistosoma mansoni] zinc finger protein, putative [Schistosoma mansoni] (e-152/cov=69%/id=100%)	CCGCATTGTACGTACATTCCGTGTCTAACATTTTCAAACAAACCCATTTTGTAATATACT
Q2_P17977	C800106.1	2.06404	up	0.602291	0.310311	0.328299	3.01278	2.6308	1.37689	Smp_060180	Sense	nucleoporin seh1 (sec13-like protein)	-	gi|256082130 nucleoporin seh1 (sec13-like protein) [Schistosoma mansoni] nucleoporin seh1 (sec13-like protein) [Schistosoma mansoni] (e-151/cov=89%/id=94%)	ATTGGTATCTTGTGGAAGATGTACATGCACTGAATGATCCTATTTACGATGTTTCATTCG
Q2_P05174	C809505.1	2.06404	up	0.163137	0.503404	1.57414	1.17357	1.39978	0.962807	Smp_077090	Sense	nitrogen fixation protein nifu, putative	-	gi|256085345 nitrogen fixation protein nifu [Schistosoma mansoni] nitrogen fixation protein nifu, putative [Schistosoma mansoni] (9e-78/cov=63%/id=100%)	CTTGCTGAAGATGCTATCCAGGCTGCTATTAAAGATTATAAGAAAAAGTCTACTTGAGTA
Q2_P37848	C919328.1	2.06404	up	0.493532	0.327627	3.34656	1.09483	1.26332	1.30517	gi|256071341	Sense	-	-	gi|256071341 cytochrome C1 [Schistosoma mansoni] cytochrome C1, putative [Schistosoma mansoni] (6e-36/cov=31%/id=98%)	GATTTAATTGAATATGCTGATGGAACACCTGCTACAACTAGTCAAATGGCAAAAGATGTA
Q2_P07760	C813357.1	2.06404	up	0.495753	0.78041	0.939811	1.63993	0.547427	0.880666	gi|256085941	Sense	-	-	gi|256085941 hypothetical protein [Schistosoma mansoni] expressed protein [Schistosoma mansoni] (e-166/cov=79%/id=97%)	CAGTGACGTTACCTCCTAAAACTCCAAGATCTGTACAGAACTGCAACAATAATAATAATA
Q2_P41126	JAP05021.C	2.06404	up	0.680414	0.717219	0.537351	1.82254	0.806081	0.912721	gi|256084928	Antisense	-	-	gi|256084928 myotrophin [Schistosoma mansoni] myotrophin, putative [Schistosoma mansoni] (8e-34/cov=16%/id=69%)	ATCTTCTGATGTGGCACAGTCAACATACGTTGAGCCATCTGGAGCTAGCCCCAGCTTTGC
Q2_P36250	C916089.1	2.06404	up	0.738592	0.464451	-0.0118313	3.42396	2.83114	1.48926	Smp_045410	Sense	adiponectin receptor, putative	Sjp 0018340|ko:K07297 adiponectin receptor, putative	gi|256079167 adiponectin receptor [Schistosoma mansoni] adiponectin receptor, putative [Schistosoma mansoni] (6e-17/cov=71%/id=93%)	GGACTATGCTGGCATAGCGTTTCTGAATTTAGGCTCGTTTATACCATATTTATATTATTC
Q2_P24660	C809183.1	2.06404	up	0.220707	0.497784	1.65093	1.01827	1.39757	0.95705	Sjc_0068650	Sense	-	Sjp 0068650|ko:K06990 mediator of cell motility 1, putative	gi|29841028 similar to GenBank Accession Number BC018733 CGI-27 protein in Homo sapiens [Schistosoma japonicum] (e-136/cov=76%/id=86%)	TTACTTAGAGCAATATGGTAACACCATATGCGGAAGACACCCGATAGGCGTACTACTGCA
Q2_P16469	C917143.1	2.06404	up	0.483348	1.62057	0.0737229	1.49747	1.35873	1.00677	Smp_131520	Sense	Hypothetical protein, putative	Sjp 0213410|UBX domain-containing protein 2, putative	gi|256073735 hypothetical protein [Schistosoma mansoni] Hypothetical protein, putative [Schistosoma mansoni] (7e-81/cov=78%/id=85%)	GATGTGTGGAAAGATCCGAAAATCTACCAACTTATTAAACGCCATTGTACTTTTGTACAA
Q2_P09702	C903632.1	2.06404	up	0.634909	1.13598	0.0415266	1.84246	1.40573	1.01212	Smp_188110	Sense	Hypothetical protein, putative	-	gi|256068043 hypothetical protein [Schistosoma mansoni] Hypothetical protein, putative [Schistosoma mansoni] (8e-52/cov=99%/id=100%)	GTGAAGGACCAGTAACAAAACATCTTCGAGTAACTTCTGCACTTATATTAAAAAACCTAG
Q2_P34417	C912593.1	2.06404	up	0.338228	0.183661	1.19988	1.91941	1.61491	1.05122	Smp_153730	Sense	hypothetical protein	-	gi|256081813 hypothetical protein [Schistosoma mansoni] hypothetical protein [Schistosoma mansoni] (1e-85/cov=98%/id=98%)	CTTCCCGTTGATAATAAATGCTATATGTAGTTATGGCTGTAATCTGTTCACTGGTGAAAG
Q2_P19366	C802072.1	2.06404	up	0.403972	0.101215	1.63961	1.74236	1.29736	1.0369	Smp_167250	Sense	hypothetical protein	-	gi|256086454 hypothetical protein [Schistosoma mansoni] conserved hypothetical protein [Schistosoma mansoni] (e-164/cov=46%/id=94%)	AAGGAGATTTCGGTCAAGGTTTAGAATTGGGCTTATCAATCTTAGCATTTCATCCTAAAG
Q2_P19898	C802735.1	2.06404	up	0.840572	0.643877	0.253198	1.39369	1.26763	0.879794	Smp_101450	Sense	60S ribosomal protein L7, putative	Sjp 0080800|ko:K02937 large subunit ribosomal protein L7e, putative	gi|256089844 60S ribosomal protein L7 [Schistosoma mansoni] 60S ribosomal protein L7, putative [Schistosoma mansoni] (e-142/cov=86%/id=99%)	AAAACACTTTGTTGAAGGTGGTGATTTTGGCAACCGAGAAACCTATATAAACCGATTACT
Q2_P25141	C809826.1	2.06404	up	0.338678	0.0392415	1.54936	1.80891	1.70145	1.08753	Smp_140180	Sense	cop-coated vesicle membrane protein P24 (emp24/gp25l family), putative	-	gi|256076965 cop-coated vesicle membrane protein P24 (emp24/gp25l family) [Schistosoma mansoni] cop-coated vesicle membrane protein P24 (emp24/gp25l family), putative [Schistosoma mansoni] (6e-95/cov=68%/id=84%)	CAAATCAACGATCTGCAAAGCCCATTCCCATGTCTACTCCACAACTGCATACAGTTGGTT
Q2_P29629	C903867.1	2.06404	up	1.07231	1.52286	-0.0288476	0.735328	1.81965	1.02426	Smp_009390.x	Sense	prefoldin subunit, putative	-	gi|256072167 prefoldin subunit [Schistosoma mansoni] prefoldin subunit, putative [Schistosoma mansoni] (4e-48/cov=83%/id=98%)	TTCTATTGAGACTACACAGGTAAGATTGCCTTTAATAATCACTTTGTTATAGAAAGCCCG
Q2_P01037	C802432.1	2.06404	up	1.32485	1.17657	-0.241408	2.06358	1.11708	1.08813	Smp_124300	Sense	Lamin B receptor (ERG24)	-	gi|256071055 Lamin B receptor (ERG24) [Schistosoma mansoni] Lamin B receptor (ERG24) [Schistosoma mansoni] (e-126/cov=72%/id=100%)	ATATCTTTTGTCATCTTCATCGGGTTGTTTGCTTTCGCTGAAATCTCCGAGTGTACTACA
Q2_P37593	C918630.1	2.06404	up	0.760654	0.568969	0.105662	2.61088	2.01509	1.21225	Smp_052280.x	Sense	ribose-phosphate pyrophosphokinase 1,2, putative	Sjp 0089380|ko:K00948 ribose-phosphate pyrophosphokinase [EC2.7.6.1], putative	gi|256080524 ribose-phosphate pyrophosphokinase 12 [Schistosoma mansoni] ribose-phosphate pyrophosphokinase 1,2, putative [Schistosoma mansoni] (6e-45/cov=33%/id=100%)	GCTTCTCCGTTTTTGACAAAGTACATTGAAACATACATAACTGATTATCGAAACGCAGTT
Q2_P28078	C901665.1	2.06404	up	0.709108	0.482606	0.126087	2.46097	2.55956	1.26767	Smp_044400	Sense	mouse mitotic checkpoint protein-related	Sjp 0056360|WD repeat-containing protein 92, putative	gi|256078964 mouse mitotic checkpoint protein-related [Schistosoma mansoni] mouse mitotic checkpoint protein-related [Schistosoma mansoni] (4e-95/cov=99%/id=86%)	GTCTGTTGTCTACAGTTTGACAGGAAAGATATATCTATGAATAAACTGGTAGCGACTACA
Q2_P19964	C802819.1	2.06404	up	1.05334	0.781897	-0.0277068	1.37364	2.20948	1.07813	Smp_173790	Sense	o-acyltransferase (membrane bound) domain containing protein, putative	-	gi|76154167 SJCHGC04404 protein [Schistosoma japonicum] (5e-38/cov=70%/id=51%)	ATTTCTACGTACAGTAGCTTCGGGCCTATCAGCTGCCTATTTATGTCCTTATTTCCCGTT
Q2_P32356	C908743.1	2.06404	up	0.827383	0.447567	0.320801	1.58865	1.67674	0.972229	Sjc_0213000	Sense	-	Sjp 0213000|ko:K00772 5'-methylthioadenosine phosphorylase [EC2.4.2.28], putative	gi|226468536 methylthioadenosine phosphorylase [Schistosoma japonicum] methylthioadenosine phosphorylase [Schistosoma japonicum] (9e-42/cov=76%/id=77%)	ACTGAAAGGAGTCTTACATATGCCGATGGCAGACCCATTTTGTGAAGAAACACGTCAGGT
Q2_P24746	C809284.1	2.06404	up	0.791826	1.08421	0.940766	0.441131	0.564431	0.764473	gi|256084829	Sense	-	-	gi|256084829 hypothetical protein [Schistosoma mansoni] conserved Schistosoma protein, unknown function [Schistosoma mansoni] (5e-58/cov=56%/id=100%)	GGTAATTTTGATCGGTCAATTCGTTCTCTCTACAGTACTCAAAAACAGTACTCAAAACAA
Q2_P18203	C800361.1	2.06404	up	-0.11148	0.369275	1.62825	2.07597	1.84682	1.16177	Smp_002840	Sense	hypothetical protein	Sjp 0049100|IPR000215,Proteinase inhibitor I4, serpin,domain-containing	gi|256070842 hypothetical protein [Schistosoma mansoni] expressed protein [Schistosoma mansoni] (0.0/cov=90%/id=94%)	AGTCCGGCTGAAGTTGATGAAAATTGTCACTCGTCAAACACTTCACAGTATTCTATGGAA
Q2_P20638	C803762.1	2.06404	up	0.750162	0.511899	0.433341	1.28162	1.17004	0.829411	Smp_079310	Sense	transmembrane protein tmp21-related	-	gi|256085707 transmembrane protein tmp21-related [Schistosoma mansoni] transmembrane protein tmp21-related [Schistosoma mansoni] (e-115/cov=63%/id=100%)	TATGTACAAATCTAGTCTCACATTGCCCATCCTTTTTTATTCGAAGTTGCTTGCCTGAAC
Q2_P39836	JAP08441.C	2.06404	up	0.576115	0.875026	0.337487	1.45108	1.03738	0.855418	Sjc_0115210	Sense	-	Sjp 0115210|expressed protein	gi|76154107 SJCHGC08951 protein [Schistosoma japonicum] (e-100/cov=63%/id=100%)	CTGTATCATTTGCTGATGAAGTTGGAAAATCCCTAACTGAAATATTTACACTATGCGATG
Q2_P24649	C809171.1	2.06404	up	0.893185	0.700932	-0.0250512	1.75505	2.6167	1.18816	Smp_142190	Sense	carboxypeptidase N (M14 family)	-	gi|256077561 carboxypeptidase N (M14 family) [Schistosoma mansoni] carboxypeptidase N (M14 family) [Schistosoma mansoni] (3e-87/cov=84%/id=88%)	GCAATCTACGTAATGGTGGACCCTTAGACCATTTACAACCTGATGAAATCGATGTGGAGA
Q2_P34800	C913353.1	2.06404	up	1.4861	1.75881	0.152123	0.641374	0.855241	0.97873	Smp_154280	Sense	hypothetical protein	-	gi|256082038 hypothetical protein [Schistosoma mansoni] expressed protein [Schistosoma mansoni] (2e-64/cov=66%/id=100%)	TTCTCACCGTCTCTTCTCGCTAATCTTTCTTGTATACCTCACCTTTCGATTTGGCGCTGG
Q2_P30596	C905243.1	2.06404	up	0.342106	-0.0470067	1.59053	1.91549	1.83336	1.12689	Smp_085650	Sense	hippocalcin, putative	Sjp 0031050|Neurocalcin homolog, putative	gi|256087002 hippocalcin [Schistosoma mansoni] hippocalcin, putative [Schistosoma mansoni] (6e-55/cov=98%/id=100%)	CACCAGAAAAACGAGCAGAGAAAATATTTCAACTGATGGACTTAGATAGAGATAATCGTT
Q2_P05333	C809843.1	2.06404	up	1.31632	1.11053	1.03195	0.49427	0.315888	0.853792	Smp_061580.x	Sense	hypothetical protein	-	gi|256082375 hypothetical protein [Schistosoma mansoni] expressed protein [Schistosoma mansoni] (6e-69/cov=46%/id=99%)	TATCTGAAGATGCGTTCGAACTACAGGAGGACGGGGCTGGAGCAACGCGTTGTACGAACC
Q2_P00971	C802272.1	2.06404	up	0.910875	0.47876	0.0262205	2.67845	2.11287	1.24144	Smp_158040	Sense	hypothetical protein	-	gi|256083281 hypothetical protein [Schistosoma mansoni] hypothetical protein [Schistosoma mansoni] (1e-17/cov=43%/id=100%)	TACGATCTATTCTCTGGACTTCAGTTGTCTTCACTATATCATACATTACCAGCGCCTGTC
Q2_P02223	C804590.1	2.06404	up	0.692018	0.511688	0.137499	2.83986	2.17151	1.27052	Smp_018150	Sense	mannosyl-oligosaccharide alpha-1,2-mannosidase, putative	-	gi|256073879 mannosyl-oligosaccharide alpha-12-mannosidase [Schistosoma mansoni] mannosyl-oligosaccharide alpha-1,2-mannosidase, putative [Schistosoma mansoni] (0.0/cov=91%/id=99%)	GCATCCATTACCTATTCAAAATAAGGTCAAACTAACACCTGGCTAATCATTCGATATCAT
Q2_P07017	C812273.1	2.06404	up	0.332105	0.0535413	1.22751	2.10352	1.94173	1.13168	gi|296124476	Sense	-	-	gi|296124476 alkaline phosphatase [Schistosoma mansoni] (0.0/cov=80%/id=99%)	CGAAGGAAACAATGGATCTCGACTCAGTGGACTTCATCTGAATAACTTTTATTATTTACT
Q2_P21689	C805236.1	2.06404	up	0.427198	0.36521	1.31929	0.900972	1.43317	0.889168	Smp_136010	Sense	hypothetical protein	-	gi|256075359 hypothetical protein [Schistosoma mansoni] expressed protein [Schistosoma mansoni] (6e-72/cov=95%/id=75%)	GGTTTAGAACATGCATTGGGCGCTTTAACTAGTGAACATGTTCGCCGTTTACTTCCTAAG
Q2_P39964	JAP09716.C	2.06404	up	1.23711	1.06502	-0.0465251	1.39574	0.99041	0.928353	gi|256087713	Sense	-	-	gi|256087713 hypothetical protein [Schistosoma mansoni] WD-repeat protein, putative [Schistosoma mansoni] (8e-36/cov=39%/id=60%)	GAAGCGATTAAAGCCCATGATACAATGGTAACAGTAGCTGTGTTCAGTCCAAATCCAAAT
Q2_P00201	C800626.1	2.06404	up	-0.111008	0.272803	1.40425	2.68666	2.12692	1.27592	Smp_130090	Sense	deoxyribonuclease 1 related	-	gi|56756601 SJCHGC04525 protein [Schistosoma japonicum] (4e-47/cov=43%/id=86%)	TTGGGCTATTCCTGATAAACATGATACAACTTTAGGTAAAGGTGATTGTGCATATGACAG
Q2_P03251	C806326.1	2.06404	up	0.597112	0.818008	0.235483	1.63664	1.34264	0.925977	Sjc_0052270	Sense	-	Sjp 0052270|Squamous cell carcinoma antigen recognized by T-cells 3, putative	gi|256085557 hypothetical protein [Schistosoma mansoni] expressed protein [Schistosoma mansoni] (e-121/cov=82%/id=98%)	AAAAATACACGCACGTGGAGCTTCTTTAATGGAGTCTGTTAAAAATGTTCAGTCGGTAAA
Q2_P38472	JAP05289.C	2.06404	up	1.57254	1.05765	0.261246	0.840773	0.673034	0.881049	gi|256073356	Sense	-	-	gi|256073356 hypothetical protein [Schistosoma mansoni] expressed protein [Schistosoma mansoni] (1e-12/cov=18%/id=85%)	CAGGATAAATACGATAATACTAAGGAGTTTGAAGAGAGTCAAGCTATTTTGGATCTCAGT
Q2_P17917	C800038.1	2.06404	up	0.392881	0.312025	0.552311	3.80939	2.29227	1.47178	Smp_085640.x	Sense	cop9 complex subunit, putative	Sjp 0046570|COP9 signalosome complex subunit 4, putative	gi|256086995 cop9 complex subunit [Schistosoma mansoni] cop9 complex subunit, putative [Schistosoma mansoni] (4e-91/cov=87%/id=92%)	AATCGGGCATCTTTGCTGCAACCAGAATGTCAGAATCAACAACTGTTGGTTCGATACAAG
Q2_P38619	JAP08838.C	2.06404	up	0.0541662	0.215865	1.10518	3.10052	2.24122	1.34339	Sjc_0004050	Sense	-	Sjp 0004050|expressed protein	gi|76153599 SJCHGC04740 protein [Schistosoma japonicum] (1e-72/cov=70%/id=74%)	AAATCATTAGATCAAAATCAATCTATACCACCTACGGTTTCAATTCATTTACCCGGTGCA
Q2_P27118	C813084.1	2.06404	up	0.0492289	0.442934	3.74503	1.33309	1.4904	1.41214	gi|255070851	Sense	-	-	gi|255070851 flagellar outer dynein arm light chain 8 [Micromonas sp. RCC299] flagellar outer dynein arm light chain 8 [Micromonas sp. RCC299] (5e-44/cov=33%/id=96%)	CGCAGCGTAAACCAATTAACACGATTTTCTGTAGTTCTCATTATTTACCGACTTTATCTT
Q2_P05364	C809903.1	2.06404	down	-3.96318	-3.03912	-0.4717	-1.25549	0.000832884	-1.74573	gi|296244744	Sense	-	-	gi|296244744 MEG 1 isoform 5 [Schistosoma mansoni] (2e-69/cov=49%/id=100%)	CCCGAAAAAGAATGTCCTTTTTGCTTCGATTGAACATTGTTCTGTACAATCATGTTGATT
Q2_P26797	C812491.1	2.06404	down	-0.572925	-0.651837	-0.964278	-0.842263	-1.40763	-0.887787	Smp_067580	Sense	hypothetical protein	Sjp 0064480|Coiled-coil domain-containing protein 109A, putative	gi|256052354 hypothetical protein [Schistosoma mansoni] conserved hypothetical protein [Schistosoma mansoni] (e-143/cov=98%/id=100%)	CAGAACTACGTCGCCTTAAAGATCCTCTTTTATATCAGTTACCTTTACAACAAACTGAAT
Q2_P40342	JAP04437.S	2.06404	down	-0.673166	-0.7795	-2.68754	-0.829104	-1.06752	-1.20737	gi|226468278	Sense	-	-	gi|226468278 hypothetical protein [Schistosoma japonicum] hypothetical protein [Schistosoma japonicum] (6e-43/cov=23%/id=100%)	TTGTATAATCCTGGTATACCTGTTCCTTCTTCAGATCCAGATGCTCCACAATTTGTTTGA
Q2_P07243	C812661.1	2.06404	down	-0.44892	-0.646329	-1.4423	-1.36691	-0.865328	-0.953957	gi|256052419	Antisense	-	-	gi|256052419 hypothetical protein [Schistosoma mansoni] conserved hypothetical protein [Schistosoma mansoni] (e-134/cov=63%/id=100%)	GCGGTTACTGAGGCACCAGTTGAGTTGTGGATCATTCTAATTTGTTTGTGTCACACTCTC
Q2_P06191	C810988.1	2.06404	down	-0.441529	-0.91419	-0.822896	-1.03078	-1.99577	-1.04103	Smp_130310	Sense	prolyl oligopeptidase (S09 family)	-	gi|256073304 prolyl oligopeptidase (S09 family) [Schistosoma mansoni] prolyl oligopeptidase (S09 family) [Schistosoma mansoni] (0.0/cov=80%/id=87%)	GAGTGGTGGGGAACAGAATGCTTGTCTGTGATCATATGAAACCTTATTTTTAACAAAAAA
Q2_P13662	C910973.1	2.06404	down	-0.660482	-2.11769	-0.375853	-1.13263	-1.18238	-1.09381	Sjc_0054490	Sense	-	Sjp 0054490|IPR011598,Helix-loop-helix DNA-binding,domain-containing	gi|76152904 SJCHGC01487 protein [Schistosoma japonicum] (2e-62/cov=99%/id=90%)	TGGCAGCCCTTTGGGAACACATCAGTTCACAACCAGCCACAGGCTTCTTCCTTCCACGGA
Q2_P17823	C921041.1	2.06404	down	-1.63844	-1.04165	0.106745	-1.36432	-1.8733	-1.16219	C921041.1	Antisense	-	-	No hits	TATATGCCTCAATAATGGTGATGATGATGATATGGAGCTGGTCGTTTGGACAATCGACAG
Q2_P38064	C920037.1	2.06404	down	-0.607169	-0.41761	-0.744164	-2.12331	-2.29563	-1.23758	Smp_125180	Antisense	hypothetical protein	-	No hits	ATATTTCATATTCATCAAAAACGGTCATATCATTCGTGCTTTTTCGAGTGCGGAACCACG
Q2_P17404	C919284.1	2.06404	down	-0.622424	-0.963985	-0.694531	-2.52856	-0.993289	-1.16056	Smp_003930	Sense	hypothetical protein	Sjp 0040540|Tetratricopeptide repeat protein 26, putative	gi|256071049 hypothetical protein [Schistosoma mansoni] conserved hypothetical protein [Schistosoma mansoni] (6e-87/cov=87%/id=99%)	CCCTCAGACAGAATATCTTATACGTGTTATGAAGAAATGGGCAAAAGAAAACAAGATTGT
Q2_P15591	C915239.1	2.06404	down	-0.917488	-1.47619	-0.0515982	-1.46262	-1.33008	-1.0476	Smp_070100	Antisense	hypothetical protein	Sjp 0101280|expressed protein	gi|256083994 hypothetical protein [Schistosoma mansoni] expressed protein [Schistosoma mansoni] (4e-39/cov=61%/id=100%)	GGGGCTTCAACTCCTAAAGGATACCATCGACGCATAGGTTCTCCATTAATTTTATTAGCT
Q2_P15422	C914705.1	2.06404	down	-4.20026	-5.41815	0.13938	-1.38309	-0.185547	-2.20953	C914705.1	Antisense	-	-	No hits	GGTTAGGGTTAGGAATTACGTTCATGGTTTTTATCACGAAAATACATCAGCTTAAATACC
Q2_P18167	C800320.1	2.06404	down	-1.26089	-0.781574	-0.505519	-0.69656	-1.05304	-0.859517	Smp_084930	Sense	dual specificity protein phosphatase, putative	-	gi|256086838 dual specificity protein phosphatase [Schistosoma mansoni] dual specificity protein phosphatase, putative [Schistosoma mansoni] (2e-95/cov=53%/id=88%)	GGTTGTTGTTTTATACATTGTGAAGCTGGTATTTCACGTGCACCATCTATTATTATTGCA
Q2_P32412	C908885.1	2.06404	down	-0.314313	-1.50332	-0.202663	-2.52855	-1.97862	-1.30549	Smp_149280	Sense	hypothetical protein	-	gi|256080204 hypothetical protein [Schistosoma mansoni] expressed protein [Schistosoma mansoni] (2e-62/cov=78%/id=99%)	GGGTTGCAAAACAACTGGTTCACTATCGTCTGCTGAAAATCTTCCTCCCAACGCCTACTG
Q2_P20731	C803897.1	2.06404	down	-1.01851	-0.499318	-0.725923	-1.32181	-0.767242	-0.86656	Smp_026310	Sense	zinc binding dehydrogenase, putative	-	gi|256075519 zinc binding dehydrogenase [Schistosoma mansoni] zinc binding dehydrogenase, putative [Schistosoma mansoni] (0.0/cov=37%/id=98%)	CCGTTTTTGTACCTTTACATCTGCATAGTATACTGAGTAGCGTATAAATTCTGTATTGGA
Q2_P38256	C920836.1	2.06404	down	-1.20367	-1.20119	-0.337646	-0.883653	-0.831841	-0.8916	Smp_095980	Sense	superoxide dismutase precursor (EC 1.15.1.1), putative	-	gi|256088744 superoxide dismutase precursor (EC 1.15.1.1) [Schistosoma mansoni] RecName: Full=Extracellular superoxide dismutase [Cu-Zn]; Short=EC-SOD; Flags: Precursor superoxide dismutase [Schistosoma mansoni] superoxide dismutase precursor (EC 1.15.1.1p: [Parsing package id...]	GTCCCAGATTAGCATGTGCTACAATAGGATTTCGTGCACCATGAAATGATTTTTGTTGGA
Q2_P38124	C920262.1	2.06404	down	-1.28205	-1.76971	-0.290025	-0.733912	-1.00373	-1.01589	Smp_058720.x	Sense	60S ribosomal protein L38, putative	-	gi|226473002 ribosomal protein L38 [Schistosoma japonicum] (9e-08/cov=77%/id=71%)	ATACGCTTGTAGTTGTGGAGAAGGAAAAAGTTGGAAAAATCAAGCGTTCACTCCCACCAA
Q2_P13888	C911392.1	2.06404	down	-2.90298	-2.27696	0.298046	-3.53682	-0.160133	-1.71577	Smp_123300	Sense	follistatin, putative	Sjp 0104360|IPR011497,Protease inhibitor, Kazal-type;IPR003645,Follistatin-like, N-terminal;IPR002350,Proteinase inhibitor I1, Kazal,domain-containing	gi|256070729 follistatin [Schistosoma mansoni] follistatin, putative [Schistosoma mansoni] (1e-35/cov=99%/id=69%)	GCCAGTTGTTTGTGGATCAAATGGGAAAACTTATCGTAATACATGTTTTCTTCATGTTGT
Q2_P06166	C810960.1	2.06404	down	-0.798386	-0.767055	-0.523534	-1.0599	-0.781081	-0.785991	Smp_038710	Sense	hypothetical protein	-	gi|256077893 hypothetical protein [Schistosoma mansoni] expressed protein [Schistosoma mansoni] (1e-95/cov=28%/id=97%)	TGAGGGAGACAAACAGAATGTATTTTGTACGCCCTAGTTTCAAACATATTGTCAGTTAAG
Q2_P13217	C910084.1	2.06404	down	-0.810481	-0.835925	-0.502975	-1.20592	-0.75771	-0.822602	Smp_000280	Sense	similar to female-specific protein 800 (fs800)	-	gi|256070315 similar to female-specific protein 800 (fs800) [Schistosoma mansoni] similar to female-specific protein 800 (fs800) [Schistosoma mansoni] (2e-41/cov=50%/id=100%)	CGATACCAGAAAACAGAGAAGTGAGGATGTTCGAGCATAAAACATTTCAACAATTTTACA
Q2_P37954	C919537.1	2.06404	down	-1.82968	-1.91078	0.471503	-1.88816	-1.29357	-1.29014	gi|226479950	Sense	-	-	gi|226479950 Meiosis expressed protein 1 [Schistosoma japonicum] (4e-32/cov=69%/id=84%)	ATTGAAGCGACGAGATGGTCTGTTCTACTATTTTAACAAGAATAGGGAGTGTTCAGACAA
Q2_P17507	C919657.1	2.06404	down	-0.780839	-0.476139	-0.644279	-1.34899	-1.26729	-0.903507	Smp_105100	Antisense	ribonuclease, putative	-	No hits	GGTACTCTTATACTTCGGTTGCTTTCACCTTTTACTATTTTATTTGCCCACAAAAATCCA
Q2_P25400	C810153.1	2.06404	down	-0.595825	-0.87435	-0.585352	-0.83834	-0.980116	-0.774797	Smp_005260.x	Sense	RNA and export factor binding protein, putative	Sjp 0037310|RNA and export factor-binding protein 2, putative	gi|256071333 RNA and export factor binding protein [Schistosoma mansoni] RNA and export factor binding protein, putative [Schistosoma mansoni] (2e-79/cov=84%/id=75%)	CTTGTTTTTGGAGTAGACTCAACAAAGTCTGTCAACTCTCCAAATCTCTTGTTCCCATTT
Q2_P05563	C810298.1	2.06404	down	-0.573157	-0.43079	-1.68813	-1.65567	-0.819857	-1.03352	C810298.1	Antisense	-	-	No hits	TAAACAGATAGATAATCGGAATCCTCACTGGTTCACATAGTTACACGTCTCACTAACATT
Q2_P25610	C810611.1	2.06404	down	-1.63505	-1.37187	-0.453161	-0.730923	-0.677011	-0.973603	C810611.1	Sense	-	-	No hits	CCTCCCGGTGAGCTTCTGTGTTGAAATTCATGTAGAAAAATAATGTAAGAGTTTACTTTA
Q2_P26437	C811954.1	2.06404	down	-0.402737	-0.617663	-1.47385	-1.36852	-0.875656	-0.947686	gi|256078050	Sense	-	-	gi|256078050 hypothetical protein [Schistosoma mansoni] expressed protein [Schistosoma mansoni] (0.0/cov=90%/id=80%)	GCGGTTACTGAGGCACCAGTTGAGTTGTGGATCATTCTAATTTGTTTGTGTCACACTCTC
Q2_P07222	C812624.1	2.06404	down	-0.888676	-0.676431	-2.44568	-0.832452	-0.748798	-1.11841	Smp_086690	Sense	kinase	-	gi|256087180 kinase [Schistosoma mansoni] kinase [Schistosoma mansoni] (0.0/cov=61%/id=91%)	GCTCTTAGAGATACAGGCGCCATCATTATGTAATCCCATTACTGTTATACCAATATTATT
Q2_P25598	C810575.1	2.06404	down	-1.71144	-1.505	0.283315	-1.43648	-1.4205	-1.15802	Smp_153070	Sense	hypothetical protein	-	gi|256081570 hypothetical protein [Schistosoma mansoni] hypothetical protein [Schistosoma mansoni] (5e-36/cov=36%/id=96%)	GTGCGTTCAACTAACAGTTATTATAAACTGATAACAGACAATTGCATGTGATTCGGTTGA
Q2_P17415	C919323.1	2.06404	down	-0.754704	-0.779269	-2.15833	-0.686388	-0.832501	-1.04224	C919323.1	Antisense	-	-	No hits	GATGATGACTATTAGGTTTTCCCTTCCATGTTCTGCTTTTACGTATTATACCTAAGTACA
Q2_P38251	C920818.1	2.06404	down	-1.47412	0.282511	-0.747537	-2.81414	-2.27928	-1.40651	Smp_123440.x	Antisense	fad oxidoreductase, putative	-	No hits	GTATGGGAAGGTGACTAATGATAAAGTGTATTGGGCAAGAATACTTAGATATGTGTATCT
Q2_P06167	C810961.1	2.06404	down	-0.402934	-0.642718	-2.08223	-0.782933	-1.49195	-1.08055	Smp_125360	Sense	tyrosine kinase	-	gi|256071490 tyrosine kinase [Schistosoma mansoni] tyrosine kinase [Schistosoma mansoni] (e-117/cov=61%/id=95%)	CTTGAAGTTTGCTTCTCTGTCTTTTCCTTTTTGTCTTCTATAAGCGTTTGGAATTCTGTT
Q2_P24965	C809579.1	2.06404	down	-1.71785	-1.22832	-0.115067	-1.13288	-0.884825	-1.01579	Smp_074150.x	Sense	annexin, putative	-	gi|256084744 annexin [Schistosoma mansoni] annexin [Schistosoma mansoni] annexin, putative [Schistosoma mansoni] annexin, putative [Schistosoma mansoni] (0.0/cov=84%/id=100%)	CAGTAAAAGATGATACATCAGGTGATTATCGTAGAACCTTATGTGTTCTAATGGGTGAAA
Q2_P39260	JAP01942.C	2.58975	up	0.303498	0.273138	1.10932	2.75952	1.44005	1.1771	Sjc_0202540	Sense	-	Sjp 0202540|Glycoprotein-N-acetylgalactosamine 3-beta-galactosyltransferase 1, putative	gi|76154282 SJCHGC08813 protein [Schistosoma japonicum] (1e-94/cov=90%/id=93%)	GTCAACATTTGTGGAGTAAAATGCGAGCAATTCTTCGTTATGTCTATCAATATCGAAATG
Q2_P36732	C917117.1	2.58975	up	0.978583	1.14835	-0.332116	1.72291	2.13894	1.13133	gi|256068979	Sense	-	-	gi|256068979 hypothetical protein [Schistosoma mansoni] hypothetical protein [Schistosoma mansoni] (1e-46/cov=63%/id=80%)	CCAGCAACGAAAACCAGACCACGCTGCGCTGTATGTCACAAACGTGTGGGTTTAACAGGT
Q2_P24414	C808890.1	2.58975	up	1.36781	1.00704	0.00116558	2.46037	0.722157	1.11171	Smp_161550	Sense	adenylyl cyclase-associated protein, putative	-	gi|256052412 adenylyl cyclase-associated protein [Schistosoma mansoni] adenylyl cyclase-associated protein, putative [Schistosoma mansoni] (e-113/cov=45%/id=100%)	AAAACGCTTTTGGCTTCGTCAGGGATCTCATTGAACTATCCAACATTTATAGCAAACCAA
Q2_P05474	C810175.1	2.58975	up	2.01315	1.66592	-0.339324	1.31194	0.911966	1.11273	Smp_008900	Sense	eukaryotic translation initiation factor 4 gamma, putative	-	gi|256072072 eukaryotic translation initiation factor 4 gamma [Schistosoma mansoni] eukaryotic translation initiation factor 4 gamma, putative [Schistosoma mansoni] (e-140/cov=80%/id=94%)	TTTTGAAACCTCGTCTTTACCAAAACAATTTTGTGGACCTTCACTCACATTGGGCTTCAA
Q2_P00804	C801921.1	2.58975	up	1.53601	1.43208	-0.360218	1.60576	1.09752	1.06223	Smp_065810	Sense	hypothetical protein	Sjp 0084420|IPR001005,Myb, DNA-binding;IPR009057,Homeodomain-like,domain-containing	gi|256083182 hypothetical protein [Schistosoma mansoni] expressed protein [Schistosoma mansoni] (5e-65/cov=66%/id=100%)	TCGTCCTGCAACAATGCACCATGCATCATCAAATATTCCTACTCGTACTGCTTTAAGCGA
Q2_P18115	C800263.1	2.58975	up	0.424122	0.365233	1.02887	1.12712	1.1924	0.82755	Smp_076370	Sense	inhibitor of apoptosis protein, putative	Sjp 0210610|IPR001370,Proteinase inhibitor I32, inhibitor of apoptosis,domain-containing	gi|256085193 inhibitor of apoptosis protein [Schistosoma mansoni] inhibitor of apoptosis protein, putative [Schistosoma mansoni] (0.0/cov=73%/id=96%)	GGAAGCTAGAACACCTACTCCCAGTTGCTCATATTACATTAATCATTCAGTTTCAAAATA
Q2_P25224	C809938.1	2.58975	up	0.404171	0.0872672	2.13878	0.929797	2.11648	1.1353	Smp_042780	Sense	hypothetical protein	Sjp 0304000|ko:K00960 DNA-directed RNA polymerase [EC2.7.7.6], putative	gi|256078689 hypothetical protein [Schistosoma mansoni] expressed protein [Schistosoma mansoni] (e-109/cov=90%/id=100%)	TATTCAGCCCATCGTTTTTACAAGCTGTTGAAACGGGCACATTTGATGCACCACGTTGGC
Q2_P21854	C805453.1	2.58975	up	0.284362	0.258412	2.30565	1.0945	1.47173	1.08293	gi|256084652	Sense	-	-	gi|256084652 methionyl-tRNA synthetase [Schistosoma mansoni] methionyl-tRNA synthetase, putative [Schistosoma mansoni] (1e-30/cov=18%/id=98%)	CTGAGAAGCCTGTTGATATTGGTCGTCTGGATCTACGTGTCGGTCGAATTATAGATGTAA
Q2_P27272	C813308.1	2.58975	up	0.0778001	0.00243982	1.77028	1.73364	2.74806	1.26644	Smp_073140.x	Sense	hypothetical protein	-	gi|256084542 hypothetical protein [Schistosoma mansoni] conserved hypothetical protein [Schistosoma mansoni] (2e-53/cov=24%/id=100%)	CACCAATCTGTCGTGTAATACATATGAGACGCTTTTACTGAATTTAGTGATGATTTGACT
Q2_P22299	C806047.1	2.58975	up	0.603644	0.792131	0.0210007	2.32999	1.97278	1.14391	Smp_071200	Sense	bromo adjacent homology domain containing, putative	-	gi|256084174 bromo adjacent homology domain containing [Schistosoma mansoni] bromo adjacent homology domain containing, putative [Schistosoma mansoni] (e-102/cov=99%/id=99%)	AGATCTATCCTTGAAAGAAGTGCTGATATATCAGTTAATTGGGGTGAGCATGGTGAACAG
Q2_P12293	C908220.1	2.58975	up	1.04174	1.04489	-0.0474108	2.93744	1.03985	1.2033	Smp_013580.x	Antisense	hypothetical protein	Sjp 0048810|Potassium voltage-gated channel protein Shaw, putative	gi|256073026 hypothetical protein [Schistosoma mansoni] expressed protein [Schistosoma mansoni] (2e-15/cov=21%/id=100%)	TCTCGTCGACAAGCTGCATCTAATAACGTCAGTGTCAATTCTCCTGTTTCCCTACCTATT
Q2_P04672	C808600.1	2.58975	up	0.780135	1.15037	0.0117177	1.42217	1.19449	0.911778	C808600.1	Antisense	-	-	No hits	ACGTTATACCGACACTAATCCTCTGCATATAATTTTGAAGAGCTACGTTATACCGACACT
Q2_P26206	C811627.1	2.58975	up	1.00501	1.16094	-0.131503	3.0578	1.11177	1.2408	gi|256076375	Sense	-	-	gi|256076375 camp-dependent protein kinase type I-beta regulatory subunit [Schistosoma mansoni] camp-dependent protein kinase type I-beta regulatory subunit, putative [Schistosoma mansoni] (e-159/cov=96%/id=94%)	AGGGTGAGGTTGATATCTTCCTCAATAATGAGTATAGTAGTACAATCGGCGAAGGGGGTA
Q2_P26663	C812287.1	2.58975	up	-0.0581242	-0.0255538	0.971637	4.03028	3.55963	1.69557	Smp_051500	Sense	nucleolar protein c7c, putative	-	gi|256080359 nucleolar protein c7c [Schistosoma mansoni] nucleolar protein c7c, putative [Schistosoma mansoni] (e-131/cov=53%/id=100%)	GTGGACGAAATGCAATATGGTTTGATGAATCATTAAAATATGGTTGTAGTGAACCAACAG
Q2_P18486	C800704.1	2.58975	up	0.559004	0.968337	-0.346839	3.56031	2.74697	1.49756	Smp_071630	Sense	rab-2,4,14, putative	-	gi|256084269 rab-2414 [Schistosoma mansoni] rab-2,4,14, putative [Schistosoma mansoni] (e-119/cov=34%/id=100%)	CCCTCCTCTAAATAAACAAATATCTTACTAGGAAATTCAGTAGGCGGAAATTAATTGTCG
Q2_P08585	C902007.1	2.58975	up	1.02237	1.23808	-0.0231818	1.52372	0.879138	0.928024	Smp_127480	Sense	hypothetical protein	-	gi|256072280 hypothetical protein [Schistosoma mansoni] expressed protein [Schistosoma mansoni] (8e-87/cov=100%/id=87%)	TCATTCTCCAGCTCGAGTTGTACAACTGATTGCATTTTAAGGATGGGCCAGTTTAAAAAG
Q2_P32456	C908958.1	2.58975	up	0.972202	0.578938	0.687883	0.591372	2.72508	1.11109	Smp_167810	Sense	family C50 non-peptidase homologue (C50 family)	Sjp 0089510|ko:K02365 separase [EC3.4.22.49], putative	gi|256086669 family C50 non-peptidase homologue (C50 family) [Schistosoma mansoni] family C50 non-peptidase homologue (C50 family) [Schistosoma mansoni] (e-105/cov=99%/id=99%)	ATGATGCGAAACCACGTGAAACTTTAGGACAGTCCATTTTTAACGCAACATCTGCTTGTA
Q2_P28822	C902739.1	2.58975	up	0.13813	0.109137	1.09619	2.34834	2.58144	1.25465	Smp_121390	Antisense	hypothetical protein	-	gi|157743318 prostasin-like [Danio rerio] Zgc:101788 protein [Danio rerio] (0.48/cov=51%/id=36%)	TGTCCCACGTGGTACGTATCCATGGGCAGCATCAATTCAAGCTAAACGACATACATCATG
Q2_P34391	C912557.1	2.58975	up	1.02751	1.14692	-0.0435353	0.891949	2.19093	1.04275	Smp_140580	Sense	pyruvate dehydrogenase, putative	-	gi|256077128 pyruvate dehydrogenase [Schistosoma mansoni] pyruvate dehydrogenase, putative [Schistosoma mansoni] (6e-31/cov=40%/id=98%)	CAAGTGACAGTAAGTGATCGAATGACATATGAAGTTGAATCAGAACGTAATGCTTGTGTA
Q2_P22410	C806192.1	2.58975	up	1.38237	1.17123	-0.448447	1.6599	1.70646	1.0943	Smp_146800	Sense	atlastin, putative	-	gi|256079257 atlastin [Schistosoma mansoni] atlastin, putative [Schistosoma mansoni] (0.0/cov=96%/id=96%)	TTACGAAAGTGATACTCTTCCAGAACCACGTTCTATGTTGGAAGCAACTGCCGAGGCAAA
Q2_P40147	JAP00441.S	2.58975	up	0.0383473	-0.0687893	1.66119	2.58465	2.19317	1.28171	gi|56753513	Sense	-	-	gi|56753513 SJCHGC02350 protein [Schistosoma japonicum] (7e-18/cov=27%/id=100%)	TTGTTGATGATAAACATTTGGATGCTTTGGCGTGTTTCAGTCATACAGCATTTAGTTCAA
Q2_P07091	C812389.1	2.58975	up	0.50284	0.464299	0.519981	1.533	1.65804	0.935633	Smp_169010	Sense	adenylate cyclase, putative	-	gi|256052709 adenylate cyclase [Schistosoma mansoni] adenylate cyclase, putative [Schistosoma mansoni] (6e-74/cov=71%/id=89%)	CCGTACTGACGTTTCCAGGAACAGTATTCATCATTGTTGTCATAATAATGTTAATAACAC
Q2_P22622	C806492.1	2.58975	up	0.462596	0.389603	0.0399789	3.93025	3.19401	1.60329	Smp_014280	Sense	beta-1,3 galactosyltransferase	-	gi|256073158 beta-13-galactosyltransferase brn [Schistosoma mansoni] beta-1,3-galactosyltransferase brn, putative [Schistosoma mansoni] (e-178/cov=76%/id=100%)	GTTGGTCTGAGGTATATCAAATTGCTTCCTTTTGAAGATGTTGTAATTGGCCTTGTATTA
Q2_P03809	C807195.1	2.58975	up	1.04289	1.08387	0.230331	1.13082	0.599556	0.817493	Sjc_0018490	Sense	-	Sjp 0018490|WD repeat-containing protein 36, putative	gi|76156366 SJCHGC04807 protein [Schistosoma japonicum] (e-164/cov=94%/id=79%)	CAACTTGACTTACCATCAACCTCTTTGTTAGTCAGATTTCATGCTGATAGTGATGTTCTA
Q2_P32285	C908631.1	2.58975	up	0.736105	1.60361	-0.0281369	1.34758	1.0986	0.951554	Smp_150080	Sense	transducin-like enhancer protein 1	-	No hits	AGCAAGTCGACATACATCTTCACATCAATATGCACATTACTCTGTTGATGTGATCATTCA
Q2_P02183	C804527.1	2.58975	up	0.642275	1.31584	0.00479626	1.09915	2.69043	1.1505	gi|21450009	Antisense	-	-	gi|21450009 hypothetical protein LadioMp23 [Laminaria digitata] hypothetical protein [Laminaria digitata] (0.26/cov=25%/id=38%)	CGACTACTACTCCTTCTTCAATGATAGTAATTACCTATTTTCTGGATTGTAAAGTCCTTC
Q2_P37645	C918754.1	2.58975	up	0.204953	0.639079	0.446773	2.7515	2.03479	1.21542	Smp_165750	Sense	cysteine dioxygenase, putative	-	gi|256086001 cysteine dioxygenase [Schistosoma mansoni] cysteine dioxygenase, putative [Schistosoma mansoni] (1e-30/cov=49%/id=95%)	CTTGTACTGTCCACCTTATACAGAATCTATGAATTTTGAAGAGTCTACTTCAAGGACAAA
Q2_P23534	C807717.1	2.58975	up	0.676754	0.481786	0.677524	0.719067	0.722701	0.655567	Smp_009650.x	Sense	mitochondrial processing peptidase beta-subunit (M16 family)	Sjp 0204880|ko:K01412 mitochondrial processing peptidase [EC3.4.24.64], putative	gi|256072211 mitochondrial processing peptidase beta-subunit (M16 family) [Schistosoma mansoni] mitochondrial processing peptidase beta-subunit (M16 family) [Schistosoma mansoni] (0.0/cov=86%/id=99%)	CCATGCTTGATTACAATCGTATTCGGGATAAAACTTGGTGGCTTCTTCTATAGAAAAATT
Q2_P36123	C915930.1	2.58975	up	0.404475	0.498132	2.2206	1.18155	0.739951	1.00894	Smp_067930	Sense	28 kDa heat- and acid-stable phosphoprotein (PDGF-associated protein) (PAP) (PDGFA-associated protein 1) (PAP1), putative	-	gi|256083556 phosphoprotein [Schistosoma mansoni] 28 kDa heat-and acid-stable phosphoprotein (PDGF-associated protein) (PAP) (PDGFA-associated protein 1) (PAP1), putative [Schistosoma mansoni] (8e-22/cov=65%/id=70%)	TGAAGACGATGAGGAAGACACAAGTGAACGTCATAAGGGTGTTAGTCATTTAATTGAAGT
Q2_P23111	C807147.1	2.58975	up	1.24417	0.903768	0.101267	1.58507	0.71453	0.909761	Smp_174940	Sense	hypothetical protein	-	gi|257216472 putative Transmembrane protein 57 [Schistosoma japonicum] (e-121/cov=89%/id=59%)	GTGTAATTCCTGTGCGTAGTTTTGTGGGATCAAATAATCCTAATAGCGTATTTAGCAATT
Q2_P27141	C813114.1	2.58975	up	0.505031	0.347119	2.33386	0.749092	1.27997	1.04301	Smp_175570	Sense	hypothetical protein	Sjp 0068650|ko:K06990 mediator of cell motility 1, putative	gi|256089017 hypothetical protein [Schistosoma mansoni] conserved hypothetical protein [Schistosoma mansoni] (4e-76/cov=80%/id=91%)	AGGGGAGTTTGTTAGTCTACCTTTGGACAGAGACGAGGAAGAGCATTCCATAGAGATGCA
Q2_P36037	C915826.1	2.58975	up	0.0361522	-0.0334017	2.54276	1.80401	1.87678	1.24526	Smp_058850	Sense	hypothetical protein	-	gi|256081838 hypothetical protein [Schistosoma mansoni] expressed protein [Schistosoma mansoni] (8e-68/cov=80%/id=82%)	TTCCCTGTCACGCCGTCTAGTGGCCTTCGTCTTGGTTTATCGCGTACAAAGCGATTACGA
Q2_P21907	C805533.1	2.58975	up	0.349848	0.5455	3.69556	0.935214	1.19939	1.3451	Smp_006560	Sense	hypothetical protein	-	gi|256071610 hypothetical protein [Schistosoma mansoni] expressed protein [Schistosoma mansoni] (1e-98/cov=82%/id=100%)	GGACGGAGTGGTCTACAATGCGTAATAAGTAAACAGTAACAAATTTAATGCATCTGTATT
Q2_P01838	C803961.1	2.58975	up	1.52472	1.37398	-0.0884546	0.670173	1.37804	0.971691	Smp_192420	Sense	adam, putative	-	gi|256069479 adam [Schistosoma mansoni] adam, putative [Schistosoma mansoni] (e-125/cov=97%/id=87%)	TCCATGTAACAGTAGAAATCCTAATAATTTTGAACCAGCTGGTGCCAACTCAAACGACTC
Q2_P21691	C805238.1	2.58975	up	1.19541	1.61266	1.46203	0.0591772	0.487138	0.963283	Smp_035310	Sense	SFRS11 protein , putative	-	gi|256092928 SFRS11 protein [Schistosoma mansoni] SFRS11 protein , putative [Schistosoma mansoni] (2e-97/cov=21%/id=99%)	GCTATGGACACAGAGGCATAATTTATCCATTGTATACCTTAATTTCGCTAACCAATGTAT
Q2_P01155	C802697.1	2.58975	up	0.611408	0.330287	0.0924053	3.41408	2.72279	1.43419	Smp_045940	Sense	procollagen-lysine,2-oxoglutarate 5-dioxygenase, putative	Sjp 0301600|RNA polymerase II-associated factor 1 homolog, putative	gi|226479828 Putative DNA helicase INO80 [Schistosoma japonicum] (4e-48/cov=97%/id=70%)	ATGCTGATGAAGAAACAATGAACATTGGAAGAGAGGCCAATCGTAAGACTAATTATAACG
Q2_P08263	C901496.1	2.58975	up	0.857715	1.04124	-0.0294901	1.79276	1.12781	0.958008	Smp_131650	Sense	hypothetical protein	Sjp 0052560|ko:K09613 COP9 signalosome complex subunit 5, putative	gi|256073774 hypothetical protein [Schistosoma mansoni] expressed protein [Schistosoma mansoni] (e-101/cov=91%/id=98%)	CGTTTTCAATTAAGAAATCTTACTGAAGGTGTTGATCTATCTATGCAGGGTGGTCAAAAT
Q2_P17521	C919790.1	2.58975	up	0.598677	0.921792	0.531483	0.618698	0.743185	0.682767	Smp_094140	Sense	DNA replication licensing factor MCM6, putative	Sjp 0022840|ko:K02542 minichromosome maintenance protein 6, putative	gi|256053084 DNA replication licensing factor MCM6 [Schistosoma mansoni] DNA replication licensing factor MCM6, putative [Schistosoma mansoni] (2e-30/cov=37%/id=100%)	CCTTACATTGTCGTGCATCCTAACTATGTGGAGTAATTTAGAACTTTTTCAAAAAGGTGT
Q2_P06200	C810998.1	2.58975	up	0.883482	0.605248	0.427524	0.896706	0.717951	0.706182	Smp_055200.x	Sense	dolichyl-diphosphooligosaccharide-proteinglycos yl transferase-related	Sjp 0303500|Magnesium transporter protein 1 precursor, putative	gi|256081060 dolichyl-diphosphooligosaccharide-proteinglycos yl transferase-related [Schistosoma mansoni] dolichyl-diphosphooligosaccharide-proteinglycos yl transferase-related [Schistosoma mansoni] (0.0/cov=80%/id=99%)	AATATCTATCCACTTTATACTATCAGTCTTTCGAAGGAAATATCACGGCTATCCATATGG
Q2_P37571	C918601.1	2.58975	up	0.287853	0.158086	1.30286	1.5804	1.6028	0.9864	Sjc_0203760	Sense	-	Sjp 0203760|Zinc finger and BTB domain-containing protein 48, putative	gi|226473982 Zinc finger and BTB domain-containing protein [Schistosoma japonicum] (e-103/cov=89%/id=83%)	AGGTCTCAAGCCTTTCGGATGTGAAGTATGCCAGCGAAACTTCTCTCAGAAATCCAGCCT
Q2_P20252	C803199.1	2.58975	up	0.427703	0.173881	0.941707	1.49124	2.58112	1.12313	Smp_148930	Sense	structure specific recognition protein, putative	Sjp 0035580|ko:K09272 structure-specific recognition protein 1, putative	gi|256080078 structure specific recognition protein [Schistosoma mansoni] structure specific recognition protein, putative [Schistosoma mansoni] (e-143/cov=96%/id=98%)	AGTTATAAAGCGTCTGTTGGTTTGTTGTATCCATTAGAGAGAGGATTTACATTCGTGCCC
Q2_P06151	C810943.1	2.58975	up	0.864729	1.08991	-0.0882042	1.15939	2.58504	1.12217	Smp_061250	Sense	mitochondrial carrier protein, putative	Sjp 0200430|Solute carrier family 25 member 36, putative	gi|256082300 mitochondrial carrier protein [Schistosoma mansoni] mitochondrial carrier protein, putative [Schistosoma mansoni] (0.0/cov=80%/id=92%)	CGTGGTATGGCAACTCATTATATTCGTCAAGTACCTAATTCTTGTATTATGATTGGAACT
Q2_P02549	C805136.1	2.58975	up	1.25682	0.631345	0.125106	0.917561	2.53516	1.0932	Smp_044810	Sense	hypothetical protein	Sjp 0019740|Zinc finger CCCH domain-containing protein 14, putative	gi|256079051 hypothetical protein [Schistosoma mansoni] expressed protein [Schistosoma mansoni] (e-130/cov=99%/id=94%)	AGTTTATCTCGAAGTGAGGAAAATTTCGACTACAATTCGGGGAATGAATTTGACGATTTT
Q2_P02300	C804708.1	2.58975	up	1.02642	0.891182	-0.092663	1.37587	1.50515	0.941193	Smp_134070	Sense	inositol transporter	Sjp 0020360|Sodium/myo-inositol cotransporter, putative	gi|256074663 inositol transporter [Schistosoma mansoni] inositol transporter [Schistosoma mansoni] (2e-39/cov=32%/id=98%)	CGGTCTCATTTACGGACTAATCATTGGTTTTCTTCGAATGATTCTTACGTTTGTTTATAC
Q2_P21576	C805064.1	2.58975	up	1.24844	1.05893	0.495794	0.467336	0.66814	0.787728	gi|157115778	Sense	-	-	gi|157115778 ccr4-not transcription complex [Aedes aegypti] ccr4-not transcription complex [Aedes aegypti] (7e-41/cov=41%/id=62%)	TAATCCAGCTTATCGATTTTGGGAACATGAATTTGCACGATGTAATCCAGAAATTGAAGC
Q2_P24738	C809274.1	2.58975	up	0.240887	0.0894637	1.2649	1.84573	1.90679	1.06955	Smp_013930.x	Antisense	hypothetical protein	Sjp 0302310|Zinc transporter 6, putative	gi|56756517 SJCHGC09275 protein [Schistosoma japonicum] (e-156/cov=97%/id=87%)	AAGCGCTTCGAGAAGCCTCCACAGTTGATGGTGTTCTTGAGCTGCAAAATGAGCACATAT
Q2_P07090	C812388.1	2.58975	up	0.382195	0.253129	3.23161	1.19507	1.18018	1.24844	gi|226482326	Sense	-	-	gi|226482326 Ubiquinol-cytochrome-c reductase complex core protein 2, mitochondrial precursor [Schistosoma japonicum] Ubiquinol-cytochrome-c reductase complex core protein 2, mitochondrial precursor [Schistosoma japonicum] (e-112/cov=75%/id=74%)	TAAAACCGATTGAAGTAGTTGCTGGTTTGGATAAGGTTGACTTGAAATCTGTTAATGATG
Q2_P07418	C812894.1	2.58975	up	0.217077	0.765359	0.563038	1.52734	3.50111	1.31478	Smp_020800	Sense	cysteine and histidine-rich domain (chord)- containing, zinc binding protein, putative	-	gi|256074434 cysteine and histidine-rich domain (chord)-containing zinc binding protein [Schistosoma mansoni] cysteine and histidine-rich domain (chord)-containing, zinc binding protein, putative [Schistosoma mansoni] (0.0/cov=70%/id=95%)	CAACCGAATGCAAATTGTCGTTTTGATTGGTATCAATTTGGTGGTTGTGTTACATTAGAT
Q2_P09118	C902776.1	2.58975	up	0.9793	1.34338	0.499132	0.154036	1.72209	0.939587	gi|256092293	Sense	-	-	gi|256092293 hypothetical protein [Schistosoma mansoni] hypothetical protein [Schistosoma mansoni] (6e-20/cov=58%/id=100%)	TCCATCGCAAGTCAAAAATCACGCTGATGATCAAACTAGTGGTACTACTACACGCGGTTG
Q2_P02284	C804682.1	2.58975	up	0.275426	0.433051	0.339774	2.79622	2.7917	1.32723	Smp_126550	Sense	hypothetical protein	-	gi|256071929 hypothetical protein [Schistosoma mansoni] expressed protein [Schistosoma mansoni] (2e-77/cov=83%/id=95%)	CAGGATGGTATACTTGTAGCACATGATGGATCAGCTTTATTTCATCCATTTGATGATAGT
Q2_P21443	C804857.1	2.58975	up	0.973638	0.616041	-0.149594	1.99611	2.22471	1.13218	gi|256091850	Sense	-	-	gi|256091850 hypothetical protein [Schistosoma mansoni] expressed protein [Schistosoma mansoni] (1e-13/cov=54%/id=90%)	CTGAAATGAGTTTGTCGTCCGTACGGAAGGAATCTGGTTTGACTGGTGTTAGAAAGTTGT
Q2_P26193	C811612.1	2.58975	up	1.54199	1.63163	-0.128138	0.851553	0.995877	0.978581	Smp_153970	Sense	RILP-like protein	Sjp 0071010|RILP-like protein 1, putative	gi|256081900 dynactin 1 [Schistosoma mansoni] dynactin 1, putative [Schistosoma mansoni] (1e-70/cov=84%/id=92%)	AAAATACTTATTCGTTCATTACGTCAACAGCTTACTCAAAAACATGTTGATCTGGATGCG
Q2_P00817	C801953.1	2.58975	up	0.102902	0.230368	3.12601	1.43735	1.39051	1.25743	Smp_024060.x	Sense	hypothetical protein	-	gi|256075067 hypothetical protein [Schistosoma mansoni] expressed protein [Schistosoma mansoni] (1e-48/cov=68%/id=100%)	CGAATTTCATAAAGTACTTGAAGTATTTACTGTATTGGAAGGACCCTGCATATTCAAGGT
Q2_P07258	C812699.1	2.58975	up	0.48304	0.557547	1.76109	0.693701	0.880872	0.875249	Smp_099430	Sense	signal peptide peptidase, putative	-	No hits	CACAGTGTTAAGTATGTAACGTTTGTGCTACATGCTGAATGTTTGTTTTGTTTTCTGTGA
Q2_P23084	C807107.1	2.58975	up	0.93902	0.653301	-0.0170437	2.24143	1.46491	1.05632	Smp_146090	Sense	rab geranylgeranyl transferase alpha subunit, putative	-	gi|256078960 rab geranylgeranyl transferase alpha subunit [Schistosoma mansoni] rab geranylgeranyl transferase alpha subunit, putative [Schistosoma mansoni] (0.0/cov=98%/id=94%)	TCCAAAAGATTTGGTTGGGGAACTGAACATTGTTCGTGACCTGCTGTCATTTGAACCGAA
Q2_P38646	JAP09717.C	2.58975	up	0.678426	0.655918	0.00424635	2.42186	1.92043	1.13618	gi|76155699	Sense	-	-	gi|76155699 SJCHGC06718 protein [Schistosoma japonicum] (8e-59/cov=30%/id=89%)	TATCGCTCCGGAATGGGTTGATTATGATCGTGAAATTAAAAAATTGTGGAAACGTGTCTA
Q2_P05736	C810487.1	2.58975	up	-0.0112968	0.15005	2.56104	1.67593	1.56158	1.18746	Smp_016200.x	Sense	flotillin-1, putative	Sjp 0036600|ko:K07192 flotillin, putative	gi|256073530 flotillin-1 [Schistosoma mansoni] flotillin-1, putative [Schistosoma mansoni] (0.0/cov=83%/id=82%)	GATCTGTACAGGTGAAGGTGATATTGGTGTTGCGAAATTAACTGGTGAATTATTTACAAT
Q2_P37131	C917781.1	2.58975	up	0.0989097	0.346697	0.798582	2.77909	2.09649	1.22395	Smp_045080	Sense	hypothetical protein	-	gi|256079110 hypothetical protein [Schistosoma mansoni] hypothetical protein [Schistosoma mansoni] (5e-44/cov=87%/id=100%)	GCATAACTGAGGATATGTCCTCGTATAAGACTTTATCTTCAGAGACTCCAGTGAAATGTG
Q2_P21465	C804888.1	2.58975	up	0.757894	0.855902	-0.197657	1.90268	2.54502	1.17277	Smp_024490	Sense	metal dependent hydrolase - related	Sjp 0212600|similar to UPF0160 protein C694.04c, putative	gi|256075166 metal dependent hydrolase-related [Schistosoma mansoni] metal dependent hydrolase-related [Schistosoma mansoni] (e-137/cov=99%/id=95%)	ACTGGCGTTCACTGCAAGATGATCAATTGTGTGCAATGACGGGAATATCAGGTTGCATTT
Q2_P02499	C805053.1	2.58975	up	0.530017	0.916761	0.585614	1.2282	0.534823	0.759083	C805053.1	Antisense	-	-	No hits	GATGTTTTCTTCTCAACAAATTAACCGACTACCTAGTCCTTGTCCCTGAATTATTTTACT
Q2_P40627	JAP01431.C	2.58975	up	0.075852	1.19376	0.648209	1.22655	1.17351	0.863576	Sjc_0057160	Sense	-	Sjp 0057160|similar to U2 small nuclear ribonucleoprotein auxiliary factor 35 kDa subunit-related protein 1, putative	gi|76155503 SJCHGC06763 protein [Schistosoma japonicum] (9e-17/cov=45%/id=44%)	ATCAGCATCATCGTGATAGACGTGAAGTGCGAAGACAATCTTCTACCTCGATCTCTTCAC
Q2_P01749	C803784.1	2.58975	up	1.04503	1.47595	-0.0609064	1.67409	0.692821	0.965398	gi|156354210	Sense	-	-	gi|156354210 predicted protein [Nematostella vectensis] predicted protein [Nematostella vectensis] (9e-71/cov=81%/id=73%)	CTCCAGAGTTGTTTAGATTTTCTGCGTTATGTGTATGGTGTACATGGTTTTTCATTTGAA
Q2_P38143	C920306.1	2.58975	up	1.76197	2.39288	2.8553	-0.763844	0.655427	1.38035	Smp_032990	Antisense	Calmodulin-4 (Calcium-binding protein Dd112), putative	-	No hits	GACACTGTGCGTTTTTCATCACAATACAAGCGGTTTCAATGTGCATGTAAAATAAAAATG
Q2_P38323	C921197.1	2.58975	up	0.117482	0.184918	0.97809	3.76749	2.03953	1.4175	Smp_151700	Sense	hypothetical protein	Sjp 0124020|ko:K09008 Protein of unknown function DUF498, putative	gi|256081120 hypothetical protein [Schistosoma mansoni] conserved hypothetical protein [Schistosoma mansoni] (1e-15/cov=30%/id=100%)	AAGTTAATTACATACCGAGATGCAAAACTTTGGCCAAATGGTAGTCGTGCATGGGATTGG
Q2_P20802	C803985.1	2.58975	up	1.92571	1.53651	0.120285	0.14863	1.52505	1.05124	Smp_063110.x	Sense	zinc finger protein, putative	Sjp 0211040|Zinc finger MYM-type protein 4, putative	gi|256082675 zinc finger protein [Schistosoma mansoni] zinc finger protein, putative [Schistosoma mansoni] (1e-96/cov=82%/id=100%)	ATAATACCTTCAGGCACACCATCCAACAACATTGTTTCAGGCGGTGTTGGTGCAATAGGC
Q2_P39359	JAP02458.C	2.58975	up	0.908637	1.43079	0.035269	1.05906	0.901124	0.866976	Sjc_0043620	Sense	-	Sjp 0043620|Ankyrin repeat and FYVE domain-containing protein 1, putative	gi|76153208 SJCHGC08840 protein [Schistosoma japonicum] (e-115/cov=99%/id=100%)	GAACGTGATCAATTCGAAGTTGTAAAATTCTTGGTCGAACATGATGCTGATATTAATGAG
Q2_P08261	C901493.1	2.58975	up	0.908591	1.01326	0.532747	0.498428	0.621082	0.714822	gi|256073187	Sense	-	-	gi|256073187 enhancer of polycomb [Schistosoma mansoni] enhancer of polycomb, putative [Schistosoma mansoni] (9e-27/cov=48%/id=81%)	GTGGGTCTAGGGATTCGAAAGTTCCTGGTCCTCAGCTACATGTTACGAATGGAGTAAGCC
Q2_P13083	C909851.1	2.58975	up	2.29093	2.41749	0.0365559	1.07773	0.172869	1.19911	gi|256090244	Sense	-	-	gi|256090244 nuclear pore complex protein nup93 (nucleoporin nup93) (dead eye protein) [Schistosoma mansoni] nuclear pore complex protein nup93 (nucleoporin nup93) (dead eye protein), putative [Schistosoma mansoni] (3e-26/cov=59%/id=82%)	CCATTCTTGGCCAATGTGACCTTACTGAAAATCATTCGGACATTATTTCAAATATAGATG
Q2_P22186	C805896.1	2.58975	up	0.614959	0.561877	-0.0435277	2.28475	3.21851	1.32731	Smp_070190	Sense	GCN5, putative	-	gi|256084010 gcn5proteinral control of amino-acid synthesis 5-like 2 gcnl2 [Schistosoma mansoni] gcn5proteinral control of amino-acid synthesis 5-like 2, gcnl2 [Schistosoma mansoni] (1e-25/cov=36%/id=88%)	CTGGCCCTTTTCAAAAACCTGTTACATTAGATGAAGCTCCAGATTACTATGATATTATTG
Q2_P19217	C801889.1	2.58975	up	0.178795	0.349002	1.43892	1.17516	1.45667	0.919708	Smp_028170.x	Sense	hypothetical protein	-	gi|256075921 hypothetical protein [Schistosoma mansoni] expressed protein [Schistosoma mansoni] (8e-96/cov=53%/id=100%)	CTCTGTGTCCAAGATGTTCACCCATTATCATAACTATTCTCACGTAATCATAAACTAACA
Q2_P23757	C808013.1	2.58975	up	0.73237	0.86361	-0.501192	3.51724	2.72239	1.46688	Smp_022540.x	Sense	hypothetical protein	-	gi|256074746 hypothetical protein [Schistosoma mansoni] expressed protein [Schistosoma mansoni] (6e-60/cov=42%/id=100%)	TTTTACAGGGTCCAGCTACACATGGAACGTTTGGTACTCCTCAAAGTCTACGTCTGTCGT
Q2_P18361	C800545.1	2.58975	up	0.596913	0.39837	-0.0578992	2.83599	3.44732	1.44414	Smp_181470	Sense	recs1 protein (responsive to centrifugal force and shear stressprotein 1 protein), putative	Sjp 0204690|ko:K06890 NMDA receptor glutamate-binding chain, putative	gi|256090830 recs1 protein (responsive to centrifugal force and shear stressprotein 1 protein) [Schistosoma mansoni] recs1 protein (responsive to centrifugal force and shear stressprotein 1 protein), putative [Schistosoma mansoni] (e-120/cov=93%/id=82%)	GTTGTCATGCTTACTGGGATTGCAATTATGATTGTATACTTTGTTTTGGGACCAAATAAG
Q2_P20649	C803778.1	2.58975	up	1.27564	1.04572	-0.0831952	1.67191	0.808178	0.94365	Sjc_0068480	Sense	-	Sjp 0068480|Sorting and assembly machinery component 50 homolog, putative	gi|226490234 Sorting and assembly machinery component 50 homolog [Schistosoma japonicum] (e-100/cov=84%/id=82%)	GATGCAGTGTGGCGAGAAACAGAAGTTAAGGATCCTACTGCACCGTTAGGCGTCCTCAAA
Q2_P23370	C807511.1	2.58975	up	0.206745	0.46899	1.17896	1.23298	1.13345	0.844227	Smp_104470.x	Sense	lysyl-tRNA synthetase, putative	Sjp 0010800|ko:K04567 lysyl-tRNA synthetase, class II, putative	gi|256090517 lysyl-tRNA synthetase [Schistosoma mansoni] lysyl-tRNA synthetase, putative [Schistosoma mansoni] (0.0/cov=99%/id=95%)	CAATACCAACTTCAAAAACACAAAGTTCTCCAGGTCAAGAAACTAGTGAAACGCCACCTT
Q2_P20531	C803599.1	2.58975	up	0.512029	0.942519	0.0516353	1.97612	1.5502	1.0065	Smp_009070	Sense	zinc finger protein, putative	Sjp 0089400|Zinc finger protein 182, putative	gi|256072100 zinc finger protein [Schistosoma mansoni] zinc finger protein, putative [Schistosoma mansoni] (e-175/cov=75%/id=95%)	GCCCCAATGGGACTTACTTAATAGAAGTCATGAAGACTCGTAATTCATAATGATTTAGAA
Q2_P19728	C802522.1	2.58975	up	0.275902	0.854314	-0.0909233	3.01597	2.76639	1.36433	Smp_043610	Sense	hypothetical protein	-	gi|256078839 hypothetical protein [Schistosoma mansoni] expressed protein [Schistosoma mansoni] (0.0/cov=85%/id=90%)	CCTTACTTATTTCTTTCTATGTTGAGTAGTGTATGTGTGTGAGTGTATACACAGGAAAAG
Q2_P35931	C915683.1	2.58975	up	0.858667	0.912213	-0.334479	2.29326	2.08464	1.16286	Smp_163780	Sense	WD-repeat protein, putative	-	No hits	CCTGCTTGTATGGATTAGAAGAAAGACGTGTTTTAACCTAGTTCTATAGTCTTACTACTT
Q2_P03337	C806490.1	2.58975	up	0.732149	0.713842	-0.0581289	1.99124	1.94804	1.06543	Smp_060940.x	Sense	protein kinase	Sjp 0005210|ko:K08860 eukaryotic translation initiation factor 2-alpha kinase, putative	gi|256052190 protein kinase [Schistosoma mansoni] protein kinase [Schistosoma mansoni] (e-165/cov=99%/id=91%)	TATTGACACGTAGACATACTGATCACGTGGGAACAGACCTATACATGAGTCCTGAACAAG
Q2_P36253	C916092.1	2.58975	up	0.928136	0.636608	0.0589874	1.6656	1.3235	0.922565	Smp_124440	Sense	glycerol kinase, putative	Sjp 0060360|ko:K00864 glycerol kinase [EC2.7.1.30], putative	gi|256071120 glycerol kinase [Schistosoma mansoni] glycerol kinase, putative [Schistosoma mansoni] (3e-20/cov=91%/id=98%)	AGGCACCGGGATGTTCTTAAATTTAATTTCTGGTTCTAGAGCTCTAGCCCTAATGAATGG
Q2_P41246	JAP08684.C	2.58975	up	0.709238	0.971071	-0.0486662	2.00416	1.35718	0.998596	gi|76154049	Sense	-	-	gi|76154049 SJCHGC02107 protein [Schistosoma japonicum] (1e-59/cov=30%/id=100%)	GTAATAGAACCTGCATATTTACGGATCCATATCATCAAGAAGAACCACTTTTGTCAAATC
Q2_P26468	C811997.1	2.58975	up	1.33941	1.50061	0.0924837	0.773119	0.738434	0.888811	Smp_099630	Sense	fragile X related 1, frx1	Sjp 0017160|Fragile X mental retardation syndrome-related protein 1, putative	gi|256089348 fragile X related 1 frx1 [Schistosoma mansoni] fragile X related 1, frx1 [Schistosoma mansoni] (0.0/cov=79%/id=95%)	GTTGCTTTTTTCTTCTTGGTGATATTCACTTCTTGTTTCAACCAGTCGTAATCTTAAACC
Q2_P24683	C809208.1	2.58975	up	0.433987	0.141025	0.901769	1.56883	1.84733	0.978588	Smp_145810.x	Sense	poly [ADP-ribose] polymerase, putative	Sjp 0069220|Poly [ADP-ribose] polymerase 2, putative	gi|256078862 poly [ADP-ribose] polymerase [Schistosoma mansoni] poly [ADP-ribose] polymerase, putative [Schistosoma mansoni] (e-106/cov=77%/id=97%)	GGCAGAGGTTTACAAATTGCTCCACCTGAAGCTCCATCTACTGGATATATGTTTGGAAAA
Q2_P18101	C800247.1	2.58975	up	0.690504	0.103392	0.525849	2.16838	1.8614	1.06991	Smp_028070.x	Sense	bicaudal D -like protein	Sjp 0029370|Protein bicaudal D homolog 2, putative	gi|256075893 bicaudal D-like protein [Schistosoma mansoni] bicaudal D-like protein [Schistosoma mansoni] (e-133/cov=96%/id=98%)	CGTGACCAGCGGCATAATTTACGCAAGGAACTTGACAGCAGAATTATATCGGATTCAATA
Q2_P38461	JAP04885.C	2.58975	up	0.101891	0.475668	2.13675	0.918412	1.47689	1.02192	gi|226466784	Sense	-	-	gi|226466784 hypothetical protein [Schistosoma japonicum] (3e-66/cov=37%/id=100%)	ACCATCAACATTAAGTTTTGCTACATGTGTACGTGATAAATGTGGTGCAGAATTATGGGG
Q2_P26991	C812768.1	2.58975	up	1.87342	2.26995	-0.0644883	0.0447886	1.78106	1.18095	Smp_159830	Sense	MEG-2 (ESP15) family	-	gi|256083865 hypothetical protein [Schistosoma mansoni] hypothetical protein [Schistosoma mansoni] (1e-41/cov=61%/id=96%)	CTGAAGTGATCTTCAACTTTCCTAATGTTAGAGAATAATGGTGTTTGTAATTGGTTCGTG
Q2_P35980	C915749.1	2.58975	up	-0.121165	-0.215562	1.92813	2.16896	3.30814	1.4137	Smp_148280	Sense	hypothetical protein	-	gi|256079836 hypothetical protein [Schistosoma mansoni] hypothetical protein [Schistosoma mansoni] (e-115/cov=74%/id=88%)	AGATTCCCATCCACTGGCTGCCTACAATTTAGCATGTCTTATTCTGGATTCTGAAGAGCC
Q2_P39951	JAP09523.C	2.58975	up	1.79841	2.18345	-0.0305965	1.06076	0.407827	1.08397	Sjc_0213510	Sense	-	Sjp 0213510|ko:K00517 CYP81D8 (cytochrome P450, family 81, subfamily D, polypeptide 8); oxygen binding [EC:1.14.-.-], putative	gi|76154819 SJCHGC03325 protein [Schistosoma japonicum] (e-170/cov=78%/id=100%)	CAGGTAATCAAGAAAGTCTAACACCTTTTGGAATTACACGAACACCACATAAATCTATGT
Q2_P25327	C810070.1	2.58975	up	0.395043	0.299785	1.10213	1.11983	1.17605	0.818568	Sjc_0212410	Sense	-	Sjp 0212410|ko:K09595 minor histocompatibility antigen H13, putative	gi|226484658 Signal peptide protease [Schistosoma japonicum] (e-161/cov=95%/id=77%)	GAAACTGAGAAGGAAAGTCAGGAGGCTGAAGTGTCGAACGACTCTAAGAAAAGTAAATAA
Q2_P18226	C800389.1	2.58975	up	0.727943	0.634512	0.00596843	1.87961	1.97685	1.04498	Smp_029700	Sense	Splicing factor, arginine/serine-rich 12 (Serine-arginine-rich-splicing regulatory protein 86) (SRrp86) (Splicing regulatory protein 508) (SRrp508), putative	Sjp 0011960|NF-kappa-B-activating protein, putative	gi|256076228 splicing regulatory protein [Schistosoma mansoni] Splicing factor, arginine/serine-rich 12 (Serine-arginine-rich-splicing regulatory protein 86) (SRrp86) (Splicing regulatory protein 508) (SRrp508), putative [Schistosoma mansoni] (1e-78/cov=5p: [Parsi	GCTACCTACTGCTGAACATTCCAGCCTAATTCCATTAGATTATGGTCGAGCATTACTACC
Q2_P01648	C803607.1	2.58975	up	0.366346	0.774618	-0.0150781	2.61172	2.46288	1.2401	Smp_031000.x	Sense	cullin, putative	Sjp 0300330|ko:K03869 cullin 3, putative	gi|256076504 cullin [Schistosoma mansoni] cullin, putative [Schistosoma mansoni] (0.0/cov=92%/id=96%)	TATCTTTCAAATTCTATCCTACCATTCCTTGCGTCTACTCTCTACAGTATATCATCCAAA
Q2_P38386	JAP01178.C	2.58975	up	-0.0963236	0.592261	1.5669	1.43258	1.31886	0.962856	Smp_058670	Sense	cerebral cell adhesion molecule related	Sjp 0092190|ko:K00473 procollagen-lysine,2-oxoglutarate 5-dioxygenase [EC1.14.11.4], putative	gi|76156078 SJCHGC08517 protein [Schistosoma japonicum] (5e-95/cov=78%/id=100%)	CCGCTGAACCATTATTAGTTGAACCACAAAGGTATACAGGTGAAAAACTTTATATATCTG
Q2_P26794	C812484.1	2.58975	up	0.809897	0.654058	-0.0266493	2.06581	1.66393	1.03341	Smp_127600	Sense	hypothetical protein	-	gi|256072328 hypothetical protein [Schistosoma mansoni] expressed protein [Schistosoma mansoni] (e-164/cov=90%/id=100%)	GGTGATGTAGCTTATTCCTTATTACGTGATTCTGGATTATACTGATTAGCTAAGGTCTAA
Q2_P09060	C902695.1	2.58975	up	0.8758	0.937979	-0.0600049	1.25293	1.53446	0.908232	Smp_049890	Antisense	WD-repeat protein, putative	-	No hits	TGAGGGCTTAACATAGTACCAGCCTATACAAGTTGATATGAGAGGTAGTAGACTTAAGTG
Q2_P16492	C917185.1	2.58975	up	0.964053	1.30246	0.279901	1.32383	0.384562	0.85096	Smp_180070	Sense	gem-associated protein 5 (gemin5), putative	-	gi|256090402 gem-associated protein 5 (gemin5) [Schistosoma mansoni] gem-associated protein 5 (gemin5), putative [Schistosoma mansoni] (3e-52/cov=99%/id=98%)	GATAAGTTAACTGTGTCAAAAGAAAATCCTGTCGTGGAGGTTGACTTGCTTGGTGAAAAG
Q2_P28114	C901712.1	2.58975	up	1.52121	1.47426	-0.13185	1.05132	0.807869	0.944564	Smp_161350	Sense	succinate semialdehyde dehydrogenase, putative	-	gi|256084381 succinate semialdehyde dehydrogenase [Schistosoma mansoni] succinate semialdehyde dehydrogenase, putative [Schistosoma mansoni] (4e-95/cov=91%/id=96%)	TGTTTTTGGTCTTTATATTCCATCACTAAGCTCTCATTCACGGCGTCAGCTAGTTGCTCA
Q2_P32291	C908639.1	2.58975	up	0.000193048	0.0224816	1.60177	1.96491	2.18462	1.15479	Smp_091390.x	Sense	hypothetical protein	Sjp 0041330|expressed protein	gi|256088006 hypothetical protein [Schistosoma mansoni] expressed protein [Schistosoma mansoni] (8e-46/cov=81%/id=84%)	CGTTTCACTCGTCTGACGAATTCAGGGACGGCTGTATACAATAAACGCAGGTATGGTCGT
Q2_P07383	C812858.1	2.58975	up	0.369153	0.407283	1.28093	0.712502	2.0883	0.971633	gi|256074121	Sense	-	-	gi|256074121 mRNA-capping enzyme [Schistosoma mansoni] mRNA-capping enzyme, putative [Schistosoma mansoni] (2e-17/cov=37%/id=73%)	CCACCTAACTTGTTTGTACGAATTGCATGATTATCAGTCTGTTCAGTACAGTATTTTCTT
Q2_P38899	JAP06629.S	2.58975	up	0.702	0.806013	0.0720469	1.28998	1.72876	0.919759	gi|256072328	Sense	-	-	gi|256072328 hypothetical protein [Schistosoma mansoni] expressed protein [Schistosoma mansoni] (0.002/cov=8%/id=100%)	TCTCTTATGGGTGGTGATGTAGCTTATTCCTTATTACGTGATTCTGGATTATACTGATTA
Q2_P24619	C809136.1	2.58975	up	0.787917	0.602176	0.0806354	1.52913	1.76253	0.952477	Smp_042670.x	Sense	hypothetical protein	-	gi|256078665 hypothetical protein [Schistosoma mansoni] expressed protein [Schistosoma mansoni] (e-152/cov=87%/id=96%)	CATGTCCGAAAAGCTATGGTTTCAATGCAGCTCGTTTAGCTATGCTACCTGATAAGGTTA
Q2_P27906	C901422.1	2.58975	up	0.204705	0.132424	1.07476	1.69663	2.54333	1.13037	Smp_013050	Sense	hypothetical protein	Sjp 0006790|IPR006571,TLDc,domain-containing	gi|256072907 hypothetical protein [Schistosoma mansoni] expressed protein [Schistosoma mansoni] (1e-31/cov=99%/id=100%)	ATCGTTTCCTACTAGAATTAGATGGGAAGCGAGTACGTCATTCCGATGAGATTGAACCAC
Q2_P02764	C805493.1	2.58975	up	0.544457	0.198163	0.617323	1.62372	3.23505	1.24374	Smp_127780	Sense	hypothetical protein	Sjp 0301060|IPR007087,Zinc finger, C2H2-type;IPR003604,Zinc finger, U1-type,domain-containing	gi|256072387 hypothetical protein [Schistosoma mansoni] hypothetical protein [Schistosoma mansoni] (0.0/cov=97%/id=97%)	TGTCTGCATCCGATTCGGTTTTTGCTGTATGGAAAACATGTCAATCCAGAGCTAGTAAAG
Q2_P01372	C803130.1	2.58975	up	0.615159	0.791708	1.17215	0.755296	0.367574	0.740378	Smp_161940	Sense	cytochrome oxidase biogenesis protein (oxa1 mitochondrial), putative	-	gi|256084614 cytochrome oxidase biogenesis protein (oxa1 mitochondrial) [Schistosoma mansoni] cytochrome oxidase biogenesis protein (oxa1 mitochondrial), putative [Schistosoma mansoni] (e-146/cov=77%/id=91%)	GCGGAGTTGGATTCAAGAGAACGAATAGATGCGAAAGCTTGGCAGAAATCTGGTCACAAG
Q2_P07313	C812777.1	2.58975	up	0.182402	0.737598	2.27965	0.888714	0.894383	0.99655	Smp_143880	Antisense	hypothetical protein	-	gi|256078125 hypothetical protein [Schistosoma mansoni] hypothetical protein [Schistosoma mansoni] (2e-32/cov=74%/id=90%)	TGTTTAAGGATGCTGGTGTCGACATCACCGCCGGTTGGCACATCACATACTGCGCCAAGA
Q2_P04403	C808213.1	2.58975	up	0.499235	0.327802	0.798675	1.18741	1.08237	0.779097	Smp_062120	Sense	serpin, putative	-	gi|256082483 serine protease inhibitors serpins [Schistosoma mansoni] serine protease inhibitors, serpins, putative [Schistosoma mansoni] (1e-98/cov=69%/id=68%)	GAATCACTGAGATGAAAAACACTGTCACTGGAGTTGTTTTTATTTATCTAAGTGCCTACT
Q2_P01282	C802958.1	2.58975	up	0.232562	0.218113	1.429	1.22982	1.54626	0.93115	gi|256069188	Sense	-	-	gi|256069188 hypothetical protein [Schistosoma mansoni] hypothetical protein [Schistosoma mansoni] (1e-42/cov=56%/id=98%)	GTACTGGTGAAAAAGTAGATGAAATATATGAAGCTACAGAAGATGCCTTCAGTCAAATGA
Q2_P08437	C901765.1	2.58975	up	0.604698	0.524277	0.269332	1.44509	2.09922	0.988524	gi|226468326	Sense	-	-	gi|226468326 Protein FAM125B [Schistosoma japonicum] (3e-38/cov=101%/id=72%)	AGAGATTGGTCTACTTAATTCAGATAGATCATCTGTTCAAGTAAAACCTCCCCCGTCAAT
Q2_P15671	C915386.1	2.58975	up	0.751804	0.523159	0.20144	1.51071	1.47612	0.892648	Smp_169530	Sense	smg-7 (suppressor with morphological effect on genitalia protein 7), putative	-	gi|256087255 smg-7 (suppressor with morphological effect on genitalia protein 7) [Schistosoma mansoni] smg-7 (suppressor with morphological effect on genitalia protein 7), putative [Schistosoma mansoni] (e-107/cov=94%/id=94%)	ATCTGTAAACAAAAACTCCTTGCTTAAACAAGCTACCAGTTCAGATGAACAGGAGATCAA
Q2_P35726	C915428.1	2.58975	up	0.197119	0.458756	1.49645	0.751809	2.81659	1.14414	Smp_174370	Sense	DNA-directed rna polymerase III 25 kD polypeptide, putative	Sjp 0212400|ko:K03022 DNA-directed RNA polymerase III subunit C25, putative	gi|256088619 DNA-directed rna polymerase III 25 kD polypeptide [Schistosoma mansoni] DNA-directed rna polymerase III 25 kD polypeptide, putative [Schistosoma mansoni] (e-112/cov=68%/id=100%)	CCATTAGAGTACGGTGATAGTAATCTAGACTCTTTAATTGAACTTAAAGCTCCCTATACA
Q2_P17237	C918643.1	2.58975	up	0.29589	0.42981	1.35577	0.840988	1.25062	0.834615	Smp_066900	Sense	innexin, putative	Sjp 0217790|Innexin unc-9, putative	gi|256083381 innexin [Schistosoma mansoni] innexin, putative [Schistosoma mansoni] (3e-94/cov=85%/id=85%)	CCTGACTCTCCTGATTGTACTGTAACAAAGCGTTTAGATGCTGTTTAGTTGAATAAATAA
Q2_P21852	C805451.1	2.58975	up	2.79967	1.08391	0.0346687	1.09393	0.63988	1.13041	Smp_124930	Sense	neuropilin (nrp) and tolloid (tll)-like	-	gi|256071337 neuropilin (nrp) and tolloid (tll)-like [Schistosoma mansoni] neuropilin (nrp) and tolloid (tll)-like [Schistosoma mansoni] (9e-56/cov=45%/id=84%)	CCGACAACCCATAGTCTTATCACAAGCACTACTAATATTAATAATACTATCTGCAAACCA
Q2_P12689	C909054.1	2.58975	up	0.0384699	0.978872	0.780516	0.985908	1.75553	0.907859	C909054.1	Antisense	-	-	No hits	ATATGAATGAATGTACTCACTCTTCTTTTTTCTTCTCCCAATCGTGTAACGTTTAGACGT
Q2_P00526	C801471.1	2.58975	up	0.259823	0.26069	3.12433	1.2593	1.11681	1.20419	Smp_103000.x	Sense	myosin regulatory light chain 2 smooth muscle, putative	Sjp 0069800|ko:K10351 myosin light chain 2/5/7/9, regulatory, putative	gi|29841153 SJCHGC06153 protein [Schistosoma japonicum] spaghetti squash [Schistosoma japonicum] spaghetti squash [Schistosoma japonicum] spaghetti squash [Schistosoma japonicum] spaghetti squash [Schistosoma japonicum] spaghetti squash [Schistosoma japonp: [Parsing package id...]	TACAATGGGGGATAGATGGTCTAATGAGAAAGTTGATGAATTATTCCATGGTGCACCGAT
Q2_P25168	C809868.1	2.58975	up	1.26607	1.02788	-0.0687075	3.35903	0.714569	1.25977	Smp_128740	Sense	sec24-related A, B	-	gi|256072734 sec24-related A B [Schistosoma mansoni] sec24-related A, B [Schistosoma mansoni] (6e-41/cov=27%/id=84%)	CATCGCTGTTTTTGGTGCCTTTATAGTTGAATAGTAGTGATAAATTAATCAGCTCATGCT
Q2_P25450	C810208.1	2.58975	up	1.51474	1.59211	-0.0377562	1.74675	0.291126	1.02139	C810208.1	Sense	-	-	No hits	GGAGATGAATCACACTGGTGGGTGGGATTGCATCCAGGTTAGTTTCACTAAATATTACAT
Q2_P02444	C804952.1	2.58975	up	0.438311	0.302319	0.286583	2.24996	3.4573	1.34689	Smp_191180	Sense	hypothetical protein	-	gi|256069049 hypothetical protein [Schistosoma mansoni] hypothetical protein [Schistosoma mansoni] (2e-24/cov=20%/id=92%)	CTCTCTCCATGTTCCGTTGGTTTTTCTTTGTTTTATATGTATCTTTCGCCGAAAATAGTA
Q2_P26594	C812190.1	2.58975	up	0.730199	0.55687	-0.0383674	2.69674	1.89201	1.16749	Smp_134480	Sense	hypothetical protein	Sjp 0212430|expressed protein	gi|256074844 hypothetical protein [Schistosoma mansoni] expressed protein [Schistosoma mansoni] (1e-85/cov=58%/id=78%)	GATGACGATGACATTTGGGATACTGACATAACCAGCAAACAAGATTCTGATAAAAACAAT
Q2_P24653	C809176.1	2.58975	up	0.124892	0.211022	3.18815	1.23213	1.4371	1.23866	Smp_104580.x	Sense	ribulose-phosphate 3-epimerase	Sjp 0015540|ko:K01783 ribulose-phosphate 3-epimerase [EC5.1.3.1], putative	gi|256090553 ribulose-phosphate 3-epimerase [Schistosoma mansoni] ribulose-phosphate 3-epimerase [Schistosoma mansoni] (e-126/cov=77%/id=97%)	ACTTGGATATTGAAGTTGATGGTGGTGTCACCCTGAAGAACGTTCGAGATTGCGTCGAAG
Q2_P05538	C810272.1	2.58975	up	0.40525	0.150813	1.02269	1.28355	1.84916	0.942293	Smp_033210	Sense	hypothetical protein	-	gi|256076935 hypothetical protein [Schistosoma mansoni] expressed protein [Schistosoma mansoni] (6e-59/cov=35%/id=100%)	CTGGAACCACTATTGGATCTGGTTTAGGATATTTAAAAAGTTTGCCAGAATGGCGGAAAC
Q2_P09472	C903299.1	2.58975	up	0.793888	0.592131	0.530332	0.527283	1.0323	0.695188	Smp_163540	Sense	hypothetical protein	-	gi|256085292 hypothetical protein [Schistosoma mansoni] expressed protein [Schistosoma mansoni] (9e-66/cov=74%/id=68%)	GTACGGACAAAATTAAAAAGTCTCATTCTAATTCTGTTTCACGCAAGTCTAGTGGAACAA
Q2_P17191	C918536.1	2.58975	up	0.341531	0.326023	0.19611	3.36983	2.7322	1.39314	Smp_164820	Sense	hypothetical protein	-	gi|256085664 hypothetical protein [Schistosoma mansoni] expressed protein [Schistosoma mansoni] (2e-32/cov=93%/id=97%)	TCAACATTCTGTCAAACGATCCTCACCATCACAACCCATAAAAGTTGTTAACCAATGGAA
Q2_P12636	C908968.1	2.58975	up	0.0968028	0.175299	0.901687	2.13735	2.67473	1.19717	Smp_068090	Sense	zinc phosphodiesterase, putative	-	gi|256083597 zinc phosphodiesterase [Schistosoma mansoni] zinc phosphodiesterase, putative [Schistosoma mansoni] (e-105/cov=100%/id=92%)	CAAATCACTTCTATAACTCTGGATACCCTTGTACATGAAGCTACTTTAGACGATAGTTTA
Q2_P21014	C804264.1	2.58975	up	0.537246	0.797705	0.0547955	1.69744	1.84299	0.986036	Smp_029850	Sense	3-5 exonuclease eri1, putative	Sjp 0017980|ko:K01175 three prime histone mRNA exonuclease 1 [EC:3.1.-.-], putative	gi|256076258 3'-5' exonuclease [Schistosoma mansoni] 3-5 exonuclease eri1, putative [Schistosoma mansoni] (e-123/cov=99%/id=99%)	GAGATGTGCCATTGTATGTGATTGTAGTGCAGATATGAGTAAATTTATGCGTATTCAATG
Q2_P22507	C806337.1	2.58975	up	0.696535	0.633828	-0.085612	2.50268	1.95948	1.14138	Smp_014050	Sense	f-box protein, putative	Sjp 0012270|ko:K10317 F-box protein 42, putative	gi|256073114 f-box protein [Schistosoma mansoni] f-box protein, putative [Schistosoma mansoni] (0.0/cov=99%/id=88%)	CTAGATCTTTATTCCGCACCACCTGAATGCTTAGGTTTTTCATGTGCTTTTGGTCATGGT
Q2_P07501	C812983.1	2.58975	up	0.517117	0.47336	2.29481	0.919971	0.694892	0.980031	Smp_135440	Antisense	hypothetical protein	-	No hits	CACCCATAAGATTTATGATTGCAATTATTTGCGTTCTTGCATTCGCTGTACAATGCATAT
Q2_P16958	C918056.1	2.58975	up	0.0397258	0.0891867	2.26631	1.31353	1.90116	1.12198	Smp_028060	Sense	hypothetical protein	-	gi|256075889 hypothetical protein [Schistosoma mansoni] expressed protein [Schistosoma mansoni] (2e-27/cov=92%/id=85%)	TGAAAAAGGCAGCTGATAAGGTACATAAACTCAAACGGAAACGAGCTAAAAATTGGAGGA
Q2_P27337	C813396.1	2.58975	up	0.46367	0.535705	1.7398	0.508315	1.10853	0.871206	C813396.1	Sense	-	-	No hits	CTGACCGCTTAAGTCCCTTTGGGAGAATGATGACGCAGTTAATATTCATTCATGGATGAT
Q2_P06937	C812128.1	2.58975	up	0.0680093	0.314153	2.68688	1.20298	1.35035	1.12448	Smp_166530.x	Sense	phosphatidylcholine-sterol acyltransferase (lecithin-cholesterol acyltransferase)/ Phospholipase A	Sjp 0079060|ko:K06129 lysophospholipase III, putative	gi|256086228 phospholipase A [Schistosoma mansoni] phosphatidylcholine-sterol acyltransferase (lecithin-cholesterol acyltransferase)/ Phospholipase A [Schistosoma mansoni] (0.0/cov=85%/id=91%)	CATTACGTATTACCTGGAGCTGAGCATGTTCGTATTCTTAGTGATATAAGACATATTAAC
Q2_P35918	C915666.1	2.58975	up	0.152253	0.305552	1.74928	0.873852	2.03104	1.0224	Smp_170920	Sense	stromal cell-derived factor 2 precursor -like protein	Sjp 0002550|Stromal cell-derived factor 2 precursor, putative	gi|256087619 stromal cell-derived factor 2 precursor-like protein [Schistosoma mansoni] stromal cell-derived factor 2 precursor-like protein [Schistosoma mansoni] (e-115/cov=97%/id=97%)	TGATGGTGTCTATTGGAAACAATCGTCAAACATTCGTTTAAAGCATATTTCCACAGAAGG
Q2_P05594	C810331.1	2.58975	up	0.502383	0.438885	2.28702	0.719448	0.935851	0.976717	Smp_096010	Sense	DNAj homolog subfamily A member, putative	-	gi|256088750 DNAj homolog subfamily A member [Schistosoma mansoni] DNAj homolog subfamily A member, putative [Schistosoma mansoni] (2e-29/cov=41%/id=98%)	GATCCAAATGAACCTCAAGAAGAATCAAAGTCTCAAGAAATTGATTCAGATACTGTAGTG
Q2_P04990	C809080.1	2.58975	up	0.301174	0.0658248	1.12335	1.47186	2.41141	1.07472	Smp_144840	Sense	thioredoxin-like protein, putative	-	gi|257205740 Thioredoxin domain-containing protein 4 precursor [Schistosoma japonicum] (0.0/cov=63%/id=76%)	GAAAGAGGGAGAACGTTCGTCTATCAGTTGTTTATCTCTGTTCTATTTGAATCTACTTTA
Q2_P06138	C810928.1	2.58975	up	0.649273	0.467551	1.10433	1.0776	0.435549	0.746859	Smp_132100	Antisense	hypothetical protein	-	gi|226487398 WD repeat protein 53 [Schistosoma japonicum] (e-168/cov=62%/id=75%)	GCACTTTTGATTCCTCTTCAATATTGGCTCAGTAAGACTATGTTTACTGGCTTAATAGTT
Q2_P10933	C905508.1	2.58975	up	0.135648	-0.0260077	2.28246	1.53396	1.59909	1.10503	Smp_046290	Sense	marvel-containing potential lipid raft- associated protein, putative	-	No hits	TCTTGTTTCCACTTCTTTGTTTTTTGATGGTACAGCCAACCGTAGTCAAATTCTTGCTCG
Q2_P14379	C912341.1	2.58975	up	1.83603	0.679204	-0.0226955	1.21422	0.971856	0.935723	Smp_127070	Sense	origin recognition complex subunit, putative	-	gi|256072131 origin recognition complex subunit [Schistosoma mansoni] origin recognition complex subunit, putative [Schistosoma mansoni] (2e-78/cov=95%/id=98%)	TTATCAGAAGGTAGAAAATGTTTGAATAGTTTAGCTGACTCAACCCTGTCTTGGTATACA
Q2_P10366	C904578.1	2.58975	up	0.990193	0.801548	-0.0306593	1.91249	1.02529	0.939772	C904578.1	Antisense	-	-	No hits	CTATCTTACATCTGGCATCCAGTGTTTTGATCAACCAAGTTAACTGATTCATGTAATGCG
Q2_P23174	C807222.1	2.58975	up	0.878467	1.36705	-0.428397	1.43386	2.10599	1.0714	Smp_019340.x	Sense	transmembrane 4 superfamily member, putative	-	gi|256074135 transmembrane 4 superfamily member [Schistosoma mansoni] transmembrane 4 superfamily member, putative [Schistosoma mansoni] (4e-68/cov=49%/id=82%)	AGTTTTGCAAATTCATCCTGTATTCTAGTTTGAGTGTTGTGGAGTGGAAAATCAGTCAGA
Q2_P05184	C809522.1	2.58975	up	0.306307	0.372308	2.29288	0.848765	1.16928	0.997907	Smp_042080.x	Sense	hypothetical protein	-	gi|256078542 hypothetical protein [Schistosoma mansoni] expressed protein [Schistosoma mansoni] (e-122/cov=77%/id=100%)	GTCAATCAACAAATGTCGGATTTATTGAATACCGGTCAAAATGAACTCAGTCTGTTAGAT
Q2_P25078	C809738.1	2.58975	up	0.139333	-0.222136	1.20505	2.88442	2.48757	1.29885	gi|256076879	Sense	-	-	gi|256076879 Calmodulin-3 (CaM-3) [Schistosoma mansoni] Calmodulin-3 (CaM-3), putative [Schistosoma mansoni] (3e-33/cov=18%/id=97%)	GTCGTGCAACTGTATTGGCTGGTGAATTAGATGAATTACGTATAGCATTAGATCAAGCTG
Q2_P07348	C812820.1	2.58975	up	0.20075	0.560007	-0.0347145	3.20946	3.34259	1.45562	Smp_095580	Sense	1-acylglycerol-3-phosphate acyltransferase, putative	-	gi|256088668 1-acylglycerol-3-phosphate acyltransferase [Schistosoma mansoni] 1-acylglycerol-3-phosphate acyltransferase, putative [Schistosoma mansoni] (3e-32/cov=24%/id=98%)	CCACCGTTTGTTTACTGTCATCCTCAGTCAGTATTAATCATTTTAATGCATTTTCATCCT
Q2_P10760	C905161.1	2.58975	up	0.793754	0.342571	0.46592	1.04426	1.1374	0.756783	Smp_073390	Sense	hypothetical protein	-	gi|256084595 hypothetical protein [Schistosoma mansoni] expressed protein [Schistosoma mansoni] (5e-56/cov=75%/id=78%)	CTTCTGAGGAAGAAAAATAATTGAGAACAATTCAGTGCTTGCTTTGCTTGTGTTCAGTTA
Q2_P22143	C805842.1	2.58975	up	-0.0785705	0.282145	2.21341	1.13375	1.95376	1.1009	Smp_119980	Sense	hypothetical protein	Sjp 0032930|Translocation protein SEC62, putative	gi|256056740 hypothetical protein [Schistosoma mansoni] expressed protein [Schistosoma mansoni] (e-155/cov=52%/id=88%)	GAGTAGTAGCAATACTAGTACTGCTACTGGTAGTGATGCTAATATTGTCCAATTATTATG
Q2_P07623	C813149.1	2.58975	up	0.694029	0.372825	1.24471	0.621537	0.770611	0.740743	Smp_013930.x	Sense	hypothetical protein	Sjp 0020040|SAP30-binding protein, putative	gi|256073087 hypothetical protein [Schistosoma mansoni] expressed protein [Schistosoma mansoni] (0.0/cov=86%/id=94%)	CATCCTCAGAATCTGTTAAGTTATCTGTTCCTCCCATTGGAAATTTGATCAAACGAAATT
Q2_P22594	C806459.1	2.58975	up	0.589218	0.891245	2.74399	0.297459	0.871713	1.07872	Smp_039740	Sense	Pre-mRNA-processing ATP-dependent RNA helicase prp5, putative	Sjp 0215130|expressed protein	gi|256078109 Pre-mRNA-processing ATP-dependent RNA helicase prp5 [Schistosoma mansoni] Pre-mRNA-processing ATP-dependent RNA helicase prp5, putative [Schistosoma mansoni] (2e-38/cov=83%/id=48%)	AATTGGACAAAATACTTGAAGAGAATAATCGTAAACTCATGGAAGCTAGGCGTAGAGAGG
Q2_P19248	C801927.1	2.58975	up	0.718067	0.777203	-0.0159572	1.36272	2.06525	0.981457	Smp_123600	Sense	putative RNA-binding protein	Sjp 0032560|Putative RNA-binding protein 15, putative	gi|256070816 RNA-binding protein [Schistosoma mansoni] putative RNA-binding protein [Schistosoma mansoni] (0.0/cov=99%/id=99%)	GAGCAAACTAATAAGTATCTGCACAAGGAATCTAAACTGAATAATCAGTCGAACACTGAA
Q2_P19761	C802564.1	2.58975	up	1.49816	0.889927	0.180491	1.42893	0.411828	0.881866	gi|242014328	Sense	-	-	gi|242014328 Glia maturation factor beta, putative [Pediculus humanus corporis] Glia maturation factor beta, putative [Pediculus humanus corporis] (4e-12/cov=20%/id=41%)	CTTAATCAACTTCATCTAGTACATCGTACCCGTTGTTATCGTTGTTTGACGCATGGTTTC
Q2_P19593	C802343.1	2.58975	up	1.30015	1.14387	-0.0248839	0.891323	0.90063	0.842217	Sjc_0212060	Sense	-	Sjp 0212060|expressed protein	gi|76155242 SJCHGC05446 protein [Schistosoma japonicum] (1e-80/cov=87%/id=88%)	GCACTACTACTGGATATCCGGGACGGACTGATGCATAAAATGAGCTGTTTCAAGCACGTG
Q2_P22328	C806082.1	2.58975	up	1.77948	0.970437	-0.0924779	1.08973	0.872353	0.923905	Smp_165550	Sense	Afg3-like protein 2 (M41 family)	-	gi|256085913 Afg3-like protein 2 (M41 family) [Schistosoma mansoni] Afg3-like protein 2 (M41 family) [Schistosoma mansoni] (4e-87/cov=91%/id=100%)	CAGTTGACACTTTTGAACGAAGTTTACGTGATATGGAGGCTCATATGGGTATAGATCCTA
Q2_P19644	C802405.1	2.58975	up	0.431028	0.663682	2.33775	0.681013	0.768487	0.976393	Smp_042590.x	Sense	NADH-ubiquinone oxidoreductase 1, chain, putative	Sjp 0063950|ko:K03941 NADH dehydrogenase (ubiquinone) Fe-S protein 8, putative	gi|256078647 NADH-ubiquinone oxidoreductase [Schistosoma mansoni] NADH-ubiquinone oxidoreductase 1, chain, putative [Schistosoma mansoni] (e-118/cov=72%/id=100%)	GTGGGAAGTCGAAATCTCAGAAAACCTAAAAGCAGATTATGTATATCGATGAAGTATTAC
Q2_P05108	C809359.1	2.58975	up	1.54076	1.80348	0.285051	0.968801	0.170009	0.95362	Smp_018790	Antisense	hypothetical protein	-	gi|256074022 hypothetical protein [Schistosoma mansoni] expressed protein [Schistosoma mansoni] (5e-15/cov=13%/id=97%)	CTGATCCAATTAGAACTATATCACCTGGATCACAAAGTGTTACTGAAATAAAACCAAGCA
Q2_P07122	C812437.1	2.58975	up	0.213315	0.294346	0.902884	1.53507	1.72388	0.933899	Smp_188460	Sense	kunitz-type protease inhibitor, putative	-	gi|195116533 GI17581 [Drosophila mojavensis] GI17581 [Drosophila mojavensis] (0.80/cov=21%/id=38%)	GTTAGGCTGATGGTACATCACTGTGTTGTTAATTGTTCAAGGACATTGATATTCTACTTA
Q2_P22483	C806300.1	2.58975	up	0.52596	0.485521	0.10796	2.68135	1.95967	1.15209	gi|256090285	Sense	-	-	gi|256090285 sad1/unc-84-like protein [Schistosoma mansoni] sad1/unc-84-like protein [Schistosoma mansoni] (1e-45/cov=50%/id=74%)	TTTAGAATCATCTGGAGGCTCTATTGTTGGCACACGTTGTACAAAAACATATACAGAAGG
Q2_P23697	C807937.1	2.58975	up	0.386502	0.387691	2.28723	0.961923	0.866324	0.977935	Smp_137870	Sense	steroidogenic acute regulatory protein, putative	-	gi|256076102 steroidogenic acute regulatory protein [Schistosoma mansoni] steroidogenic acute regulatory protein, putative [Schistosoma mansoni] (0.0/cov=99%/id=99%)	GCGTGTATATTTCGACCAATTCCTGATTGTCCAAATCAATGCAATTTAGTATGGTTCTTA
Q2_P19141	C801786.1	2.58975	up	0.481002	0.506027	-0.0336789	2.88683	2.44561	1.25716	Smp_163290	Sense	nuclear receptor co-repressor related (ncor)	-	gi|256085189 nuclear receptor co-repressor related (ncor) [Schistosoma mansoni] nuclear receptor co-repressor related (ncor) [Schistosoma mansoni] (3e-69/cov=52%/id=100%)	CGCCAAACATTGAATTTCAGTATCATTTTTGATGTGTCCTATCGATTCATCGGTTATAGT
Q2_P24928	C809525.1	2.58975	up	0.339542	0.430424	0.387549	1.91796	2.1329	1.04168	Smp_065240	Sense	hypothetical protein	Sjp 0049540|ko:K03691 peptide-O-fucosyltransferase [EC2.4.1.221], putative	gi|256083076 hypothetical protein [Schistosoma mansoni] expressed protein [Schistosoma mansoni] (e-169/cov=78%/id=98%)	AATCAAAGAGGCTTGGAAGTATTGTGCAATTCCACAAGTAAAGCTACCAACTACTGGTGG
Q2_P26542	C812111.1	2.58975	up	0.736691	0.661474	-0.0891412	2.02563	1.80446	1.02782	Smp_021130	Sense	hypothetical protein	Sjp 0043920|expressed protein	gi|256074489 hypothetical protein [Schistosoma mansoni] conserved hypothetical protein [Schistosoma mansoni] (0.0/cov=81%/id=96%)	CGCCGTTTCGATCGAAAGTCAACCTAATGCACAAGTTAACAAGAAATGTATTTTTTAAGT
Q2_P25943	C811270.1	2.58975	up	1.04807	1.01009	-0.0743956	1.13346	1.07087	0.837619	Sjc_0065230	Sense	-	Sjp 0065230|ko:K02602 oo18 RNA-binding protein, putative	gi|221115837 PREDICTED: similar to cytoplasmic polyadenylation element binding protein, CPEB [Hydra magnipapillata] (6e-67/cov=99%/id=53%)	GGTTCTGGAAGAGTGATTTTCTCTAGTCATAAAAGTTATATGAAAGCGATTACAGCCAAT
Q2_P24592	C809106.1	2.58975	up	0.302157	0.439512	0.303861	2.06523	2.83362	1.18888	Smp_019950	Sense	protein phosphatase 1 inhibitor potentiated by protein kinase C, putative	-	gi|256074267 protein phosphatase 1 inhibitor potentiated by protein kinase C [Schistosoma mansoni] protein phosphatase 1 inhibitor potentiated by protein kinase C, putative [Schistosoma mansoni] (6e-54/cov=31%/id=88%)	TTGTATGCCTTTTTGGACTCACCTAGTGTCTTGTAACTTTCAACAGACACACTCCATCTG
Q2_P18071	C800217.1	2.58975	up	1.02572	0.90541	0.348575	0.344607	2.09083	0.943028	Smp_019890	Sense	syntaxin, putative	Sjp 0218380|ko:K04560 syntaxin 1A, putative	gi|226483575 Syntaxin 1A [Schistosoma japonicum] (e-136/cov=77%/id=98%)	ATTGAAAGTGCAAAAGCCGACACAAAGAAAGCTGTTAAATATCAAAGTTCAGCTCGGAAG
Q2_P31171	C906496.1	2.58975	up	1.50657	1.56938	0.0139285	1.7973	0.175715	1.01258	Smp_010290	Sense	ubiquilin 1,2, putative	-	gi|256072339 ubiquilin 12 [Schistosoma mansoni] ubiquilin 1,2, putative [Schistosoma mansoni] (1e-42/cov=99%/id=71%)	CTCCAGCTTAAGCGGTAATCAATCAAATGGCAATTCGGAGCAAAATCCCTTCGCAAATTT
Q2_P23507	C807683.1	2.58975	up	0.725476	0.475653	-0.0100097	2.60702	1.84949	1.12953	C807683.1	Sense	-	-	No hits	ATTCTTGCCTGGTCAACCTTTCATGCTCATTTCTTATACTTGGACTCTTTCTCATTTTTT
Q2_P11440	C906591.1	2.58975	up	0.792239	0.759872	-0.0407943	1.59091	1.4393	0.908305	Smp_103920	Sense	axonemal dynein intermediate chain, putative	Sjp 0213910|ko:K10409 dynein intermediate chain, axonemal, putative	gi|256090440 axonemal dynein intermediate chain [Schistosoma mansoni] axonemal dynein intermediate chain, putative [Schistosoma mansoni] (3e-49/cov=89%/id=89%)	CATTGAACGAAAACTCAAAGAACGTGAACTAAAAGAAAAGCTTGCTATGGAATCTGTACA
Q2_P25232	C809953.1	2.58975	up	0.107116	-0.0398829	1.37944	2.03263	1.98304	1.09247	Smp_001940	Sense	hypothetical protein	-	gi|256070663 hypothetical protein [Schistosoma mansoni] expressed protein [Schistosoma mansoni] (3e-69/cov=49%/id=91%)	CGTCCTATTGAAGTGCTTGAAATTATTGACAGTGAATTATGGGAAATACAATTGTCTAGC
Q2_P06950	C812153.1	2.58975	up	0.559511	0.411907	-0.0249239	3.30279	2.32122	1.3141	Smp_041060	Sense	septin, putative	-	gi|256078360 septin [Schistosoma mansoni] septin, putative [Schistosoma mansoni] (1e-82/cov=35%/id=90%)	CGTTATCACACTTGTTTATGTCTTATTATTTTGCTTAACATTCAGTCGATGAGGTCGCAA
Q2_P37643	C918746.1	2.58975	up	0.533028	0.572327	1.13615	0.572632	0.684783	0.699785	Smp_170310	Sense	Spectrin beta chain, brain 4 (Spectrin, non- erythroid beta chain 4) (Beta-V spectrin) (BSPECV), putative	-	gi|256087454 hypothetical protein [Schistosoma mansoni] Spectrin beta chain, brain 4 (Spectrin, non-erythroid beta chain 4) (Beta-V spectrin) (BSPECV), putative [Schistosoma mansoni] (3e-15/cov=37%/id=97%)	CGACTATCAAGCCTTTACGAGACAACTTTTTGTGAGCTAGTTACAACAAGCTGATTTTGG
Q2_P22433	C806227.1	2.58975	up	1.21464	1.28607	-0.00687958	0.503336	1.47843	0.89512	Smp_174210.x	Sense	DEAD box ATP-dependent RNA helicase, putative	-	gi|256088559 DEAD box ATP-dependent RNA helicase [Schistosoma mansoni] DEAD box ATP-dependent RNA helicase, putative [Schistosoma mansoni] (e-134/cov=99%/id=79%)	CGCTGGTGATGAGGATGGTGCTGGTGCTAACACTAGTTCGGGAAGTGACATGGTTAGAAG
Q2_P30947	C906044.1	2.58975	up	1.96613	0.949086	-0.0864236	0.963939	0.944254	0.947397	Smp_027550.x	Sense	putative RNA-binding protein	-	No hits	ACTCAAGTTCAAAGAAATCCTATGTGCCATCAAGTGATCGACTATCTAGTCATTCGTCAA
Q2_P26068	C811429.1	2.58975	up	0.317067	-0.0107496	1.13519	1.48235	2.71526	1.12782	gi|257205632	Sense	-	-	gi|257205632 Long-chain-fatty-acid--CoA ligase 5 [Schistosoma japonicum] Long-chain-fatty-acid--CoA ligase 5 [Schistosoma japonicum] (9e-06/cov=25%/id=70%)	TACCTTTCTTCGATTCCATTCACTGTGGAAAATGGTTTAGTCACATCCAATTTCAAACTA
Q2_P06580	C811556.1	2.58975	up	1.09124	0.851273	-0.0532486	1.60909	0.912701	0.88221	Smp_149050.x	Sense	xtp3-transactivated protein B, putative	-	gi|256080120 xtp3-transactivated protein B [Schistosoma mansoni] xtp3-transactivated protein B, putative [Schistosoma mansoni] (2e-34/cov=39%/id=92%)	CAAGTAAACCGTCGGCATTAGTTGCTATGGAAGCAGAACGGAAAAAGTTTCAATCTCGTA
Q2_P05907	C810674.1	2.58975	up	0.698145	0.62259	0.0188871	1.56681	2.01389	0.984065	C810674.1	Antisense	-	-	No hits	CCATCCATCATTGTTCTTCTTTCGAAATTCATTCATCATATGTTTTCCGTTGTCACCATA
Q2_P19802	C802610.1	2.58975	up	0.59405	0.556754	-0.0814705	2.88162	2.09654	1.2095	Smp_135400	Sense	alanyl-tRNA synthetase, putative	-	gi|256075153 alanyl-tRNA synthetase [Schistosoma mansoni] alanyl-tRNA synthetase, putative [Schistosoma mansoni] (2e-58/cov=99%/id=64%)	AGGTTTCACTTTGAGCACAATCGGACTGAAAATGAAATCAGATGACCATCATTTGTTCAA
Q2_P38607	JAP08477.C	2.58975	up	0.427564	1.05751	0.926776	0.275385	1.21838	0.781123	gi|256075511	Sense	-	-	gi|256075511 early growth response protein [Schistosoma mansoni] early growth response protein, putative [Schistosoma mansoni] (9e-20/cov=21%/id=55%)	ACTAGTTTACTTACAGGCACCCCAACATGTATTTTTATTACTCCGAATCCGTGAGATAAT
Q2_P04079	C807645.1	2.58975	up	0.380754	0.302809	0.514765	2.75112	1.66397	1.12268	Smp_043350	Sense	UDP-n-acetylglucosamine pyrophosphorylase	Sjp 0039630|ko:K00972 UDP-N-acetylglucosamine pyrophosphorylase [EC2.7.7.23], putative	gi|256078789 UDP-n-acetylglucosamine pyrophosphorylase [Schistosoma mansoni] UDP-n-acetylglucosamine pyrophosphorylase [Schistosoma mansoni] (e-122/cov=90%/id=99%)	GGACACGTAGATAGTGTTCATGACAAGCCTTTAATTGAAATTTCACCTTTGATTACTTAC
Q2_P20836	C804028.1	2.58975	up	0.531459	0.394482	0.734128	1.13008	0.77754	0.713538	Smp_180470	Sense	cytoplasmic dynein intermediate chain 2, (dhic- 2), putative	Sjp 0010830|ko:K10415 dynein intermediate chain, cytosolic, putative	gi|256090507 cytoplasmic dynein intermediate chain 2 (dhic-2) [Schistosoma mansoni] cytoplasmic dynein intermediate chain 2, (dhic-2), putative [Schistosoma mansoni] (4e-82/cov=68%/id=80%)	GAGTCCCGCTTAAAAATAACAACTTTAAAAGGCTGTGTTGGGTTCCCTTATTTTCTTTTT
Q2_P07737	C813318.1	2.58975	up	0.287302	0.562098	1.43735	0.460728	2.18203	0.985903	Smp_126100	Antisense	hypothetical protein	-	gi|256071759 hypothetical protein [Schistosoma mansoni] hypothetical protein [Schistosoma mansoni] (1e-22/cov=38%/id=100%)	CCTTCTTCATGATGTTCATGATGATGTCCAGATCCGTGAGAAGACATGGTTGATAATAAC
Q2_P01402	C803176.1	2.58975	up	0.928152	0.718387	-0.112383	1.35102	1.90528	0.958091	Smp_125790	Antisense	actin-related protein 5, arp5	-	No hits	AGAATTACATAAGCCTTGCTCTTGAGGATGACCAGGATTCCAATACCACTGGCAATTTGA
Q2_P00214	C800668.1	2.58975	up	1.66183	0.249155	-0.0534389	1.41105	1.75523	1.00477	gi|239742911	Antisense	-	-	gi|239742911 PREDICTED: similar to serine/threonine-protein kinase, putative [Homo sapiens] PREDICTED: similar to serine/threonine-protein kinase, putative [Homo sapiens] (0.37/cov=37%/id=23%)	GCGATTAGGGGATGTATGAAAAAATAAAAGCAGGATAAATTAGCTCATTGCATACCATTG
Q2_P13075	C909835.1	2.58975	up	0.838144	0.78706	0.199548	1.61618	0.709318	0.83005	Smp_157660	Sense	DEAD box ATP-dependent RNA helicase, putative	Sjp 0218700|ko:K01529 DEAD (Asp-Glu-Ala-Asp) box polypeptide 47 [EC:3.6.1.-], putative	gi|256083176 DEAD box ATP-dependent RNA helicase [Schistosoma mansoni] DEAD box ATP-dependent RNA helicase, putative [Schistosoma mansoni] (9e-43/cov=99%/id=88%)	TGGTGAATTACGACGTTCCCTTAGATGCAAAAACTTACATGCATCGAGTTGGACGAACTG
Q2_P24638	C809159.1	2.58975	up	0.0551959	0.106995	2.73082	1.24024	1.59949	1.14655	Smp_042090.x	Sense	60S ribosomal protein L10a, putative	Sjp 0217590|ko:K02865 large subunit ribosomal protein L10Ae, putative	gi|256078546 60S ribosomal protein L10a [Schistosoma mansoni] 60S ribosomal protein L10a, putative [Schistosoma mansoni] (5e-84/cov=96%/id=75%)	CCAGTGCTGACCAAGTTCGGGAAGTTTCCGAGTGCAGTCACACACAACGAGCCACTAGTC
Q2_P11751	C907187.1	2.58975	up	0.936287	0.630797	-0.0196369	1.97761	1.21636	0.948283	Smp_137090	Sense	brca1 associated ring domain, putative	Sjp 0039940|ko:K10683 BRCA1-associated RING domain protein 1, putative	gi|256075790 brca1 associated ring domain [Schistosoma mansoni] brca1 associated ring domain, putative [Schistosoma mansoni] (6e-89/cov=99%/id=88%)	CATATCAAGATGCGTGTAGAAGAAGAGGGCTTTGAAGTAACTGGGTGCAGTACTGCTCCT
Q2_P23472	C807644.1	2.58975	up	0.956067	1.28603	0.544553	0.524544	0.44815	0.751868	Smp_079650	Sense	chromodomain helicase DNA binding protein, putative	Sjp 0025540|Chromodomain-helicase-DNA-binding protein 5, putative	gi|256052547 chromodomain helicase DNA binding protein [Schistosoma mansoni] chromodomain helicase DNA binding protein, putative [Schistosoma mansoni] (2e-91/cov=90%/id=68%)	TCGGCGAGGAAGAAGGTTATGAGACCGATCATCAGGATTATTGCGAAGTTTGTCAACAAG
Q2_P09230	C902966.1	2.58975	up	0.305772	1.37049	-0.0555474	2.18715	1.36468	1.03451	Smp_006250.x	Sense	sex comb on midleg homolog, putative	Sjp 0101820|Sex comb on midleg-like protein 2, putative	gi|256071545 sex comb on midleg homolog [Schistosoma mansoni] sex comb on midleg homolog, putative [Schistosoma mansoni] (5e-19/cov=94%/id=100%)	TGGTCAGGAGCTTTTGACTACTGGGCTCGTTTCGATAGTCGTGAACTATTTCCTGTCGGT
Q2_P35682	C915372.1	2.58975	up	0.554031	0.609542	0.0446746	2.08764	1.81445	1.02207	Smp_154490	Sense	multiple pdz domain protein, putative	-	gi|256082156 multiple pdz domain protein [Schistosoma mansoni] multiple pdz domain protein, putative [Schistosoma mansoni] (1e-30/cov=46%/id=95%)	AGGACACGTATCTCAACGAAAGCGACGGATTCAGATTTTCCTTTAAACGATATATATATA
Q2_P35534	C915200.1	2.58975	up	0.259023	0.643899	0.0730313	2.73336	2.28807	1.19948	Smp_171990	Sense	sterol response element binding protein cleavage- activating protein (fragment), putative	-	gi|256087985 sterol response element binding protein cleavage-activating protein (fragment) [Schistosoma mansoni] sterol response element binding protein cleavage-activating protein (fragment), putative [Schistosoma mansoni] (4e-78/cov=96%/id=100%)	ACATTCAACATGTCCAGTTTATTACTGTCCGTTGATGGACGTGTGGTTTTTGGTGATCAG
Q2_P19726	C802519.1	2.58975	up	0.278141	0.151825	0.350818	2.54222	3.66545	1.39769	Smp_162770	Sense	hypothetical protein	-	gi|256084965 hypothetical protein [Schistosoma mansoni] expressed protein [Schistosoma mansoni] (1e-50/cov=34%/id=100%)	ATGGACATTAGTTCTTTTGTTTAATCGTATGGAACCAAACAAAACTTCGAATGACGCCAC
Q2_P21128	C804419.1	2.58975	up	0.0369441	0.355675	1.04115	2.10901	1.42933	0.994423	Smp_135270	Sense	hypothetical protein	-	gi|256075109 hypothetical protein [Schistosoma mansoni] expressed protein [Schistosoma mansoni] (e-112/cov=99%/id=100%)	CCTCGATCTATGAGCAACACAAAGTCGACTAAATTGAATGTCAAATATCCTAGCACTTGT
Q2_P17222	C918617.1	2.58975	up	0.510914	1.14284	-0.078008	1.26188	2.20057	1.00764	Smp_163800	Sense	hypothetical protein	-	gi|256085385 hypothetical protein [Schistosoma mansoni] hypothetical protein [Schistosoma mansoni] (3e-16/cov=29%/id=95%)	GTCTCTACCCCCTACACCTCCTTGTTTTTCTTATTCTCACTATAAGTAACATGTAAAAAT
Q2_P09579	C903450.1	2.58975	up	-0.0492623	-0.0277045	2.4477	1.18358	2.56085	1.22303	Smp_082710.x	Sense	glycosyltransferase-related	-	gi|256086342 glycosyltransferase-related [Schistosoma mansoni] glycosyltransferase-related [Schistosoma mansoni] (2e-48/cov=43%/id=98%)	TGTTGATGAGTTTCAAAGGGCATCATTAGTTATTAGTCATGGCGGTGCAGGCACTTGTAT
Q2_P00035	C800104.1	2.58975	up	0.681957	0.455093	0.807752	0.60729	0.602604	0.630939	Smp_102690.x	Sense	eukaryotic translation initiation factor 2c, putative	Sjp 0103990|Eukaryotic translation initiation factor 2C 2, putative	gi|256090158 eukaryotic translation initiation factor 2c [Schistosoma mansoni] eukaryotic translation initiation factor 2c, putative [Schistosoma mansoni] (0.0/cov=86%/id=95%)	GATCGCTTCAAAGTTCACATTTCACAAACTGATGGGATGTTTTTCTTGTGAAGTTTTGTT
Q2_P07639	C813178.1	2.58975	up	0.2959	0.618484	1.55989	0.630715	0.955719	0.812141	Smp_040790	Sense	cyclophilin B, putative	Sjp 0206950|ko:K03768 peptidyl-prolyl cis-trans isomerase B (cyclophilin B), putative	gi|256078306 cyclophilin B [Schistosoma mansoni] cyclophilin B, putative [Schistosoma mansoni] (e-106/cov=88%/id=100%)	GGTAACGAACTCTGATGCTGTCGAATGAACTAGTATGAAGAATTTCTTATACTCTTTTGT
Q2_P24747	C809286.1	2.58975	up	0.338225	0.120939	1.38154	1.57314	1.05965	0.894701	Smp_073110	Sense	vacuolar protein sorting vps41, putative	Sjp 0077560|Vacuolar protein sorting-associated protein 41 homolog, putative	gi|256084534 vacuolar protein sorting vps41 [Schistosoma mansoni] vacuolar protein sorting vps41, putative [Schistosoma mansoni] (e-139/cov=64%/id=100%)	GAGAAAATCATCGGTCATGGGCAATTTTTCATTGTAATCATATTTGTCATGGAGACTGTT
Q2_P40339	JAP04358.S	2.58975	up	0.305082	0.150599	0.727318	2.86308	1.70366	1.14995	Sjc_0212940	Sense	-	Sjp 0212940|Rho GTPase-activating protein 27, putative	gi|226487482 Rho GTPase-activating protein 12 [Schistosoma japonicum] (4e-24/cov=83%/id=38%)	AATGCATTCTTACAATTTGGCTATTGTTTTCGGACCCAGTTTAATTTGGCCAGAAGTAGA
Q2_P29603	C903835.1	2.58975	up	0.650281	0.6499	-0.308428	2.4517	2.77442	1.24357	Smp_186650	Sense	f-actin capping protein beta subunit, putative	Sjp 0005140|ko:K10365 capping protein (actin filament) muscle Z-line, beta, putative	gi|256092422 f-actin capping protein beta subunit [Schistosoma mansoni] f-actin capping protein beta subunit, putative [Schistosoma mansoni] (2e-63/cov=58%/id=100%)	TTCAATCTTGGTGGTAGTCTTTCAAGATTCAGTGAGCGTGAACTTCCTTTGGGAGACTCA
Q2_P32509	C909057.1	2.58975	down	-0.626032	-0.651394	-0.421177	-2.09776	-1.90563	-1.1404	Smp_174780	Sense	hypothetical protein	-	gi|256088736 hypothetical protein [Schistosoma mansoni] expressed protein [Schistosoma mansoni] (5e-83/cov=95%/id=100%)	GCATGGGGCAGGGTTGAGGCAAATGAACAAGAAGAGCTTAAAATAATGAATAGTTAGAAA
Q2_P11497	C906715.1	2.58975	down	-1.85846	-1.04477	-0.599616	-1.8817	-0.19043	-1.11499	C906715.1	Antisense	-	-	No hits	GTACCTGGAAACATGAAATAGACGGCTTTTTTAAATTCTACTATTCATTCACCCAGAGTA
Q2_P15989	C916176.1	2.58975	down	-0.893584	-0.244558	-0.769837	-1.47008	-1.52211	-0.980034	gi|239754336	Sense	-	-	gi|239754336 PREDICTED: hypothetical protein [Homo sapiens] (9e-08/cov=66%/id=23%)	TTGAGATGTTATCTCTCTATGTTTGCTTATCCAGAAAGTTTTGTGTGTATCTGTGTGTGT
Q2_P25847	C811150.1	2.58975	down	0.328544	-1.39747	-2.58239	-1.84932	-1.05438	-1.311	gi|291442825	Sense	-	-	gi|291442825 two component system sensor kinase [Streptomyces roseosporus NRRL 15998] two component system sensor kinase [Streptomyces roseosporus NRRL 15998] (0.83/cov=51%/id=40%)	AAGATGTTGATCGAAGCGAGCTGGCCACCGTCGAATACGATTCCTGCATCATCACCGGCG
Q2_P39065	JAP00664.C	2.58975	down	-1.97504	-0.570888	-0.997515	-1.05568	-0.48255	-1.01633	Sjc_0005980	Sense	-	Sjp 0005980|Ski-like protein, putative	gi|76157368 SJCHGC05716 protein [Schistosoma japonicum] (9e-95/cov=99%/id=76%)	GACGTAGTCATAGTTCATCTACCCCAACAGCTTCCGAAACAGATAGTTTCACAAGGGATC
Q2_P16058	C916323.1	2.58975	down	-0.602008	-0.445123	-0.808999	-1.3234	-1.38376	-0.912658	Smp_056240	Sense	hypothetical protein	-	No hits	GGGTTGTATCTATTCTTCGACTTTTGTGTTTTTTCTAATGGTGTGTCTATTGTGATAGAG
Q2_P09237	C902980.1	2.58975	down	-0.22729	-0.377831	-1.06793	-2.40698	-2.38813	-1.29363	Smp_064830	Antisense	survival motor neuron protein, putative	-	gi|226469442 Survival of motor neuron-related-splicing factor 30 [Schistosoma japonicum] (4e-13/cov=81%/id=71%)	GAAATTAAGCCAACGATTCTTCTCCTTTTCGCAAAACGACTCAATCTCAACTTCCCTCTG
Q2_P21956	C805596.1	2.58975	down	-1.15128	-0.887653	-0.271591	-1.31887	-0.853977	-0.896674	Smp_041650	Sense	40S ribosomal protein S27, putative	-	gi|256078469 40S ribosomal protein S27 [Schistosoma mansoni] 40S ribosomal protein S27, putative [Schistosoma mansoni] (4e-35/cov=63%/id=85%)	GGATGCAGTTACCGCAAGAAGGCGAAATGATTTTCTTGTAAATTCCGATTGTTATAATAA
Q2_P07429	C812907.1	2.58975	down	-1.20266	-1.0692	-0.677403	-0.556918	-0.639275	-0.829091	Smp_000360	Antisense	hypothetical protein	-	gi|226487312 Retrovirus-related Pol polyprotein [Schistosoma japonicum] Retrovirus-related Pol polyprotein [Schistosoma japonicum] Retrovirus-related Pol polyprotein [Schistosoma japonicum] Retrovirus-related Pol polyprotein [Schistosoma japonicum] (6e-04p: [Parsing pac	CTGCAGATCTAGGCAACTTGATGACCAACATTATTTTCTTTGTAAAAATCCCTATCAATC
Q2_P07442	C812920.1	2.58975	down	-0.526187	-0.545229	-1.0155	-1.01979	-0.914977	-0.804337	C812920.1	Antisense	-	-	No hits	GAACTGCCTTGATGAGCATAAGATGTACAAACTCTGTAGCACAAATATATTGAAAGTATC
Q2_P16055	C916315.1	2.58975	down	-0.40679	-0.648752	-1.56444	-1.10718	-0.873451	-0.920123	gi|256083550	Sense	-	-	gi|256083550 cdc37-related [Schistosoma mansoni] cdc37-related [Schistosoma mansoni] (1e-38/cov=43%/id=98%)	CTTACAAACCCAGCCATTATGGAGGCGGTTACTGAGGCACCAGTTGAGTTGTGGATCATT
Q2_P00115	C800359.1	2.58975	down	-1.69363	-1.51612	-1.079	-1.70106	0.254047	-1.14715	Smp_146750	Sense	sodium/hydrogen exchanger, putative	-	gi|256079230 sodium/hydrogen exchanger [Schistosoma mansoni] sodium/hydrogen exchanger, putative [Schistosoma mansoni] (3e-53/cov=54%/id=73%)	GGGTACATTTGGTGGAGGTTCTTTTATATCAGCTGAACAAATGATGACAATGAATATGAA
Q2_P09195	C902909.1	2.58975	down	-1.21568	-0.189236	-1.85177	-0.548618	-1.50301	-1.06166	C902909.1	Antisense	-	-	No hits	CCAAAACAGACAACCAAATGTATCGCTCCTGATCATTTGCAAGAGAATATGAATATGAAT
Q2_P22416	C806199.1	2.58975	down	-1.11799	0.629097	-1.58589	-3.60749	-2.22061	-1.58058	Smp_153480	Antisense	cation chloride cotransporter, putative	-	No hits	GACTGTTGACAATCATGACTTACGTGTGTGTGTGCATGTATTGAAGTAATGATAAATATG
Q2_P19149	C801796.1	2.58975	down	-0.798843	-0.837741	-2.30241	-0.547197	-0.870901	-1.07142	Sjc_0010340	Sense	-	Sjp 0010340|Conserved oligomeric Golgi complex component 4, putative	gi|256086208 oligomeric golgi complex component [Schistosoma mansoni] Conserved oligomeric Golgi complex component, putative [Schistosoma mansoni] (0.0/cov=77%/id=87%)	GCCGTCAAAGAAATTCGAGCACTTAAACTACAATGATCTCATCTTATCAGTTATCTTTTC
Q2_P02434	C804938.1	2.58975	down	-2.71445	-2.52983	-1.58601	0.877995	-1.56605	-1.50367	Smp_185310	Sense	hypothetical protein	-	gi|256064603 hypothetical protein [Schistosoma mansoni] hypothetical protein [Schistosoma mansoni] (9e-67/cov=40%/id=100%)	GGACACAGCCTCATGTATGTCGGTTGTGATGACAGGGTTTGGAAATAAGGAACCTGCATG
Q2_P02624	C805262.1	2.58975	down	-0.358129	-0.833475	-0.621892	-1.37767	-1.82009	-1.00225	Smp_146030	Sense	cytidine deaminase	Sjp 0009940|tRNA-specific adenosine deaminase subunit tad3, putative	gi|256078948 cytidine deaminase; dCTP deaminase [Schistosoma mansoni] cytidine deaminase; dCTP deaminase [Schistosoma mansoni] (e-101/cov=84%/id=84%)	CGAGTATTTAGTCCGCCATAGATGTCTATGGGATTTGCTTTATAACAACATATCGATAAT
Q2_P06196	C810994.1	2.58975	down	-0.595587	-0.562971	-1.48341	-0.841775	-0.861879	-0.869124	Smp_016510.x	Sense	hypothetical protein	-	gi|256073597 hypothetical protein [Schistosoma mansoni] expressed protein [Schistosoma mansoni] (e-109/cov=58%/id=98%)	GTCTTTCTCCTGCTCTCCGCTTACTGTTGTTGACTTTTGTACATTTGTATTTATTTCTAA
Q2_P13376	C910342.1	2.58975	down	-0.392111	-0.679072	-1.56923	-1.08158	-0.845551	-0.913507	Smp_131110.x	Sense	hypothetical protein	-	gi|256073585 hypothetical protein [Schistosoma mansoni] expressed protein [Schistosoma mansoni] (1e-21/cov=43%/id=68%)	CACTTACAAACCCAGCCATTATGGAGGCGGTTACTGAGGCACCAGTTGAGTTGTGGATCA
Q2_P28935	C902909.1	2.58975	down	-0.484247	-0.585782	-0.917663	-1.02417	-0.943404	-0.791053	C902909.1	Sense	-	-	No hits	ATAACTTCAAGTCCTTTTCTTTCCTTTCAGGTGATCAAAGTGGTTGAAAGGCCAAATATT
Q2_P04366	C808160.1	2.58975	down	-1.72924	-1.38598	0.0855408	-0.749077	-1.82548	-1.12085	Smp_090820	Sense	CDP-diacylglycerol--glycerol-3-phosphate 3-phosphatidyltransferase	Sjp 0027930|ko:K00998 phosphatidylserine synthase [EC2.7.8.8], putative	gi|256087890 CDP-diacylglycerol--glycerol-3-phosphate 3-phosphatidyltransferase [Schistosoma mansoni] CDP-diacylglycerol--glycerol-3-phosphate 3-phosphatidyltransferase; phosphatidylglycerophosphate synthase-like protein, putative [Schistosoma mansoni] (2p: [Parsing package	GTTCTTTGAATCGAGACCTGGAAAGTCAACTGTGTATTGTTACAACTAATCCGAAATTAC
Q2_P07430	C812908.1	2.58975	down	-1.42569	-1.48642	-1.53085	-0.308257	-0.359017	-1.02205	gi|256090195	Sense	-	-	gi|256090195 hypothetical protein [Schistosoma mansoni] hypothetical protein [Schistosoma mansoni] (2e-23/cov=42%/id=87%)	CGGGGCGGTTGATTCACTTGACTTAATATTTATGATCTGTAGTTATACAAGTTAGAATCA
Q2_P34522	C912837.1	2.58975	down	-1.83476	-1.95364	-0.600395	-0.48235	-0.564185	-1.08707	Smp_166120	Sense	hypothetical protein	Sjp 0083930|Vesicle transport protein GOT1B, putative	gi|256052599 hypothetical protein [Schistosoma mansoni] expressed protein [Schistosoma mansoni] (5e-38/cov=88%/id=67%)	CCAGTGGCAATCAAATTTTTGTATGGTGTTCCTGTAATCGGTTGGATCTTATGGCTTCCC
Q2_P19253	C801937.1	2.58975	down	-0.497726	-0.464216	-1.19921	-0.998259	-1.10027	-0.851934	Smp_013840.x	Sense	serine/threonine kinase	-	gi|256073071 serine/threonine protein kinase [Schistosoma mansoni] serine/threonine kinase [Schistosoma mansoni] (e-121/cov=17%/id=98%)	ATTTTAATGCACTCGACTGTGTAGAATTCCCACTACAGACAAATGAAACTAGTGTTTAGC
Q2_P26741	C812408.1	2.58975	down	-1.20698	-1.25196	-2.04212	-0.253838	-0.533414	-1.05766	Smp_005350	Sense	calcium-binding protein, putative	-	gi|256071353 calcium-binding protein [Schistosoma mansoni] calcium-binding protein, putative [Schistosoma mansoni] (e-114/cov=51%/id=100%)	CCCCTACTTTCTTTGTAAGCTTCAACCCTAACATTATGGAATTGTCTCTTTTAAAATGGA
Q2_P15986	C916172.1	2.58975	down	-1.41398	-1.26413	-0.243825	-1.22113	-0.575969	-0.943807	Smp_121390	Sense	hypothetical protein	-	gi|256070124 hypothetical protein [Schistosoma mansoni] expressed protein [Schistosoma mansoni] (2e-49/cov=59%/id=97%)	GCCGGCACACGCACACACATTCAAATAATACATACAATCTTGTAGATAATTATTATTTGG
Q2_P07710	C813280.1	2.58975	down	-1.21798	-0.915441	-0.469222	-0.889331	-0.593821	-0.817159	Smp_085480	Sense	sap18, putative	-	gi|256086953 sap18 [Schistosoma mansoni] sap18, putative [Schistosoma mansoni] (e-130/cov=55%/id=100%)	CGAGTGATGGACGTTATAACTATAAAGTAAATGCTCGTCGAGTTGTACCGTACTGATAAA
Q2_P06108	C810894.1	2.58975	down	-1.10404	-0.897221	-0.0591858	-1.45692	-1.31697	-0.966867	Smp_065890	Sense	hypothetical protein	-	gi|256083194 hypothetical protein [Schistosoma mansoni] expressed protein [Schistosoma mansoni] (e-143/cov=47%/id=99%)	GGTCATTCAATAACTGATTCTACCTGTACCATCTCTTAAGTTTTACATTGTTGTTTGAGC
Q2_P17908	C800029.1	2.58975	down	-1.01485	-1.02579	-0.827032	-0.43369	-0.647559	-0.789784	Smp_065210.x	Sense	hypothetical protein	Sjp 0303980|expressed protein	gi|256083066 hypothetical protein [Schistosoma mansoni] expressed protein [Schistosoma mansoni] (e-162/cov=84%/id=97%)	CAAAGCGAAGTGGATAAATACCGACTCTTTCAGTGTTTCATTTTATCATGGTCATAACTA
Q2_P23843	C808120.1	2.58975	down	-0.806032	-0.414215	-1.85061	-0.670711	-1.08467	-0.965247	gi|29347738	Antisense	-	-	gi|29347738 hypothetical protein BT_2328 [Bacteroides thetaiotaomicron VPI-5482] hypothetical protein BACINT_04723 [Bacteroides intestinalis DSM 17393] conserved hypothetical protein [Bacteroides thetaiotaomicron VPI-5482] hypothetical protein BACINT_0472p: [Parsing package id...]	GACATATAAATGGATAAACGTACGGAATAAAATGAACGTGACATGTTTTGTTGGCATGTG
Q2_P09888	C903866.1	2.58975	down	-1.1812	-0.503022	-0.0245033	-1.99758	-2.52686	-1.24663	Smp_150670	Antisense	hypothetical protein	-	gi|256084120 dynein heavy chain [Schistosoma mansoni] dynein heavy chain, putative [Schistosoma mansoni] (0.034/cov=26%/id=67%)	ATAAACCTGCATCTCAAACCCAGTACCGTTCAATGCAAACGTCATTGCGTTATCCACTTA
Q2_P22091	C805778.1	2.58975	down	-0.768443	-0.614773	-1.67375	-0.729723	-0.698609	-0.89706	Smp_007900.x	Sense	60S ribosomal protein L23, putative	Sjp 0031920|ko:K02894 large subunit ribosomal protein L23e, putative	gi|256071884 60S ribosomal protein L23 [Schistosoma mansoni] SJCHGC06630 protein [Schistosoma japonicum] Ribosomal Protein, Large subunit [Schistosoma japonicum] Ribosomal Protein, Large subunit [Schistosoma japonicum] Ribosomal Protein, Large subunit [Scp: [Parsing package id...]	CCGGTCCTGTGGCTAAAGAATGCGCTGATATGTGGCCAAAGATTGCATCAACCGCCAGTT
Q2_P25397	C810149.1	2.58975	down	-0.964715	-0.70038	-0.883948	-0.84252	-0.425304	-0.763373	gi|169171646	Sense	-	-	gi|169171646 PREDICTED: hypothetical protein, partial [Homo sapiens] (0.098/cov=32%/id=26%)	CCGTTAAATGACAGTTCACCATGTGCCTTTCAATGTACAGCTATTAATTTCTCTTGTTAT
Q2_P38295	C921004.1	2.58975	down	-0.734163	-0.458647	-0.862422	-1.06263	-0.718557	-0.767285	Smp_038210	Antisense	WW domain-binding protein 2 (WBP-2), putative	-	gi|256077784 WW domain-binding protein 2 (WBP-2) [Schistosoma mansoni] WW domain-binding protein 2 (WBP-2), putative [Schistosoma mansoni] (0.62/cov=15%/id=100%)	CGCACCATTTCTCAATAATGACCAAATGATGTCATTTTCCTCAATATAAAAAGATGAGGC
Q2_P22611	C806478.1	2.58975	down	-0.412427	-0.715044	-1.66935	-0.722741	-1.07781	-0.919476	Smp_132850.x	Sense	acetyltransferase-related	-	gi|256074172 acetyltransferase-related [Schistosoma mansoni] acetyltransferase-related [Schistosoma mansoni] (0.0/cov=64%/id=100%)	CACAATTCCTGCCTTATGACAGATTTGTGTTTACTGGTGAACTGTTCTTTATTACCAATA
Q2_P19570	C802316.1	2.58975	down	-0.879212	-0.991592	-1.04842	-0.489616	-0.539152	-0.789598	Smp_050390	Sense	aldehyde dehydrogenase, putative	Sjp 0208240|ko:K00128 aldehyde dehydrogenase (NAD+) [EC1.2.1.3], putative	gi|256080144 aldehyde dehydrogenase [Schistosoma mansoni] aldehyde dehydrogenase, putative [Schistosoma mansoni] (0.0/cov=86%/id=100%)	GGGTACTTACAAACGAAAGTGATTTCTATGCCAATTTCAGTAAAGAACTCTTGAAATCCA
Q2_P06112	C810899.1	2.58975	down	-0.780809	-0.129825	-1.38446	-1.20629	-1.14499	-0.929274	Smp_129820	Sense	multidrug resistance protein 1 (ATP-binding cassette C1), putative	-	gi|256073132 multidrug resistance protein [Schistosoma mansoni] multidrug resistance protein 1 (ATP-binding cassette C1), putative [Schistosoma mansoni] (e-105/cov=55%/id=98%)	CGTTGTATATGTTGTTGTTATTTGAAAACACGGTAAGGTCATATTCAACGATCAGTCATC
Q2_P18797	C801346.1	2.58975	down	-1.77991	-2.74508	-2.58257	0.112249	-0.130933	-1.42525	Smp_179460	Sense	hypothetical protein	-	gi|256090195 hypothetical protein [Schistosoma mansoni] hypothetical protein [Schistosoma mansoni] (7e-37/cov=96%/id=85%)	TGAAAAACCTGCGTTCGCTCATGAGCTCCAAAAAGCAATGGGAAAACTGGACATCGAGGG
Q2_P38081	C920097.1	2.58975	down	-1.02334	-1.01131	0.351819	-2.81846	-2.35137	-1.37053	Smp_176910	Antisense	hypothetical protein	-	gi|256089385 hypothetical protein [Schistosoma mansoni] hypothetical protein [Schistosoma mansoni] (8e-25/cov=57%/id=92%)	AAATCACTTGAACTACCGCAGAACGGCATCCATTCGTCAGGAGGAAGTGGTAAGCTCTCA
Q2_P07203	C812584.1	2.58975	down	-0.344326	-0.584751	-0.973514	-1.09591	-1.49062	-0.897823	Smp_130600	Sense	ariadne-1 protein homolog (ari-1) (ubiquitin- conjugating enzyme E2- binding protein 1), putative	-	gi|256073384 ariadne-1 protein homolog (ari-1) (ubiquitin-conjugating enzyme E2-binding protein 1) [Schistosoma mansoni] ariadne-1 protein homolog (ari-1) (ubiquitin-conjugating enzyme E2-binding protein 1), putative [Schistosoma mansoni] (5e-23/cov=14%/ip: [P	CTCACCCATGATTTTTCATGGTCATATGAAGTACTTAGATTTTAGTTTCCAATTGCCTAG

## Sheet: up-regulated, sense
Oligo-ID	Contig	q-value(%)	Regulation	Herb/DMSO 1	Herb/DMSO 2	Herb/DMSO 3	Herb/DMSO 5	Herb/DMSO 6	Average log2ratio (Treated/Control)	NR Gene (Sma, Sjc, GI or Contig)	Transcript	Gene annotation Smp	Gene annotation Sjc	Gene annotation GI
Q2_P04104	C807692.1	0	up	3.83125	3.67824	4.93968	4.10548	4.52544	4.21602	gi|256077540	Sense	-	-	gi|256077540 hypothetical protein [Schistosoma mansoni] expressed protein [Schistosoma mansoni] (6e-35/cov=61%/id=70%)
Q2_P07014	C812270.1	0	up	3.99039	4.09505	6.52691	5.18715	5.60414	5.08073	gi|256079915	Sense	-	-	gi|256079915 heat shock protein [Schistosoma mansoni] heat shock protein, putative [Schistosoma mansoni] (0.0/cov=55%/id=85%)
Q2_P31929	C907886.1	0	up	2.75293	2.12763	3.15108	3.54177	3.93859	3.1024	gi|256083283	Sense	-	-	gi|256083283 helicase [Schistosoma mansoni] helicase, putative [Schistosoma mansoni] (1e-25/cov=53%/id=96%)
Q2_P14317	C912190.1	0	up	2.63354	2.55541	4.93023	3.43892	3.83978	3.47957	Smp_004780.x	Sense	immunophilin, putative	-	gi|256071214 immunophilin [Schistosoma mansoni] immunophilin, putative [Schistosoma mansoni] (2e-77/cov=49%/id=95%)
Q2_P27285	C813325.1	0	up	2.54072	2.47746	3.41629	2.59803	2.07233	2.62097	Smp_032990	Sense	Calmodulin-4 (Calcium-binding protein Dd112), putative	-	gi|256076885 Calmodulin-4 (Calcium-binding protein Dd112) [Schistosoma mansoni] Calmodulin-4 (Calcium-binding protein Dd112), putative [Schistosoma mansoni] (1e-36/cov=49%/id=100%)
Q2_P32927	C909842.1	0	up	2.15311	1.63566	2.61505	2.64681	2.86499	2.38312	gi|56758022	Sense	-	-	gi|56758022 SJCHGC09494 protein [Schistosoma japonicum] (1e-16/cov=69%/id=51%)
Q2_P31522	C907140.1	0	up	2.41214	2.06502	5.38116	4.08358	4.49153	3.68669	Smp_106930.x	Sense	heat shock protein 70, putative	-	gi|256091086 heat shock protein 70 [Schistosoma mansoni] heat shock protein 70, putative [Schistosoma mansoni] (4e-91/cov=129%/id=73%)
Q2_P34276	C912353.1	0	up	2.13401	1.68426	2.78325	3.21722	3.79895	2.72354	gi|256092906	Sense	-	-	gi|256092906 hsp40 subfamily A members 124 [Schistosoma mansoni] hsp40, subfamily A, members 1,2,4, putative [Schistosoma mansoni] (1e-55/cov=71%/id=99%)
Q2_P20015	C802882.1	0	up	2.17141	2.16025	1.35856	2.45595	2.48759	2.12675	Smp_141290.x	Sense	innexin, putative	Sjp 0210170|Innexin unc-9, putative	gi|256092970 innexin [Schistosoma mansoni] innexin, putative [Schistosoma mansoni] (0.0/cov=61%/id=98%)
Q2_P14858	C913319.1	0	up	1.66659	1.55993	2.43604	2.42791	2.65427	2.14895	Smp_027920	Sense	tubulin alpha chain, putative	-	gi|256075857 tubulin subunit alpha [Schistosoma mansoni] tubulin alpha chain, putative [Schistosoma mansoni] (3e-52/cov=82%/id=86%)
Q2_P07777	C813393.1	0	up	2.25631	2.43228	1.42936	1.71453	1.92793	1.95208	Smp_020920.x	Sense	DNAj homolog subfamily B member 4,, putative	Sjp 0094860|ko:K09510 DnaJ homolog, subfamily B, member 4, putative	gi|256074453 DNAj homolog subfamily B member 4 [Schistosoma mansoni] DNAj homolog subfamily B member 4,, putative [Schistosoma mansoni] (0.0/cov=86%/id=97%)
Q2_P05026	C809173.1	0	up	1.68785	1.53672	2.19306	2.70091	2.97497	2.2187	Smp_059980	Sense	arginase, putative	Sjp 0215170|ko:K01476 arginase [EC3.5.3.1], putative	gi|256082096 arginase [Schistosoma mansoni] arginase [Schistosoma mansoni] arginase, putative [Schistosoma mansoni] (e-102/cov=99%/id=98%)
Q2_P18655	C800944.1	0	up	2.03848	2.10848	1.28489	1.80856	1.93326	1.83474	gi|67625692	Sense	-	-	gi|67625692 TPA: gag-pol polyprotein [Schistosoma mansoni] (e-100/cov=93%/id=88%)
Q2_P23542	C807726.1	0	up	2.12085	2.28268	3.48512	1.7515	1.8352	2.29507	Smp_069130.x	Sense	heat shock protein 70 (hsp70)-4, putative	Sjp 0300270|ko:K09485 heat shock protein 110kDa, putative	gi|256083804 heat shock protein 70 [Schistosoma mansoni] heat shock protein 70 (hsp70)-4, putative [Schistosoma mansoni] (0.0/cov=91%/id=93%)
Q2_P03327	C806472.1	0	up	3.09583	2.75504	1.09142	2.32824	2.26169	2.30645	gi|256083806	Sense	-	-	gi|256083806 heat shock protein 70 [Schistosoma mansoni] heat shock protein 70 (hsp70)-4, putative [Schistosoma mansoni] (7e-75/cov=69%/id=97%)
Q2_P17196	C918543.1	0	up	1.4523	1.50991	4.88609	3.28123	3.45455	2.91682	gi|256089398	Sense	-	-	gi|256089398 elongation factor 1-alpha (ef-1-alpha) [Schistosoma mansoni] elongation factor 1-alpha (ef-1-alpha), putative [Schistosoma mansoni] (9e-43/cov=77%/id=94%)
Q2_P23586	C807777.1	0	up	1.47572	1.17518	2.60536	2.07246	2.51546	1.96883	Smp_187980	Sense	phosphatidylcholine-sterol acyltransferase (lecithin-cholesterol acyltransferase)/ Phospholipase A	Sjp 0214980|ko:K06129 lysophospholipase III, putative	gi|226479022 1-O-acylceramide synthase precursor [Schistosoma japonicum] (1e-90/cov=91%/id=79%)
Q2_P19865	C802690.1	0	up	1.64294	1.36081	1.40729	2.65864	2.15047	1.84403	Smp_158240	Sense	fumarate hydratase	Sjp 0070590|ko:K01679 fumarate hydratase [EC4.2.1.2B], putative	gi|256083329 fumarate hydratase [Schistosoma mansoni] fumarate hydratase [Schistosoma mansoni] (2e-95/cov=99%/id=100%)
Q2_P21643	C805167.1	0	up	1.88462	1.91811	1.2649	2.11168	1.19282	1.67443	gi|76154514	Sense	-	-	gi|76154514 SJCHGC09378 protein [Schistosoma japonicum] (e-142/cov=40%/id=75%)
Q2_P14613	C912817.1	0	up	2.03505	1.84157	3.79814	1.74243	1.57599	2.19864	Smp_024140.x	Sense	polyadenylate binding protein, putative	Sjp 0054250|Embryonic polyadenylate-binding protein, putative	gi|256075089 polyadenylate binding protein [Schistosoma mansoni] polyadenylate binding protein, putative [Schistosoma mansoni] (1e-29/cov=73%/id=100%)
Q2_P07301	C812762.1	0	up	1.65973	1.53428	1.79902	4.21678	3.57903	2.55777	Smp_103170	Sense	hypothetical protein	-	gi|256090267 hypothetical protein [Schistosoma mansoni] expressed protein [Schistosoma mansoni] (2e-51/cov=45%/id=100%)
Q2_P05869	C810631.1	0	up	1.16655	1.34218	1.39882	1.21956	1.41445	1.30831	Smp_007510	Sense	protein kinase	-	gi|256071803 protein kinase [Schistosoma mansoni] protein kinase [Schistosoma mansoni] (0.0/cov=42%/id=92%)
Q2_P41413	JAP01325.S	0	up	1.19021	1.42231	2.49184	2.02816	1.58918	1.74434	gi|226480538	Sense	-	-	gi|226480538 putative transcription factor [Schistosoma japonicum] (3e-17/cov=25%/id=100%)
Q2_P19235	C801912.1	0	up	2.28247	1.87102	0.832689	2.03174	2.78684	1.96095	Smp_054750	Sense	brat protein, putative	Sjp 0100680|B-box type zinc finger protein ncl-1, putative	gi|256081005 brat protein [Schistosoma mansoni] brat protein, putative [Schistosoma mansoni] (e-108/cov=88%/id=95%)
Q2_P25445	C810203.1	0	up	2.02678	2.37071	1.26146	1.09907	2.33884	1.81937	C810203.1	Sense	-	-	No hits
[truncated: 694 more rows]

## Sheet: down-regulated, sense
Oligo-ID	Contig	q-value(%)	Regulation	Herb/DMSO 1	Herb/DMSO 2	Herb/DMSO 3	Herb/DMSO 5	Herb/DMSO 6	Average log2ratio (Treated/Control)	NR Gene (Sma, Sjc, GI or Contig)	Transcript	Gene annotation Smp	Gene annotation Sjc	Gene annotation GI
[truncated: 302 more rows]

[truncated: 3 more sheets: up-regulated, antisense, down-regulated, antisense, Validation]
