# Supplementary material for: Transcriptome Analyses of Inhibitor-treated Schistosome Females Provide Evidence for Cooperating Src-kinase and TGFβ Receptor Pathways Controlling Mitosis and Eggshell Formation
Source: PLoS Pathog. 2013 Jun 13;9(6):e1003448. doi: 10.1371/journal.ppat.1003448 (PMC3681755; doi:10.1371/journal.ppat.1003448)
Supplement: Table S6 — Gene Ontology categories enriched with significantly differentially transcribed genes following Herbimycin A-treatment. Gene Ontology categories are listed enriched with differentially transcribed genes following Herbimycin A-treatment (including up-regulated categories). (XLSX) [file ppat.1003448.s009.xlsx]

## Sheet: Up-regulated
Supplementary Table S6: Gene Ontology catergories enriched with significantly differentially transcribed genes following Herbimycin A-treatment
GO category	ID	Name	p-Value	p-Value (Adj)	Study Count	Population Count	Annotated genes
Biological process	GO:0052547	regulation of peptidase activity	1.78244e-05	0.0158044	9	18	Smp_034420.x, Smp_062080, Smp_062120, Smp_090080, Smp_127480, Smp_155550, Smp_180810, Smp_188460, gi|256075619
	GO:0044092	negative regulation of molecular function	3.61368e-05	0.0158044	9	20	Smp_008260.x, Smp_034420.x, Smp_062080, Smp_062120, Smp_090080, Smp_127480, Smp_155550, Smp_180810, Smp_188460
	GO:0010466	negative regulation of peptidase activity	4.4355e-05	0.0158044	8	16	Smp_034420.x, Smp_062080, Smp_062120, Smp_090080, Smp_127480, Smp_155550, Smp_180810, Smp_188460
	GO:0043086	negative regulation of catalytic activity	6.61782e-05	0.0158044	9	20	Smp_008260.x, Smp_034420.x, Smp_062080, Smp_062120, Smp_090080, Smp_127480, Smp_155550, Smp_180810, Smp_188460
	GO:0051346	negative regulation of hydrolase activity	6.66151e-05	0.0158044	8	16	Smp_034420.x, Smp_062080, Smp_062120, Smp_090080, Smp_127480, Smp_155550, Smp_180810, Smp_188460
	GO:0006457	protein folding	0.000117796	0.0197722	20	79	Sjc_0012490, Sjc_0308060, Smp_004780.x, Smp_009390.x, Smp_017360, Smp_020920.x, Smp_030290, Smp_035200.x, Smp_040500, Smp_040790, Smp_063480, Smp_072970, Smp_078800, Smp_083080.x, Smp_094810, Smp_096010, Smp_140300, Smp_141080, Smp_144840, gi|256092906
	GO:0044262	cellular carbohydrate metabolic process	0.000118837	0.0197722	29	136	Sjc_0046600, Sjc_0092220, Smp_008260.x, Smp_008360, Smp_008400, Smp_014280, Smp_018260, Smp_028730, Smp_038960.x, Smp_042160.x, Smp_054750, Smp_059790.x, Smp_065240, Smp_082710.x, Smp_087860, Smp_099090, Smp_124440, Smp_138750, Smp_140580, Smp_148850, Smp_156360, Smp_162210, Smp_170920, Smp_174470, Smp_194990, gi|226479492, gi|256078562, gi|256080537, gi|256084652
	GO:0052548	regulation of endopeptidase activity	0.000130545	0.0197722	9	18	Smp_034420.x, Smp_062080, Smp_062120, Smp_090080, Smp_127480, Smp_155550, Smp_180810, Smp_188460, gi|256075619
	GO:0043413	macromolecule glycosylation	0.000135426	0.0197722	10	29	Sjc_0092220, Smp_014280, Smp_065240, Smp_099090, Smp_138750, Smp_148850, Smp_170920, Smp_174470, Smp_194990, gi|256080537
	GO:0010951	negative regulation of endopeptidase activity	0.000377485	0.0421451	8	16	Smp_034420.x, Smp_062080, Smp_062120, Smp_090080, Smp_127480, Smp_155550, Smp_180810, Smp_188460
	GO:0009100	glycoprotein metabolic process	0.000419895	0.0442756	11	33	Sjc_0092220, Smp_011150, Smp_014280, Smp_065240, Smp_099090, Smp_138750, Smp_148850, Smp_170920, Smp_174470, Smp_194990, gi|256080537
Cellular component	GO:0042175	nuclear membrane-endoplasmic reticulum network	5.2192e-05	0.0158044	26	127	Sjc_0092220, Smp_017470, Smp_018150, Smp_040360, Smp_045940, Smp_052330, Smp_053820, Smp_055200.x, Smp_058670, Smp_059790.x, Smp_060180, Smp_071630, Smp_072950, Smp_079310, Smp_119980, Smp_124300, Smp_128740, Smp_140180, Smp_149050.x, Smp_153890.x, Smp_156270, Smp_162210, Smp_170920, Smp_171990, Smp_174470, gi|256075619
	GO:0005789	endoplasmic reticulum membrane	0.000118885	0.0197722	26	127	Sjc_0092220, Smp_017470, Smp_018150, Smp_040360, Smp_045940, Smp_052330, Smp_053820, Smp_055200.x, Smp_058670, Smp_059790.x, Smp_060180, Smp_071630, Smp_072950, Smp_079310, Smp_119980, Smp_124300, Smp_128740, Smp_140180, Smp_149050.x, Smp_153890.x, Smp_156270, Smp_162210, Smp_170920, Smp_171990, Smp_174470, gi|256075619
Molecular function	GO:0061134	peptidase regulator activity	2.04802e-05	0.0158044	8	16	Smp_034420.x, Smp_062080, Smp_062120, Smp_090080, Smp_127480, Smp_155550, Smp_180810, Smp_188460
	GO:0030414	peptidase inhibitor activity	5.31615e-05	0.0158044	8	16	Smp_034420.x, Smp_062080, Smp_062120, Smp_090080, Smp_127480, Smp_155550, Smp_180810, Smp_188460
	GO:0004857	enzyme inhibitor activity	0.000331985	0.0421451	10	31	Smp_019950, Smp_034420.x, Smp_045550, Smp_062080, Smp_062120, Smp_090080, Smp_127480, Smp_155550, Smp_180810, Smp_188460
	GO:0061135	endopeptidase regulator activity	0.000377485	0.0421451	8	16	Smp_034420.x, Smp_062080, Smp_062120, Smp_090080, Smp_127480, Smp_155550, Smp_180810, Smp_188460
	GO:0004866	endopeptidase inhibitor activity	0.000377485	0.0421451	8	16	Smp_034420.x, Smp_062080, Smp_062120, Smp_090080, Smp_127480, Smp_155550, Smp_180810, Smp_188460
