# Supplementary material for: Transcriptome Analyses of Inhibitor-treated Schistosome Females Provide Evidence for Cooperating Src-kinase and TGFβ Receptor Pathways Controlling Mitosis and Eggshell Formation
Source: PLoS Pathog. 2013 Jun 13;9(6):e1003448. doi: 10.1371/journal.ppat.1003448 (PMC3681755; doi:10.1371/journal.ppat.1003448)
Supplement: Table S7 — Networks of enriched molecules identified by IPA using the data set of differentially transcribed genes following Herbimycin A-treatment. This is a list of networks of enriched molecules identified by Ingenuity Pathway Analysis (IPA) of genes differentially transcribed following Herbimycin A-treatment. (XLSX) [file ppat.1003448.s010.xlsx]

## Sheet: Tabelle1
Supplementary Table S7: Networks of enriched genes identified by IPA using the data set of differentially transcribed genes following Herbimycin A-treatment
Network number	Associated function	Oligo-ID	Contig	NR Gene (Sma, Sjc, GI or Contig)	Probe Strand against NR Gene	q-value(%)	Regulation	Ratio average	RefSeq	Symbol	Synonym(s)	Entrez Gene Name	Location	Family
1	Post-translational modification, protein folding, cancer (signal transduction and mitosis regulation processes)	Q2_P24772	C809314.1	Smp_077720	U	0	down	-1.371	NP_004297.2	ANXA13	1810034H17Rik, ANX13, AV055219, ISA	annexin A13	Plasma Membrane	other
		Q2_P26653	C812269.1	Smp_136520	U	0	down	-1.22612	NP_001506.1	GTF2H2	BTF2, BTF2P44, LOC100504302, p44, T-BTF2P44, TFIIH	general transcription factor IIH, polypeptide 2, 44kDa	Nucleus	transcription regulator
		Q2_P21539	C805004.1	Sjc_0309130	U	0	down	-1.54533	NP_000991.1	RPL39 (includes EG:25347)	2810465O16Rik, L39, RP23-43O20.1	ribosomal protein L39	Cytoplasm	other
		Q2_P20050	C802928.1	Smp_092750	U	0.63562	down	-1.14866	NP_001018149.1	NME2	NDKB, NDP KINASE B, NDPK-B, NDPK2, nm23-2, NM23-H2, Nm23-m2, NM23B, NUCLEOSIDE DIPHOSHATE KINASE, Nucleoside diphosphate kinase alpha, p18-12d, PUF, RP23-378I13.2	non-metastatic cells 2, protein (NM23B) expressed in	Nucleus	kinase
		Q2_P30933	C906019.1	Smp_044580	U	0.929501	down	-1.02976	NP_000980.1	RPL30	EG667779, Gm12191, Gm8808, L30, mCG 20799, mCG 22431, OTTMUSG00000005566, Rpl30-ps8	ribosomal protein L30	Cytoplasm	other
		Q2_P38253	C920827.1	gi|60687582	U	1.57913	down	-1.27142	NP_001023.1	RPS29	FLJ11778, Gm14303, LOC637599, OTTMUSG00000016246, S29	ribosomal protein S29	Cytoplasm	other
		Q2_P38124	C920262.1	Smp_058720.x	U	2.06404	down	-1.01589	NP_001030335.1	RPL38 (includes EG:3355144)	Gm13020, L38, LOC638514, LOC681502, LOC682969, LOC685963, LOC688248, LOC690468, OTTMUSG00000009978, RP23-25C1.9, Rpl38-ps1, Rpl38-ps2, Rpl38-ps3	ribosomal protein L38	Cytoplasm	other
		Q2_P38256	C920836.1	Smp_095980	U	2.06404	down	-0.8916	NP_000445.1	SOD1	ALS, ALS1, B430204E11Rik, CU/ZN-SOD, CUZNSOD, czSOD, EG667310, Gm8566, homodimer, hSod1, Ipo-1, IPOA, SOD, SODC	superoxide dismutase 1, soluble	Cytoplasm	enzyme
		Q2_P19570	C802316.1	Smp_050390	U	2.58975	down	-0.789598	NP_000683.3	ALDH1B1	2700007F14Rik, Aldehyde Dehydrogenase 1 B1, ALDH1B, ALDH5, ALDHX, MITOCHONDRIAL ALDEHYDE DEHYDROGENASE X, RP23-358I3.2	aldehyde dehydrogenase 1 family, member B1	Cytoplasm	enzyme
		Q2_P34522	C912837.1	Smp_166120	U	2.58975	down	-1.08707	NP_057156.1	GOLT1B	2310061A22Rik, AA407874, AU024291, CGI-141, GCT1, GOT1, RGD1310691, YMR292W	golgi transport 1B	Cytoplasm	other
		Q2_P22091	C805778.1	Smp_007900.x	U	2.58975	down	-0.89706	NP_000969.1	RPL23	2810009A01Rik, L17a, L23, MGC111167, MGC117346, MGC72008, Rl23, RP23-386E10.5, rpL17, Rpl17a	ribosomal protein L23	Cytoplasm	other
		Q2_P21956	C805596.1	Smp_041650	U	2.58975	down	-0.896674	NP_057004.1	RPS27L	1810034D23Rik	ribosomal protein S27-like	Nucleus	other
		Q2_P34276	C912353.1	gi|256092906	U	0	up	2.72354	NP_001530.1	DNAJA1	DJ-2, DjA1, DNAJL2, HDJ, HDJ2, Heat shock 40-kDa protein 4, HSDJ, HSJ2, HSPF4, NEDD7, RP11-54K16.1, RP23-135L5.1	DnaJ (Hsp40) homolog, subfamily A, member 1	Nucleus	other
		Q2_P07777	C813393.1	Smp_020920.x	U	0	up	1.95208	NP_008965.2	DNAJB4	1700029A20Rik, 2010306G19RIK, 5730460G06RIK, DjB4, DNAJW, HLJ1	DnaJ (Hsp40) homolog, subfamily B, member 4	Nucleus	other
		Q2_P41413	JAP01325.S	gi|226480538	U	0	up	1.74434	NP_001077057.1	E2F5	AU024671	E2F transcription factor 5, p130-binding	Nucleus	transcription regulator
		Q2_P14317	C912190.1	Smp_004780.x	U	0	up	3.47957	NP_002005.1	FKBP4	AL022792, AW208983, FKBP-52, FKBP18, FKBP51, FKBP59, FKPB52, HBI, Hsp56, HSP57, Hsp59, p52, p59, PPIase, Tp2	FK506 binding protein 4, 59kDa	Nucleus	enzyme
		Q2_P31522	C907140.1	Smp_106930.x	U	0	up	3.68669	NP_006588.1	HSPA8	2410008N15Rik, HEAT SHOCK COGNATE 71-KDA, HEAT SHOCK PROTEIN 8, HS7C, HSC54, HSC70, HSC71, HSC73, Hsp 8, HSP/C70, HSP70, HSP71, HSP73, HSPA10, IDBP1, LAP1, LOC624853, MGC102007, MGC106514, MGC114311, MGC118485, MGC128130, MGC131511, MGC29929, NIP71	heat shock 70kDa protein 8	Cytoplasm	enzyme
		Q2_P23542	C807726.1	Smp_069130.x	U	0	up	2.29507	NP_006635.2	HSPH1	AI790491, Heat shock protein 105 kda, hsp-E7I, HSP105, HSP105A, HSP105B, HSP110, KIAA0201, NY-CO-25, RP11-173P16.1	heat shock 105kDa/110kDa protein 1	Cytoplasm	other
		Q2_P25200	C809909.1	Smp_038940	U	0	up	1.54446	NP_003790.1	RNMT	2610002P10Rik, AI848273, hCMT1c, MET, mKIAA0398, MT, RG7MT1	RNA (guanine-7-) methyltransferase	Nucleus	enzyme
		Q2_P34556	C912883.1	gi|256072222	U	0	up	1.81247	NP_000993.1	RPLP0	36B4, ACIDIC RIBOSOMAL PHOSPHOPROTEIN P0, AEG8, ARBP, ARPP P0, EG667618, Gm8730, L10E, LP0, MGC107165, MGC107166, MGC111226, MGC88175, P0, PRLP0, RIBOSOMAL PHOSPHOPROTEIN P0, Rp0, RPP0	ribosomal protein, large, P0	Cytoplasm	other
		Q2_P31929	C907886.1	gi|256083283	U	0	up	3.1024	NP_620614.2	SMARCA2	2610209L14RIK, BAF190, brahma, BRM, BRM1, HBRM, hSNF2a, SNF2, SNF2alpha, SNF2L2, SNF2LA, Sth1p, SWI2	SWI/SNF related, matrix associated, actin dependent regulator of chromatin, subfamily a, member 2	Nucleus	transcription regulator
		Q2_P21336	C804691.1	Smp_008545	U	0.288744	up	1.56583	NP_955472.1	HSPD1	CPN60, GROEL, HLD4, HSP60, HSP65, Hspd1-30p, HuCHA60, MITO-P60, SPG13	heat shock 60kDa protein 1 (chaperonin)	Cytoplasm	enzyme
		Q2_P23191	C807247.1	Smp_064860	U	0.288744	up	2.75905	NP_006810.1	STIP1	HOP, IEF-SSP-3521, mSTI1, P60, SIP1, STI1, STI1L, Stress-induced phosphoprotein 1	stress-induced-phosphoprotein 1	Cytoplasm	other
		Q2_P32366	C908755.1	Smp_082490	U	0.684049	up	2.19427	NP_004692.1	CCNB2	CycB2, CYCLIN-B2, HsT17299	cyclin B2	Cytoplasm	other
		Q2_P19268	C801954.1	Smp_000040	U	0.684049	up	1.82402	NP_958931.1	KLC4	1200014P03RIK, AA408085, AW146303, bA387M24.3, KNSL8	kinesin light chain 4	unknown	other
		Q2_P10075	C904153.1	Smp_163190	U	0.929501	up	1.54281	NP_579918.1	RAD17 (includes EG:19356)	9430035O09Rik, CCYC, HRAD17, MmRad24, R24L, RAD17SP, RAD24	RAD17 homolog (S. pombe)	Nucleus	other
		Q2_P12762	C909248.1	Smp_177210	U	0.929501	up	1.99635	NP_000963.1	RPL7A	EG666669, EG668718, Gm16477, Gm8226, L7A, MGC103146, PLA-X, RGD1564370, Ribosomal protein l7a, RP11-244N20.10-004, RP23-414L19.4, SURF3, Surfeit 3, TRUP	ribosomal protein L7a	Nucleus	other
		Q2_P21974	C805630.1	Smp_132690	U	0.929501	up	1.94097	NP_006657.1	RUVBL2	CGI-46, ECP51, INO80J, mp47, P47, REPTIN, RuvB like DNA helicase, RUVB2, RVB2, TIH2, TIP48, TIP49B, UPAR MRNABP	RuvB-like 2 (E. coli)	Nucleus	transcription regulator
		Q2_P29108	C903150.1	Smp_128960	U	0.929501	up	1.35501	NP_003175.1	TAF2 (includes EG:170844)	4732460C16RIK, AI425886, CIF150, TAF2B, TAFII, TAFII-150, TAFIIB	TAF2 RNA polymerase II, TATA box binding protein (TBP)-associated factor, 150kDa	Nucleus	transcription regulator
		Q2_P13841	C911314.1	Smp_011150	U	0.929501	up	1.80265	NP_060184.2	TASP1	4930485D02RIK, AW986064, C20ORF13, dJ585I14.2, RGD1308591, RP23-244B19.1, TASPASE1	taspase, threonine aspartase, 1	Nucleus	peptidase
		Q2_P12873	C909449.1	Smp_145020	U	1.27689	up	2.07898	NP_001017423.1	ALDH18A1	2810433K04Rik, AI429789, glutamate gamma-semialdehyde synthetase, GPR, GSAS, MGC32233, P5CS, PYCS, Pyrroline 5 Carboxylate Synthetase Long Isoform	aldehyde dehydrogenase 18 family, member A1	Cytoplasm	kinase
		Q2_P21454	C804872.1	Smp_083410	U	1.27689	up	0.923543	NP_001395.1	EEF1G	2610301D06RIK, AA407312, EEF1 GAMMA, EEF1B GAMMA, EF-1 GAMMA, EF1G, ELONGATION FACTOR 1 GAMMA, GIG35, PRO1608	eukaryotic translation elongation factor 1 gamma	Cytoplasm	translation regulator
		Q2_P19281	C801972.1	Smp_068950	U	1.27689	up	1.4017	NP_005601.1	RBBP4	CAF-1 subunit C, CAF-I 48 kDa subunit, CAF1 P48, CAF1/p48, LOC685491, mRbAp48, NURF55, RBAP48, RP23-391E6.3	retinoblastoma binding protein 4	Nucleus	enzyme
		Q2_P38296	C921005.1	Smp_161920	U	1.3223	up	1.77478	NP_001605.1	ACTG1	ACT, ACTG, Actin gamma, ACTL, AL023024, beta-actin, Chi-actin, DFNA20, DFNA26, E51, G-actin, GAMMA ACTIN, LOC295810, RP23-82I5.1	actin, gamma 1	Cytoplasm	other
		Q2_P38127	C920267.1	Smp_053130	U	1.3223	up	1.04706	NP_001001.2	RPS6	Gm13654, OTTMUSG00000013244, pp33, RIBOSOMAL PROTEIN S6, RP11-513M16.6, S6, S6R	ribosomal protein S6	Cytoplasm	other
		Q2_P02595	C805227.1	Sjc_0302700	U	1.57913	up	1.39403	NP_004102.1	FEN1	AW538437, MF1, RAD2	flap structure-specific endonuclease 1	Nucleus	enzyme
		Q2_P02012	C804223.1	Smp_128690	U	1.57913	up	1.08836	NP_000161.2	GLDC	D030049L12Rik, D19Wsu57e, GCE, GCSP, HYGN1, RP11-472F14.1	glycine dehydrogenase (decarboxylating)	Cytoplasm	enzyme
		Q2_P20576	C803671.1	Smp_004680	U	1.57913	up	1.33332	NP_001007246.1	IFRD1	FRD1, Ifnl, PC4, TIS7	interferon-related developmental regulator 1	Nucleus	other
		Q2_P01748	C803780.1	Smp_174910	U	1.57913	up	0.87468	NP_002257.1	KPNA2	2410044B12Rik, ENSMUSG00000066878, ENSMUSG00000069083, Gm10184, Gm10259, IMPORTIN, IMPORTIN ALPHA 1, Importin alpha2, IPOA1, KAP ALPHA2, KARYOPHERIN ALPHA 2, LOC728860, M-IMPORTIN, MGC108637, MGC91246, NPI3, Nuclear Pore-Targeting, PENDULIN, PTAC58, QIP2,p: [Parsing package id...]	karyopherin alpha 2 (RAG cohort 1, importin alpha 1)	Nucleus	transporter
		Q2_P19210	C801878.1	Smp_054840	U	1.57913	up	1.05114	NP_004517.2	MCM2	AA959861, AW476101, BM28, CCNL1, cdc19, CDCL1, D3S3194, Mcmd2, MITOTIN, mKIAA0030	minichromosome maintenance complex component 2	Nucleus	enzyme
		Q2_P19525	C802265.1	Sjc_0215340	U	1.57913	up	1.26433	NP_000421.1	PAFAH1B1	LIS-1, LIS2, LOC100046589, MDCR, MDS, Mdsh, MMS10-U, Ms10u, PAF-AH ISOFORM 1 BETA SUBUNIT, PAFAH, PAFAH alpha, Pafaha, RP23-194P5.2	platelet-activating factor acetylhydrolase 1b, regulatory subunit 1 (45kDa)	Cytoplasm	enzyme
		Q2_P10993	C905616.1	gi|256071826	U	1.57913	up	1.70934	NP_001135826.1	PPP3CB	1110063J16Rik, Calcineurin A Beta, CALCINEURIN A1, CALNA2, CALNB, Cn A beta, CnA-gamma, CNA2, Cnab, PP2Bbeta, Protein phosphatase 3 catalytic subunit beta isoform, RP11-345K20.1	protein phosphatase 3, catalytic subunit, beta isozyme	unknown	phosphatase
		Q2_P07487	C812969.1	Smp_075110	U	1.57913	up	1.26153	NP_002844.1	RAD1	HRAD1, REC1	RAD1 homolog (S. pombe)	Nucleus	enzyme
		Q2_P26732	C812392.1	Smp_140530	U	1.57913	up	1.91713	NP_852136.1	RFC2	2610008M13Rik, A1, AI326953, p40, RECC2, Rfc, RFC40	replication factor C (activator 1) 2, 40kDa	Nucleus	other
		Q2_P25427	C810184.1	Smp_055890	U	1.57913	up	0.957507	NP_001025.1	RRM2	AA407299, R2, Ribonucleoside-diphosphate reductase M2 subunit, Ribonucleotide reductase non-heme subunit, RIBONUCLEOTIDE REDUCTASE SMALL SUBUNIT, Rnr-r2, RNRII, RR2, RR2M	ribonucleotide reductase M2	Nucleus	enzyme
		Q2_P19450	C802173.1	Sjc_0094890	U	1.57913	up	0.944737	NP_006697.2	TCERG1	2410022J09Rik, 2900090C16Rik, AI428505, CA150, CA150b, FBP23, FBP28, MGC133200, p144, TAF2S, Urn1	transcription elongation regulator 1	Nucleus	transcription regulator
		Q2_P07420	C812896.1	Smp_071880.x	U	1.83739	up	0.987174	NP_612423.1	CCDC101	1700023O11RIK, 9530025I05RIK, LOC112869, RGD1310609, SGF29, STAF36	coiled-coil domain containing 101	unknown	other
		Q2_P15994	C916183.1	Smp_055880.x	U	1.83739	up	1.17269	NP_002759.2	CHMP1A	2900018H07Rik, CHMP1, METALLOPEPTIDASE 1, PCOLN3, PRSM1, VPS46-1, VPS46A	charged multivesicular body protein 1A	Extracellular Space	peptidase
		Q2_P00121	C800369.1	Smp_035030	U	1.83739	up	0.939212	NP_001348.2	DHX9	AI326842, Atp dependent DNA helicase ii, DDX9, HEL-5, LEUKOPHYSIN, LKP, mHEL-5, NDH II, NDH2, RHA, RNA HELICASE A	DEAH (Asp-Glu-Ala-His) box polypeptide 9	Nucleus	enzyme
		Q2_P20073	C802960.1	Sjc_0012490	U	1.83739	up	1.03749	NP_003306.2	DNAJC7	2010003F24Rik, 2010004G07Rik, CCRP, DJ11, DJC7, mDj11, mTpr2, RP23-390D17.1, TPR2, TTC2	DnaJ (Hsp40) homolog, subfamily C, member 7	Cytoplasm	other
		Q2_P20702	C803858.1	Smp_040500	U	1.83739	up	0.892529	NP_036313.3	FKBP8	FKBP-38, FKBPr38	FK506 binding protein 8, 38kDa	Cytoplasm	other
		Q2_P20410	C803433.1	Smp_091990.x	U	1.83739	up	1.3704	NP_060956.1	HDAC8	2610007D20Rik, CDA07, HD8, HDACL1, RGD1562895, RP23-331B22.1, RPD3	histone deacetylase 8	Nucleus	transcription regulator
		Q2_P24590	C809104.1	Smp_140950	U	1.83739	up	1.18915	NP_006782.1	MORF4L1	Eaf3, FWP006, HsT17725, MEAF3, mKIAA4002, MORFRG15, MRG15, S863-6, TEG-189, Tex189	mortality factor 4 like 1	Nucleus	other
		Q2_P06146	C810937.1	Smp_059690.x	U	1.83739	up	1.18645	NP_065078.1	NKIRAS1	2400004O09Rik, kappaB-Ras1, KBRAS1, RP23-205G15.2	NFKB inhibitor interacting Ras-like 1	unknown	enzyme
		Q2_P24025	C808372.1	Smp_094810	U	1.83739	up	1.19168	NP_006103.1	PPIE	2010010D16Rik, Ab1-210, cyclophilin E, CYP-33, RP1-118J21.1, RP23-138L21.4	peptidylprolyl isomerase E (cyclophilin E)	Nucleus	enzyme
		Q2_P26615	C812218.1	gi|256087799	U	1.83739	up	1.25343	NP_036555.1	RPL13A	1810026N22Rik, 23-KD HIGHLY BASIC, L13A, Ribol13a, Ribosomal protein l13a, TSTA1, Tstap198-7, tum-antigen	ribosomal protein L13a	Cytoplasm	other
		Q2_P26764	C812442.1	gi|256081834	U	1.83739	up	1.30495	NP_000959.2	RPL4	2010004J23RIK, L4, RL1	ribosomal protein L4	Cytoplasm	enzyme
		Q2_P38592	JAP07486.C	gi|76155172	U	1.83739	up	1.02038	NP_945327.1	TH1L	2410003I03Rik, C77797, HSPC130, NELF-C, NELF-C/D, NELF-D, RP23-59M10.1, TH1	TH1-like (Drosophila)	Nucleus	other
		Q2_P39847	JAP08535.C	Sjc_0308060	U	1.83739	up	0.928116	NP_003320.2	TXN (includes EG:116484)	ADF, AW550880, EOSINOPHIL CYTOTOXICITY FACTOR, RP11-427L11.1, RP23-332H16.1, THIOREDOXIN, TRDX, TRX, TRX1, TXN1	thioredoxin	Cytoplasm	enzyme
		Q2_P20740	C803907.1	Smp_048430	U	1.83739	up	1.0191	NP_001087240.1	TXNRD1	GRIM-12, KM 102 DERIVED REDUCTASE LIKE FACTOR, Tgr, Thioredoxin reductase, TR, TR1, TRXR1, TXNR	thioredoxin reductase 1	Cytoplasm	enzyme
		Q2_P03928	C807387.1	Smp_034840.x	U	1.83739	up	1.76483	NP_006752.1	YWHAE	14-3-3 EPSILON, 14-3-3 L, 14-3-3E, 14-3-3Îµ, AU019196, KCIP-1, LOC727845, MDCR, MDS, RP23-78H4.1	tyrosine 3-monooxygenase/tryptophan 5-monooxygenase activation protein, epsilon polypeptide	Cytoplasm	other
		Q2_P25254	C809982.1	Smp_137920	U	2.06404	up	0.933545	NP_039234.1	CLIC4	Chloride intracellular channel 4, CLIC4L, D0Jmb3, H1, huH1, Mc3s5, MTCLIC, P64h1, RP23-230K10.1, TU-74	chloride intracellular channel 4	Plasma Membrane	ion channel
		Q2_P21739	C805302.1	Smp_141080	U	2.06404	up	0.724055	NP_057390.1	DNAJB11	1810031F23Rik, ABBP-2, AL024055, Dj-9, EDJ, ERdj3, ERj3, ERj3p, hDj-9, LRRGT00084, PRO1080, PSEC0121, RP23-418N2.1, UNQ537	DnaJ (Hsp40) homolog, subfamily B, member 11	Cytoplasm	other
		Q2_P05174	C809505.1	Smp_077090	U	2.06404	up	0.962807	NP_998760.1	ISCU	2310020H20Rik, AA407971, EG666538, Gm16437, HML, hnifU, ISCU1/2, ISU2, NIFU, NifU-like, NIFUN, RGD1309562	iron-sulfur cluster scaffold homolog (E. coli)	Cytoplasm	other
		Q2_P05014	C809139.1	Smp_178740	U	2.06404	up	0.934693	NP_919258.2	LIN54	4832414L08, AI461788, CXCDC1, DKFZP686L1814, JC8.6, MGC129905, MIP120, mKIAA2037, RGD1311361	lin-54 homolog (C. elegans)	unknown	other
		Q2_P23726	C807975.1	Smp_032500	U	2.06404	up	0.917472	NP_005907.3	MCM7	AI747533, CDC47, D16Mgi24, mCDC47, MCM2, Mcmd7, P1.1-MCM3, P1CDC47, P85MCM, PNAS146	minichromosome maintenance complex component 7	Nucleus	enzyme
		Q2_P21264	C804594.1	Smp_048970.x	U	2.06404	up	0.931944	NP_054885.1	MED4 (includes EG:29079)	2410046H15RIK, ARC36, D receptor interacting, DRIP36, HSPC126, MED36, RP11-90M2.2, TRAP36, Vdirp, VDRIP	mediator complex subunit 4	Nucleus	transcription regulator
		Q2_P23192	C807248.1	Smp_124120	U	2.06404	up	1.04382	NP_002683.2	POLE2	DNA POLYMERASE EPSILON SUBUNIT B, DNA Polymerase epsilon Subunit2, DPE2	polymerase (DNA directed), epsilon 2 (p59 subunit)	Nucleus	enzyme
		Q2_P35593	C915269.1	Smp_126370	U	2.06404	up	1.02546	NP_002686.2	POLR2E	2410021N14Rik, AW208866, hRPB25, hsRPB5, LOC687055, RNA polymerase ii 23 kd subunit, RPABC1, RPB5, XAP4	polymerase (RNA) II (DNA directed) polypeptide E, 25kDa	Nucleus	enzyme
		Q2_P21667	C805202.1	Smp_006850	U	2.06404	up	1.23418	NP_006223.2	POLR2H	hsRPB8, Polr2h-ps1, Polr2hl, rCG 36803, RGD1561203, RPABC3, RPB17, RPB8	polymerase (RNA) II (DNA directed) polypeptide H	Nucleus	enzyme
		Q2_P26051	C811406.1	Smp_003410	U	2.06404	up	0.877812	NP_000975.2	RPL23A	BC029892, ENSMUSG00000063556, Gm10132, L23A, MDA20, Ribosomal protein l23a, RP23-185A18.4	ribosomal protein L23a	Cytoplasm	other
		Q2_P19898	C802735.1	Smp_101450	U	2.06404	up	0.879794	NP_000962.2	RPL7	humL7-1, L7, MGC117326, RIBOSOMAL PROTEIN L7, Rpl7a, Surf-3	ribosomal protein L7	Cytoplasm	transcription regulator
		Q2_P35887	C915626.1	Smp_011570.x	U	2.06404	up	1.02738	NP_000998.1	RPS4X	CCG2, DXS306, FLJ40595, Ribosomal protein s4, RP23-331B22.2, RPS4, Rps4-1, S4, SCAR, SCR10	ribosomal protein S4, X-linked	Cytoplasm	other
		Q2_P23323	C807441.1	Smp_021140	U	2.06404	up	1.02269	NP_001002.1	RPS7	DBA8, LOC497813, Rps7A, S7	ribosomal protein S7	Cytoplasm	other
		Q2_P26294	C811756.1	gi|256069251	U	2.06404	up	1.46364	NP_689508.3	TARS	D15Wsu59e, MGC9344, THREONYL TRNA SYNTHETASE, ThrRS, TRAS, TRS	threonyl-tRNA synthetase	Nucleus	enzyme
		Q2_P06722	C811786.1	Smp_007660	U	2.06404	up	1.40434	NP_006747.1	TCEA1	GTF2S, S-II, TCEA, TF2S, TFIIS	transcription elongation factor A (SII), 1	Nucleus	transcription regulator
		Q2_P28114	C901712.1	Smp_161350	U	2.58975	up	0.944564	NP_001071.1	ALDH5A1	6330403E24RIK, Ahd-1, D630032B01RIK, OTTMUSG00000000613, RP23-92G13.10-001, SSADH, SSDH, Ssdh1, Succinate Semialdehyde Dehydrogenase	aldehyde dehydrogenase 5 family, member A1	Cytoplasm	enzyme
		Q2_P39359	JAP02458.C	Sjc_0043620	U	2.58975	up	0.866976	NP_057460.3	ANKFY1	ANKHZN, mKIAA1255, RABANKYRIN 5, RP23-327G1.1, ZFYVE14	ankyrin repeat and FYVE domain containing 1	Nucleus	transcription regulator
		Q2_P23472	C807644.1	Smp_079650	U	2.58975	up	0.751868	NP_005843.2	CHD3	2600010P09Rik, AF020312, Chd7, HZFH, MI ALPHA2, Mi-2a, Mi2-ALPHA, Prp7, Prp9-1, RP23-26L6.13-001, ZFH	chromodomain helicase DNA binding protein 3	Nucleus	enzyme
		Q2_P22433	C806227.1	Smp_174210.x	U	2.58975	up	0.89512	NP_055644.2	DDX46	2200005K02Rik, 8430438J23RIK, AI325430, AI957095, HEL117, KIAA0801, LOC245957, mKIAA0801, Prp5, PRPF5	DEAD (Asp-Glu-Ala-Asp) box polypeptide 46	Nucleus	enzyme
		Q2_P05594	C810331.1	Smp_096010	U	2.58975	up	0.976717	NP_005138.3	DNAJA3	1200003J13Rik, 1810053A11Rik, C81173, HCA57, hTID-1, TID1, Tid1l	DnaJ (Hsp40) homolog, subfamily A, member 3	Cytoplasm	other
		Q2_P20836	C804028.1	Smp_180470	U	2.58975	up	0.713538	NP_001369.1	DYNC1I2	3110079H08Rik, AW554389, DH IC-2, DNCI2, DNCIC2, Dynein intermediate chain 2a, IC2, RP23-299A2.1	dynein, cytoplasmic 1, intermediate chain 2	Cytoplasm	other
		Q2_P05736	C810487.1	Smp_016200.x	U	2.58975	up	1.18746	NP_005794.1	FLOT1	DADB-118P11.2, FLOTILLIN1, Rareg, REGGIE2	flotillin 1	Plasma Membrane	other
		Q2_P17521	C919790.1	Smp_094140	U	2.58975	up	0.682767	NP_005906.2	MCM6	ASP-l1, D1Wsu22e, KI-MCM6, MCG40308, Mcmd6, Mis5, MM6, P105MCM	minichromosome maintenance complex component 6	Nucleus	enzyme
		Q2_P25224	C809938.1	Smp_042780	U	2.58975	up	1.1353	NP_004266.2	MED20	1110011O05Rik, 2410115I17Rik, AU018348, P28a, PRO0213, RP5-973N23.1, TRFP, USP49	mediator complex subunit 20	Nucleus	transcription regulator
		Q2_P00817	C801953.1	Smp_024060.x	U	2.58975	up	1.25743	NP_057144.1	MED31	3110004H13RIK, CGI-125, l11Jus15, RGD1309457, RP23-207N15.5, SOH1	mediator complex subunit 31	Nucleus	other
		Q2_P35726	C915428.1	Smp_174370	U	2.58975	up	1.14414	NP_001018060.1	POLR3H	5031409G22RIK, MGC29654, RP3-347H13.9, RPC22.9, RPC8	polymerase (RNA) III (DNA directed) polypeptide H (22.9kD)	Nucleus	enzyme
		Q2_P07639	C813178.1	Smp_040790	U	2.58975	up	0.812141	NP_000933.1	PPIB	AA408962, AA553318, AI844835, CPHN2, Cy-Lp, CYCLOPHILIN-B, CyP-20b, CYP-S1, CYPB, OI9, SCYLP	peptidylprolyl isomerase B (cyclophilin B)	Cytoplasm	enzyme
		Q2_P07383	C812858.1	gi|256074121	U	2.58975	up	0.971633	NP_003791.3	RNGTT	AU020997, CAP1A, CAPPING ENZYME, hCAP, HCE, HCE1, Mce, MCE1, RNA guanylyltransferase and 5'-phosphatase, RP23-369I8.2, RP3-488C13.1	RNA guanylyltransferase and 5'-phosphatase	Nucleus	phosphatase
		Q2_P24638	C809159.1	Smp_042090.x	U	2.58975	up	1.14655	NP_009035.3	RPL10A	CSA-19, L10A, LOC678987, LOC680700, mCG 18533, NEDD6	ribosomal protein L10a	Nucleus	other
		Q2_P20252	C803199.1	Smp_148930	U	2.58975	up	1.12313	NP_003137.1	SSRP1	C81323, FACT, FACT80, Hmg1-rs1, Hmgi-rs3, Hmgox, PREIIBF, RP23-232L15.5, T160	structure specific recognition protein 1	Nucleus	other
		Q2_P03809	C807195.1	Sjc_0018490	U	2.58975	up	0.817493	NP_644810.1	WDR36	5730444A13RIK, GLC1G, LOC688637, TA-WDRP, UTP21	WD repeat domain 36	unknown	other
2	Cancer, gastrointestinal disease, genetic disorder	Q2_P27322	C813373.1	Sjc_0087150	U	0	down	-1.82781	NP_001302.1	CRIP1	CRHP, CRIP, CRP-1, Cysteine-rich intestinal, LOC686293, rCG 27793	cysteine-rich protein 1 (intestinal)	Cytoplasm	other
		Q2_P24558	C809061.1	Smp_005060.x	U	0	down	-1.98769	NP_055545.1	MLEC	2410014A08RIK, AI850530, ESTM19, KIAA0152, mKIAA0152, RGD1307736, X83352	malectin	Plasma Membrane	other
		Q2_P18397	C800584.1	Smp_026190	U	0	down	-1.80675	NP_057121.2	UTP11L	2700082D03RIK, CGI-94, LOC51118, RGD1559610, RP23-230F2.3	UTP11-like, U3 small nucleolar ribonucleoprotein, (yeast)	Nucleus	other
		Q2_P21460	C804879.1	Smp_002930	U	0.375556	down	-1.28915	NP_778235.1	HIST2H2AB	EG621893, H2a-613a, LOC682506	histone cluster 2, H2ab	Nucleus	other
		Q2_P36137	C915950.1	gi|226482568	U	0.63562	down	-1.10104	NP_788276.1	CDK5RAP3	1810007E24Rik, BC002318, C53, C81486, HSF-27, IC53, LZAP, MST016, MSTP016, OK/SW-cl.114, RP23-353J21.7	CDK5 regulatory subunit associated protein 3	Cytoplasm	other
		Q2_P20765	C803939.1	Smp_055210	U	0.684049	down	-1.29489	NP_004519.1	MGST3	2010012L10RIK, 2010306B17Rik, 2700004G04RIK, AA516734, GST-III, Loc289197, RP11-466F5.1	microsomal glutathione S-transferase 3	Cytoplasm	enzyme
		Q2_P26778	C812462.1	Smp_151600	U	0.929501	down	-1.10202	NP_002134.2	HPCA	BDR2, HIPPOCALCIN, MGC105450, RP23-284L6.3	hippocalcin	Cytoplasm	other
		Q2_P24977	C809595.1	Smp_028670.x	U	1.57913	down	-1.09363	NP_000058.1	CA2	AI131712, CA-II, CAR2, Carbonic anhydrase 2, Ltw-5, Lvtw-5	carbonic anhydrase II	Cytoplasm	enzyme
		Q2_P17514	C919695.1	Smp_076650.x	U	1.57913	down	-1.2809	NP_116179.2	ORAI1	CRAC, CRACM1, D730049H07RIK, FLJ14466, ORAT1, RGD1311873, Soc channel, TMEM142A	ORAI calcium release-activated calcium modulator 1	Plasma Membrane	ion channel
		Q2_P17667	C920242.1	Smp_169030	U	1.83739	down	-0.957112	NP_078954.3	NARS2	AI875199, asnRS, FLJ23441, RGD1305145, SLM5	asparaginyl-tRNA synthetase 2, mitochondrial (putative)	Cytoplasm	enzyme
		Q2_P07905	C900222.1	Smp_104600.x	U	1.83739	down	-1.07146	NP_060221.2	SMPD4	4122402O22RIK, FLJ20297, mKIAA1418, NET13, NSMASE-3, RGD1310674	sphingomyelin phosphodiesterase 4, neutral membrane (neutral sphingomyelinase-3)	Cytoplasm	enzyme
		Q2_P20731	C803897.1	Smp_026310	U	2.06404	down	-0.86656	NP_057095.2	MECR	AI195831, CGI-63, FASN2B, NRBF1, NRBF1P, RP11-467D18.1, RP23-13A13.1	mitochondrial trans-2-enoyl-CoA reductase	Cytoplasm	enzyme
		Q2_P38124	C920262.1	Smp_058720.x	U	2.06404	down	-1.01589	NP_001030335.1	RPL38 (includes EG:3355144)	Gm13020, L38, LOC638514, LOC681502, LOC682969, LOC685963, LOC688248, LOC690468, OTTMUSG00000009978, RP23-25C1.9, Rpl38-ps1, Rpl38-ps2, Rpl38-ps3	ribosomal protein L38	Cytoplasm	other
		Q2_P17404	C919284.1	Smp_003930	U	2.06404	down	-1.16056	NP_079202.2	TTC26	9330141E21RIK, 9430097H08RIK, dyf-13, FLJ12571	tetratricopeptide repeat domain 26	unknown	other
		Q2_P34522	C912837.1	Smp_166120	U	2.58975	down	-1.08707	NP_057156.1	GOLT1B	2310061A22Rik, AA407874, AU024291, CGI-141, GCT1, GOT1, RGD1310691, YMR292W	golgi transport 1B	Cytoplasm	other
		Q2_P41413	JAP01325.S	gi|226480538	U	0	up	1.74434	NP_001077057.1	E2F5	AU024671	E2F transcription factor 5, p130-binding	Nucleus	transcription regulator
		Q2_P19865	C802690.1	Smp_158240	U	0	up	1.84403	NP_000134.2	FH	FH1, FUMARASE, FUMARATE HYDRATASE, FUMURASE, HLRCC, LRCC, MCL, MCUL1, Mitochondrial Fumarase	fumarate hydratase	Cytoplasm	enzyme
		Q2_P23542	C807726.1	Smp_069130.x	U	0	up	2.29507	NP_006635.2	HSPH1	AI790491, Heat shock protein 105 kda, hsp-E7I, HSP105, HSP105A, HSP105B, HSP110, KIAA0201, NY-CO-25, RP11-173P16.1	heat shock 105kDa/110kDa protein 1	Cytoplasm	other
		Q2_P22073	C805758.1	Smp_179710	U	0.288744	up	1.2296	NP_005403.2	SHMT2	2700043D08Rik, AA408223, AA986903, GLYA, M-SHMT, Serine Hydroxymethyltransferase2, SHMT	serine hydroxymethyltransferase 2 (mitochondrial)	Cytoplasm	enzyme
		Q2_P19466	C802197.1	Smp_059790.x	U	0.288744	up	1.31769	NP_001128527.1	TKT	p68, TK, TKT1, TRANSKETOLASE	transketolase	Cytoplasm	enzyme
		Q2_P03469	C806683.1	Smp_055990	U	0.766134	up	1.28917	NP_001117.2	ADSS	ADEH, ADS, Adss1, ADSS2, AI314886, AS, RP11-518L10.4	adenylosuccinate synthase	Cytoplasm	enzyme
		Q2_P20456	C803499.1	Smp_096020.x	U	0.766134	up	1.32416	NP_056143.1	AHCYL2	4631427C17RIK, ADOHCYASE3, AI227036, FLJ21719, KIAA0828, mKIAA0828, RGD1564895	adenosylhomocysteinase-like 2	unknown	enzyme
		Q2_P26901	C812642.1	Smp_133270	U	0.929501	up	1.44667	NP_005056.3	SEL1L	AW493766, mKIAA4137, PRO1063, SEL1, SEL1-LIKE, SEL1H, SEL1L1, UNQ128/PRO1063	sel-1 suppressor of lin-12-like (C. elegans)	Cytoplasm	other
		Q2_P10895	C905427.1	Smp_162040	U	1.27689	up	1.09593	NP_004791.1	TM9SF2	1500001N15Rik, AA536814, D14Ertd64e, P76	transmembrane 9 superfamily member 2	Plasma Membrane	transporter
		Q2_P40234	JAP02182.S	gi|226470166	U	1.3223	up	1.31164	NP_001373.2	DPAGT1	ALG7, AU021132, CDG-Ij, CDG1J, D11S366, DGPT, DPAGT, DPAGT2, G1PT, GlcNAc-1-P transferase, GNPTA, GPT, H2afx, UAGT, UGAT	dolichyl-phosphate (UDP-N-acetylglucosamine) N-acetylglucosaminephosphotransferase 1 (GlcNAc-1-P transferase)	Cytoplasm	enzyme
		Q2_P20301	C803274.1	Smp_095910.x	U	1.3223	up	1.14421	NP_003130.2	SRPR	1300011P19RIK, D11Mgi27, Docking protein alpha, DP, Sr alpha, SRP receptor	signal recognition particle receptor (docking protein)	Cytoplasm	other
		Q2_P38378	JAP00284.C	gi|256086567	U	1.3223	up	1.10695	NP_057297.2	TRIP4	4930558E03RIK, ASC-1, BB191711, HsT17391, rCG 58191	thyroid hormone receptor interactor 4	Nucleus	transcription regulator
		Q2_P27381	C900013.1	Smp_064240	U	1.57913	up	1.40268	NP_115882.1	AP1M1	AA408894, Adaptin mu1, Adtm1A, AP47, CLAPM2, CLTNM, MU-1A, MU1, [m]1A	adaptor-related protein complex 1, mu 1 subunit	Cytoplasm	transporter
		Q2_P24932	C809529.1	Smp_053550.x	U	1.57913	up	1.02986	NP_078874.2	C16orf57	AA960436, FLJ13154, HVSL1, PN, RGD1305215	chromosome 16 open reading frame 57	unknown	other
		Q2_P05612	C810352.1	Smp_023550	U	1.57913	up	1.39542	NP_001091680.1	CTNNB1	Armadillo, Beta-cat, BETA-CATENIN, Bfc, CATENIN BETA, CATNB, CTNN Î², CTNNB, DKFZp686D02253, FLJ25606, FLJ37923, Mesc, OK/SW-cl.35, Î²-catenin, Î²-Ctnn	catenin (cadherin-associated protein), beta 1, 88kDa	Nucleus	transcription regulator
		Q2_P12298	C908225.1	Smp_123280	U	1.57913	up	1.51112	NP_073573.1	MFSD1	1200003O06RIK, FLJ14153, RGD1305751, SMAP4, UG0581B09	major facilitator superfamily domain containing 1	unknown	transporter
		Q2_P25427	C810184.1	Smp_055890	U	1.57913	up	0.957507	NP_001025.1	RRM2	AA407299, R2, Ribonucleoside-diphosphate reductase M2 subunit, Ribonucleotide reductase non-heme subunit, RIBONUCLEOTIDE REDUCTASE SMALL SUBUNIT, Rnr-r2, RNRII, RR2, RR2M	ribonucleotide reductase M2	Nucleus	enzyme
		Q2_P02120	C804408.1	Smp_019190	U	1.57913	up	1.43365	NP_006416.3	SLU7 (includes EG:10569)	9G8, AU018913, D11Ertd730e, D3Bwg0878e, hSlu7, RP23-26M1.8	SLU7 splicing factor homolog (S. cerevisiae)	Nucleus	enzyme
		Q2_P19465	C802196.1	Smp_055960	U	1.57913	up	1.29608	NP_060281.2	UBE2R2	1200003M11Rik, CDC34B, E2-CDC34B, LOC362852, LOC689226, RP11-176F3.4, RP23-328E6.1, UBC3B	ubiquitin-conjugating enzyme E2R 2	unknown	enzyme
		Q2_P36006	C915782.1	Smp_086900	U	1.83739	up	1.47883	NP_001168.1	ARL1	2310008D22Rik, ARFL1, AU019749, MGC72836	ADP-ribosylation factor-like 1	Cytoplasm	enzyme
		Q2_P25229	C809950.1	Sjc_0010520	U	1.83739	up	1.30573	NP_004873.3	CIR1	1700023B02Rik, 2810021A19RIK, Cicr, CIR, RGD1309199, RP23-463K8.2	corepressor interacting with RBPJ, 1	Nucleus	transcription regulator
		Q2_P07229	C812634.1	Smp_019100	U	1.83739	up	1.08606	NP_006786.2	EHD1	AA409636, CDABP0131, H-PAST, HPAST1, Mpast1, PAST, PAST1, RGD1306960, RME-1	EH-domain containing 1	Cytoplasm	other
		Q2_P24718	C809250.1	Sjc_0046600	U	1.83739	up	1.09585	NP_001073272.1	GAA	Acid glucan-1,4-alpha-glucosidase, ALPHA-GLUCOSIDASE, E430018M07Rik, LYAG, Lysosomal alpha-glucosidase, RP23-13O17.5	glucosidase, alpha; acid	Cytoplasm	enzyme
		Q2_P37188	C917859.1	Smp_025160.x	U	1.83739	up	1.564	NP_009191.1	LYPLA2	APT-2, DJ886K2.4, Lpla2, LysoII, Lysophospholipase 60kDa, RP23-161N17.9, RP5-886K2.5	lysophospholipase II	Cytoplasm	enzyme
		Q2_P22110	C805801.1	Smp_089290	U	1.83739	up	0.892127	NP_000253.1	NAGA	D22S674, GALB, O-GLYCANASE	N-acetylgalactosaminidase, alpha-	Cytoplasm	enzyme
		Q2_P21599	C805099.1	Smp_144490	U	1.83739	up	1.49996	NP_078938.2	NAT10	AI429152, ALP, FLJ10774, hALP, NET43, RP23-266F3.3	N-acetyltransferase 10 (GCN5-related)	Nucleus	enzyme
		Q2_P07324	C812791.1	Smp_020590	U	1.83739	up	1.27665	NP_079431.1	PAAF1	FLJ11848, PAAF, Rpn14, WDR71	proteasomal ATPase-associated factor 1	unknown	other
		Q2_P39741	JAP07341.C	gi|256077082	U	1.83739	up	1.16376	NP_065855.1	PACSIN1	A830061D09Rik, H74, mKIAA1379, RP11-375E1 A.1, SDP1, SDPI, SYNDAPIN, SYNDAPIN 1	protein kinase C and casein kinase substrate in neurons 1	Cytoplasm	kinase
		Q2_P21668	C805203.1	Smp_093700	U	1.83739	up	0.900175	NP_006311.1	PGRMC2	4631434O19RIK, 5730409G06RIK, DG6, PMBP, PROGESTERONE MEMBRANE BINDING, PUTATIVE PROGESTERONE BINDING	progesterone receptor membrane component 2	Nucleus	ligand-dependent nuclear receptor
		Q2_P37907	C919420.1	Smp_085310.x	U	1.83739	up	1.54541	NP_002800.2	PSMD3	AI255837, AntP91a, D11Bwg1349e, P58, Psd3, RP23-395E10.2, RPN3, S3, TSTA2, Tstap91a, Tum-p91a	proteasome (prosome, macropain) 26S subunit, non-ATPase, 3	Cytoplasm	other
		Q2_P02567	C805160.1	Smp_098090	U	1.83739	up	1.15737	NP_057444.2	TACO1	2310066I18RIK, CCDC44, LOC51204, PRO0477, rCG 32552, RGD1306784, RP23-81G14.4	translational activator of mitochondrially encoded cytochrome c oxidase I	Cytoplasm	other
		Q2_P03353	C806522.1	Sjc_0051690	U	1.83739	up	1.48751	NP_112200.2	VMP1	3110098I04RIK, 4930579A11RIK, AI787464, DKFZP566I133, EPG3, HSPC292, ni-2, RP23-467J12.4, TMEM49	vacuole membrane protein 1	Plasma Membrane	other
		Q2_P36550	C916831.1	Smp_079000	U	2.06404	up	1.24516	NP_065145.2	CHMP1B	2810405I11RIK, C10orf2, C18orf2, CHMP1.5, Chmp1b1, hVps46-2, LOC682926, Vps46-2, Vps46B	charged multivesicular body protein 1B	Plasma Membrane	enzyme
		Q2_P00201	C800626.1	Smp_130090	U	2.06404	up	1.27592	NP_004935.1	DNASE1L3	DHP2, DNAS1L3, DNASE GAMMA, Dnase Y, LS-DNase, LSD, Nuclear Ca2+, Mg2+-Dependent Endonuclease	deoxyribonuclease I-like 3	Nucleus	enzyme
		Q2_P07236	C812646.1	Sjc_0100320	U	2.06404	up	1.1602	NP_006835.2	ILVBL	209L8, 5830463I21, AHAS, AI415009, ILV2H	ilvB (bacterial acetolactate synthase)-like	Cytoplasm	enzyme
		Q2_P30596	C905243.1	Smp_085650	U	2.06404	up	1.12689	NP_001035720.1	NCALD	AI848120, D030020D09Rik, D15ERTD412E, Neurocalcin delta	neurocalcin delta	Cytoplasm	other
		Q2_P03251	C806326.1	Sjc_0052270	U	2.06404	up	0.925977	NP_055521.1	SART3	AU045857, DSAP1, mKIAA0156, P100, p110, p110(nrb), RP11-13G14, TIP110	squamous cell carcinoma antigen recognized by T cells 3	Nucleus	other
		Q2_P25130	C809805.1	Smp_055090	U	2.06404	up	1.05701	NP_036373.1	SIRT5	0610012J09RIK, 1500032M05RIK, AV001953, LOC285813, SIR2L5	sirtuin 5	Cytoplasm	enzyme
		Q2_P10678	C905033.1	Smp_194620	U	2.06404	up	1.27105	NP_689520.2	TRMT61A	6720458F09RIK, AI606093, C14orf172, FLJ40452, GCD14, Gcd14p, hCG 25505, hTRM61, RGD1359191, TRM61	tRNA methyltransferase 61 homolog A (S. cerevisiae)	unknown	enzyme
		Q2_P13075	C909835.1	Smp_157660	U	2.58975	up	0.83005	NP_057439.2	DDX47	4930588A18Rik, C77285, E4-DBP, HQ0256, MSTP162, RRP3	DEAD (Asp-Glu-Ala-Asp) box polypeptide 47	Nucleus	enzyme
		Q2_P11440	C906591.1	Smp_103920	U	2.58975	up	0.908305	NP_075462.3	DNAI2	C030015H18, C030015H18Rik, CILD9, Dnaic2, Gm728, RP23-273C14.2	dynein, axonemal, intermediate chain 2	Cytoplasm	other
		Q2_P06580	C811556.1	Smp_149050.x	U	2.58975	up	0.88221	NP_056516.2	ERLEC1	4933407N01RIK, C2orf30, CIM, CL24936, CL25084, RGD1306508, RP23-20N14.5, UNQ1878/PRO4321, XTP3-B, XTP3TPB	endoplasmic reticulum lectin 1	Extracellular Space	other
		Q2_P26468	C811997.1	Smp_099630	U	2.58975	up	0.888811	NP_005078.2	FXR1	1110050J02Rik, 9530073J07Rik, AA959924, AI851072, FXR1H, FXR1P	fragile X mental retardation, autosomal homolog 1	Cytoplasm	other
		Q2_P18486	C800704.1	Smp_071630	U	2.58975	up	1.49756	NP_116235.2	RAB2B	1500012D09RIK, 4930528G15RIK, A230002G14, D530043M21RIK	RAB2B, member RAS oncogene family	Plasma Membrane	enzyme
		Q2_P07383	C812858.1	gi|256074121	U	2.58975	up	0.971633	NP_003791.3	RNGTT	AU020997, CAP1A, CAPPING ENZYME, hCAP, HCE, HCE1, Mce, MCE1, RNA guanylyltransferase and 5'-phosphatase, RP23-369I8.2, RP3-488C13.1	RNA guanylyltransferase and 5'-phosphatase	Nucleus	phosphatase
		Q2_P20649	C803778.1	Sjc_0068480	U	2.58975	up	0.94365	NP_056195.2	SAMM50	1110030L07RIK, CGI-51, OMP85, SAM50, TOB55, TRG-3, YNL026W	sorting and assembly machinery component 50 homolog (S. cerevisiae)	Cytoplasm	other
		Q2_P35918	C915666.1	Smp_170920	U	2.58975	up	1.0224	NP_008854.2	SDF2	AI853825, RP23-185A18.8	stromal cell-derived factor 2	Extracellular Space	enzyme
		Q2_P08263	C901496.1	Smp_131650	U	2.58975	up	0.958008	NP_060045.4	SMG6	AI317223, AU041178, C17ORF31, EST1A, KIAA0732, LRRGT00040, MGC7717, RGD1309609, RP23-143A14.6	smg-6 homolog, nonsense mediated mRNA decay factor (C. elegans)	Nucleus	enzyme
		Q2_P23697	C807937.1	Smp_137870	U	2.58975	up	0.977935	NP_006795.2	STARD3	CAB1, Es64, MLN64, RP23-355L10.4	StAR-related lipid transfer (START) domain containing 3	Cytoplasm	transporter
		Q2_P23757	C808013.1	Smp_022540.x	U	2.58975	up	1.46688	NP_061180.1	TMEM55A	2610319K07RIK, AI315591, AV001360, DKFZp762O076, PTDINS-4,5-P2 4-PTASE II, PTDINS-4,5-P2 4-PTASE TYPE II, RGD1306225, RP23-379L17.2	transmembrane protein 55A	unknown	other
		Q2_P23174	C807222.1	Smp_019340.x	U	2.58975	up	1.0714	NP_005715.1	TSPAN3	1700055K04Rik, OAP1, Tetraspanin 3, TM4-A, TM4SF8	tetraspanin 3	Plasma Membrane	other
3	RNA post-transcriptional modification, DNA replication, recombination, and repair, energy production	Q2_P39504	JAP03774.C	Sjc_0217080	U	0	down	-1.92404	NP_001002249.1	ANAPC11	1110011I19Rik, APC11, Apc11p, HSPC214, R75218, RGD1561880, RP23-84C12.5	anaphase promoting complex subunit 11	Cytoplasm	enzyme
		Q2_P27322	C813373.1	Sjc_0087150	U	0	down	-1.82781	NP_001302.1	CRIP1	CRHP, CRIP, CRP-1, Cysteine-rich intestinal, LOC686293, rCG 27793	cysteine-rich protein 1 (intestinal)	Cytoplasm	other
		Q2_P27304	C813349.1	gi|5305389	U	0	down	-2.07646	NP_003737.1	DYNLL1	8kDLC, Cytoplasmic dynein, light chain, DLC, DLC1, DLC8, DNCL1, DNCLC1, Dynein Lc8, Dynein light chain lc8 type 1, Dynll4, HDLC1, LC8, LC8 DYNEIN LIGHT CHAIN, LC8a, PIN	dynein, light chain, LC8-type 1	Cytoplasm	other
		Q2_P18541	C800776.1	Smp_010770.x	U	0	down	-1.74719	NP_001098028.1	ELOVL7	9130013K24RIK, AI840082, FLJ23563	ELOVL fatty acid elongase 7	Cytoplasm	enzyme
		Q2_P38110	C920216.1	Smp_038680	U	0	down	-1.63026	NP_003087.1	SNRPG	2810024K17Rik, AL022803, D15Mgi25, EG666609, Gm8186, LOC682775, LOC686174, SMG, snRNP-G, Snrpg-ps1, Snrpgl1	small nuclear ribonucleoprotein polypeptide G	Nucleus	other
		Q2_P00464	C801360.1	Smp_104660	U	0.766134	down	-1.37855	NP_001003796.1	NHP2L1	15.5K, CTA-216E10.8, FA-1, Fta1, NHPX, OTK27, SNRNP15-5, SNU13, SPAG12, SSFA1	NHP2 non-histone chromosome protein 2-like 1 (S. cerevisiae)	Nucleus	other
		Q2_P05806	C810563.1	Smp_089230	U	0.929501	down	-1.27221	NP_005171.4	BMI1	AW546694, FLVI2/BMI1, PCGF4, RNF51, RP11-573G6.1, RP23-396N6.2	BMI1 polycomb ring finger oncogene	Nucleus	transcription regulator
		Q2_P06147	C810938.1	Smp_118970	U	0.929501	down	-1.17618	NP_003496.1	FZD1	AW227548, DKFZp564G072, FLJ95923, Frizzled 1, Frz, FZ-1, Rfz1	frizzled family receptor 1	Plasma Membrane	G-protein coupled receptor
		Q2_P21951	C805591.1	Smp_033990	U	1.27689	down	-0.968748	NP_115875.1	DCTN5	4930427E12Rik, C78178, MGC3248, RGD1305654	dynactin 5 (p25)	Cytoplasm	other
		Q2_P35894	C915634.1	Smp_158110.x	U	1.27689	down	-0.890346	NP_005800.3	PRDX2	AL022839, Band-8, NATURAL KILLER CELL ENHANCING FACTOR B, NKEFB, Peroxide reductase, Peroxiredoxin 2, PRP, PRX II, PRX2, TDPX1, TDX1, Thioredoxin dependent peroxide reductase, Torin, TPx, TPx-B, TPX1, TR, TSA	peroxiredoxin 2	Cytoplasm	enzyme
		Q2_P22487	C806306.1	Sjc_0073870	U	1.3223	down	-1.33444	NP_075045.2	PAPOLG	9630006B20RIK, FLJ11805, FLJ12972, FLJ13482, FLJ14187, MGC133307, MGC133308, NEO-PAP, RP23-42P24.1, SRP RNA 3' ADENYLATING ENZYME	poly(A) polymerase gamma	Nucleus	enzyme
		Q2_P17514	C919695.1	Smp_076650.x	U	1.57913	down	-1.2809	NP_116179.2	ORAI1	CRAC, CRACM1, D730049H07RIK, FLJ14466, ORAT1, RGD1311873, Soc channel, TMEM142A	ORAI calcium release-activated calcium modulator 1	Plasma Membrane	ion channel
		Q2_P25400	C810153.1	Smp_005260.x	U	2.06404	down	-0.774797	NP_005773.2	ALYREF	ALY, ALY/REF, BEF, LOC688305, REF, REF1, REF1-II, Refbp1, RNA and export factor binding protein 1, RP23-84C12.4, TCRa EBF Interacting Protein 1, THOC4	Aly/REF export factor	Nucleus	transcription regulator
		Q2_P06112	C810899.1	Smp_129820	U	2.58975	down	-0.929274	NP_063915.2	ABCC1	ABC29, ABCC, Abcc1a, Abcc1b, Avcc1a, GS-X, Mdrap, MRP, MRP1	ATP-binding cassette, sub-family C (CFTR/MRP), member 1	Plasma Membrane	transporter
		Q2_P06108	C810894.1	Smp_065890	U	2.58975	down	-0.966867	NP_061882.2	TOLLIP	4930403G24Rik, 4931428G15Rik, FLJ33531, IL-1RAcPIP, RP23-118G3.1	toll interacting protein	Cytoplasm	other
		Q2_P14613	C912817.1	Smp_024140.x	U	0	up	2.19864	NP_002559.2	PABPC1	ePAB, PAB1, PABP, PABP1, PABPC2, PabpI, PABPL1, POLYA BINDING	poly(A) binding protein, cytoplasmic 1	Cytoplasm	translation regulator
		Q2_P23611	C807811.1	Smp_144340	U	0.63562	up	1.3286	NP_004695.1	RRP9	D19435, D9Wsu10e, RNU3IP2, U3-55K	ribosomal RNA processing 9, small subunit (SSU) processome component, homolog (yeast)	Nucleus	other
		Q2_P19377	C802085.1	Smp_126110	U	0.766134	up	1.58833	NP_008975.1	KATNA1	p60 KATANIN	katanin p60 (ATPase containing) subunit A 1	Cytoplasm	enzyme
		Q2_P17981	C800111.1	Smp_133940	U	0.766134	up	1.17402	NP_009118.1	WBP4	AW545037, BB101031, FBP21, Formin Binding Protein21	WW domain binding protein 4 (formin binding protein 21)	Cytoplasm	other
		Q2_P27016	C812798.1	Smp_096390.x	U	1.27689	up	1.5769	NP_059118.2	CALML5	2310037J09Rik, AI649108, CALM4, Calmodulin 4, CLSP, DD112, SCARF	calmodulin-like 5	Cytoplasm	other
		Q2_P01346	C803083.1	Smp_097660	U	1.27689	up	1.27786	NP_001958.2	EIF4A2	4833432N07Rik, BM-010, DDX2B, DKFZP434M0326, eIF-4A-II, Eif4, EIF4A, EIF4F	eukaryotic translation initiation factor 4A2	Cytoplasm	translation regulator
		Q2_P19279	C801970.1	Smp_051530	U	1.27689	up	1.18239	NP_001524.2	HNRNPL	C79783, D830027H13Rik, HNRPL, L-protein, P/OKcl.14, Ribonucleoprotein l	heterogeneous nuclear ribonucleoprotein L	Nucleus	other
		Q2_P24580	C809090.1	Smp_167240	U	1.27689	up	1.59694	NP_056146.1	NCSTN	9430068N19Rik, AA727311, APH2, D1Dau13e, Kiaa0253, mKIAA0253, NCT, NICASTRIN, RP11-517F10.1	nicastrin	Plasma Membrane	peptidase
		Q2_P37956	C919543.1	Smp_155550	U	1.27689	up	1.47748	NP_008850.1	SERPINB3	HBV-BP, HsT1196, LOC394252, SCC, SCCA, SCCA-1, SCCA-PD, Serpinb3d, Serpinb3l1, T4-A	serpin peptidase inhibitor, clade B (ovalbumin), member 3	Extracellular Space	other
		Q2_P29220	C903315.1	Smp_129540	U	1.27689	up	1.70315	NP_003051.1	SLC22A5	CDSP, CT1, High Affinity Carnitine Transporter, jvs, Lstpl, OCTN2, OCTN2VT, RP23-303F24.2, UST2r	solute carrier family 22 (organic cation/carnitine transporter), member 5	Plasma Membrane	transporter
		Q2_P26553	C812131.1	Smp_042920	U	1.27689	up	1.65952	NP_115830.1	STK19	D6S60, D6S60E, DADB-112B14.2, G11, HLA-RP1, RP1	serine/threonine kinase 19	Nucleus	kinase
		Q2_P20177	C803100.1	Smp_010160	U	1.27689	up	1.23227	NP_001124384.1	SUGT1	2410174K12RIK, Aa1114, RP11-93H24.2, SGT1	SGT1, suppressor of G2 allele of SKP1 (S. cerevisiae)	Nucleus	other
		Q2_P16382	C916969.1	Smp_063480	U	1.3223	up	1.53097	NP_006651.2	CLPX	AU014732, E330029I21	ClpX caseinolytic peptidase X homolog (E. coli)	Cytoplasm	enzyme
		Q2_P25370	C810119.1	Smp_128650.x	U	1.3223	up	1.19276	NP_056147.2	NUDCD3	AI427847, BC024322, hCG 18301, KIAA1068, mKIAA1068, NUDCL, RP23-198N14.1, RP23-28G13.2	NudC domain containing 3	unknown	other
		Q2_P21674	C805209.1	Smp_067420	U	1.3223	up	1.25263	NP_005841.1	SF3B4	Hsh49, RP11-196G18.20-002, SAP49, SF3b49, SF3b50, SPLICING FACTOR 3B SUBUNIT4	splicing factor 3b, subunit 4, 49kDa	Nucleus	other
		Q2_P03686	C807002.1	Smp_150270	U	1.57913	up	1.16224	NP_003583.2	CUL1	CULLIN HOMOLOG 1, CULLIN1	cullin 1	Nucleus	enzyme
		Q2_P19718	C802510.1	Smp_001170	U	1.57913	up	1.29316	NP_003741.1	EIF3A	A830012B05RIK, Csma, EIF3, EIF3-P170, eIF3-theta, EIF3S10, Elf3-P162, mKIAA0139, P167, p180, p185, P47, TIF32, ZH12	eukaryotic translation initiation factor 3, subunit A	Cytoplasm	translation regulator
		Q2_P20344	C803334.1	gi|226472218	U	1.57913	up	1.2044	NP_002128.1	HNRNPA2B1	9130414A06Rik, hnRNP, hnRNP A, HNRNP A2, HNRNP B1, HNRNPA2/B1, HNRPA2, HNRPA2B1, Hnrpa2b1 (predicted), HNRPB1, RNPA2, SNRPB1, VDRE-BP2	heterogeneous nuclear ribonucleoprotein A2/B1	Nucleus	other
		Q2_P05244	C809655.1	Smp_141000	U	1.57913	up	1.43879	NP_004506.2	ILF2	6230405A16Rik, NF-AT NF45, NF45, PRO3063, RP11-354A16.1, TEG-267, Tex261, TEX267	interleukin enhancer binding factor 2, 45kDa	Nucleus	transcription regulator
		Q2_P03992	C807498.1	Smp_073600	U	1.57913	up	1.49826	NP_002563.1	PAFAH1B2	AI747451, ALPHA 2 PAF-AH SUBUNIT, AU021353, mus[b], PAF ACETYLHYDROLASE TYPE I, Paf-ah, PAFAH IB2, PAFAH ISOFORM 1 ALPHA 2 SUBUNIT, Pafahb	platelet-activating factor acetylhydrolase 1b, catalytic subunit 2 (30kDa)	Cytoplasm	enzyme
		Q2_P38357	C921428.1	Smp_067540	U	1.57913	up	1.73943	NP_057292.1	VPS28 (includes EG:300052)	1110014J03Rik, AI847241, CIIA, D730005C08Rik, VPS PROTEIN HOMOLOG	vacuolar protein sorting 28 homolog (S. cerevisiae)	Cytoplasm	transporter
		Q2_P21057	C804320.1	Smp_129320	U	1.83739	up	1.13617	NP_001244.1	CDC5L	1200002I02Rik, AA408004, CDC5, CDC5-LIKE, CEF1, dJ319D22.1, PCDC5RP, RP1-319D22.1	CDC5 cell division cycle 5-like (S. pombe)	Nucleus	other
		Q2_P21737	C805300.1	Smp_169650	U	1.83739	up	1.19866	NP_001349.2	DHX15	DBP1, DD15, DDX15, DEAH9, HRH2, mDEAH9, PRP43, PRPF43, PrPp43p	DEAH (Asp-Glu-Ala-His) box polypeptide 15	Nucleus	enzyme
		Q2_P34448	C912663.1	Smp_174520	U	1.83739	up	1.02843	NP_542408.1	DYNLL2	1700064A15Rik, 6720463E02RIK, C87222, DLC2, DLC8, DLC8b, DNCL1B, RP23-449F16.9, RSPH22	dynein, light chain, LC8-type 2	Cytoplasm	other
		Q2_P37188	C917859.1	Smp_025160.x	U	1.83739	up	1.564	NP_009191.1	LYPLA2	APT-2, DJ886K2.4, Lpla2, LysoII, Lysophospholipase 60kDa, RP23-161N17.9, RP5-886K2.5	lysophospholipase II	Cytoplasm	enzyme
		Q2_P25431	C810188.1	Smp_062080	U	1.83739	up	1.16666	NP_002965.1	SERPINB4	1110001H02Rik, 1110013A16Rik, LEUPIN, PI11, RGD1562868, SCCA-2, SCCA1, Serpinb3a, Sqn5	serpin peptidase inhibitor, clade B (ovalbumin), member 4	Cytoplasm	other
		Q2_P19109	C801745.1	Smp_121160	U	1.83739	up	1.21729	NP_036272.2	SLC25A10	DIC, Dicarb, Dicarboxylate carrier, MGC93224	solute carrier family 25 (mitochondrial carrier; dicarboxylate transporter), member 10	Cytoplasm	transporter
		Q2_P22006	C805669.1	Smp_144460.x	U	1.83739	up	1.24026	NP_001030324.1	UFD1L	UBIQUITIN FUSION DEGRADATION, UFD1, UFD1P	ubiquitin fusion degradation 1 like (yeast)	Cytoplasm	peptidase
		Q2_P22766	C806672.1	Smp_009780.x	U	1.83739	up	0.948672	NP_036611.2	YWHAG	14-3-3 GAMMA, D7Bwg1348e, Similar to ywhag	tyrosine 3-monooxygenase/tryptophan 5-monooxygenase activation protein, gamma polypeptide	Cytoplasm	other
		Q2_P00286	C800900.1	Smp_028440.x	U	2.06404	up	1.06361	NP_000678.1	AHCY	AA987153, AL024110, CuBP, RP23-192A6.3, S-Adenosylhomocysteine Hydrolase, SAH HYDROLASE, SAHH	adenosylhomocysteinase	Cytoplasm	enzyme
		Q2_P07017	C812273.1	gi|296124476	U	2.06404	up	1.13168	NP_001623.3	ALPP/ALPPL2	AKP5, ALP, ALPG, ALPP, ALPPL, ALPPL2, C77216, D1Ertd816e, EAP, FLJ61142, GCAP, PALP, PLACENTAL ALKALINE PHOSPHATASE, PLAP, RGD1565100	alkaline phosphatase, placental	Plasma Membrane	phosphatase
		Q2_P19064	C801687.1	Smp_118830	U	2.06404	up	1.03319	NP_006127.1	CAPZA2	1110053K06RIK, AW208808, CAPPA2, Capping Protein alpha2, CAPZ, Capz Alpha2	capping protein (actin filament) muscle Z-line, alpha 2	Cytoplasm	other
		Q2_P17917	C800038.1	Smp_085640.x	U	2.06404	up	1.47178	NP_057213.2	COPS4	AW208976, CSN4, D5Ertd774e	COP9 constitutive photomorphogenic homolog subunit 4 (Arabidopsis)	Cytoplasm	other
		Q2_P00521	C801461.1	Smp_105110	U	2.06404	up	1.72835	NP_073567.1	COPS7B	CSN7B, D1Wsu66e, E130114M23	COP9 constitutive photomorphogenic homolog subunit 7B (Arabidopsis)	Cytoplasm	other
		Q2_P23752	C808005.1	Smp_084610	U	2.06404	up	1.2846	NP_055428.1	FAF2	2210404D11RIK, AI462440, ETEA, mKIAA0887, RGD1306577, UBXD8, UBXN3B	Fas associated factor family member 2	unknown	other
		Q2_P12611	C908921.1	Smp_011230	U	2.06404	up	1.21903	NP_005473.1	PIGK	3000001O05Rik, GPI8, RP4-564M11.1	phosphatidylinositol glycan anchor biosynthesis, class K	Cytoplasm	peptidase
		Q2_P02749	C805462.1	Smp_104870	U	2.06404	up	0.956713	NP_002660.1	PLRG1	AA958940, C80566, PRL1, PRP46, PRPF46	pleiotropic regulator 1	Nucleus	transcription regulator
		Q2_P21389	C804780.1	Sjc_0069350	U	2.06404	up	0.83669	NP_003080.2	SNRNP70	2700022N21Rik, 3200002N22Rik, AI325098, R74807, RNPU1Z, Rnulp70, RPU1, Snp1, SNRP70, Srnp70, U1 SNRNP 70K, U1 SNRNP70, U1-70, U1-70K, U1AP, U1RNP	small nuclear ribonucleoprotein 70kDa (U1)	Nucleus	other
		Q2_P28078	C901665.1	Smp_044400	U	2.06404	up	1.26767	NP_612467.1	WDR92	AI553587, HZGJ, LOC116143, RP23-32H19.3	WD repeat domain 92	unknown	other
		Q2_P26068	C811429.1	gi|257205632	U	2.58975	up	1.12782	NP_057318.2	ACSL5	1700030F05Rik, ACS2, ACS5, Acyl CoA Synthetase 5, FACL5, Fatty Acid Coenzyme A Ligase, Long Chain5, RP11-324O2.5	acyl-CoA synthetase long-chain family member 5	Cytoplasm	enzyme
		Q2_P29603	C903835.1	Smp_186650	U	2.58975	up	1.24357	NP_004921.1	CAPZB	1700120C01Rik, AI325129, CAPB, CAPPB, Cappb1, Capping protein beta 1, CAPZ, Capz beta, CPB1, CPB2, CPbeat2, CPbeta1, CPbeta2, F-Actin Capping Protein beta, F-CAPPING, RP23-247I1.3, RP4-657E11.7	capping protein (actin filament) muscle Z-line, beta	Cytoplasm	other
		Q2_P01648	C803607.1	Smp_031000.x	U	2.58975	up	1.2401	NP_003581.1	CUL3 (includes EG:26554)	AI467304, AW146203, mKIAA0617	cullin 3	Nucleus	enzyme
		Q2_P08437	C901765.1	gi|226468326	U	2.58975	up	0.988524	NP_001011703.1	FAM125B	2610200O14Rik, 2610528K11RIK, AI414895, C9ORF28, MVB12B, RGD1309709, RP23-421L7.1	family with sequence similarity 125, member B	unknown	other
		Q2_P04403	C808213.1	Smp_062120	U	2.58975	up	0.779097	NP_004146.1	SERPINB9	BB283241, CAP-3, ovalbumin, p19, PI-9, RP23-391I11.1, Serine proteinase inhibitor mBM2A, SPI6	serpin peptidase inhibitor, clade B (ovalbumin), member 9	Cytoplasm	other
		Q2_P31171	C906496.1	Smp_010290	U	2.58975	up	1.01258	NP_038466.2	UBQLN1	1110046H03Rik, 1810030E05Rik, AU019746, C77538, D13Ertd372e, DA41, DSK2, PLIC-1, UBIQUILIN 1, UBQN, XDRP1	ubiquilin 1	Cytoplasm	other
		Q2_P35931	C915683.1	Smp_163780	U	2.58975	up	1.16286	NP_001108585.1	WDR26	1600024A01Rik, AA693241, AI447817, AU044014, C77982, CDW2, LOC114227, MIP2, PRO0852, RGD1565589	WD repeat domain 26	Cytoplasm	other
4	Endocrine system development and function, small molecule biochemistry, cellular function and maintenance	Q2_P39613	JAP05326.C	gi|256078496	U	0	down	-2.83314	NP_001262.3	CHD2	2810013C04RIK, 2810040A01Rik, 5630401D06RIK, AI851092, BC029703, LOC283680	chromodomain helicase DNA binding protein 2	Nucleus	enzyme
		Q2_P18444	C800651.1	Smp_098710	U	0	down	-1.42299	NP_002817.2	QSOX1	1300003H02Rik, BDGF1, BPGF1, Q6, QSCN6, QSOX, RP11-502H18.3, rSOx, SOx, Sox-2	quiescin Q6 sulfhydryl oxidase 1	Cytoplasm	enzyme
		Q2_P18825	C801379.1	Smp_105410	U	0	down	-2.62664	NP_008862.1	SLC2A3	AA408729, AL023014, AL024341, AU040424, C78366, Glucose transporter 3, GLUT1, GLUT3	solute carrier family 2 (facilitated glucose transporter), member 3	Plasma Membrane	transporter
		Q2_P18365	C800550.1	Smp_099300	U	0.375556	down	-1.1893	NP_060611.2	MRPS10	1110038B19Rik, Ac1179, AW743084, MSTP040, PNAS-122, Rpms10	mitochondrial ribosomal protein S10	Cytoplasm	other
		Q2_P01540	C803416.1	Smp_048650	U	0.766134	down	-1.16997	NP_115982.1	HINT2	1190005L05RIK, HINT-3, HIT-17, HIT-17kDa, RP23-191F22.9	histidine triad nucleotide binding protein 2	Cytoplasm	other
		Q2_P06249	C811050.1	Smp_072350	U	0.766134	down	-1.23168	NP_115949.3	SMEK1	1110034C04RIK, BC064465, FLFL1, KIAA2010, mKIAA2010, MSTP033, PP4R3A, RGD1309059, smk-1, UOEH-LC-1	SMEK homolog 1, suppressor of mek1 (Dictyostelium)	Plasma Membrane	other
		Q2_P05558	C810293.1	Smp_021920.x	U	1.27689	down	-1.00118	NP_001093582.1	MYH2	Mhc iia, MHC TYPE2 FAST, MHC2A, Myh1, MYH2A, MYHas8, MYHC-2A, MyHC-IIA, Myhc2, Myhcf, Myhs-f, Myhs-f1, MYHSA2, Myosin heavy chain type iia, RP23-294E23.2	myosin, heavy chain 2, skeletal muscle, adult	Cytoplasm	enzyme
		Q2_P20825	C804014.1	Smp_029730	U	1.27689	down	-1.25486	NP_055994.2	RRP12	AA408556, AA536972, KIAA0690, mKIAA0690, RP11-452K12.13-007	ribosomal RNA processing 12 homolog (S. cerevisiae)	Nucleus	other
		Q2_P21203	C804510.1	Smp_042980	U	1.3223	down	-0.835995	NP_001107657.1	MVK	2310010A05Rik, AI256848, AI414037, LRBP, MEVALONATE KINASE, MK, MVLK	mevalonate kinase	Cytoplasm	kinase
		Q2_P05664	C810407.1	Smp_176390	U	1.3223	down	-1.31093	NP_113683.1	PCDHA2	PCDH-ALPHA2, rCNRv02	protocadherin alpha 2	Plasma Membrane	other
		Q2_P26214	C811640.1	Smp_038340	U	1.3223	down	-1.0661	NP_057682.1	ZDHHC3	1110020O22Rik, 1810006O10Rik, 2210017C02Rik, DHHC-3, FLJ20209, GODZ, Gramp1, HSD49, Zfp373, ZNF373	zinc finger, DHHC-type containing 3	Cytoplasm	peptidase
		Q2_P24977	C809595.1	Smp_028670.x	U	1.57913	down	-1.09363	NP_000058.1	CA2	AI131712, CA-II, CAR2, Carbonic anhydrase 2, Ltw-5, Lvtw-5	carbonic anhydrase II	Cytoplasm	enzyme
		Q2_P17514	C919695.1	Smp_076650.x	U	1.57913	down	-1.2809	NP_116179.2	ORAI1	CRAC, CRACM1, D730049H07RIK, FLJ14466, ORAT1, RGD1311873, Soc channel, TMEM142A	ORAI calcium release-activated calcium modulator 1	Plasma Membrane	ion channel
		Q2_P05325	C809825.1	Smp_061560	U	1.83739	down	-1.14778	NP_036590.1	TIMM13	D10Ertd378e, MITOCHONDRIAL TRANSLOCASE, PPV1, TIM13, TIM13B, Tim9, TIMM13A, TIMM13B, Timm9	translocase of inner mitochondrial membrane 13 homolog (yeast)	Cytoplasm	transporter
		Q2_P26797	C812491.1	Smp_067580	U	2.06404	down	-0.887787	NP_612366.1	MCU	2010012O16RIK, AV064928, C10ORF42, CCDC109A, Coiled-coil domain containing 109a, D130073L02Rik, Gm64	mitochondrial calcium uniporter	Cytoplasm	ion channel
		Q2_P05026	C809173.1	Smp_059980	U	0	up	2.2187	NP_000036.2	ARG1	AI, AI256583, ARGINASE I, Hyperargininemia, PGIF	arginase, liver	Cytoplasm	enzyme
		Q2_P34276	C912353.1	gi|256092906	U	0	up	2.72354	NP_001530.1	DNAJA1	DJ-2, DjA1, DNAJL2, HDJ, HDJ2, Heat shock 40-kDa protein 4, HSDJ, HSJ2, HSPF4, NEDD7, RP11-54K16.1, RP23-135L5.1	DnaJ (Hsp40) homolog, subfamily A, member 1	Nucleus	other
		Q2_P23542	C807726.1	Smp_069130.x	U	0	up	2.29507	NP_006635.2	HSPH1	AI790491, Heat shock protein 105 kda, hsp-E7I, HSP105, HSP105A, HSP105B, HSP110, KIAA0201, NY-CO-25, RP11-173P16.1	heat shock 105kDa/110kDa protein 1	Cytoplasm	other
		Q2_P14858	C913319.1	Smp_027920	U	0	up	2.14895	NP_525125.2	TUBA3C/TUBA3D	AI528779, bA408E5.3, H2-ALPHA, M[a]3, M[a]7, rCG 30111, RGD1565155, SIMILAR TO TUBULIN ALPHA3/ALPHA7 CHAIN, TUBA2, Tuba3, Tuba3a, Tuba3b, TUBA3C, TUBA3D, TUBA7	tubulin, alpha 3c	Cytoplasm	other
		Q2_P23191	C807247.1	Smp_064860	U	0.288744	up	2.75905	NP_006810.1	STIP1	HOP, IEF-SSP-3521, mSTI1, P60, SIP1, STI1, STI1L, Stress-induced phosphoprotein 1	stress-induced-phosphoprotein 1	Cytoplasm	other
		Q2_P24685	C809210.1	Smp_087860	U	0.684049	up	1.21096	NP_000294.1	PMM2	AI585868, C86848, CDG1, CDG1a, CDGS, Phosphomannose Mutase 2	phosphomannomutase 2	Cytoplasm	enzyme
		Q2_P32333	C908709.1	Smp_076530	U	0.684049	up	1.36331	NP_001041659.1	RCC1	4931417M11Rik, AI326872, CHC1, RCC1-I, RENAL CELL CARCINOMA 1, RP4-669K10.2, SNHG3-RCC1, WI1-2643G14.3	regulator of chromosome condensation 1	Cytoplasm	other
		Q2_P18858	C801421.1	Smp_072970	U	0.684049	up	1.10451	NP_003305.1	TTC1	4833412C19Rik, C79328, FLJ46404, LOC100130486, TPR1	tetratricopeptide repeat domain 1	unknown	other
		Q2_P03469	C806683.1	Smp_055990	U	0.766134	up	1.28917	NP_001117.2	ADSS	ADEH, ADS, Adss1, ADSS2, AI314886, AS, RP11-518L10.4	adenylosuccinate synthase	Cytoplasm	enzyme
		Q2_P19882	C802714.1	gi|226479492	U	0.766134	up	1.52003	NP_005156.1	ALDOC	AI847350, ALDC, ALDCAA, ALDO3, Aldolase 3, ALDOLASE C, AU040929, F16dip7, Fructose bisphosphate aldolase c, RATALDCAA, SCRG2, Zebrin2	aldolase C, fructose-bisphosphate	Cytoplasm	enzyme
		Q2_P35213	C914267.1	Smp_040550	U	0.766134	up	1.31515	NP_536316.1	PTP4A2	BM-008, HH13, HH7-2, HU-PP-1, OV-1, PRL-2, ptp-IV1a, ptp-IV1b, PTP4A, PTPCAAX2, RP23-114O4.2	protein tyrosine phosphatase type IVA, member 2	Plasma Membrane	phosphatase
		Q2_P02565	C805157.1	gi|256080537	U	0.929501	up	1.35288	NP_005778.1	ALG3	CDG1D, CDGS4, D16Ertd36e, Not56, NOT56-LIKE, NOT56L	asparagine-linked glycosylation 3, alpha-1,3- mannosyltransferase homolog (S. cerevisiae)	Cytoplasm	enzyme
		Q2_P22522	C806358.1	Smp_102450	U	0.929501	up	1.32702	NP_005763.3	RCL1	2310040A02Rik, Ab1-353, Ac1292, AI789745, C76567, RNAC, RP11-125K10.1, RPCL1, RTC2	RNA terminal phosphate cyclase-like 1	Nucleus	enzyme
		Q2_P09469	C903295.1	Smp_050830	U	1.27689	up	1.58855	NP_001002837.1	INPP5J	Inpp, INPP5, MGC129984, PI(4,5)P2, PIB5PA, PIPP	inositol polyphosphate-5-phosphatase J	Cytoplasm	phosphatase
		Q2_P06261	C811067.1	Smp_143170	U	1.3223	up	1.05847	NP_060687.2	EDEM2	9530090G24RIK, AI327354, bA4204.1, C20ORF31, C20orf49, RGD1303074, RP23-388H13.1, UNQ573/PRO1135	ER degradation enhancer, mannosidase alpha-like 2	Cytoplasm	enzyme
		Q2_P05323	C809821.1	Smp_142970	U	1.3223	up	1.19474	NP_000301.1	PPT1	9530043G02RIK, AA960502, C77813, CLN1, D4Ertd184e, INCL, PPT, RP11-115D7.2, RP23-232N16.2	palmitoyl-protein thioesterase 1	Cytoplasm	enzyme
		Q2_P34075	C911955.1	Smp_156410	U	1.3223	up	1.29357	NP_001135920.1	SPNS1	2210013K02RIK, HSpin1, LAT, nrs, PP2030, PP20300, RGD1305613, SPIN1, SPINL	spinster homolog 1 (Drosophila)	Cytoplasm	transporter
		Q2_P23317	C807431.1	Sjc_0026200	U	1.57913	up	1.4604	NP_004332.2	CAD	2410008J01Rik, AU018859, Cad trifunctional, Carbamoyl-p synthase/aspartate transcarbamylase/dihydroorotase, Cpad	carbamoyl-phosphate synthetase 2, aspartate transcarbamylase, and dihydroorotase	Cytoplasm	enzyme
		Q2_P14962	C913563.1	Smp_140270	U	1.57913	up	1.50995	NP_001748.1	CBR1	AW261796, Carbonyl Reductase, CBR, CR, CRN, hCBR1, Ocr, SDR21C1	carbonyl reductase 1	Cytoplasm	enzyme
		Q2_P23710	C807954.1	Smp_004360.x	U	1.57913	up	1.73525	NP_001129675.1	CCDC124	1810023B24RIK, LOC115098, RGD1310931	coiled-coil domain containing 124	unknown	other
		Q2_P26042	C811396.1	Smp_004220	U	1.57913	up	1.46245	NP_001432.2	FAAH	AW412498, FAAH-1, Fatty acid amide hydrolase, RP23-383D12.3	fatty acid amide hydrolase	Plasma Membrane	enzyme
		Q2_P05244	C809655.1	Smp_141000	U	1.57913	up	1.43879	NP_004506.2	ILF2	6230405A16Rik, NF-AT NF45, NF45, PRO3063, RP11-354A16.1, TEG-267, Tex261, TEX267	interleukin enhancer binding factor 2, 45kDa	Nucleus	transcription regulator
		Q2_P25080	C809740.1	Smp_174580	U	1.57913	up	1.53257	NP_006807.1	LMAN2	1110003H06Rik, 1300009F09Rik, AA408240, AL023023, AU040819, C5orf8, GP36B, GP36b glycoprotein, VIP36	lectin, mannose-binding 2	Cytoplasm	transporter
		Q2_P25427	C810184.1	Smp_055890	U	1.57913	up	0.957507	NP_001025.1	RRM2	AA407299, R2, Ribonucleoside-diphosphate reductase M2 subunit, Ribonucleotide reductase non-heme subunit, RIBONUCLEOTIDE REDUCTASE SMALL SUBUNIT, Rnr-r2, RNRII, RR2, RR2M	ribonucleotide reductase M2	Nucleus	enzyme
		Q2_P19331	C802032.1	Smp_068480	U	1.57913	up	1.35053	NP_660207.2	VTI1A	1110014F16RIK, 1110018K19RIK, 4921537J05RIK, MVti1, MVti1a, RP11-25C19.2, Vti1, Vti1-rp2, Vti1b	vesicle transport through interaction with t-SNAREs homolog 1A (yeast)	Plasma Membrane	transporter
		Q2_P18298	C800474.1	Smp_067810	U	1.83739	up	0.956771	NP_001883.4	CSNK1A1	2610208K14Rik, 4632404G05Rik, 5430427P18RIK, CASEIN KINASE 1 ALPHA, CK1, CK1 ALPHA, CK1a, CKI ALPHA, CKIa, Csnk1a, HLCDGP1, MGC156603, MGC29354, MGC30571, PRO2975	casein kinase 1, alpha 1	Cytoplasm	kinase
		Q2_P25203	C809912.1	Smp_019490.x	U	1.83739	up	1.01172	NP_008964.3	RER1	1110060F11RIK, 5830454N22Rik, AU043380, RGD1306324, RP23-298E4.2, RP4-740C4.2	RER1 retention in endoplasmic reticulum 1 homolog (S. cerevisiae)	Cytoplasm	other
		Q2_P26228	C811660.1	Smp_171880	U	1.83739	up	1.17172	NP_056118.2	VPS8 (includes EG:209018)	AI315068, AU040738, FLJ32099, KIAA0804, mKIAA0804, RGD1309443	vacuolar protein sorting 8 homolog (S. cerevisiae)	unknown	other
		Q2_P21739	C805302.1	Smp_141080	U	2.06404	up	0.724055	NP_057390.1	DNAJB11	1810031F23Rik, ABBP-2, AL024055, Dj-9, EDJ, ERdj3, ERj3, ERj3p, hDj-9, LRRGT00084, PRO1080, PSEC0121, RP23-418N2.1, UNQ537	DnaJ (Hsp40) homolog, subfamily B, member 11	Cytoplasm	other
		Q2_P38660	JAP10262.C	gi|76156725	U	2.06404	up	0.930299	NP_056380.1	LTN1	4930528H02Rik, AV266914, C21orf10, C21orf98, C87237, HSPC087, Listerin, RNF160, ZFP294, ZNF294	listerin E3 ubiquitin protein ligase 1	Nucleus	enzyme
		Q2_P02223	C804590.1	Smp_018150	U	2.06404	up	1.27052	NP_006690.1	MAN1A2	AI428775, AI528764, AI854422, DN-262D11.2, MAN1B, PCR2, RP4-675C20.1	mannosidase, alpha, class 1A, member 2	Cytoplasm	enzyme
		Q2_P19964	C802819.1	Smp_173790	U	2.06404	up	1.07813	NP_620154.2	MBOAT2	2810049G06RIK, AU022889, AW547221, LOC129642, LPCAT4, Moact2, OACT2	membrane bound O-acyltransferase domain containing 2	unknown	other
		Q2_P32356	C908743.1	Sjc_0213000	U	2.06404	up	0.972229	NP_002442.2	MTAP	1300019I21Rik, c86fus, MSAP, MTA phosphorylase, RP23-166I8.1	methylthioadenosine phosphorylase	Nucleus	enzyme
		Q2_P20642	C803767.1	Smp_003130	U	2.06404	up	1.19521	NP_803877.2	NUDT14	1110030M18Rik, UGPP, UGPPase	nudix (nucleoside diphosphate linked moiety X)-type motif 14	Cytoplasm	phosphatase
		Q2_P23192	C807248.1	Smp_124120	U	2.06404	up	1.04382	NP_002683.2	POLE2	DNA POLYMERASE EPSILON SUBUNIT B, DNA Polymerase epsilon Subunit2, DPE2	polymerase (DNA directed), epsilon 2 (p59 subunit)	Nucleus	enzyme
		Q2_P35887	C915626.1	Smp_011570.x	U	2.06404	up	1.02738	NP_000998.1	RPS4X	CCG2, DXS306, FLJ40595, Ribosomal protein s4, RP23-331B22.2, RPS4, Rps4-1, S4, SCAR, SCR10	ribosomal protein S4, X-linked	Cytoplasm	other
		Q2_P41177	JAP07115.C	gi|226478102	U	2.06404	up	1.25739	NP_005688.2	SCAMP2	AI875466, Sc2	secretory carrier membrane protein 2	Cytoplasm	transporter
		Q2_P27358	C813432.1	gi|226469294	U	2.06404	up	0.978803	NP_055109.1	TRAM1	1810049E02Rik, LOC100130862, PNAS8, TRAM, TRAMP	translocation associated membrane protein 1	Cytoplasm	other
		Q2_P22410	C806192.1	Smp_146800	U	2.58975	up	1.0943	NP_071769.2	ATL2	2010110I21RIK, AA407293, Aip-2, ARL3IP2, ARL6IP2, atlastin2, AV334690	atlastin GTPase 2	Cytoplasm	other
		Q2_P21465	C804888.1	Smp_024490	U	2.58975	up	1.17277	NP_067653.3	C12orf10	0610023A07Rik, 2810433J21Rik, 5830429P19Rik, AI325965, Gamm1, Melanocyte Proliferating Gene 1, MST024, MSTP024, MYG, MYG1	chromosome 12 open reading frame 10	unknown	other
		Q2_P07418	C812894.1	Smp_020800	U	2.58975	up	1.31478	NP_036256.2	CHORDC1	1110001O09Rik, AA409036, CHP-1, morgana	cysteine and histidine-rich domain (CHORD) containing 1	unknown	other
		Q2_P05736	C810487.1	Smp_016200.x	U	2.58975	up	1.18746	NP_005794.1	FLOT1	DADB-118P11.2, FLOTILLIN1, Rareg, REGGIE2	flotillin 1	Plasma Membrane	other
		Q2_P38386	JAP01178.C	Smp_058670	U	2.58975	up	0.962856	NP_078932.2	GLT25D1	2810024B22RIK, FLJ22329, MGC38524, PSEC0241, RGD1309002	glycosyltransferase 25 domain containing 1	Cytoplasm	other
		Q2_P19761	C802564.1	gi|242014328	U	2.58975	up	0.881866	NP_004868.1	GMFG	0610039G16Rik, 2310057N07Rik, AI324845, ENSMUSG00000049365, Gm9835, GMF-GAMMA, MGC126867	glia maturation factor, gamma	Cytoplasm	growth factor
		Q2_P25327	C810070.1	Sjc_0212410	U	2.58975	up	0.818568	NP_848696.1	HM13	1200006O09Rik, 4930443L17Rik, 5031424B04Rik, AV020344, dJ324O17.1, H13, IMP1, IMPAS, IMPAS-1, MSTP086, PSENL3, PSL3, RP23-35I8.11-002, RP3-324O17.6, SPP	histocompatibility (minor) 13	Cytoplasm	peptidase
		Q2_P34391	C912557.1	Smp_140580	U	2.58975	up	1.04275	NP_002602.2	PDK2	LOC100506500, PDHK2, Pyruvate dehydrogenase kinase 2, Pyruvate Dehydrogenase2, RP23-112C19.5	pyruvate dehydrogenase kinase, isozyme 2	Cytoplasm	kinase
		Q2_P23534	C807717.1	Smp_009650.x	U	2.58975	up	0.655567	NP_004270.2	PMPCB	3110004O18RIK, Beta-MPP, Mpp, MPP11, MPPB, MPPP52, P-52	peptidase (mitochondrial processing) beta	Cytoplasm	peptidase
		Q2_P06151	C810943.1	Smp_061250	U	2.58975	up	1.12217	NP_001098117.1	SLC25A36	C330005L02RIK, FLJ10618	solute carrier family 25, member 36	Cytoplasm	transporter
		Q2_P18361	C800545.1	Smp_181470	U	2.58975	up	1.44414	NP_071435.2	TMBIM1	2310061B02RIK, AA960455, AU024746, C78899, LFG3, MGC94053, mKIAA4161, MST100, MSTP100, PP1201, RECS1, Tmbib1	transmembrane BAX inhibitor motif containing 1	unknown	other
5	Carbohydrate metabolism, cellular function and maintenance, molecular transport	Q2_P31711	C907415.1	Smp_135280	U	0	down	-1.65945	NP_006411.2	ARFGEF2	AI463430, AW493672, BIG2, dJ1164I10.1, E230011G24RIK, PVNH2, RP23-216D20.2	ADP-ribosylation factor guanine nucleotide-exchange factor 2 (brefeldin A-inhibited)	Cytoplasm	other
		Q2_P03457	C806664.1	Smp_088800	U	0	down	-1.87413	NP_060592.2	DARS2	5830468K18RIK, Asp synthetase, Aspartyl-tRNA Synthetase 2, ASPRS, FLJ10514, LBSL, MGC124683, MT-ASPRS, RGD1308286, RP3-383J4.2	aspartyl-tRNA synthetase 2, mitochondrial	Cytoplasm	enzyme
		Q2_P18825	C801379.1	Smp_105410	U	0	down	-2.62664	NP_008862.1	SLC2A3	AA408729, AL023014, AL024341, AU040424, C78366, Glucose transporter 3, GLUT1, GLUT3	solute carrier family 2 (facilitated glucose transporter), member 3	Plasma Membrane	transporter
		Q2_P30741	C905538.1	Smp_106580	U	0	down	-2.05669	NP_060327.2	SSH3	BC028922, mSSH-3L, SSH3L	slingshot homolog 3 (Drosophila)	Cytoplasm	phosphatase
		Q2_P24633	C809154.1	Smp_037910	U	0.375556	down	-1.32747	NP_002993.1	SDHD	3110001M13RIK, AVLL5809, C78570, CBT1, PGL, PGL1, PRO19626, SDH4, SDHD1, UNQ5809	succinate dehydrogenase complex, subunit D, integral membrane protein	Cytoplasm	enzyme
		Q2_P24857	C809424.1	Sjc_0062340	U	0.375556	down	-1.23435	NP_001137150.1	SGK1	RP1-188K17.1, Serum/Glucocorticoid Regulated Serine/Threonine Protein Kinase, SGK	serum/glucocorticoid regulated kinase 1	Cytoplasm	kinase
		Q2_P22038	C805715.1	Smp_016630.x	U	0.684049	down	-1.39711	NP_066268.1	GNAO1	alphaO, AW050213, G PROTEIN ALPHA O SUBUNIT, G protein alpha o1, G protein ao, G PROTEIN O, G zero, G-ALPHA-o, G-PROTEIN ALPHA O, GAO2, GNAO, GNAO2, Go alpha subunit 2, GÎ±o, RATBPGTPC	guanine nucleotide binding protein (G protein), alpha activating activity polypeptide O	Plasma Membrane	enzyme
		Q2_P09039	C902654.1	Smp_194030	U	0.684049	down	-1.33035	NP_037428.3	GPSM2	6230410J09Rik, DFNB82, LGN, PINS, RGD1560967, RP11-475E11.4, RP23-217I18.2	G-protein signaling modulator 2	Nucleus	other
		Q2_P05840	C810601.1	Smp_171530	U	0.929501	down	-0.936973	NP_060692.1	PARVA	2010012A22Rik, 5430400F08Rik, ACTOPAXIN, Actp, AI225929, ALPHA PARVIN, AU042898, CH-ILKBP, FLJ10793, FLJ12254, FLJ25106, FLJ46049, MNCb-0301, MXRA2, Parvin, Parvin-Î±	parvin, alpha	Cytoplasm	other
		Q2_P06089	C810872.1	Smp_025740	U	0.929501	down	-1.48112	NP_036381.2	RHOQ	ARHQ, RASL7A, Rhot, TC10, TC10 BETA, TC10A, Tc10alpha	ras homolog gene family, member Q	Plasma Membrane	enzyme
		Q2_P17514	C919695.1	Smp_076650.x	U	1.57913	down	-1.2809	NP_116179.2	ORAI1	CRAC, CRACM1, D730049H07RIK, FLJ14466, ORAT1, RGD1311873, Soc channel, TMEM142A	ORAI calcium release-activated calcium modulator 1	Plasma Membrane	ion channel
		Q2_P05752	C810505.1	Smp_073210	U	1.83739	down	-1.04083	NP_001020766.1	ARFIP1	2310030I10Rik, Arfaptin, ARFAPTIN1, AW123087, D3Ertd598e, HSU52521, LOC60382	ADP-ribosylation factor interacting protein 1	Cytoplasm	other
		Q2_P21248	C804573.1	Smp_125070.x	U	1.83739	down	-1.05429	NP_000062.1	CBS	AI047524, AI303044, CYSTATHIONINE BETA SYNTHASE, Cytochrome H450, HIP4	cystathionine-beta-synthase	Cytoplasm	enzyme
		Q2_P02371	C804821.1	Smp_062950	U	1.83739	down	-1.11428	NP_002077.1	GRB2	AA408164, ASH, EGFRBP-GRB2, GRAB2, MGC108668, MGC127576, MST084, MSTP084, NCKAP2, RP23-28I4.1	growth factor receptor-bound protein 2	Cytoplasm	other
		Q2_P06167	C810961.1	Smp_125360	U	2.06404	down	-1.08055	NP_001120662.1	CSK	AW212630, p50 Csk	c-src tyrosine kinase	Cytoplasm	kinase
		Q2_P18167	C800320.1	Smp_084930	U	2.06404	down	-0.859517	NP_543152.1	DUSP19	5930436K22Rik, C79103, DUSP17, LMWDSP3, RP23-393F9.2, SKRP1, TS-DSP1	dual specificity phosphatase 19	Cytoplasm	phosphatase
		Q2_P13888	C911392.1	Smp_123300	U	2.06404	down	-1.71577	NP_037541.1	FST	AL033346, D2Mgi51, FOL1, FOLLISTATIN, Follistatin 288, FS, fs315, Fst-288, RATFOL1	follistatin	Extracellular Space	other
		Q2_P07222	C812624.1	Smp_086690	U	2.06404	down	-1.11841	NP_003001.1	MAP2K4	JNKK, JNKK1, MAPK/ERK KINASE-1, MAPKK4, MEK4, MKK4, PRKMK4, RP23-340L19.1, SAPKK-1, SEK1, SERK1	mitogen-activated protein kinase kinase 4	Cytoplasm	kinase
		Q2_P17196	C918543.1	gi|256089398	U	0	up	2.91682	NP_001949.1	EEF1A2	Eef1a, EEF1AL, EF-1-alpha-2, EF1A, EF1alpha, Elongation factor 1 alpha 2, HS1, Ps10, RATPS10, S1, STATIN, STN, STNL, wasted, wst	eukaryotic translation elongation factor 1 alpha 2	Cytoplasm	translation regulator
		Q2_P26685	C812316.1	Smp_018260	U	0	up	1.4858	NP_002094.2	GYS1	GLYCOGEN SYNTHASE, GS, GSY, GYS, GYS3, HMGS, LOC687978, MGS	glycogen synthase 1 (muscle)	Cytoplasm	enzyme
		Q2_P14858	C913319.1	Smp_027920	U	0	up	2.14895	NP_525125.2	TUBA3C/TUBA3D	AI528779, bA408E5.3, H2-ALPHA, M[a]3, M[a]7, rCG 30111, RGD1565155, SIMILAR TO TUBULIN ALPHA3/ALPHA7 CHAIN, TUBA2, Tuba3, Tuba3a, Tuba3b, TUBA3C, TUBA3D, TUBA7	tubulin, alpha 3c	Cytoplasm	other
		Q2_P18634	C800891.1	Smp_083080.x	U	0.288744	up	1.41245	NP_036243.1	AHSA1	AHA1, BC023857, C14orf3, HSPC322, p38	AHA1, activator of heat shock 90kDa protein ATPase homolog 1 (yeast)	Cytoplasm	other
		Q2_P18322	C800500.1	Smp_063530.x	U	0.288744	up	1.12093	NP_002023.2	FTH1 (includes EG:14319)	AL022624, AL033366, APOFERRITIN H CHAIN, FERRITIN H, FERRITIN H CHAIN, Ferritin heavy chain, Ferritin subunit H, FHC, Frih, FTH, FTHL6, H FERRITIN, Hcf, HFt, MFH, OK/SW-cl.84, PIG15, PLIF	ferritin, heavy polypeptide 1	Cytoplasm	enzyme
		Q2_P40529	JAP09103.S	gi|76154942	U	0.684049	up	1.38207	NP_005222.2	CTTN	1110020L01Rik, amplaxin, CORTACTIN, Cttnb, EMS1	cortactin	Plasma Membrane	other
		Q2_P36052	C915847.1	Smp_138740	U	0.766134	up	1.74825	NP_835369.1	FUT8	alpha-1,6-fucosyltransferase, N-ACETYL-BETA-D-GLUCOSAMINIDE ALPHA1,6-FUCOSYLTRANSFERASE	fucosyltransferase 8 (alpha (1,6) fucosyltransferase)	Cytoplasm	enzyme
		Q2_P19750	C802551.1	Smp_017360	U	0.766134	up	1.69906	NP_110379.2	TCP1	AI528772, c-cpn, CCT, CCT ALPHA, CCT1, CCTa, D6S230E, LOC435546, p63, RP23-351C7.3, T complex protein 1, T-complex protein 1 alpha subunit b, T-COMPLEX PROTEIN 1, ALPHA SUBUNIT, TCP1-ALPHA, Tp63, TRIC	t-complex 1	Cytoplasm	other
		Q2_P19849	C802668.1	Smp_100090	U	0.929501	up	1.19727	NP_002119.1	HMGB1	Ac2-008, AMPHOTERIN, DEF, DKFZp686A04236, EG434174, HMG1, Hmg1l1, HMG3, Hmgb1-ps4, mCG 144566, p30, RP11-550P23.1, SBP-1	high mobility group box 1	Nucleus	transcription regulator
		Q2_P07371	C812846.1	Smp_075470	U	0.929501	up	1.14115	NP_066923.3	NFS1	AA987187, HUSSY-08, IscS, m-Nfs1, m-Nfsl, NIFS, Nifs-like protein precursor, RP23-220D12.8	NFS1 nitrogen fixation 1 homolog (S. cerevisiae)	Cytoplasm	enzyme
		Q2_P18060	C800205.1	Smp_014010	U	1.27689	up	0.895264	NP_001099000.1	CAP1	Adenylyl cyclase-associated, CAP, Cap adenylate cyclase associated protein 1, CAP1-PEN, Mch1, RP11-115D7.1, RP23-121J14.1	CAP, adenylate cyclase-associated protein 1 (yeast)	Plasma Membrane	other
		Q2_P18137	C800286.1	Smp_085110.x	U	1.27689	up	1.10665	NP_001377.1	DPYSL2	AI851130, CRMP-2, DHPRP2, DRP-2, Musunc33, N2A3, TOAD-64, Tuc-2a, ULIP-2	dihydropyrimidinase-like 2	Cytoplasm	enzyme
		Q2_P07003	C812250.1	Smp_030290	U	1.27689	up	1.31177	NP_036526.2	PFDN2	ESTM27, HSPC231, LOC678975, PFD2, PREFOLDIN SUBUNIT2, W48336	prefoldin subunit 2	Cytoplasm	other
		Q2_P18996	C801599.1	Smp_027880	U	1.27689	up	1.32282	NP_055075.1	PFDN6	DADB-159G18.5, H2-KE2, HKE2, KE-2, Major histocompatibility complex class ii, PFD6	prefoldin subunit 6	Cytoplasm	other
		Q2_P29512	C903723.1	Smp_103140	U	1.27689	up	1.23322	NP_116093.1	TUBA1C	ALPHA 6 TUBULIN, bcm948, M[a]6, Tuba1, TUBA6	tubulin, alpha 1c	Cytoplasm	other
		Q2_P18168	C800321.1	Smp_142450	U	1.3223	up	1.10782	NP_001010942.1	RAP1B	2810443E11Rik, K-REV, OK/SW-cl.11, RAL1B, Rap1	RAP1B, member of RAS oncogene family	Cytoplasm	enzyme
		Q2_P26688	C812321.1	Smp_127200	U	1.3223	up	1.13511	NP_006507.2	SLC2A1	BAND 4.5, DYT17, DYT18, ERYTHROID/BRAIN GLUCOSE TRANSPORTER, Glucose transporter 1, GLUT, GLUT1, GLUT1DS, Glut1r, GLUTB, GTG1, Gtg3, HEPG2, PED, RATGTG1, RP23-344D2.2	solute carrier family 2 (facilitated glucose transporter), member 1	Plasma Membrane	transporter
		Q2_P05612	C810352.1	Smp_023550	U	1.57913	up	1.39542	NP_001091680.1	CTNNB1	Armadillo, Beta-cat, BETA-CATENIN, Bfc, CATENIN BETA, CATNB, CTNN Î², CTNNB, DKFZp686D02253, FLJ25606, FLJ37923, Mesc, OK/SW-cl.35, Î²-catenin, Î²-Ctnn	catenin (cadherin-associated protein), beta 1, 88kDa	Nucleus	transcription regulator
		Q2_P24728	C809264.1	Smp_141610	U	1.57913	up	0.806362	NP_680093.1	CTSB	Alpha secretase, APPS, CATHEPSIN B, Cathepsin B1, CB, CPSB	cathepsin B	Cytoplasm	peptidase
		Q2_P02059	C804296.1	Sjc_0113200	U	1.57913	up	1.21009	NP_620446.1	MAPK10	C230008H04RIK, JNK3, JNK3A, JNK3B1, JNK3B2, Jun kinase, P493f12, P54BSAPK, PRKM10, SAPb, SAPK BETA, SAPK(beta), SAPK1-BETA, SAPK1b, SAPKC, Serk2	mitogen-activated protein kinase 10	Cytoplasm	kinase
		Q2_P33863	C911578.1	Smp_045550	U	1.83739	up	1.16377	NP_001147.1	ANXA7	AI265384, AI316497, ANNEXIN A7, ANNEXIN VII, Annexin7, ANX7, RP11-537A6.8, SNX, SYNEXIN	annexin A7	Plasma Membrane	ion channel
		Q2_P36006	C915782.1	Smp_086900	U	1.83739	up	1.47883	NP_001168.1	ARL1	2310008D22Rik, ARFL1, AU019749, MGC72836	ADP-ribosylation factor-like 1	Cytoplasm	enzyme
		Q2_P25413	C810167.1	gi|226479244	U	1.83739	up	1.34217	NP_001792.2	CDO1	1300002L19Rik, CDO, Cysteine dioxygenase, Cytosolic cysteine dioxygenase 1, D18Ucla3	cysteine dioxygenase, type I	Cytoplasm	enzyme
		Q2_P18298	C800474.1	Smp_067810	U	1.83739	up	0.956771	NP_001883.4	CSNK1A1	2610208K14Rik, 4632404G05Rik, 5430427P18RIK, CASEIN KINASE 1 ALPHA, CK1, CK1 ALPHA, CK1a, CKI ALPHA, CKIa, Csnk1a, HLCDGP1, MGC156603, MGC29354, MGC30571, PRO2975	casein kinase 1, alpha 1	Cytoplasm	kinase
		Q2_P02671	C805335.1	Smp_022100	U	1.83739	up	1.09104	NP_997637.1	PRKAR1A	1300018C22Rik, ADOHR, Camp-dependent protein kinase type 1, CAR, CNC, CNC1, PKA RI, PKA RI ALPHA, PKAR1, PKR1, PPNAD1, PRKAR1, RI ALPHA, RIIA, RP23-80J21.2, tissue-specific extinguisher 1, TSE1	protein kinase, cAMP-dependent, regulatory, type I, alpha (tissue specific extinguisher 1)	Cytoplasm	kinase
		Q2_P35922	C915671.1	Smp_128430	U	1.83739	up	1.15741	NP_005497.1	SCARB2	9330185J12RIK, AMRF, CD36L2, EPM4, HLGP85, LGP85, LIMP-2, LIMPII, MLGP85, SR-BII	scavenger receptor class B, member 2	Plasma Membrane	other
		Q2_P20381	C803396.1	Smp_133600	U	1.83739	up	1.46176	NP_001001521.1	UGP2	pHC379, RP23-154K13.3, UDP-Glucose Pyrophosphorylase 2, UDPG, UDPGP2, UGPP2	UDP-glucose pyrophosphorylase 2	Cytoplasm	enzyme
		Q2_P02557	C805148.1	Smp_082430	U	1.83739	up	1.36774	NP_853628.1	UPP1	AI325217, RP23-104F14.1, UDRPASE, UP, UPASE, UPP, UrdPase 1, Uridine phosphorylase 1	uridine phosphorylase 1	Cytoplasm	enzyme
		Q2_P36250	C916089.1	Smp_045410	U	2.06404	up	1.48926	NP_078827.2	ADIPOR2	1110001I14RIK, ACDCR2, ADCR2, Adiponectin receptor 2, AI115388, AW554121, D6Ucla1e, PAQR2	adiponectin receptor 2	Plasma Membrane	other
		Q2_P38321	C921191.1	Smp_049150	U	2.06404	up	1.52656	NP_002070.1	GOT1	AI789014, Aspat, CASPAT, CAT, Cytosolic Aspartate Aminotransferase, Gaspat, GIG18, Glutamate oxaloacetate transaminase 1, soluble, GLUTAMIC OXALOACETIC TRANSAMINASE 1, Got	glutamic-oxaloacetic transaminase 1, soluble (aspartate aminotransferase 1)	Cytoplasm	enzyme
		Q2_P00786	C801893.1	Smp_008260.x	U	2.06404	up	1.03944	NP_063937.2	GSK3A	2700086H06RIK, GSK3 ALPHA	glycogen synthase kinase 3 alpha	Nucleus	kinase
		Q2_P09086	C902728.1	Smp_005190.x	U	2.06404	up	1.57866	NP_003609.2	MAP4K3	4833416M01Rik, 4833416M07Rik, 9530052P13Rik, GCKR, GLK, MAPKKKK3, MEKKK 3, RAB8IPL1	mitogen-activated protein kinase kinase kinase kinase 3	unknown	kinase
		Q2_P27526	C900204.1	Smp_017230	U	2.06404	up	0.976274	NP_005737.1	NAMPT	1110035O14Rik, AI314458, AI480535, NAmPRTase, PBEF, PBEF1, Pre-B-Cell Colony Enhancing Eactor, PRE-B-CELL COLONY-ENHANCING FACTOR, PRE-B-CELL COLONY-ENHANCING FACTOR 1, VF, VISFATIN	nicotinamide phosphoribosyltransferase	Extracellular Space	cytokine
		Q2_P25170	C809870.1	gi|256075619	U	2.06404	up	1.4789	NP_037364.1	PDCD6	ALG-2, AV299538, LOC100129491, MA-3, PEF1B, PS2	programmed cell death 6	Cytoplasm	other
		Q2_P07557	C813046.1	Smp_061230	U	2.06404	up	0.766822	NP_004159.2	SDHA (includes EG:157074)	1500032O14RIK, 2310034D06Rik, 4921513A11, C81073, CMD1GG, Complex II Flavoprotein Subunit, FP, PGL5, SDH1, SDH2, SDH70, SDHF, Succinate dehydrogenase complex, subunit A flavoprotein (Fp), Succinate-ubiquinone oxidoreductase 70-kda subunit	succinate dehydrogenase complex, subunit A, flavoprotein (Fp)	Cytoplasm	enzyme
		Q2_P17977	C800106.1	Smp_060180	U	2.06404	up	1.37689	NP_112493.2	SEH1L	2610007A16Rik, AW540070, SEC13L, SEH1, SEH1A, SEH1B	SEH1-like (S. cerevisiae)	Cytoplasm	transporter
		Q2_P03856	C807278.1	Smp_084140.x	U	2.06404	up	1.09911	NP_085096.1	SIRT2	5730427M03Rik, SIR2, SIR2L, SIR2L2	sirtuin 2	Nucleus	transcription regulator
		Q2_P20638	C803762.1	Smp_079310	U	2.06404	up	0.829411	NP_006818.3	TMED10	1110014C03Rik, ENSMUSG00000078916, Gm4024, LOC634748, P23, p24, p24 delta1, P24(DELTA), p24D, S31I125, S31III125, TMP21, TMP21I	transmembrane emp24-like trafficking protein 10 (yeast)	Cytoplasm	transporter
		Q2_P00622	C801631.1	gi|256076629	U	2.06404	up	0.919726	NP_001018005.1	TPM1 (includes EG:22003)	AA986836, AI854628, Alpha tropomyosin, alpha-TM, BI546321, BQ310475, C15ORF13, C76867, CMD1Y, CMH3, HTM-alpha, Slow-twitch alpha tropomyosin, Smooth Muscle Alpha TM, Tm alpha, Tm1, TM2, Tm3, Tma2, Tma5, Tmpa, TMSA, TROPOMYOSIN 1, Tropomyosin 1, alpha, Trop: [Parsing package id...]	tropomyosin 1 (alpha)	Cytoplasm	other
		Q2_P21854	C805453.1	gi|256084652	U	2.58975	up	1.08293	NP_001135888.1	AIMP1	9830137A06RIK, AIMP1/p43, EMAP-2, EMAP-II, endothelial monocyte-activating polypeptide, HLD3, p43, SCYE1	aminoacyl tRNA synthetase complex-interacting multifunctional protein 1	Extracellular Space	cytokine
		Q2_P23370	C807511.1	Smp_104470.x	U	2.58975	up	0.844227	NP_001123561.1	KARS	AA589550, AL024334, AL033315, AL033367, CMTRIB, D8Ertd698e, D8Wsu108e, KARS2, KRS, LYSRS, mKIAA0070	lysyl-tRNA synthetase	Cytoplasm	enzyme
		Q2_P02300	C804708.1	Smp_134070	U	2.58975	up	0.941193	NP_008864.3	SLC5A3	AA623876, BF642829, Na/Myoinositol Cotransporter, SMIT, Smit1, SMIT2	solute carrier family 5 (sodium/myo-inositol cotransporter), member 3	Plasma Membrane	transporter
