# Supplementary material for: Transcriptome Analyses of Inhibitor-treated Schistosome Females Provide Evidence for Cooperating Src-kinase and TGFβ Receptor Pathways Controlling Mitosis and Eggshell Formation
Source: PLoS Pathog. 2013 Jun 13;9(6):e1003448. doi: 10.1371/journal.ppat.1003448 (PMC3681755; doi:10.1371/journal.ppat.1003448)
Supplement: Table S8 — List of genes found to be significantly differentially transcribed following combined treatment with Herbimycin A and TRIKI. This list contains genes found to be significantly differentially transcribed following combined treatment with Herbimycin A and TRIKI (including subdivisions of up- and down-regulated sense and antisense transcripts). (XLSX) [file ppat.1003448.s011.xlsx]

## Sheet: q≤3%-all genes
Supplementary Table S8: List of genes found to be signficantly differentially transcribed following combined treatment with Herbimycin A and TRIKI
Oligo-ID	Contig	q-value(%)	Regulation	H+T/DMSO 5	H+T/DMSO 6	H+T/DMSO 2	H+T/DMSO 3	H+T/DMSO 4	Average log2ratio (Treated/Control)	NR Gene (Sma, Sjc, GI or Contig)	Transcript	Gene annotation Smp	Gene annotation Sjc	Gene annotation GI	Probe Sequence
Q2_P07014	C812270.1	0	up	6.5304	5.8495	6.19024	6.30078	7.28904	6.43199	gi|256079915	Sense	-	-	gi|256079915 heat shock protein [Schistosoma mansoni] heat shock protein, putative [Schistosoma mansoni] (0.0/cov=55%/id=85%)	CGATGATGATGATAATAATGAGGGTGACAATCATCCTTACATGTTTGTGTTAATTTCCGA
Q2_P24505	C809001.1	0	up	3.59588	4.08296	4.62101	3.94371	3.71015	3.99074	C809001.1	Sense	-	-	No hits	AAAAGTGATTTTTCGAAACTTTTGAACGGATGGTCGGATCGTTGGGATCCTTGTTTCATT
Q2_P07313	C812777.1	0	up	2.87709	3.38761	2.74389	3.62924	4.84635	3.49684	Smp_143880	Antisense	hypothetical protein	-	gi|256078125 hypothetical protein [Schistosoma mansoni] hypothetical protein [Schistosoma mansoni] (2e-32/cov=74%/id=90%)	TGTTTAAGGATGCTGGTGTCGACATCACCGCCGGTTGGCACATCACATACTGCGCCAAGA
Q2_P04949	C809001.1	0	up	2.73847	2.59573	3.83262	5.03954	3.90781	3.62283	C809001.1	Antisense	-	-	No hits	AAGTTTCGAAAAATCACTTTTTCTGAGTGAAACTTGTTTCGTTCGATAGAGCATGCAGTG
Q2_P38143	C920306.1	0	up	2.30529	1.9356	2.19768	2.10682	2.4247	2.19402	Smp_032990	Antisense	Calmodulin-4 (Calcium-binding protein Dd112), putative	-	No hits	GACACTGTGCGTTTTTCATCACAATACAAGCGGTTTCAATGTGCATGTAAAATAAAAATG
Q2_P23029	C807021.1	0	up	2.63005	2.63639	2.07958	1.98852	2.19474	2.30586	Smp_015690	Sense	hypothetical protein	-	gi|256073431 hypothetical protein [Schistosoma mansoni] expressed protein [Schistosoma mansoni] (e-166/cov=64%/id=92%)	CAACTTCAATGCTAAGAAAGGCAATAATGAGGTTTTAAACTCAGCAAAAAACCCTGGAAA
Q2_P27285	C813325.1	0	up	4.39994	3.85578	1.58019	3.48276	4.3326	3.53025	Smp_032990	Sense	Calmodulin-4 (Calcium-binding protein Dd112), putative	-	gi|256076885 Calmodulin-4 (Calcium-binding protein Dd112) [Schistosoma mansoni] Calmodulin-4 (Calcium-binding protein Dd112), putative [Schistosoma mansoni] (1e-36/cov=49%/id=100%)	CACATTGAAACCGCTTGTATTGTGATGAAAAACGCACAGTGTCAATGTTTATTCTTATTC
Q2_P16883	C917924.1	0	up	2.07342	1.98975	2.30509	2.2725	1.8167	2.09149	gi|256091973	Sense	-	-	gi|256091973 hypothetical protein [Schistosoma mansoni] expressed protein [Schistosoma mansoni] (2e-12/cov=18%/id=100%)	TGGTTCATCAGCGATTGGCAATGTGGACATATGATGTGGTCTAGTGAAGCGATCCTATCG
Q2_P12792	C909299.1	0	up	2.06595	2.03471	2.26932	1.85703	1.84126	2.01365	gi|256083313	Sense	-	-	gi|256083313 hypothetical protein [Schistosoma mansoni] hypothetical protein [Schistosoma mansoni] expressed protein [Schistosoma mansoni] expressed protein [Schistosoma mansoni] (1e-36/cov=42%/id=100%)	GGACATATGATGTGGTCTAGTGAAGCGATCCTATCGGTCATGCGTCACGATGATACCGGT
Q2_P16229	C916655.1	0	up	2.03848	1.87447	2.47762	2.41476	1.97301	2.15567	Smp_111340.x	Sense	hypothetical protein	-	gi|256091973 hypothetical protein [Schistosoma mansoni] expressed protein [Schistosoma mansoni] (7e-05/cov=50%/id=100%)	GTGTGTGGATTGATGGTATTGGATCAGGAAGCGAGAGGGAGAGAGAGATTGAGTAGTTTG
Q2_P25078	C809738.1	0	up	2.80125	2.08234	1.99963	2.74559	3.48175	2.62211	gi|256076879	Sense	-	-	gi|256076879 Calmodulin-3 (CaM-3) [Schistosoma mansoni] Calmodulin-3 (CaM-3), putative [Schistosoma mansoni] (3e-33/cov=18%/id=97%)	GTCGTGCAACTGTATTGGCTGGTGAATTAGATGAATTACGTATAGCATTAGATCAAGCTG
Q2_P26999	C812777.1	0	up	2.85722	2.38406	1.79877	3.19249	3.68389	2.78329	Smp_143880	Sense	hypothetical protein	-	gi|256078125 hypothetical protein [Schistosoma mansoni] hypothetical protein [Schistosoma mansoni] (2e-32/cov=74%/id=90%)	CTATGAACGTATAAAATGAGATTCATGCCGTTTATGGACTGATAAAGTGGTGTATTGTGT
Q2_P02838	C805629.1	0	up	1.61046	1.87418	1.9073	2.07421	2.0147	1.89617	C805629.1	Antisense	-	-	No hits	GACGTTGACATGATCTCACCTAAAGGCAAGGAGAAAAAACAGCTTCCTGACTCACGAGAC
Q2_P21530	C804989.1	0	up	2.08359	1.79949	1.89585	1.60313	1.92025	1.86046	gi|256091488	Antisense	-	-	gi|256091488 hypothetical protein [Schistosoma mansoni] expressed protein [Schistosoma mansoni] (7e-39/cov=39%/id=54%)	CATTTTTGTTTTGTATTTCCTATTTCAGGTGTGTGTTGTGTGGTGTTGGCTGAGTGATTT
Q2_P36533	C916774.1	0	up	1.99157	1.95714	1.62792	1.7684	1.52384	1.77377	gi|256067795	Sense	-	-	gi|256067795 subfamily M23B non-peptidase homologue (M23 family) [Schistosoma mansoni] subfamily M23B non-peptidase homologue (M23 family) [Schistosoma mansoni] (5e-45/cov=57%/id=100%)	GATTTGTTCTAACGTACAGAAAAGAGACAGTGAAAAACAGTGTGAATACGAAGGAATGCA
Q2_P00553	C801510.1	0	up	1.51889	1.86573	1.6727	1.82756	1.60214	1.6974	gi|256091811	Sense	-	-	gi|256091811 hypothetical protein [Schistosoma mansoni] expressed protein [Schistosoma mansoni] (9e-22/cov=17%/id=98%)	GATCATAAAAACAATTCGTTTCGTGGTCGTGGTGGTCGATCTCGCGGCCGGGGTGGTCAG
Q2_P40089	JAP10968.C	0	up	1.95992	2.32729	1.64576	2.77635	1.74129	2.09012	gi|56755095	Sense	-	-	gi|56755095 SJCHGC07557 protein [Schistosoma japonicum] (9e-89/cov=50%/id=100%)	CACCTGGACATGGTCTATTAAATGAAATGTCTATAATTGAATTAAGGGAACGCCTTAATC
Q2_P00549	C801504.1	0	up	1.47721	1.88082	1.71002	1.84162	1.61569	1.70507	gi|290975218	Antisense	-	-	gi|290975218 predicted protein [Naegleria gruberi] predicted protein [Naegleria gruberi] (0.48/cov=18%/id=32%)	ATAAAAACAATTCGTTTCGTGGTCGTGGTGGTCGATCTCGCGGCCGGGGTGGTCAGTCAC
Q2_P31094	C906357.1	0	up	1.68342	2.21259	6.51307	4.41553	3.97994	3.76091	gi|256084401	Antisense	-	-	gi|256084401 heat shock protein [Schistosoma mansoni] heat shock protein, putative [Schistosoma mansoni] (4e-45/cov=52%/id=100%)	ACAGAACAACGTATTAAAGGTCATCCGTAAGAGCCTGGTCAGGAAATGTATTGAATTATT
Q2_P32451	C908950.1	0	up	1.99015	1.8946	1.64984	1.47452	1.49605	1.70103	Smp_158220	Sense	hypothetical protein	-	gi|256083313 hypothetical protein [Schistosoma mansoni] hypothetical protein [Schistosoma mansoni] expressed protein [Schistosoma mansoni] expressed protein [Schistosoma mansoni] (7e-18/cov=17%/id=100%)	GAGACAGTGAAAAACAGTGTGAATACGAAGGAATGCAACATAGAGTATATGTGAGATTGT
Q2_P04104	C807692.1	0	up	1.60586	2.1961	6.50408	4.5454	3.95676	3.76164	gi|256077540	Sense	-	-	gi|256077540 hypothetical protein [Schistosoma mansoni] expressed protein [Schistosoma mansoni] (6e-35/cov=61%/id=70%)	GCAACATTAAATTGTATGTGCGAAGAGTCCTCATCATGGATACCTGTGAGGATATGATTC
Q2_P20260	C803210.1	0	up	2.33737	0.984516	3.92616	2.78328	3.00758	2.60778	Sjc_0007580	Sense	-	Sjp 0007580|ko:K06669 structural maintenance of chromosome 3 (chondroitin sulfate, putative	gi|257215870 structural maintenance of chromosomes protein 3 [Schistosoma japonicum] (e-144/cov=99%/id=94%)	GATGAATTAGCGAATGCACTTAGTGATGCTGAACATCGTAGAAAGGAGTTATTTGCTAAA
Q2_P17641	C920160.1	0	up	2.79036	1.83907	1.26401	1.84516	2.65706	2.07913	Smp_174530	Antisense	aminopeptidase PILS (M01 family)	-	No hits	CCAGTAAAAGTTACTACGAATCACTACAAGCCAACATTCAAAGTACTAGTGTGAATATAG
Q2_P11554	C906832.1	0	up	1.72304	1.25335	2.87837	2.23281	3.38351	2.29422	Smp_152910	Sense	hypothetical protein	-	gi|256081534 hypothetical protein [Schistosoma mansoni] expressed protein [Schistosoma mansoni] (1e-22/cov=65%/id=100%)	CGAAGAATCCACACTGAAATTGCCACCTATCATTTCCAAAAATCCAAATGAACAATCATT
Q2_P19596	C802346.1	0	up	1.0435	1.4665	2.82611	2.63255	2.61895	2.11752	Smp_072330.x	Antisense	heat shock protein, putative	-	No hits	TATCTTCAAAGGTCTGTGTGCTTATCATTACGAAGAAGTACCAGGCTGATGGTATGCCAG
Q2_P00381	C801143.1	0	up	2.01292	0.974306	3.60726	4.86144	2.6953	2.83025	gi|256091642	Sense	-	-	gi|256091642 hypothetical protein [Schistosoma mansoni] conserved hypothetical protein [Schistosoma mansoni] (5e-17/cov=37%/id=78%)	GGGTCAATAATCAACAATAAAGGAACAGAAGATGACACAATCACACACAACATATCCAAA
Q2_P18814	C801365.1	0	up	1.80804	1.75601	1.26041	1.13445	1.56291	1.50436	gi|256079102	Sense	-	-	gi|256079102 ribosomal RNA methyltransferase [Schistosoma mansoni] ribosomal RNA methyltransferase, putative [Schistosoma mansoni] (0.0/cov=70%/id=77%)	CTGTTCTGTTCCGTTTATTGCGATCTGTATATATGATCCATTGGATTATATTGATTCCTG
Q2_P23542	C807726.1	0	up	1.38917	1.37485	2.15408	1.31139	1.53056	1.55201	Smp_069130.x	Sense	heat shock protein 70 (hsp70)-4, putative	Sjp 0300270|ko:K09485 heat shock protein 110kDa, putative	gi|256083804 heat shock protein 70 [Schistosoma mansoni] heat shock protein 70 (hsp70)-4, putative [Schistosoma mansoni] (0.0/cov=91%/id=93%)	GCACAAATCATTCCAAAAAGTGTGTTGATGATGAACAAAACATGGACTTAGATTAATGGG
Q2_P34995	C913874.1	0	up	3.38987	1.77601	2.02275	1.63065	1.22715	2.00929	Smp_158220	Antisense	hypothetical protein	-	gi|294659890 DEHA2G17930p [Debaryomyces hansenii CBS767] DEHA2G17930p [Debaryomyces hansenii] (0.82/cov=72%/id=27%)	CGTATTCACACTGTTTTTCACTGTCTCTTTTCTGTACGTTAGAACAAATCACTCAGCCAA
Q2_P20426	C803454.1	0	up	1.43034	1.03264	1.94027	3.09678	2.33673	1.96735	Sjc_0131440	Sense	-	Sjp 0131440|expressed protein	gi|256081556 hypothetical protein [Schistosoma mansoni] expressed protein [Schistosoma mansoni] (2e-24/cov=62%/id=51%)	CGATGAGACCAGAGACACTTCAACAGACTCTGACTCGATCAGTCACATGGGCCACTCATA
Q2_P09990	C904012.1	0	up	1.74318	0.814409	2.49312	3.75993	2.40172	2.24247	Smp_035210	Sense	Hypothetical protein, putative	Sjp 0300160|Paramyosin, putative	gi|256092908 hypothetical protein [Schistosoma mansoni] Hypothetical protein, putative [Schistosoma mansoni] (7e-35/cov=99%/id=100%)	CGTTCAAGTCAACGTAATGTGGAAAATCTTAAAGCAACTGTAGCAGATATGGAAATGAAA
Q2_P22594	C806459.1	0	up	1.46385	1.21132	1.41642	1.74188	2.49495	1.66568	Smp_039740	Sense	Pre-mRNA-processing ATP-dependent RNA helicase prp5, putative	Sjp 0215130|expressed protein	gi|256078109 Pre-mRNA-processing ATP-dependent RNA helicase prp5 [Schistosoma mansoni] Pre-mRNA-processing ATP-dependent RNA helicase prp5, putative [Schistosoma mansoni] (2e-38/cov=83%/id=48%)	AATTGGACAAAATACTTGAAGAGAATAATCGTAAACTCATGGAAGCTAGGCGTAGAGAGG
Q2_P02462	C804983.1	0	up	0.946648	1.19063	3.13434	2.89854	2.83232	2.2005	Sjc_0066150	Sense	-	Sjp 0066150|IPR009053,Prefoldin;IPR010978,tRNA-binding arm;IPR010989,t-snare,domain-containing	gi|256087824 Ribosome-binding protein 1 (Ribosome receptor protein) (mRRp) [Schistosoma mansoni] Ribosome-binding protein 1 (Ribosome receptor protein) (mRRp), putative [Schistosoma mansoni] (4e-21/cov=55%/id=80%)	TAGAGAGCCAAGTCAACGAGCTTAATCAACTTCTGACTTATCGGGAAGACGTAATCCTCC
Q2_P25611	C810612.1	0	up	4.44689	2.71747	0.958473	1.5601	2.71077	2.47874	Smp_162770	Antisense	hypothetical protein	-	gi|28261409 TPA: TPA_exp: reverse transcriptase [Schistosoma mansoni] (0.65/cov=14%/id=56%)	GGGAAGCTGTACAATGTCATTGAATACATGTATCTACAGCATCTTTATCTTCGATGTAAT
Q2_P26400	C811903.1	0	up	1.46049	1.04878	2.03165	3.2638	2.11223	1.98339	Smp_160890	Sense	STARP antigen , putative	-	gi|256084200 STARP antigen [Schistosoma mansoni] STARP antigen , putative [Schistosoma mansoni] (e-148/cov=100%/id=92%)	TGGACAGTGTCATGGGTGAAATGGAGCAATTGTTCTCAGGAAAGCAGACAAATACACAGA
Q2_P20694	C803844.1	0	up	0.961913	1.26619	3.3692	2.63381	2.50443	2.14711	Smp_045040	Sense	ribosomal RNA methyltransferase, putative	Sjp 0064940|ko:K00599 rRNA methyltransferase Spb1 [EC:2.1.1.-], putative	gi|256079102 ribosomal RNA methyltransferase [Schistosoma mansoni] ribosomal RNA methyltransferase, putative [Schistosoma mansoni] (3e-99/cov=48%/id=100%)	CATTTGCGATTGCAACTGAGTTCCTACGCAGGGGTGGTTGGTTCGTCACTAAAGTCTTTA
Q2_P25357	C810106.1	0	up	1.8823	1.08358	2.00606	1.16047	2.33635	1.69375	Smp_186850	Sense	hypothetical protein	Sjp 0012130|IPR003367,Thrombospondin type 3 repeat;IPR002048,Calcium-binding EF-hand,domain-containing	gi|76155286 SJCHGC03872 protein [Schistosoma japonicum] (9e-43/cov=76%/id=72%)	GATGGCGTCCCAGATTATTTAGAAGATTCCGATAATGATGGTATACCGAATTATTTAGAT
Q2_P32273	C908606.1	0	up	1.0886	1.20079	1.47898	1.81123	1.72724	1.46137	Smp_140290	Sense	U4/U6.U5 tri-snRNP-associated protein 3 (U4/U6.U5 tri-snRNP-associated 27 kDa protein) (27K) (Nucleic acid-binding protein RY-1), putative	Sjp 0043140|U4/U6.U5 tri-snRNP-associated protein 3, putative	gi|256077006 nucleic acid-binding protein [Schistosoma mansoni] U4/U6.U5 tri-snRNP-associated protein 3 (U4/U6.U5 tri-snRNP-associated 27 kDa protein) (27K) (Nucleic acid-binding protein RY-1), putative [Schistosoma mansoni] (6e-29/cov=99%/id=53%)	ATGCGCACTATGGGTTTCTGCAATTTCGGTACCACGAAAGGAAAACATGTTATCGGTAAC
Q2_P30634	C905323.1	0	up	1.21868	1.30728	2.41888	1.5558	1.49578	1.59928	Smp_062420.x	Antisense	heat shock protein 70 (hsp70)-interacting protein, putative	-	gi|256082563 heat shock protein 70 [Schistosoma mansoni] heat shock protein 70 (hsp70)-interacting protein, putative [Schistosoma mansoni] (0.079/cov=18%/id=70%)	AAAACAAGTTGACCTACTCTCTGGGCTCGTTCACGCTCCTCTTGTGCTTTTCGAATCCGT
Q2_P38088	C920160.1	0	up	2.39727	1.99585	0.442772	2.51752	3.11317	2.09332	Smp_174530	Sense	aminopeptidase PILS (M01 family)	-	No hits	CTAGTACTTTGAATGTTGGCTTGTAGTGATTCGTAGTAACTTTTACTGGATACACGTATT
Q2_P31666	C907350.1	0	up	1.61443	0.865015	1.79489	2.31102	3.22086	1.96124	Smp_038640	Sense	cactin-related	Sjp 0020590|similar to Uncharacterized protein C19orf29, putative	gi|256077877 cactin-related [Schistosoma mansoni] cactin-related [Schistosoma mansoni] (9e-26/cov=99%/id=71%)	CATTCGGTGATCATCGTCTTTCTGAATCATTTGTCTGGAAACGGAAATTAGAAAGACAAG
Q2_P07702	C813267.1	0	up	1.1575	1.58258	1.73258	1.58617	3.1228	1.83633	Smp_136110	Antisense	leucine rich repeat-containing, putative	-	No hits	ACAGGTGCCAGAGGTGCAGTTACAGCTCGATCCGCAACCACATTTTCCTTCACAGCAGTC
Q2_P01534	C803402.1	0	up	1.93172	1.1084	1.21223	2.15382	3.20824	1.92288	Smp_106560	Sense	rhoptry associated membrane antigen, putative	-	gi|256090955 rhoptry associated membrane antigen [Schistosoma mansoni] rhoptry associated membrane antigen, putative [Schistosoma mansoni] (8e-95/cov=99%/id=94%)	AGCAGTGGATAATGAACCTGTTTACAACCAAACACACATCAATCTCATCACTGATGAACA
Q2_P38371	JAP00084.C	0	up	1.31477	1.05937	1.64058	2.27888	1.47051	1.55282	Sjc_0024100	Sense	-	Sjp 0024100|RNA-binding protein 34, putative	gi|76163151 SJCHGC08937 protein [Schistosoma japonicum] (8e-25/cov=39%/id=100%)	ATAATTGTGTTTTTGTGGGCAATCTGCCATTCGATTGTACTGAAGAAGAGGTTAGTTTAC
Q2_P27494	C900163.1	0	up	1.17843	1.16516	1.35148	1.07197	1.34295	1.222	Smp_038560.x	Sense	Prothymosin alpha-B, putative	-	gi|256077853 Prothymosin alpha-B [Schistosoma mansoni] Prothymosin alpha-B, putative [Schistosoma mansoni] (2e-58/cov=72%/id=80%)	AACCCGGCAGCTTTTGCACAAGTTTATTATTCACTTATATCTAATATAACAGATGTTCGG
Q2_P24096	C808458.1	0	up	1.36463	2.82574	1.19727	2.04129	1.21139	1.72807	C808458.1	Sense	-	-	No hits	TGTATTGTGGTTTCTCAGTGGTTGCCAGTACGCGTGTATACATGGAGTAGTGTTGAATTG
Q2_P28515	C902314.1	0	up	0.768128	1.31241	3.99436	2.37704	2.71248	2.23288	gi|257215734	Sense	-	-	gi|257215734 Protein VHS3 (Viable in a HAL3 SIT4 background protein 3) [Schistosoma japonicum] (1e-13/cov=43%/id=67%)	ATGGTCATCCGAATCAGTTGCGTAAACTTTTCCCGACATGTGTAGACGTTCAATGCAATC
Q2_P11440	C906591.1	0	up	1.00241	1.35042	1.13025	1.35692	1.5796	1.28392	Smp_103920	Sense	axonemal dynein intermediate chain, putative	Sjp 0213910|ko:K10409 dynein intermediate chain, axonemal, putative	gi|256090440 axonemal dynein intermediate chain [Schistosoma mansoni] axonemal dynein intermediate chain, putative [Schistosoma mansoni] (3e-49/cov=89%/id=89%)	CATTGAACGAAAACTCAAAGAACGTGAACTAAAAGAAAAGCTTGCTATGGAATCTGTACA
Q2_P32068	C908154.1	0	up	0.885327	1.22422	2.16125	1.78862	1.57133	1.52615	gi|256091490	Sense	-	-	gi|256091490 hypothetical protein [Schistosoma mansoni] expressed protein [Schistosoma mansoni] (7e-24/cov=70%/id=80%)	GTTATAGTAGTTCTGCGGACGGAGGCTACGGTGGTCAAGGTGGATATGACGGTTCAGGAG
Q2_P36106	C915912.1	0	up	1.53197	1.13413	0.907374	1.58082	1.63864	1.35859	Smp_160550	Sense	Dyp-type peroxidase, putative	-	gi|256084081 Dyp-type peroxidase [Schistosoma mansoni] Dyp-type peroxidase, putative [Schistosoma mansoni] (1e-66/cov=85%/id=95%)	CCATATGGAACTCTATCTGGAGGTGCTGGTCTATTATTCATAGCATACGCTGCAGATATA
Q2_P29683	C903938.1	0	up	0.900275	1.32181	1.65878	1.26046	1.82598	1.39346	Smp_009310.x	Antisense	Plasminogen activator inhibitor 1 RNA-binding protein (PAI1 RNA-binding protein 1) (PAI-RBP1) (SERPINE1 mRNA-binding protein 1), putative	-	gi|256072149 plasminogen activator inhibitor 1 RNA-binding protein [Schistosoma mansoni] Plasminogen activator inhibitor 1 RNA-binding protein (PAI1 RNA-binding protein 1) (PAI-RBP1) (SERPINE1 mRNA-binding protein 1), putative [Schistosoma mansoni] (3e-23p: [Parsing pac	CTTCCTCAACTGGGGTTTCTGTGCCGACAACCACACCCTCCTCATTCTCAGCTGTGGCAT
Q2_P39085	JAP00750.C	0	up	2.21374	2.26501	0.81398	1.32271	1.49767	1.62262	gi|76157134	Sense	-	-	gi|76157134 SJCHGC09016 protein [Schistosoma japonicum] (e-127/cov=89%/id=94%)	GCAAACGATTAATAGAAGCATTCGATAATCACGTTATTATGCGTAAAAAGCTCAGAGATG
Q2_P26354	C811840.1	0	up	0.887729	1.04988	2.10492	1.84282	1.87593	1.55225	gi|256082991	Sense	-	-	gi|256082991 heat shock protein 70 [Schistosoma mansoni] heat shock protein 70 (hsp70)-interacting protein, putative [Schistosoma mansoni] (e-116/cov=67%/id=100%)	GCTTGCGGGAATTTTGATCCATGTATGTTTATACAAAAACTAAGTCTTGAAAATACAGGC
Q2_P34408	C912583.1	0	up	1.34604	1.01456	1.15779	1.76532	2.20974	1.49869	Smp_001830.x	Sense	60S ribosomal protein L24, putative	Sjp 0044550|ko:K02896 large subunit ribosomal protein L24e, putative	gi|256070643 60S ribosomal protein L24 [Schistosoma mansoni] 60S ribosomal protein L24, putative [Schistosoma mansoni] (5e-47/cov=50%/id=96%)	GAAAAAGCCCCAAGTAGCTCCTTCAAAACAAAAAGCTACCAAGATTACTCAAAAGGCTGC
Q2_P07298	C812759.1	0	up	1.18156	1.46592	0.890471	1.48653	1.72904	1.35071	gi|296244732	Antisense	-	-	gi|296244732 MEG 2.2 [Schistosoma mansoni] (7e-13/cov=42%/id=100%)	CGTCGATGGCGCCGGTAATTTTCAAGAAAAAGATCTGGAGTGCTTGGACAACCATCTTTC
Q2_P39945	JAP09502.C	0	up	0.660946	1.53694	1.65991	2.72874	2.11622	1.74055	Smp_171850	Antisense	yippee protein, putative	Sjp 0317520|expressed protein	gi|256087938 yippee protein [Schistosoma mansoni] yippee protein, putative [Schistosoma mansoni] (2e-12/cov=37%/id=63%)	GAGATGTGGAACAAATTTCATTTGACTTAGTTTTAATTGCTTCGATTGTCTGCCAAGTGA
Q2_P12857	C909414.1	0	up	1.26445	0.84972	1.45553	2.02953	2.32332	1.58451	gi|256070645	Antisense	-	-	gi|256070645 60S ribosomal protein L24 [Schistosoma mansoni] 60S ribosomal protein L24, putative [Schistosoma mansoni] (4e-25/cov=32%/id=100%)	CATGGCTAAACGCAATCAAAAGCCAGAAGTTCGTAAAGCGATGCGTGACCAAGCCATACG
Q2_P32927	C909842.1	0	up	0.572743	1.54953	2.93208	1.99511	1.93728	1.79735	gi|56758022	Sense	-	-	gi|56758022 SJCHGC09494 protein [Schistosoma japonicum] (1e-16/cov=69%/id=51%)	AAAAACTGAGACTGGCATTATCAGGCGGACCAGAGCTCAAGACTGCCATAGTTTGGGGTT
Q2_P05390	C809968.1	0	up	0.411374	1.75389	2.04551	1.95908	2.74137	1.78224	Smp_174720	Antisense	hypothetical protein	-	gi|226483365 hypothetical protein [Schistosoma japonicum] (5e-17/cov=62%/id=58%)	TTATTCCGGCTACTATTGCAATCGATGGAATAATTTCATACCACATGATGGTAAAGATCA
Q2_P07450	C812929.1	0	up	1.44033	1.44203	0.961884	1.00761	1.68362	1.30709	Smp_170030	Sense	sh3 domain-binding glutamic acid-rich-like protein	-	gi|256087361 sh3 domain-binding glutamic acid-rich-like protein [Schistosoma mansoni] sh3 domain-binding glutamic acid-rich-like protein [Schistosoma mansoni] (9e-30/cov=37%/id=52%)	GTAAACTTCAACCACATCATTCTTGTGATCTGTTCAGTAGTTTATCGCTAACTGGTATAT
Q2_P00240	C800764.1	0	up	0.952191	1.0901	2.65894	1.6033	1.71292	1.60349	Smp_170570	Sense	pre-mRNA processing protein prp39-related	Sjp 0074060|Pre-mRNA-processing factor 39, putative	gi|256087532 pre-mRNA processing protein prp39-related [Schistosoma mansoni] pre-mRNA processing protein prp39-related [Schistosoma mansoni] (e-147/cov=97%/id=90%)	AAAGTAACGATAACCTCACTGAGAAATCAGATGAAGCTGCCAAATCTCCTAGGGCTACGA
Q2_P17300	C918974.1	0	up	1.5242	1.09845	1.24045	0.885258	1.68622	1.28692	Smp_047560	Antisense	peptide chain release factor, putative	-	No hits	CTGTACAATAAGCTTACTTTGCATGTACACACACCGATACAATAATGAGAAAACTAACAG
Q2_P37565	C918593.1	0	up	1.19664	2.21721	1.11753	0.960618	1.86257	1.47091	Smp_053940.x	Antisense	heterogeneous nuclear ribonucleoprotein, putative	-	gi|256080846 heterogeneous nuclear ribonucleoprotein [Schistosoma mansoni] heterogeneous nuclear ribonucleoprotein, putative [Schistosoma mansoni] (3e-04/cov=11%/id=100%)	CTCTGTCTCCTCTGCTAGTAGAACTGCCTAGACCAAACTGTTGAGGCCATACTAACCCTG
Q2_P01173	C802733.1	0	up	1.54815	0.558552	1.91636	1.81824	1.4154	1.45134	gi|298204351	Sense	-	-	gi|298204351 endonuclease-reverse transcriptase [Bombyx mori] (0.22/cov=44%/id=28%)	GGTACATCCAAAAACCCAAACCGGACATATAATAGACCTAGTATTAACAGAAAATAACTC
Q2_P00293	C800909.1	0	up	1.09167	1.19222	1.18381	0.963245	0.993646	1.08492	Smp_058320	Sense	nuclear autoantigenic sperm protein (nasp), putative	-	gi|256081735 nuclear autoantigenic sperm protein (nasp) [Schistosoma mansoni] nuclear autoantigenic sperm protein (nasp), putative [Schistosoma mansoni] (2e-54/cov=64%/id=100%)	CGAATGAAAACGGTGTTTAGTTAGTTGATGTATGCTTCTAGATTATAAACCGGTTCCAAA
Q2_P07777	C813393.1	0	up	0.984316	0.946698	1.22937	1.27103	1.52783	1.19185	Smp_020920.x	Sense	DNAj homolog subfamily B member 4,, putative	Sjp 0094860|ko:K09510 DnaJ homolog, subfamily B, member 4, putative	gi|256074453 DNAj homolog subfamily B member 4 [Schistosoma mansoni] DNAj homolog subfamily B member 4,, putative [Schistosoma mansoni] (0.0/cov=86%/id=97%)	GTTCACAGAAATCCCAGTTAGCATCAATACTACCCAATTAACCATGCAAGTTAATTAATG
Q2_P33877	C911596.1	0	up	1.16641	0.767881	2.22425	1.52775	1.49182	1.43562	Smp_135910	Sense	excision repair helicase ercc-6-related	Sjp 0067870|DNA excision repair protein ERCC-6, putative	gi|256075325 excision repair helicase ercc-6-related [Schistosoma mansoni] excision repair helicase ercc-6-related [Schistosoma mansoni] (1e-77/cov=99%/id=99%)	GTATCGGACAATCAAGAGATGTTGTTATTTATCGTTTATTGACAAGCGGTACTATTGAAG
Q2_P10651	C904998.1	0	up	0.654423	1.16489	1.71518	2.10598	1.62026	1.45215	gi|256092282	Sense	-	-	gi|256092282 hypothetical protein [Schistosoma mansoni] expressed protein [Schistosoma mansoni] (1e-35/cov=56%/id=92%)	TACAGAGTGTGGAATCCCTTCCGATCGAAATTGGCAGCAGGCATAGTCAATGGGCTTGAT
Q2_P31569	C907218.1	0	up	1.90907	0.624661	2.47827	1.1004	1.8684	1.59616	Smp_173700	Sense	Structural maintenance of chromosome 3 (Chondroitin sulfate proteoglycan 6) (Chromosome- associated polypeptide) (hCAP) (Bamacan) (Basement membrane-associated chondroitin proteoglycan), putative	Sjp 0084840|ko:K06675 structural maintenance of chromosome 4, putative	gi|256053077 chondroitin sulfate proteoglycan [Schistosoma mansoni] Structural maintenance of chromosome 3 (Chondroitin sulfate proteoglycan 6) (Chromosome-associated polypeptide) (hCAP) (Bamacan) (Basement membrane-associated chondroitin proteoglycan), pp: [Parsing package id...]	CTCCTTTACAAACAGAAGCTGATCAAATTACAAGTAAACTAACATTGGAGCGTCAACAAT
Q2_P19561	C802307.1	0	up	1.30597	0.654581	1.53982	1.38228	1.67967	1.31247	Smp_005860.x	Sense	hypothetical protein	Sjp 0111740|Heterogeneous nuclear ribonucleoprotein K, putative	gi|226472238 Heterogeneous nuclear ribonucleoprotein K [Schistosoma japonicum] (7e-13/cov=13%/id=100%)	CCAGTGGTATGGCGGATGGTCTTAAACACTTACTTGCATTTAATTTCAGTAAAATATATC
Q2_P32887	C909768.1	0	up	1.62434	0.846202	0.968494	1.42352	1.44197	1.2609	C909768.1	Sense	-	-	No hits	CCAGAATAAACTATTCTTTGAATAGACTCATGCAGTTGAGAGTTGGGGTTTAGAATTTTG
Q2_P23191	C807247.1	0	up	0.74205	0.800617	2.47295	2.24837	1.92975	1.63875	Smp_064860	Sense	heat shock protein 70 (hsp70)-interacting protein, putative	Sjp 0217290|ko:K09553 stress-induced-phosphoprotein 1, putative	gi|256082991 heat shock protein 70 [Schistosoma mansoni] heat shock protein 70 (hsp70)-interacting protein, putative [Schistosoma mansoni] (e-136/cov=93%/id=92%)	CAGGAAAGGAGCAGTATGCAATGCTATGAAGGATTTTACTCAAGCAAGGAAGGCTTTTCG
Q2_P06834	C811958.1	0	up	1.20889	1.28397	2.11711	0.911014	1.15899	1.33599	Smp_090920.x	Antisense	mitochondrial 28S ribosomal protein S14 (s14mt), putative	-	gi|256087913 hypothetical protein [Schistosoma mansoni] expressed protein [Schistosoma mansoni] (4e-94/cov=50%/id=98%)	AGAAAACACCAAAGAAGGACAAAACCTCGACGATTCCTGATGAACTTTCAGCAGACAGAA
Q2_P29868	C904192.1	0	up	2.27137	0.133045	2.63105	2.64646	1.45177	1.82674	Smp_165890	Sense	rab6-interacting protein 2/elks/erc/cast, putative	Sjp 0001860|ELKS/RAB6-interacting/CAST family member 1, putative	gi|256086043 rab6-interacting protein 2/elks/erc/cast [Schistosoma mansoni] rab6-interacting protein 2/elks/erc/cast, putative [Schistosoma mansoni] (2e-28/cov=95%/id=81%)	GGACGAAGTGGTTCAGCTACAGTAACCAGTATTTTTGGTATAAATAGTTCAACTGGTGGA
Q2_P26268	C811718.1	0	up	1.77221	1.50147	1.12367	0.664095	1.48796	1.30988	Smp_035200.x	Antisense	hsp40, subfamily A, members 1,2,4, putative	-	gi|256091041 hypothetical protein [Schistosoma mansoni] hypothetical protein [Schistosoma mansoni] (4e-08/cov=24%/id=88%)	GCGGATTGGAACTCTCAGAACCATCTACATCTTCGTATACTTCACCTCGGCGTTCCTGTT
Q2_P22292	C806037.1	0	up	0.702305	1.72761	1.37428	1.1081	1.40947	1.26435	C806037.1	Sense	-	-	No hits	CAGTGTGTGGTTGGATGTGTTTCATGTGGTCTGGTTGTATGGTGTAGAGGTGATGTGATG
Q2_P15862	C915940.1	0	up	0.90573	0.928917	1.0966	1.18423	1.28295	1.07968	gi|226467576	Antisense	-	-	gi|226467576 E3 ubiquitin-protein ligase MARCH3 [Schistosoma japonicum] (6e-19/cov=38%/id=60%)	CTCAGGCTGTGAAAGTGTTTTCGAAAATTCTGAAGTTTTCATGAACGATGCATCTATAAA
Q2_P33352	C910535.1	0	up	1.52253	1.26386	1.21675	0.73766	1.12927	1.17401	Smp_135900	Sense	DNA double-strand break repair rad50 ATPase, putative	-	gi|256075321 DNA double-strand break repair rad50 ATPase [Schistosoma mansoni] DNA double-strand break repair rad50 ATPase, putative [Schistosoma mansoni] (2e-32/cov=81%/id=74%)	AGAGCTACTTCACGATACGAGGTTGCGTCTTTTACGAGCGAACTATGAAAAAGCGGAAGT
Q2_P29663	C903911.1	0	up	1.32877	0.274278	1.85861	2.35256	2.71275	1.70539	Smp_130190	Sense	RNA binding protein, putative	-	gi|256073259 RNA binding protein [Schistosoma mansoni] RNA binding protein, putative [Schistosoma mansoni] (3e-70/cov=99%/id=74%)	TGTAACTCATCGAAATCCAAAAAGTGCAAACAGAATGCTCCGCGCAAGATTGAAAACGGA
Q2_P22166	C805870.1	0	up	1.20138	0.915968	1.30257	0.855001	1.30384	1.11575	Smp_020200	Sense	DEAD box ATP-dependent RNA helicase, putative	Sjp 0043800|ko:K01529 DEAD (Asp-Glu-Ala-Asp) box polypeptide 54 [EC:3.6.1.-], putative	gi|256074321 DEAD box ATP-dependent RNA helicase [Schistosoma mansoni] DEAD box ATP-dependent RNA helicase, putative [Schistosoma mansoni] (e-162/cov=74%/id=98%)	CAAATCGGCAGAAGAATCATCCTCTGTTATCGATGCTTCAAATATGCATAAAAAATTTGC
Q2_P41330	JAP10677.C	0	up	1.63359	1.22056	1.1472	1.30584	0.71275	1.20399	Sjc_0004150	Sense	-	Sjp 0004150|Conserved hypothetical protein	gi|76155629 SJCHGC07379 protein [Schistosoma japonicum] (1e-99/cov=68%/id=100%)	GTCTTCTACGACATAAACGTTTTCAACTAGGTGTACTACTGAAACGATCTGAATTATATC
Q2_P17905	C800026.1	0	up	1.13782	0.935399	1.21634	0.869803	1.45617	1.12311	Smp_106130.x	Sense	heat shock protein 70 (hsp70), putative	Sjp 0026230|ko:K04043 molecular chaperone DnaK, putative	gi|256090832 heat shock protein 70 [Schistosoma mansoni] heat shock protein 70 (hsp70), putative [Schistosoma mansoni] (0.0/cov=80%/id=96%)	AATAACGATTGTTTGATTGTATCCATTCAGTTATTAGCTCCTTTAGAACTCGTCACTTGC
Q2_P21394	C804786.1	0	up	1.88022	1.26587	0.550349	1.32612	1.66195	1.3369	Smp_069890	Sense	hypothetical protein	-	gi|256083953 hypothetical protein [Schistosoma mansoni] expressed protein [Schistosoma mansoni] (6e-63/cov=62%/id=97%)	ATTATCCATAATTTTGTTTTCCTCTTCTCGATCTCTCTTTCTTTCTCCCTCTCACTGTCT
Q2_P38115	C920222.1	0	up	2.94717	1.31249	0.874981	2.17337	0.898228	1.64125	Smp_045650	Sense	Intersectin-1 (EH and SH3 domains protein 1), putative	Sjp 0047480|Growth arrest-specific protein 8, putative	gi|256079220 Intersectin-1 (EH and SH3 domains protein 1) [Schistosoma mansoni] Intersectin-1 (EH and SH3 domains protein 1), putative [Schistosoma mansoni] (4e-56/cov=89%/id=75%)	GCTTAGAGAAACTCAGCTTTCTAGTGAAGACAACGTCAGAACCCTTGAGAAAGAACACGA
Q2_P13760	C911168.1	0	up	1.0866	0.753447	1.33264	1.09414	1.40353	1.13407	Smp_049920.x	Sense	importin 9 (imp9) (ran-binding protein 9), putative	Sjp 0012810|Importin-9, putative	gi|256080056 importin 9 (imp9) (ran-binding protein 9) [Schistosoma mansoni] importin 9 (imp9) (ran-binding protein 9), putative [Schistosoma mansoni] (2e-27/cov=38%/id=100%)	GACAGAATGTGACGATGAAGGCGACGACAGTGAATTCGACGACAATGATGATGATGATGA
Q2_P06638	C811648.1	0	up	1.45233	1.11163	0.64741	1.31484	1.50251	1.20574	C811648.1	Antisense	-	-	No hits	CTAACCCTAACCTAGGGACAGTTTCAACTCACATCACGATGACTGATCAAGAAGCTTGTG
Q2_P23710	C807954.1	0	up	0.711904	0.893466	1.64308	1.60601	1.48511	1.26792	Smp_004360.x	Sense	hypothetical protein	-	gi|256071134 hypothetical protein [Schistosoma mansoni] expressed protein [Schistosoma mansoni] (2e-29/cov=58%/id=69%)	CAAGTCATCTAAATCCACAGTGACTAAGGAGCAACCGTCAAAGCTTACACAAGCGCAAAT
Q2_P12443	C908540.1	0	up	0.685431	0.855774	2.19272	1.66856	1.68462	1.41742	Smp_177420	Sense	hypothetical protein	Sjp 0026420|Troponin I 4, putative	gi|256092067 hypothetical protein [Schistosoma mansoni] expressed protein [Schistosoma mansoni] (1e-11/cov=40%/id=85%)	ACAACGTAAACCTGGTCAGAAGCGTAAAGGTTTAGGTGGTTTGTCGAAAGAGAAGAAACG
Q2_P27081	C812972.1	0	up	0.0509529	1.3841	2.51216	2.20611	3.36366	1.9034	C812972.1	Sense	-	-	No hits	CCTTTACCCGATGCACATCCAGAACAGCATTTACAGTTTCCACTACCACCACCACAACCT
Q2_P28078	C901665.1	0	up	0.738416	1.04805	1.74414	1.75155	1.08836	1.2741	Smp_044400	Sense	mouse mitotic checkpoint protein-related	Sjp 0056360|WD repeat-containing protein 92, putative	gi|256078964 mouse mitotic checkpoint protein-related [Schistosoma mansoni] mouse mitotic checkpoint protein-related [Schistosoma mansoni] (4e-95/cov=99%/id=86%)	GTCTGTTGTCTACAGTTTGACAGGAAAGATATATCTATGAATAAACTGGTAGCGACTACA
Q2_P40474	JAP07445.S	0	up	1.4198	1.04681	0.71333	1.40193	2.28319	1.37301	gi|76159349	Antisense	-	-	gi|76159349 SJCHGC09642 protein [Schistosoma japonicum] ribosomal protein L36 [Schistosoma japonicum] ribosomal protein L36 [Schistosoma japonicum] ribosomal protein L36 [Schistosoma japonicum] ribosomal protein L36 [Schistosoma japonicum] ribosomal protep: [Parsing package id...]	TGTGTCCACCAATGCGACGCTTAGCGAATTTGAGTGCCCTTTTTTCCTTATCGTTTTTCA
Q2_P24628	C809147.1	0	up	0.944248	0.958309	1.01372	0.956032	1.35448	1.04536	Smp_089630	Sense	polyglutamine binding protein, putative	-	gi|256087660 polyglutamine binding protein [Schistosoma mansoni] polyglutamine binding protein, putative [Schistosoma mansoni] (e-127/cov=83%/id=88%)	GCTGCGGCTAAAGTCCATGAAGAGGAAAAACAAGATGAATCTAATAATTGAAGTTTTACT
Q2_P19435	C802155.1	0	up	1.74731	0.314469	1.33406	1.70653	2.60212	1.5409	Smp_072330.x	Sense	heat shock protein, putative	-	gi|256084401 heat shock protein [Schistosoma mansoni] heat shock protein, putative [Schistosoma mansoni] (0.0/cov=91%/id=88%)	GCATGGAAGAAGTGGATTAGCTTGTCTGCATTTTTGTATATATCCAGTGATTAATAAACG
Q2_P22640	C806515.1	0	up	0.602226	0.969521	2.0947	1.51425	1.55569	1.34728	Sjc_0026420	Sense	-	Sjp 0026420|Troponin I 4, putative	gi|226481381 Troponin I [Schistosoma japonicum] (0.015/cov=14%/id=100%)	CCTGGTCAGAAGCGTAAAGGTTTAGGTGGTTTGTCGAAAGAGAAGAAACGACTGTTGAAA
Q2_P23296	C807400.1	0	up	0.633661	0.580636	2.40305	2.14866	2.27178	1.60756	Sjc_0013810	Sense	-	Sjp 0013810|Bromodomain adjacent to zinc finger domain protein 1B, putative	gi|256070389 zinc finger protein [Schistosoma mansoni] zinc finger protein, putative [Schistosoma mansoni] (4e-88/cov=96%/id=85%)	TGTAGCCGGGGTTGGTGAACCGTGTTATTCTGATGATGATGACAGTGGGAATACTGATGA
Q2_P33922	C911669.1	0	down	-3.66966	-3.17636	-1.86872	-1.28178	-2.70582	-2.54047	Smp_007570	Sense	hypothetical protein	-	gi|256071815 hypothetical protein [Schistosoma mansoni] hypothetical protein [Schistosoma mansoni] (5e-83/cov=99%/id=98%)	CCACAACTAGCCTATTCATATGATAATACATATTATCGCCGTGATGAATACATTCCAAGA
Q2_P25449	C810207.1	0	down	-1.51035	-1.53163	-2.13677	-2.74364	-2.0719	-1.99886	Smp_147410	Antisense	radical sam proteins, putative	-	No hits	TCGTCAATCAGTTAAAGGTGAATACATAAATCATCGGATCTCTACCCAATGGCTAGAAGT
Q2_P35565	C915233.1	0	down	-1.59139	-1.73468	-1.82226	-1.28629	-2.06661	-1.70025	Smp_127270	Sense	hypothetical protein	Sjp 0085180|IPR006593,Cytochrome b561 / ferric reductase transmembrane,domain-containing	gi|256072220 hypothetical protein [Schistosoma mansoni] expressed protein [Schistosoma mansoni] (8e-60/cov=78%/id=100%)	CTTCCTTTCAGCGCTCACCCAGCATGTGGATTTGCAATCATTGTGCTTACTTTCTCAAAT
Q2_P24579	C809089.1	0	down	-2.5519	-1.19337	-1.73936	-1.99485	-2.46921	-1.98974	Smp_077310	Sense	tegumental protein , putative	-	gi|256085381 tegumental protein [Schistosoma mansoni] tegumental protein , putative [Schistosoma mansoni] (2e-84/cov=46%/id=91%)	CTTCGTCGCTTTGATGCTGAGAAAACTGGTGTTATAACATTAGAACAATATTGTAAAGCA
Q2_P03644	C806946.1	0	down	-1.07571	-1.65861	-3.1294	-3.17016	-3.72713	-2.5522	C806946.1	Antisense	-	-	No hits	CTCTCCGATGCTGTTCGTGGTGGAGTTCTCTCCTAAATGAATCATCAATCAATGTTGGTG
Q2_P37615	C918664.1	0	down	-1.43965	-1.89827	-1.79738	-1.41018	-1.36121	-1.58134	Smp_134870	Sense	early growth response protein, putative	-	gi|256074959 early growth response protein [Schistosoma mansoni] early growth response protein, putative [Schistosoma mansoni] (8e-51/cov=65%/id=82%)	GTACATCCATATTATTCTATGCCATCGGACCATATATCATTTATGCACAGAAATACCACT
Q2_P23656	C807882.1	0	down	-0.66196	-2.41241	-2.6251	-3.00658	-2.07526	-2.15626	Smp_173070	Antisense	invadolysin (M08 family)	-	No hits	CCAGTCGTTTCACAAGTGAGTATCACTGGAGAACTATATTTGTTAAAATATCTAGAACGT
Q2_P36238	C916077.1	0	down	-1.53824	-1.60384	-0.994349	-1.85942	-2.01976	-1.60312	Smp_055260	Sense	sodium-dependent amino acid transporter, putative	-	gi|256081072 sodium-dependent amino acid transporter [Schistosoma mansoni] sodium-dependent amino acid transporter, putative [Schistosoma mansoni] (8e-54/cov=94%/id=87%)	TATTTACGGCCCGAATCGATACAGGCGTGTCCTAGTAAATGACTATGGAATAAATGACTG
Q2_P00259	C800815.1	0	down	-1.3316	-1.62627	-1.42069	-1.1933	-2.0274	-1.51985	Sjc_0068340	Sense	-	Sjp 0068340|ko:K00913 1D-myo-Inositol-trisphosphate 6-kinase [EC2.7.1.134], putative	gi|56754379 SJCHGC02495 protein [Schistosoma japonicum] (4e-52/cov=60%/id=45%)	TAGTTGGTGATCATAGTTGTATTACTGAAGTTCCTTCCATCAAAAATCACGACAAATCTG
Q2_P25403	C810157.1	0	down	-0.936145	-1.73162	-1.54573	-2.14784	-1.51539	-1.57534	Smp_000270	Sense	Trematode Eggshell Synthesis domain containing protein	-	gi|256070313 hypothetical protein [Schistosoma mansoni] hypothetical protein [Schistosoma mansoni] (e-107/cov=62%/id=87%)	GGCATGATAAAAACTTAAGTGTAAGTATAGATACCCAAGACAATCATGAACGTAATCAGC
Q2_P05646	C810389.1	0	down	-0.856382	-1.69119	-1.66093	-3.09186	-2.45268	-1.95061	Smp_136720	Sense	subfamily A1A unassigned peptidase (A01 family)	-	gi|145228029 cathepsin D-like protease 3 [Schistosoma mansoni] (8e-87/cov=58%/id=89%)	GTCCCACTCACTACAAGTGTCCTTTTGCAATTCCCACTTCAATTAAAAGCTTATTTTAAA
Q2_P16168	C916522.1	0	down	-0.444592	-2.13351	-2.37821	-2.67307	-2.13615	-1.95311	C916522.1	Antisense	-	-	No hits	CCAACTATCGTCCTTTTTTAACCACATCTACATCAATTCCAACCTTAATAATGATGTTCC
Q2_P19756	C802558.1	0	down	-1.2614	-1.87378	-0.875951	-1.69082	-1.8327	-1.50693	Smp_080210	Sense	lipid-binding protein, putative	Sjp 0200060|Retinaldehyde-binding protein 1-like protein 2, putative	gi|256085858 lipid-binding protein [Schistosoma mansoni] lipid-binding protein, putative [Schistosoma mansoni] (1e-79/cov=72%/id=98%)	CACCAGAAAGTCCTGTAGTTAATTGGTATGATCGTTCAACTATAACTATTGCAATACTTG
Q2_P38299	C921027.1	0	down	-1.33614	-1.59809	-0.867866	-1.61785	-1.63013	-1.41002	Smp_000430.x	Sense	eggshell protein, chorion, putative	-	gi|256070355 eggshell precursor protein [Schistosoma mansoni] eggshell precursor protein [Schistosoma mansoni] (0.62/cov=28%/id=70%)	TTATGGTAATTATGGTGGTAACGGAAACGGTGGTCAATCCTACTGAAGATTAAAACAACA
Q2_P26602	C812201.1	0	down	-1.21748	-1.28291	-1.34948	-1.05089	-1.13843	-1.20784	Smp_047650	Sense	ferritin, putative	-	gi|256079610 ferritin light chain [Schistosoma mansoni] ferritin light chain, putative [Schistosoma mansoni] (3e-90/cov=74%/id=100%)	CGAGACACAACGAGTCGGTAAAGGACTTGGAGAATATCTATTCGATAAATTAACATTAAA
Q2_P05841	C810602.1	0	down	-1.70589	-1.69566	-0.883738	-1.24885	-1.57681	-1.42219	Smp_168940	Sense	NAD dependent epimerase/dehydratase, putative	-	gi|256052688 NAD dependent epimerase/dehydratase [Schistosoma mansoni] NAD dependent epimerase/dehydratase, putative [Schistosoma mansoni] (2e-79/cov=42%/id=98%)	CCCGCTATGTGAATTTTTAAATATCCCTATTCCTGAAAATGTTCCCTTTCCTCATCTAAA
Q2_P07227	C812632.1	0	down	-1.63139	-1.84901	-0.692782	-1.75358	-1.73954	-1.53326	Smp_144440	Sense	replication A protein , putative	-	gi|256078320 replication A protein [Schistosoma mansoni] replication A protein , putative [Schistosoma mansoni] (4e-53/cov=58%/id=81%)	GGCGGCTACTATTCTTGTTGATCATATCTAGGGAACATTGAATGTTGTGTATAAATCTAA
Q2_P05678	C810423.1	0	down	-0.56826	-1.40487	-2.56072	-2.45195	-2.05918	-1.809	C810423.1	Antisense	-	-	No hits	GTCATAAGCTTTCTATTCTCCGATGTTGAAGTTTGCTGTTCAGAGACAATAAATCTTTCA
Q2_P04014	C807532.1	0	down	-1.66211	-1.60763	-0.669065	-2.31368	-1.68897	-1.58829	Smp_075430	Sense	hypothetical protein	-	gi|256085025 hypothetical protein [Schistosoma mansoni] hypothetical protein [Schistosoma mansoni] (1e-95/cov=76%/id=99%)	CATCTAAAAAGTCTGATAAGACGGAACGTGATATACCATCAGTTGAGTCACCATTAAAGG
Q2_P05151	C809454.1	0	down	-1.49174	-1.76708	-1.1459	-1.39211	-0.926439	-1.34465	Smp_033250	Sense	hypothetical protein	-	gi|256076941 hypothetical protein [Schistosoma mansoni] hypothetical protein [Schistosoma mansoni] (5e-89/cov=68%/id=87%)	GTGCAGTCGAATGAAACTGTGACACATCAAGTAACTACACAGAAATAAACTTCATAATTG
Q2_P06091	C810876.1	0	down	-1.12451	-1.0529	-1.09814	-1.43933	-1.51369	-1.24571	Smp_013540	Sense	tyrosinase precursor	Sjp 0301740|ko:K00505 tyrosinase [EC1.14.18.1], putative	gi|256073014 tyrosinase precursor [Schistosoma mansoni] tyrosinase 2 precursor [Schistosoma mansoni] tyrosinase precursor [Schistosoma mansoni] (0.0/cov=84%/id=100%)	CGTGGCTTCAAGGGAGAAAAATACTTGAAATGTGGTCCTAAATATCGTGTCTAATTTATT
Q2_P16317	C916852.1	0	down	-0.78861	-1.11744	-2.29911	-2.24069	-1.7732	-1.64381	Smp_155310.x	Sense	tetraspanin, putative	Sjp 0093430|IPR000301,CD9/CD37/CD63 antigen;IPR008952,Tetraspanin,domain-containing	gi|256082397 Tetraspanin-1 (Tspan-1) [Schistosoma mansoni] Tetraspanin-1 (Tspan-1), putative [Schistosoma mansoni] (4e-72/cov=83%/id=87%)	GGAACAACAGTGATACTAACCACTGGATATCCTTAAAAGAGTAATGGAAGTATCAATCAT
Q2_P35617	C915297.1	0	down	-0.978623	-1.46661	-2.15722	-1.17915	-1.40235	-1.43679	gi|56753752	Sense	-	-	gi|56753752 SJCHGC00620 protein [Schistosoma japonicum] (3e-25/cov=61%/id=64%)	CCATTCATCCATTGTGGTCAATATTACATATCAAAATGGTGCAGTTGATGATGCTATTTC
Q2_P20349	C803342.1	0.505167	up	1.25279	1.26762	1.68621	1.1174	0.617152	1.18823	gi|194390016	Antisense	-	-	gi|194390016 unnamed protein product [Homo sapiens] (0.22/cov=31%/id=33%)	AGTGTAATCTCTGTATTCGGGTTGGAGCTCAGCGATATTGATTGTTTGTGTAGAGATTTA
Q2_P31516	C907127.1	0.505167	up	0.820812	0.478785	2.83888	2.15944	1.8444	1.62846	C907127.1	Sense	-	-	No hits	TGGATGGATAGTGGAGTGTACTGACGTCAGACGAGCACTAAAATGTGATTGGTAGTGGGT
Q2_P38904	JAP06696.S	0.505167	up	1.06582	0.640117	3.02994	1.17253	2.25955	1.63359	gi|256087354	Sense	-	-	gi|256087354 flagellar radial spoke protein [Schistosoma mansoni] flagellar radial spoke protein, putative [Schistosoma mansoni] (1e-10/cov=27%/id=47%)	GCAGAAACCGATGAAGAACTTGAATTATGGAATGATGCTTGTCTATTATTAGATGGAATG
Q2_P18655	C800944.1	0.505167	up	1.14862	1.28966	0.530699	1.45311	1.83527	1.25147	gi|67625692	Sense	-	-	gi|67625692 TPA: gag-pol polyprotein [Schistosoma mansoni] (e-100/cov=93%/id=88%)	TCAAAGGGGGAGGTGTAAGGATGGCCCGTCAGTAGACTCTTGGAAGCCCTAAGAAGCCCA
Q2_P32150	C908318.1	0.505167	up	0.880274	0.421165	3.01718	2.26236	1.7734	1.67088	C908318.1	Sense	-	-	No hits	TGGATGGATAGTGGAGTGTACTGACGTCAGACGAGCACTAAAATGTGATTGGTAGTGGGT
Q2_P38253	C920827.1	0.505167	up	1.16894	0.873327	0.803221	1.09698	1.46041	1.08058	gi|60687582	Sense	-	-	gi|60687582 ribosomal protein S29 [Schistosoma japonicum] ribosomal protein S29 [Schistosoma japonicum] ribosomal protein S29 [Schistosoma japonicum] ribosomal protein S29 [Schistosoma japonicum] ribosomal protein S29 [Schistosoma japonicum] ribosomal prop: [Parsing package id...]	ATGTTGCCGTGTTTGTTCCAATCGACACGGCTTGATACGGAAATACGGTCTAAATATGTG
Q2_P21336	C804691.1	0.505167	up	1.08993	0.577983	1.93971	1.21075	1.48267	1.26021	Smp_008545	Sense	heat shock protein HSP60, putative	Sjp 0215010|ko:K04077 chaperonin GroEL, putative	gi|256072013 heat shock protein 60 [Schistosoma mansoni] heat shock protein HSP60, putative [Schistosoma mansoni] (0.0/cov=84%/id=96%)	GACACCACTTGACGATGTGATTACATTGTAGTTGGTTAATTTTCGTAGATATTCCAATTG
Q2_P27882	C901390.1	0.505167	up	1.20749	1.12522	2.8732	0.70176	1.59871	1.50127	Smp_056360.x	Antisense	P30 dbc protein, putative	-	gi|256092293 hypothetical protein [Schistosoma mansoni] hypothetical protein [Schistosoma mansoni] (6e-12/cov=26%/id=100%)	ACTGTTTGTTAATGTCGAAAAGGGCTTTGTCCATTTGATCTCTTGCTGAACGCAATAAGT
Q2_P07567	C813056.1	0.505167	up	0.191906	2.12309	1.23853	1.74181	2.12684	1.48444	C813056.1	Antisense	-	-	No hits	AATGGTCTCATGGCTTCCAAAAGCCTAAGATGCTGGTTGTCCAGATCTGAGACTACATCT
Q2_P07464	C812944.1	0.505167	up	1.12681	0.81475	1.39767	0.828188	1.1593	1.06535	Smp_102280	Sense	hypothetical protein	Sjp 0203950|39S ribosomal protein L47, mitochondrial precursor, putative	gi|256066135 hypothetical protein [Schistosoma mansoni] expressed protein [Schistosoma mansoni] (e-106/cov=78%/id=90%)	GACAGGCTTAAACAATGGAACAAAAGTGATTATCTCGACGAAGATTCGATTTAAAGACTA
Q2_P11980	C907582.1	0.505167	up	0.819199	0.474017	2.6269	2.02101	1.74506	1.53724	C907582.1	Antisense	-	-	No hits	GAGAGATGGATGGATAGTGGAGTGTACTGACGTCAGACGAGCACTAAAATGTGATTGGTA
Q2_P05467	C810156.1	0.505167	up	0.609618	0.748409	1.74066	1.58674	1.90077	1.31724	Smp_040270	Sense	hypothetical protein	Sjp 0037810|IPR007307,Low temperature viability protein,domain-containing	gi|256078201 hypothetical protein [Schistosoma mansoni] expressed protein [Schistosoma mansoni] (e-148/cov=87%/id=88%)	ACTGCGACGAAAGATACGTAAGATCAACCAGTTAAACTTCCGTCAGGAGAAAGAAAGACA
Q2_P22084	C805770.1	0.505167	up	1.49794	1.59715	0.299909	1.33011	1.79695	1.30441	Smp_053940.x	Sense	heterogeneous nuclear ribonucleoprotein, putative	-	gi|256080846 heterogeneous nuclear ribonucleoprotein [Schistosoma mansoni] heterogeneous nuclear ribonucleoprotein, putative [Schistosoma mansoni] (2e-10/cov=31%/id=57%)	CATCCTTAAGTGTAAAGTTTCGTATCATAAATTCATAAGCCCATGCAGCGTCCTTTTTTA
Q2_P34225	C912245.1	0.505167	up	0.815618	0.437638	2.93946	2.19948	1.66063	1.61056	C912245.1	Sense	-	-	No hits	GAGAGATGGATGGATAGTGGAGTGTACTGACGTCAGACGAGCACTAAAATGTGATTGGTA
Q2_P26914	C812662.1	0.505167	up	0.929194	0.618363	1.56494	1.21233	2.07062	1.27909	Smp_164650	Sense	lupus la ribonucleoprotein, putative	Sjp 0213340|Lupus La protein homolog, putative	gi|256085628 lupus la ribonucleoprotein [Schistosoma mansoni] lupus la ribonucleoprotein, putative [Schistosoma mansoni] (0.0/cov=83%/id=90%)	GACGTCGTACGAACTAAGTAAAATGGAACAGATTGAACTCCATTTACTACTTTATTACTG
Q2_P07118	C812431.1	0.505167	up	1.11203	1.28166	0.764726	0.81011	1.26553	1.04681	Smp_058190	Sense	DNA double-strand break repair rad50 ATPase, putative	-	gi|256081711 DNA double-strand break repair rad50 ATPase [Schistosoma mansoni] DNA double-strand break repair rad50 ATPase, putative [Schistosoma mansoni] (e-141/cov=90%/id=78%)	TGCGTTCAGCATAATCTTGGTCCATATGGGAAAAAGAAGAGAAAAGGGAAAGGTTCGAAG
Q2_P20252	C803199.1	0.505167	up	0.60508	0.745895	2.6803	1.47808	1.98348	1.49857	Smp_148930	Sense	structure specific recognition protein, putative	Sjp 0035580|ko:K09272 structure-specific recognition protein 1, putative	gi|256080078 structure specific recognition protein [Schistosoma mansoni] structure specific recognition protein, putative [Schistosoma mansoni] (e-143/cov=96%/id=98%)	AGTTATAAAGCGTCTGTTGGTTTGTTGTATCCATTAGAGAGAGGATTTACATTCGTGCCC
Q2_P15441	C914755.1	0.505167	up	1.35504	0.521457	1.26598	1.22464	1.1848	1.11038	Smp_161020	Sense	hypothetical protein	-	gi|256084238 hypothetical protein [Schistosoma mansoni] expressed protein [Schistosoma mansoni] (1e-14/cov=21%/id=100%)	AATCAAAGGAAGATGTATGGATGGCAGAAGTGTTACGTCGCATAGAGCGTATGGAAAAAA
Q2_P27424	C900073.1	0.505167	down	-1.61956	-1.92929	-1.0643	-0.897414	-1.5447	-1.41105	Smp_031220	Sense	solute carrier family 35-related	-	gi|256076548 solute carrier family 35-related [Schistosoma mansoni] solute carrier family 35-related [Schistosoma mansoni] (7e-90/cov=85%/id=78%)	CATGCTAATTGGTCCATTGTAACTGCATATGCCTATACAAGTGTAACTAGTATTCAATCA
Q2_P03403	C806585.1	0.505167	down	-2.04362	-1.6672	-0.748352	-1.26029	-1.52217	-1.44832	Smp_157950	Sense	glycogenin-related	Sjp 0046750|Glycogenin-1, putative	gi|256052288 glycogenin-related [Schistosoma mansoni] glycogenin-related [Schistosoma mansoni] (4e-72/cov=84%/id=99%)	CCCTGGCATAAAACTTCTGCAGCTAAAACATGCAGTCAAGCTGCATTTCGCACATTCTTT
Q2_P33608	C911118.1	0.505167	down	-1.6224	-2.41154	-0.29522	-2.48504	-2.09952	-1.78275	Smp_140210	Sense	adapter-related protein complex 3, beta subunit	-	gi|256076977 adapter-related protein complex 3 beta subunit [Schistosoma mansoni] adapter-related protein complex 3, beta subunit [Schistosoma mansoni] (1e-79/cov=99%/id=100%)	CCGAAGCTGTATCTGATAAAATTCTAGAGTGTTTACAATCAGTAGAAAGACGTACACAAT
Q2_P19048	C801666.1	0.505167	down	-1.78972	-2.17353	-0.634546	-1.19725	-1.79092	-1.51719	Smp_128670	Sense	tyrosine kinase	-	gi|256072716 tyrosine kinase [Schistosoma mansoni] tyrosine kinase [Schistosoma mansoni] (e-151/cov=99%/id=86%)	CTCGATTTATCTTGTCACGCAAAAGTTCATTCCCAGTCTCCTGTACCTGTACAAAGCTCC
Q2_P39047	JAP00506.C	0.505167	down	-2.39498	-3.11167	-0.168364	-2.41948	-1.67333	-1.95356	Smp_175560	Sense	memapsin-2 (A01 family)	Sjp 0051260|ko:K07747 beta-site APP-cleaving enzyme 2 (memapsin 1) [EC3.4.23.45], putative	gi|76157809 SJCHGC05669 protein [Schistosoma japonicum] (e-122/cov=95%/id=89%)	GAGATGTAGTGATCACTTAATTCAACATGTACGTTATTTGAAAGGTTATTGGACTGGTGT
Q2_P38557	JAP06741.C	0.505167	down	-1.12887	-1.14228	-1.3138	-1.16851	-2.2141	-1.39351	gi|256052265	Sense	-	-	gi|256052265 hypothetical protein [Schistosoma mansoni] hypothetical protein [Schistosoma mansoni] (3e-20/cov=24%/id=78%)	CAGGTGCGATAAATGCTTATGGACCAGAGGATTTTACACCATCTATTGAACAAATTAATA
Q2_P24900	C809485.1	0.505167	down	-0.635407	-1.23757	-1.82237	-1.8405	-1.60238	-1.42765	gi|56755137	Sense	-	-	gi|56755137 SJCHGC04585 protein [Schistosoma japonicum] (1e-77/cov=37%/id=69%)	GATGGTGATACATGTCAAGGAGATAGTGGTGGACCACTTTTATGTATTGAATTACAATAT
Q2_P39508	JAP03801.C	0.505167	down	-1.9836	-1.2405	-0.633643	-1.57869	-1.81062	-1.44941	Sjc_0095020	Sense	-	Sjp 0095020|ko:K08145 MFS transporter, SP family, solute carrier family 2, (facilitated, putative	gi|56755051 SJCHGC08894 protein [Schistosoma japonicum] (2e-57/cov=50%/id=89%)	ATTGTTTCCAGTTAGTAGTCGTGGAAATGCTTTAAGTGCTGCTATTGCTGTCAATTGGAT
Q2_P41433	JAP02902.S	0.505167	down	-2.06	-0.912106	-0.896853	-1.46067	-2.11514	-1.48895	gi|56757785	Antisense	-	-	gi|56757785 SJCHGC02197 protein [Schistosoma japonicum] (1e-25/cov=25%/id=96%)	GATAAAGCTGTAATCCATTCCGATATGCTGCTTATTACATGAAACGAATAACCCTATTAG
Q2_P07068	C812354.1	0.505167	down	-0.336889	-2.0553	-1.54568	-2.30561	-1.98733	-1.64616	gi|256089313	Sense	-	-	gi|256089313 hypothetical protein [Schistosoma mansoni] conserved hypothetical protein [Schistosoma mansoni] (4e-44/cov=43%/id=98%)	GCATCAACTCATCTAACTACAGAAATTTTAAACCATCTGTTATCGACAGTTAGACTCATC
Q2_P39671	JAP06221.C	0.505167	down	-1.617	-1.1765	-1.05449	-1.78714	-0.900235	-1.30707	Sjc_0076320	Antisense	-	Sjp 0076320|Phosphatidylinositide phosphatase SAC1, putative	gi|226483363 Recessive suppressor of secretory defect [Schistosoma japonicum] (2e-22/cov=97%/id=66%)	CTGGTTTATACCTTAAGTTCGGTCGTTGACTCCAATATATTGGCACAGAACCACGAAGCT
Q2_P34583	C912927.1	0.505167	down	-1.166	-1.31571	-1.04066	-1.09527	-2.07692	-1.33891	C912927.1	Sense	-	-	No hits	GCGTTTCTCTATTTGTGTGTTTGTCTATACATCATGTAAACTAAATGCAACCTGGATGAA
Q2_P38714	JAP00884.S	0.505167	down	-1.46386	-0.721532	-1.40142	-1.52702	-2.59452	-1.54167	gi|256075333	Sense	-	-	gi|256075333 cell polarity protein; inorganic pyrophosphatase ; lethal giant larvae homolog 2 [Schistosoma mansoni] cell polarity protein; inorganic pyrophosphatase, putative; lethal giant larvae homolog 2 [Schistosoma mansoni] (2e-26/cov=41%/id=74%)	TCTAAGTGATTCAATAAGAAATGGTCTCGTTTCACCTTCTTCTGTATCATGTACAAGTGA
Q2_P25350	C810099.1	0.505167	down	-0.831898	-1.12156	-1.15321	-1.64531	-1.41669	-1.23373	Smp_054010	Sense	cationic amino acid transporter, putative	-	gi|256080858 cationic amino acid transporter [Schistosoma mansoni] cationic amino acid transporter, putative [Schistosoma mansoni] (e-101/cov=47%/id=100%)	GTGTATATGATTTGGATTCTGTATCTCACTTTCACTTTGTCTCTCTCTCACTCCTATTTT
Q2_P26772	C812456.1	0.505167	down	-1.00567	-0.851292	-1.226	-1.69083	-1.7542	-1.3056	gi|29840885	Sense	-	-	gi|29840885 SJCHGC02868 protein [Schistosoma japonicum] (1e-94/cov=98%/id=67%)	GTTCAGATGTGGTTGTTCAATCCATTGGTTATAAATTTCACCGACATGGTTATGAAACAA
Q2_P06700	C811753.1	0.505167	down	-3.11828	-3.97684	-0.434027	-1.07441	-2.18969	-2.15865	C811753.1	Antisense	-	-	No hits	TGATGAAGTTCCGCTATCATTTGCATTGAGAATTATAACAGTTCAAAACTGTCTCCTCAC
Q2_P19482	C802214.1	0.62403	up	0.955181	0.801948	1.6619	0.899486	1.27679	1.11906	Smp_009310.x	Sense	Plasminogen activator inhibitor 1 RNA-binding protein (PAI1 RNA-binding protein 1) (PAI-RBP1) (SERPINE1 mRNA-binding protein 1), putative	-	gi|256072141 plasminogen activator inhibitor 1 RNA-binding protein [Schistosoma mansoni] Plasminogen activator inhibitor 1 RNA-binding protein (PAI1 RNA-binding protein 1) (PAI-RBP1) (SERPINE1 mRNA-binding protein 1), putative [Schistosoma mansoni] (e-144p: [Parsing pac	CAGAATGTCAGTTTTGCGGTTGAAGTGACCAATCGCCCCAAATAAAAATTAATAAGATGA
Q2_P32869	C909734.1	0.62403	up	1.35548	1.06298	0.446939	1.56657	2.05062	1.29652	Smp_018310	Sense	hypothetical protein	-	gi|256073920 hypothetical protein [Schistosoma mansoni] expressed protein [Schistosoma mansoni] (5e-22/cov=92%/id=65%)	TCATGAAACACCGCATTAAACTACTCCTTAAACAACTGTGTCCAGGAGATTCCTAAATAA
Q2_P04056	C807600.1	0.62403	up	1.14567	1.05057	2.38877	0.741662	1.27139	1.31961	Smp_090930.x	Sense	hypothetical protein	-	gi|256087919 hypothetical protein [Schistosoma mansoni] expressed protein [Schistosoma mansoni] (2e-57/cov=61%/id=98%)	ACGTAGGTTCACCTAGCAAACGGAAAACACCAAAGAAGAACAGAACCTCGACGGTTAGTG
Q2_P24749	C809288.1	0.62403	up	1.09797	0.982097	0.76864	0.898005	1.3465	1.01864	Smp_023250.x	Sense	hypothetical protein	Sjp 0302290|KIN, antigenic determinant of recA protein homolog, putative	gi|256074900 hypothetical protein [Schistosoma mansoni] expressed protein [Schistosoma mansoni] (0.0/cov=90%/id=91%)	CGTTTCTTTGGATGATATTTGCAAATTGTCAGAAGCAAGACAGGAACGGTAGAATTTTTT
Q2_P22140	C805839.1	0.62403	up	0.801283	0.878353	1.73082	0.892206	1.77304	1.21514	Sjc_0012620	Sense	-	Sjp 0012620|Cell division cycle and apoptosis regulator protein 1, putative	gi|256081320 P30 dbc protein [Schistosoma mansoni] P30 dbc protein, putative [Schistosoma mansoni] (0.0/cov=89%/id=90%)	TACGTCATTTTAACTAACCTTAACTTTGCAACACCTCCTGTCATACTGCGTACGCTCCCC
Q2_P00715	C801765.1	0.62403	up	0.817436	0.980079	0.930758	0.934515	1.31595	0.995746	Smp_045950.x	Antisense	transformer-2-related	-	gi|256079279 procollagen-lysine2-oxoglutarate 5-dioxygenase [Schistosoma mansoni] procollagen-lysine,2-oxoglutarate 5-dioxygenase, putative [Schistosoma mansoni] (e-124/cov=61%/id=100%)	TACCAACGACAGGAGGGACACGGTACATCTTCGTTACTTTTGTCAATCCCTAACTTTGTC
Q2_P02047	C804281.1	0.62403	up	2.10684	1.81211	-0.243292	2.26963	2.04991	1.59904	Smp_069820	Antisense	hypothetical protein	-	No hits	GGTGATGAGTTCTGAATAGAAAGAAATGTCTGTTATATCCTAGTGAAGAAATAAGTACGG
Q2_P20030	C802900.1	0.62403	up	1.26662	1.25411	0.643493	0.849592	1.34445	1.07165	Smp_068100.x	Sense	microfibril-associated protein, putative	-	gi|256083599 microfibril-associated protein [Schistosoma mansoni] microfibril-associated protein, putative [Schistosoma mansoni] (0.0/cov=80%/id=75%)	CCTGTTTTCACTGATTTTCGTCTTTTTTATCCACAAGTATGTACACAGTTGATGCGAATA
Q2_P22123	C805820.1	0.62403	up	0.7695	0.846963	0.944366	1.16893	1.23123	0.992198	Smp_006830.x	Sense	hypothetical protein	-	gi|256071676 hypothetical protein [Schistosoma mansoni] expressed protein [Schistosoma mansoni] (3e-67/cov=77%/id=62%)	CATGTACCCCAGACCATGTAAATTTATGCATAACCTGATGGTTTGCCGTCAGGCCTATTT
Q2_P19942	C802790.1	0.62403	up	1.21361	0.482927	1.28015	1.22741	1.25391	1.0916	Smp_157510	Sense	ATP-dependent RNA helicase, putative	-	gi|256083123 ATP-dependent RNA Helicase [Schistosoma mansoni] ATP-dependent RNA Helicase, putative [Schistosoma mansoni] (1e-38/cov=90%/id=82%)	GAATTAAGAAAGCGACTTTTACCTGCGTTGTGTATGCCAAATAAAGATCCAAACGATGAG
Q2_P31929	C907886.1	0.62403	up	0.267164	0.517337	4.78249	2.72709	2.42982	2.14478	gi|256083283	Sense	-	-	gi|256083283 helicase [Schistosoma mansoni] helicase, putative [Schistosoma mansoni] (1e-25/cov=53%/id=96%)	ACAAGAAGGAAGGACTAGCTTAAATGCTGATGAGGCTGTCGCTCGGGGATGTGCATTTCA
Q2_P20076	C802963.1	0.62403	up	1.56679	1.71374	0.487363	1.00617	1.14443	1.1837	Smp_125730	Sense	hypothetical protein	Sjp 0206740|expressed protein	gi|256071604 hypothetical protein [Schistosoma mansoni] expressed protein [Schistosoma mansoni] (e-113/cov=65%/id=99%)	CTTGATTGAGCCATGGCTCACTCCCTCTTTTTGGCACAGATACAATCATACAAAACAAGT
Q2_P28534	C902343.1	0.62403	up	1.31175	0.601166	0.804634	1.31627	1.58013	1.12279	Smp_010670	Sense	Abnormal long morphology protein 1 (Sp8), putative	-	gi|256072399 hypothetical protein [Schistosoma mansoni] Abnormal long morphology protein 1 (Sp8), putative [Schistosoma mansoni] (2e-23/cov=66%/id=75%)	CCTCAAGGAATGAATGAAGAAATTGACGCTGATCATACTGTTGAACTATTATCACCTAAA
Q2_P07440	C812918.1	0.62403	up	2.22559	2.06158	0.0331851	1.27407	1.65896	1.45068	Smp_055220.x	Sense	surface protein PspC , putative	-	gi|256081066 surface protein PspC [Schistosoma mansoni] surface protein PspC , putative [Schistosoma mansoni] (e-137/cov=68%/id=99%)	CTTTCGTGTAACGTTTCCGATATTTCGATATAATGATCAAACAAATCAGCAAGCCAGATA
Q2_P21877	C805490.1	0.62403	up	1.15936	0.693689	0.936829	0.928802	1.43124	1.02998	Smp_054600	Sense	hypothetical protein	Sjp 0102720|Pre-mRNA-splicing factor SPF27, putative	gi|256080981 hypothetical protein [Schistosoma mansoni] expressed protein [Schistosoma mansoni] (e-113/cov=65%/id=94%)	CTAGGTGTATTTTCAGAACCAATGGATAGTGACGACCAGTGAATTTGTATATCTATACAT
Q2_P18792	C801339.1	0.62403	up	1.37035	1.80306	0.781051	0.773402	0.990564	1.14369	gi|256087415	Sense	-	-	gi|256087415 chromatin-specific transcription elongation factor 140 kDa subunit (M24 family) [Schistosoma mansoni] chromatin-specific transcription elongation factor 140 kDa subunit (M24 family) [Schistosoma mansoni] (5e-45/cov=100%/id=61%)	TTAGAAGAAGAAGCTAGAAAAGAGGATGCTAAAAATGAAATATCCGACACAGTGCATCCA
Q2_P06826	C811948.1	0.62403	up	0.429452	1.0205	1.23979	1.51495	1.67024	1.17499	gi|115533730	Sense	-	-	gi|115533730 hypothetical protein ZC247.1 [Caenorhabditis elegans] (0.16/cov=28%/id=52%)	GTAACGTGCAATACCAACCACGTTCCACCCGTCACTTCAAATCGTATGGGGATTATATAT
Q2_P16958	C918056.1	0.62403	up	1.07966	0.8719	0.57958	1.66556	1.73958	1.18726	Smp_028060	Sense	hypothetical protein	-	gi|256075889 hypothetical protein [Schistosoma mansoni] expressed protein [Schistosoma mansoni] (2e-27/cov=92%/id=85%)	TGAAAAAGGCAGCTGATAAGGTACATAAACTCAAACGGAAACGAGCTAAAAATTGGAGGA
Q2_P12025	C907732.1	0.62403	up	0.863389	0.759288	1.00862	1.31087	0.953713	0.979175	Smp_012150	Sense	hypothetical protein	-	gi|256072712 hypothetical protein [Schistosoma mansoni] expressed protein [Schistosoma mansoni] (1e-14/cov=97%/id=80%)	CCACAGCAAAACTCAAGCGTAAAAACAAGCAACGAAAATTTCAAGGAAATCCAATTTTCA
Q2_P13170	C909990.1	0.62403	up	0.653137	0.166639	2.55723	2.59894	2.19286	1.63376	Sjc_0054830	Sense	-	Sjp 0054830|ko:K10352 myosin heavy chain, putative	gi|161044 myosin heavy chain [Schistosoma mansoni] (2e-74/cov=99%/id=91%)	CATTGTAATGGTGTACTTGAAGGTATTCGTATTTGTCGTAAAGGTTTTCCAAATCGTATG
Q2_P25452	C810210.1	0.62403	up	1.22643	0.769742	0.752587	1.17415	1.96779	1.17814	Smp_095680	Sense	zinc finger protein, putative	Sjp 0305940|Zinc finger matrin-type protein 2, putative	gi|256088695 zinc finger protein [Schistosoma mansoni] zinc finger protein, putative [Schistosoma mansoni] (5e-93/cov=87%/id=92%)	GGTAAGAGATCAAAGTGACCGTTGTACACATTTGTAAATAATCAGTTCCTGTAATTGTGT
Q2_P02819	C805595.1	0.62403	up	0.720447	1.35359	0.811611	0.95939	1.4276	1.05453	gi|226470870	Antisense	-	-	gi|226470870 hypotheticial protein [Schistosoma japonicum] hypotheticial protein [Schistosoma japonicum] hypotheticial protein [Schistosoma japonicum] hypotheticial protein [Schistosoma japonicum] hypotheticial protein [Schistosoma japonicum] hypotheticiap: [Parsing package id...]	AATAGTATTTCCAACCAGTGAACGCCGAATCAGGCACACTGCTACCTCCCGACATGTCGC
Q2_P23563	C807752.1	0.62403	up	0.740909	0.229337	2.14902	3.13662	1.96038	1.64325	Smp_161170	Sense	hypothetical protein	Sjp 0099640|RNA polymerase-associated protein RTF1 homolog, putative	gi|256084298 hypothetical protein [Schistosoma mansoni] expressed protein [Schistosoma mansoni] (8e-53/cov=87%/id=76%)	GGGGATTCAAACAAATCTAAAAGATCTGCTTACCACAACGTATTTTCAGACAGCGACGAT
Q2_P25252	C809979.1	0.62403	up	1.03393	1.20875	0.730531	0.905612	0.8948	0.954726	gi|115725064	Sense	-	-	gi|115725064 PREDICTED: similar to Chromosome 3 open reading frame 10 [Strongylocentrotus purpuratus] PREDICTED: similar to Chromosome 3 open reading frame 10 [Strongylocentrotus purpuratus] (5e-12/cov=45%/id=53%)	CCTGTCTTCAAGATATTCATGTATATTACGCCTGAACTATTGATTGGGCTTGATTACTAT
Q2_P06658	C811682.1	0.62403	up	1.26216	0.386346	1.0355	1.65217	1.62116	1.19147	Smp_070020	Sense	rhoptry associated membrane antigen, putative	Sjp 0311480|expressed protein	gi|256083978 rhoptry associated membrane antigen [Schistosoma mansoni] rhoptry associated membrane antigen, putative [Schistosoma mansoni] (3e-97/cov=79%/id=84%)	GATTCATTAGATTAGAAGCTAATCATATCGCTGATACTAATGAATGTGCTCCTACTCCAG
Q2_P15069	C913857.1	0.62403	up	1.44272	1.74792	1.27199	1.69352	0.193095	1.26985	Smp_182890	Sense	hypothetical protein	-	gi|256065211 hypothetical protein [Schistosoma mansoni] expressed protein [Schistosoma mansoni] (3e-07/cov=60%/id=89%)	GTGTGGGTGAATGAATGTGTTGGTGAGTGCCGGATGGCGATGGGATGAGGAGTTGAGTAA
Q2_P17718	C920521.1	0.62403	up	0.493418	1.18119	1.91379	0.984572	1.38494	1.19158	Smp_164220	Antisense	GTP-binding protein era, putative	-	gi|256052439 GTP-binding protein era [Schistosoma mansoni] GTP-binding protein era, putative [Schistosoma mansoni] (4e-11/cov=55%/id=100%)	TCTGCTGTAGCATTTGTTCCTAATGGTCTGAGGATTAAGTCCGTTGAATTACTAATTCTC
Q2_P39536	JAP04131.C	0.62403	up	0.994458	1.27307	0.621492	1.02554	1.01877	0.986666	Smp_076890	Sense	hypothetical protein	Sjp 0019990|Splicing factor 3A subunit 2, putative	gi|226466746 Splicing factor 3A subunit 2 [Schistosoma japonicum] (2e-11/cov=82%/id=38%)	TCTTCAGCACCAATCCCACCACCGCCACCACCAACACCCCCAGCTTCTGTTCAACTGAAT
Q2_P38985	JAP10027.S	0.62403	down	-0.953762	-2.07382	-2.22423	-1.11029	-1.00777	-1.47398	gi|226466510	Sense	-	-	gi|226466510 hypothetical protein [Schistosoma japonicum] (8e-49/cov=45%/id=77%)	CTATGTGATTTATTTGGTGCTTGTAATAGTAAATGGATACCTGGACCAGTATGTACAACA
Q2_P35777	C915494.1	0.62403	down	-2.15589	-2.94102	-0.798843	-0.638293	-2.36695	-1.7802	Smp_149790	Sense	hypothetical protein	Sjp 0054120|similar to Uncharacterized protein C10orf76 homolog, putative	gi|241999710 conserved hypothetical protein [Ixodes scapularis] conserved hypothetical protein [Ixodes scapularis] (3e-46/cov=93%/id=42%)	TACTAACATGGAGATTAAAGATGTTGCATCTTGTGTTGTACTTCAATTAAGCACTCTACG
Q2_P17788	C920882.1	0.62403	down	-1.35965	-2.39888	-0.369193	-2.88011	-1.71843	-1.74525	Smp_020370	Antisense	reticulon/nogo, putative	-	No hits	CGTTGTTCGTAGAACTTGGAACGACTCGGTATGATCATTGTAATTGGAAAATAAGAAATT
Q2_P06237	C811037.1	0.62403	down	-1.26897	-1.45324	-1.33273	-1.35324	-0.658118	-1.21326	Smp_077920	Sense	Trematode Eggshell Synthesis domain containing protein	-	gi|256052425 hypothetical protein [Schistosoma mansoni] hypothetical protein [Schistosoma mansoni] (5e-83/cov=59%/id=81%)	CACTGAACATCATCTGTTTGTGGTGCCACAATAACAAGTATGCAGAAATAAACACTATTA
Q2_P30121	C904542.1	0.62403	down	-1.41022	-0.692191	-1.84881	-1.20998	-1.293	-1.29084	C904542.1	Sense	-	-	No hits	TTGTTCCACCAAGTCGAAATTATGGCAATGGTGTTGGAAAGTTGATTATGAAAATTACAC
Q2_P27527	C900205.1	0.62403	down	-2.3081	-1.70439	-1.16376	-0.652669	-1.42442	-1.45067	Smp_170170	Sense	hypothetical protein	-	gi|256087400 hypothetical protein [Schistosoma mansoni] expressed protein [Schistosoma mansoni] (e-122/cov=87%/id=94%)	TGTCGGTTCGAATAGTAAATTTTTACGTGTATGCCAATATCCTAGTGTTCAACACCTTAG
Q2_P26694	C812332.1	0.62403	down	-1.20109	-0.889841	-0.975405	-2.48634	-2.07214	-1.52496	Smp_168820	Sense	hypothetical protein	Sjp 0301690|expressed protein	gi|256087051 hypothetical protein [Schistosoma mansoni] expressed protein [Schistosoma mansoni] (1e-98/cov=98%/id=81%)	CCACTTGGGCATCGTCAATTATGCCCACTCAATATAAATCAATCAATAAACCTAATGAAA
Q2_P37617	C918667.1	0.62403	down	-1.12847	-0.939075	-1.97368	-1.45754	-0.982063	-1.29617	Smp_169380	Sense	protein tyrosine phosphatase, putative	-	gi|256087207 protein tyrosine phosphatase [Schistosoma mansoni] protein tyrosine phosphatase, putative [Schistosoma mansoni] (4e-73/cov=98%/id=84%)	TTATAAAAATCCGGTGGGTTTTGGACCTTCAAGTCAACTATTCATTTCTCTCAATCGATC
Q2_P39497	JAP03728.C	0.62403	down	-0.65018	-1.04558	-2.03269	-1.3	-2.34957	-1.4756	Sjc_0115950	Sense	-	Sjp 0115950|IPR011009,Protein kinase-like,domain-containing	gi|56755389 SJCHGC09137 protein [Schistosoma japonicum] (3e-83/cov=40%/id=71%)	TGTACCAGTTTCAATTCCAGTACAAGCACAAATTCCTGTTTCAGTGCCTGTATCACAACC
Q2_P29833	C904146.1	0.62403	down	-1.54657	-2.21042	-0.574438	-0.959603	-2.33026	-1.52426	Smp_127170	Sense	twik family of potassium channels-related	-	gi|256072181 twik family of potassium channels-related [Schistosoma mansoni] twik family of potassium channels-related [Schistosoma mansoni] (2e-57/cov=79%/id=92%)	GATCCATGGACATTGACTGGAGCTTTATTATATGCTGTTACTGTTATTACTACTATAGGT
Q2_P05862	C810624.1	0.62403	down	-1.27387	-1.2931	-0.841996	-1.3531	-0.844564	-1.12133	Smp_174450	Sense	surfeit locus protein, putative	-	gi|256088636 surfeit locus protein [Schistosoma mansoni] surfeit locus protein, putative [Schistosoma mansoni] (8e-46/cov=27%/id=98%)	GTGTAGTAGTGTATGTCATGAATAGTACTACTACCACCTGATAACAATGTACTTGTTTGA
Q2_P41226	JAP08357.C	0.62403	down	-1.12928	-1.8699	-0.784101	-1.48178	-1.00646	-1.2543	Sjc_0002540	Antisense	-	Sjp 0002540|Protein TIS11, putative	gi|76153796 SJCHGC08665 protein [Schistosoma japonicum] (e-130/cov=95%/id=95%)	GGATAACGCATATGTACTTGCATTGGTCTATGGGTATTCGATGTTGATTGTAATTCATTT
Q2_P09686	C903612.1	0.62403	down	-0.746534	-1.28032	-1.34182	-2.38426	-1.18866	-1.38832	C903612.1	Antisense	-	-	No hits	CTCATTACTGTTCGTGCAATAATTTTATTCATTTGTTAGAAACGTTGGAAGCTGTGATGC
Q2_P24734	C809270.1	0.62403	down	-0.880947	-0.709591	-1.35615	-2.02528	-2.12993	-1.42038	Smp_050270	Sense	tyrosinase precursor	Sjp 0086850|ko:K00505 tyrosinase [EC1.14.18.1], putative	gi|33089916 tyrosinase 1 precursor [Schistosoma mansoni] (0.0/cov=90%/id=100%)	CATGATGGACGACCTCCATATTCCTGTTCAAGAATGGAAACTATAACAAAAGGTTATTAT
Q2_P02951	C805853.1	0.62403	down	-1.19478	-1.56331	-0.983251	-1.34001	-0.737837	-1.16384	gi|226478576	Sense	-	-	gi|226478576 hypotheticial protein [Schistosoma japonicum] (1e-47/cov=66%/id=43%)	CCATTGATTACTGGAATAATATGAAACAATACACGCACCAGTAATTATTCTCTAGGGGAT
Q2_P38504	JAP05766.C	0.62403	down	-1.80482	-2.63666	-0.0683814	-2.26376	-1.60885	-1.67649	gi|256078596	Sense	-	-	gi|256078596 hypothetical protein [Schistosoma mansoni] hypothetical protein [Schistosoma mansoni] (e-101/cov=68%/id=65%)	CATACAGTCGAGCACCATTAAATGATCCAATTCAGAATAATTTTATTCTACTCGGTTGGT
Q2_P36194	C916018.1	0.62403	down	-1.61654	-1.8009	-0.670718	-1.06817	-1.14003	-1.25927	Sjc_0068040	Sense	-	Sjp 0068040|Cathepsin B-like cysteine proteinase precursor, putative	gi|226466652 Cathepsin B-like cysteine proteinase precursor [Schistosoma japonicum] (2e-36/cov=85%/id=80%)	ATCAAAGTGGCTGTCAACCTTATCCTTTTTCAAGATATCCTGAGTGTAAAGACGTGAATT
Q2_P36377	C916409.1	0.62403	down	-0.935628	-0.77762	-1.7322	-1.5325	-1.12254	-1.2201	Smp_095090	Antisense	solute carrier family 37 member 2 (glycerol-3- phosphate transporter, putative	-	No hits	CCCCTATTTTAATCACAGTTGTCACCTCTTGAGTACAGAAAGCTTAAATATTTTTGCTCA
Q2_P32076	C908172.1	0.887741	up	1.83272	0.964562	1.81942	0.595443	0.868321	1.21609	Smp_155960	Sense	protein kinase C, mu, putative	-	gi|193671550 PREDICTED: similar to protein kinase c, mu [Acyrthosiphon pisum] (4e-44/cov=100%/id=77%)	CACTTAATAACGCATTTGCTGCAGGTACGTCTGCGAAACCGATTCTCCGTTGAGAGAAGT
Q2_P16015	C916235.1	0.887741	up	1.15361	0.807994	0.776638	0.857495	1.14759	0.948664	gi|256079537	Sense	-	-	gi|256079537 hypothetical protein [Schistosoma mansoni] hypothetical protein [Schistosoma mansoni] (2e-16/cov=61%/id=45%)	ACATCATATGTTGTCCTTACTTGACCAGAAGTGACTGTGCATCAATAAATTATTTTCCGT
Q2_P28091	C901679.1	0.887741	up	0.964971	0.529277	1.04775	2.99547	1.95552	1.4986	Smp_148420	Sense	hypothetical protein	Sjp 0076810|Girdin, putative	gi|256079880 hypothetical protein [Schistosoma mansoni] expressed protein [Schistosoma mansoni] (3e-56/cov=99%/id=93%)	GATCAAGAAATACGAAGATTACGTAGAGAGTTAAGGGATTCTGAAGCAGATCAACATTTA
Q2_P05753	C810506.1	0.887741	up	0.859943	0.636832	1.52078	0.930311	1.71662	1.1329	Smp_013360	Sense	U1 small nuclear ribonucleoprotein 70 kD, putative	Sjp 0212780|similar to U1 small nuclear ribonucleoprotein 70 kDa, putative	gi|256072974 U1 small nuclear ribonucleoprotein 70 kD [Schistosoma mansoni] U1 small nuclear ribonucleoprotein 70 kD, putative [Schistosoma mansoni] (8e-39/cov=80%/id=57%)	CATAAAACACCTTTTCAAGCCATCCTGTATTAATACAAAACCCACTTGTGTGCAAAAGAA
Q2_P21691	C805238.1	0.887741	up	1.26371	0.957058	1.57165	0.414784	1.47662	1.13676	Smp_035310	Sense	SFRS11 protein , putative	-	gi|256092928 SFRS11 protein [Schistosoma mansoni] SFRS11 protein , putative [Schistosoma mansoni] (2e-97/cov=21%/id=99%)	GCTATGGACACAGAGGCATAATTTATCCATTGTATACCTTAATTTCGCTAACCAATGTAT
Q2_P32514	C909063.1	0.887741	up	1.18427	1.25291	1.36144	0.871067	0.547011	1.04334	gi|66826633	Antisense	-	-	gi|66826633 hypothetical protein DDB_G0270278 [Dictyostelium discoideum AX4] hypothetical protein DDB_G0270278 [Dictyostelium discoideum AX4] (0.29/cov=36%/id=45%)	GGGGGATGTGGATGGCAGTTGAGAATGTTGTGTTGTTTTGTGTTATTGGGTGTTGGTGAG
Q2_P24123	C808501.1	0.887741	up	0.559886	0.59577	1.73506	1.43204	2.0681	1.27817	gi|256046524	Sense	-	-	gi|256046524 hypothetical protein [Schistosoma mansoni] hypothetical protein [Schistosoma mansoni] (1e-51/cov=73%/id=77%)	GACAGTTGAAATGATGAGTGGATGACAGGTTGAGGAATTTTGAGAATGTGTACTGAGTGG
Q2_P25398	C810150.1	0.887741	up	0.988015	0.71544	0.79736	2.36472	1.54683	1.28247	Smp_138240	Sense	hypothetical protein	Sjp 0304120|IPR007087,Zinc finger, C2H2-type,domain-containing	gi|256076226 hypothetical protein [Schistosoma mansoni] expressed protein [Schistosoma mansoni] (e-100/cov=70%/id=99%)	GCAAAAGTTCGATGTGTTCCATATAAGGATAAAATGGCAGAAGAGTTGGAACTTTTTCAA
Q2_P31091	C906350.1	0.887741	up	1.98387	1.67593	0.91204	0.6869	0.789033	1.20955	gi|256065211	Antisense	-	-	gi|256065211 hypothetical protein [Schistosoma mansoni] expressed protein [Schistosoma mansoni] (0.020/cov=12%/id=94%)	GGTTGTCGTTGTCATCCATCGGTTGTGTAGTCGTAGTAGTCACATTGTGCTAGTAAAGAG
Q2_P23950	C808273.1	0.887741	up	1.27343	0.888253	0.444605	1.42075	1.61432	1.12827	Smp_160430	Sense	hypothetical protein	Sjp 0217910|Probable rRNA-processing protein EBP2, putative	gi|56758288 SJCHGC06485 protein [Schistosoma japonicum] (3e-91/cov=89%/id=73%)	GTCAAAAACGTAATACATCTGAATCAGTTAATATTGGAGCTCGACGTGATTTCAGTCAAT
Q2_P03151	C806184.1	0.887741	up	0.422471	1.58649	0.751708	1.48387	2.20603	1.29011	Smp_167570.x	Antisense	negative cofactor 2 transcriptional co-repressor (nc2), putative	-	gi|256086557 negative cofactor 2 transcriptional co-repressor (nc2) [Schistosoma mansoni] negative cofactor 2 transcriptional co-repressor (nc2), putative [Schistosoma mansoni] (0.001/cov=8%/id=100%)	ACCAAAAGCATACCAATGACCACTCACCCGTAGCACCATCATGGCGTGACACGCACGAGT
Q2_P05931	C810700.1	0.887741	up	1.03783	1.20693	0.58039	0.862137	1.38794	1.01505	Smp_069160.x	Sense	cyclophilin-like protein, putative	-	gi|256083817 peptidyl-prolyl cis-trans isomerase G ppig [Schistosoma mansoni] peptidyl-prolyl cis-trans isomerase G, ppig, putative [Schistosoma mansoni] (7e-95/cov=48%/id=83%)	GTAGTTGGTCATCATCAAGAAGTTCTAGTAGATCTATAAGACGGCGCTAACTGTAATATT
Q2_P20386	C803401.1	0.887741	up	1.33806	1.33776	0.485051	2.25915	0.852511	1.25451	gi|260811720	Antisense	-	-	gi|260811720 hypothetical protein BRAFLDRAFT_205222 [Branchiostoma floridae] hypothetical protein BRAFLDRAFT_205222 [Branchiostoma floridae] (6e-04/cov=74%/id=32%)	GAACATCCATAATGAAGAAGCTGACATCAATGAACATCCATAATGAAGAAGCTGACATCA
Q2_P07756	C813352.1	0.887741	up	0.173814	1.33824	1.29763	1.45989	1.89836	1.23359	Smp_066590	Antisense	hypothetical protein	-	gi|256052320 hypothetical protein [Schistosoma mansoni] conserved hypothetical protein [Schistosoma mansoni] (2e-32/cov=68%/id=91%)	CGTAGCTGGAAATTCATTACAGACGCTAAGAGAAAATAAACAGCTTGAGCCGTATAGTTC
Q2_P06928	C812118.1	0.887741	up	1.02676	0.920297	1.12962	0.619343	0.957458	0.930697	Smp_084080	Sense	peptidyl-prolyl cis-trans isomerase (cyclophilin), putative	Sjp 0084620|ko:K01802 peptidylprolyl isomerase [EC5.2.1.8], putative	gi|256086651 peptidyl-prolyl cis-trans isomerase (cyclophilin) [Schistosoma mansoni] peptidyl-prolyl cis-trans isomerase (cyclophilin), putative [Schistosoma mansoni] (0.0/cov=76%/id=87%)	GTGTGACAGAGAAAAAATCTCGGCGTGTTTAAGGTGTTTCTGACAATTTTGTATTCATTT
Q2_P32034	C908074.1	0.887741	up	0.53685	0.484047	1.74279	1.63255	2.35751	1.35075	Smp_056640	Sense	huntingtin interacting protein-related	Sjp 0003750|Pre-mRNA-processing factor 40 homolog A, putative	gi|256081393 huntingtin interacting protein-related [Schistosoma mansoni] huntingtin interacting protein-related [Schistosoma mansoni] (3e-55/cov=99%/id=85%)	AAGGAATGGACTGATGTCCCCGATCGAGATCGCCGTGAAATATTCGATGATGTCATGCAA
Q2_P40097	JAP11113.C	0.887741	up	0.874451	0.375367	1.26069	1.72753	2.46663	1.34093	Sjc_0105980	Sense	-	Sjp 0105980|expressed protein	gi|256084224 hypothetical protein [Schistosoma mansoni] hypothetical protein [Schistosoma mansoni] (1e-40/cov=98%/id=43%)	CAGTCACACCCGTTGTACAATATACCGATGATAATGATAAAAATATTCTCGTTGGTAATC
Q2_P09442	C903261.1	0.887741	up	0.456104	0.447759	1.96851	1.75369	2.66182	1.45758	Smp_143150	Sense	eukaryotic translation elongation factor, putative	-	gi|256077871 eukaryotic translation elongation factor [Schistosoma mansoni] eukaryotic translation elongation factor, putative [Schistosoma mansoni] (1e-53/cov=86%/id=83%)	GCGTTAAAGCAATTCAGCCAATTTCTATTAACTCAGAAGGAAAAGAAGAAAAAGGGTTTC
Q2_P14181	C911927.1	0.887741	up	0.293345	0.402322	2.21894	2.91528	2.1221	1.5904	Smp_106930.x	Antisense	heat shock protein 70, putative	-	gi|256091086 heat shock protein 70 [Schistosoma mansoni] heat shock protein 70, putative [Schistosoma mansoni] (2e-07/cov=59%/id=81%)	TCCAAGATATGTTAAGACGAACAAACAAAAGCAGCCAAGTCACTCAATTAACACTACAAC
Q2_P21673	C805208.1	0.887741	up	0.34902	0.5155	1.96814	1.93062	2.14781	1.38222	Smp_043970	Sense	DNAj homolog subfamily C member, putative	Sjp 0014880|ko:K09528 DnaJ homolog, subfamily C, member 8, putative	gi|256078878 DNAj homolog subfamily C member [Schistosoma mansoni] DNAj homolog subfamily C member, putative [Schistosoma mansoni] (e-107/cov=95%/id=93%)	ACTGTTCGCTGATCTTGAGAGATTAAGGGTGGAAGAAGAGCAAAAACAGTCTTCAGAAAG
Q2_P25370	C810119.1	0.887741	up	0.767527	0.697965	1.019	0.958887	1.19498	0.927672	Smp_128650.x	Sense	nuclear movement protein related	Sjp 0073070|Nuclear migration protein nudC, putative	gi|256072710 nuclear movement protein related [Schistosoma mansoni] nuclear movement protein related [Schistosoma mansoni] (e-155/cov=96%/id=96%)	ACTAGACGATGAGGCGCAGGCTAAAATCCAACAGTTAATGTATGATGAACAGCGCAAGCG
Q2_P03052	C806037.1	0.887741	up	0.757538	1.37159	0.725961	1.4532	0.840317	1.02972	C806037.1	Antisense	-	-	No hits	GAGTGAGTGAATGAATATTGATTGGGTATGTTGACGAGTAGTAGTAATTGGTTGAGTATT
Q2_P03207	C806276.1	0.887741	up	1.0639	0.870984	1.14621	2.22625	0.674685	1.1964	Smp_170110	Sense	high-density lipoprotein receptor (hdl)	Sjp 0103920|Vigilin, putative	gi|256087386 high-density lipoprotein receptor (hdl) [Schistosoma mansoni] high-density lipoprotein receptor (hdl) [Schistosoma mansoni] (e-162/cov=99%/id=99%)	TTAGACTTCCTGATTCAGATCGGGGTGATGCTTTCTCTGATGAAATAGTGATAGAAGGGG
Q2_P24392	C808854.1	0.887741	up	0.882143	0.861518	0.627008	1.37304	1.80598	1.10994	C808854.1	Sense	-	-	No hits	CACTCCCTGTCACCACAACCACTCAGTGTGATGGCTGATGCCACAGAGTTCACTCACTCT
Q2_P06787	C811894.1	0.887741	up	0.736605	-0.0581155	2.09136	3.60393	2.38728	1.75221	gi|256079941	Sense	-	-	gi|256079941 supervillin [Schistosoma mansoni] supervillin, putative [Schistosoma mansoni] (4e-58/cov=82%/id=94%)	GGAGAGAACGCGTTGAAAAAGAAGAACCAAATGTAGACAGAACATGTGATATCAATAAAA
Q2_P19894	C802728.1	0.887741	up	1.34094	1.40786	0.412336	0.8773	1.36456	1.0806	Smp_044280.x	Sense	fibrillarin, putative	Sjp 0009930|rRNA 2'-O-methyltransferase fibrillarin 1, putative	gi|256078944 fibrillarin [Schistosoma mansoni] fibrillarin, putative [Schistosoma mansoni] (e-122/cov=60%/id=92%)	CGAACAGGTTACTCTTGAACCATTCGAACGTGGTCACGCGATGGTAACTGCTCAGTATCG
Q2_P20034	C802906.1	0.887741	up	1.26343	0.703948	0.815951	0.827212	1.13814	0.949737	Smp_099900	Sense	zinc finger protein, putative	Sjp 0208810|Zinc finger CCCH domain-containing protein 15, putative	gi|256089402 zinc finger protein [Schistosoma mansoni] zinc finger protein, putative [Schistosoma mansoni] (0.0/cov=82%/id=86%)	AACGAATTGGAATTGGAAGCGTAGTTTTATCTGGCTATATATGTGGTTAGTTTCGTGACA
Q2_P10956	C905552.1	0.887741	up	2.25048	1.87572	0.641098	0.857545	0.766303	1.27823	Smp_145710	Sense	hypothetical protein	-	gi|118370245 Protein kinase domain containing protein [Tetrahymena thermophila] Protein kinase domain containing protein [Tetrahymena thermophila SB210] (0.21/cov=98%/id=31%)	GACTGATTGAATTGTGTTAGTGGTTGTCGTTGTCATCCATCGGTTGTGTAGTCGTAGTAG
Q2_P09146	C902826.1	0.887741	up	0.326057	0.936258	2.50697	1.57196	1.29764	1.32778	gi|226481931	Sense	-	-	gi|226481931 Splicing factor, arginine/serine-rich 2 [Schistosoma japonicum] (5e-05/cov=18%/id=100%)	TAGAAGAGGTGGACGAGGATTCGAAAGCAGAGGGTTCGATCGTGGGCGTGATGTTGCACG
Q2_P23724	C807972.1	0.887741	up	0.751276	1.05718	1.53717	0.85302	0.815184	1.00277	Smp_040800	Sense	glycyl-tRNA synthetase, putative	-	gi|256078308 glycyl-tRNA synthetase [Schistosoma mansoni] glycyl-tRNA synthetase, putative [Schistosoma mansoni] (0.0/cov=56%/id=97%)	GAGAAACTCCCATACCATGGCGTTTTTGTTGGAGACGGTTGGCCCAACGGCAAAAAGGTA
Q2_P12245	C908121.1	0.887741	up	0.891939	2.0296	0.407144	2.31309	0.977541	1.32386	C908121.1	Antisense	-	-	No hits	ATGTGGAGGACTGAAGTAATGAATGTGATGTGTTGTGTGTGATGTGGATAACTGTTTGTG
Q2_P07770	C813378.1	0.887741	up	0.958436	0.95907	0.795167	0.742875	1.58773	1.00866	gi|256078878	Sense	-	-	gi|256078878 DNAj homolog subfamily C member [Schistosoma mansoni] DNAj homolog subfamily C member, putative [Schistosoma mansoni] (4e-09/cov=17%/id=82%)	CTATCCGCTTTGTAGGAAACAAAACAACTTTGTAAGAAAGAAGTATTCTCCTTTGAACTC
Q2_P32074	C908167.1	0.887741	up	2.76119	0.968367	0.79619	0.940608	1.11255	1.31578	Smp_128010	Sense	hypothetical protein	-	gi|256072476 hypothetical protein [Schistosoma mansoni] expressed protein [Schistosoma mansoni] (4e-38/cov=72%/id=84%)	GGTTGCGATAAAGAAAAATTGAAGACTATTCAACCAGAAAATAACAATGACCAGTGGTGT
Q2_P41654	JAP09511.S	0.887741	down	-1.96299	-0.540169	-0.835283	-1.90979	-2.04271	-1.45819	gi|82697983	Sense	-	-	gi|82697983 adenosine deaminase [Schistosoma japonicum] (1e-16/cov=20%/id=100%)	AAGTTAATGCCTAAAAAGCCTCATAGCCTAAAAGATTTCCTGAAAGCTTTCGAGGTCATC
Q2_P27529	C900208.1	0.887741	down	-0.51706	-2.22918	-1.42806	-1.26905	-1.44629	-1.37793	Smp_060250	Antisense	hypothetical protein	-	No hits	CACTGATTCTACAGAGTGAAAATTGTGCTTAACTGTTGATAGCTCATCAAGTTGAAACAA
Q2_P02436	C804940.1	0.887741	down	-1.30767	-0.795598	-0.853141	-1.24501	-1.44388	-1.12906	gi|256085318	Antisense	-	-	gi|256085318 hypothetical protein [Schistosoma mansoni] expressed protein [Schistosoma mansoni] (3e-96/cov=53%/id=80%)	CTTCTTTTTCTTCATCATCAGCAGATCAACCACATAGAGGGTATTATCAAATAACAGACA
Q2_P17709	C920418.1	0.887741	down	-0.643443	-2.66056	-2.91243	-1.40418	-0.844143	-1.69295	Smp_047650	Antisense	ferritin, putative	-	gi|256079610 ferritin light chain [Schistosoma mansoni] ferritin light chain, putative [Schistosoma mansoni] (2e-04/cov=25%/id=95%)	TTAATGTTAATTTATCGAATAGATATTCTCCAAGTCCTTTACCGACTCGTTGTGTCTCGG
Q2_P26575	C812161.1	0.887741	down	-0.963884	-1.38662	-0.560008	-2.42855	-2.86843	-1.6415	Smp_080820	Sense	G-protein coupled receptor fragment, putative	-	gi|256085979 G-protein coupled receptor fragment [Schistosoma mansoni] G-protein coupled receptor fragment, putative [Schistosoma mansoni] (2e-49/cov=63%/id=69%)	TATGTCAAATGCTGTCACAGGTCCATTATTATTAATTGCTACATGCTCAAACTATCATCG
Q2_P13217	C910084.1	0.887741	down	-1.0636	-1.35765	-0.836934	-1.10996	-0.900329	-1.05369	Smp_000280	Sense	similar to female-specific protein 800 (fs800)	-	gi|256070315 similar to female-specific protein 800 (fs800) [Schistosoma mansoni] similar to female-specific protein 800 (fs800) [Schistosoma mansoni] (2e-41/cov=50%/id=100%)	CGATACCAGAAAACAGAGAAGTGAGGATGTTCGAGCATAAAACATTTCAACAATTTTACA
Q2_P35883	C915622.1	0.887741	down	-0.370417	-1.91736	-1.47235	-1.22361	-1.95617	-1.38798	Smp_163380	Sense	serine/threonine kinase	-	gi|256085235 serine/threonine protein kinase [Schistosoma mansoni] serine/threonine kinase [Schistosoma mansoni] (8e-63/cov=101%/id=59%)	ACGTAGTTATATTGGTCATGTAAATTTTTCAACACGTTCACCGCTACAAAGTTTGTCCCA
Q2_P28756	C902644.1	0.887741	down	-0.675168	-0.631691	-1.77084	-2.25552	-2.09707	-1.48606	Smp_151220	Sense	beta-1,3-n-acetylglucosaminyltransferase,putati ve	-	gi|256080910 beta-13-n-acetylglucosaminyltransferaseputati ve [Schistosoma mansoni] beta-1,3-n-acetylglucosaminyltransferase,putati ve [Schistosoma mansoni] (4e-06/cov=13%/id=100%)	GTTCATTCTGTCGATGCTTTTCAAATCGTCATATCAAGTGGTATTGCAAAAATGAAATGG
Q2_P26567	C812149.1	0.887741	down	-1.00125	-1.16684	-0.71273	-1.36141	-1.14121	-1.07669	Smp_133180.x	Sense	zinc finger protein, putative	Sjp 0043730|ko:K00181 porcupine, putative	gi|256074333 zinc finger protein [Schistosoma mansoni] zinc finger protein, putative [Schistosoma mansoni] (e-150/cov=42%/id=96%)	GGTGTAATGTAGCCTTCAGTTGTTTGGCTATATTTCATTTGGCTTATTTAGCTGTAATGT
Q2_P39529	JAP04027.C	0.887741	down	-1.7985	-1.6823	-0.651399	-0.749772	-1.72409	-1.32121	Sjc_0309940	Sense	-	Sjp 0309940|Non-imprinted in Prader-Willi/Angelman syndrome region protein 2 homolog, putative	gi|56754031 SJCHGC09214 protein [Schistosoma japonicum] (3e-95/cov=59%/id=82%)	GATGCTGTGTATGCATATTAGGTTCAACTTTAATTGTGTTACATGCGCCAAAAGAACAAA
Q2_P17877	C921468.1	0.887741	down	-1.12519	-0.911994	-0.882951	-2.215	-1.38487	-1.304	Smp_131580	Antisense	lysosomal alpha-mannosidase (mannosidase alpha class 2b member 1), putative	-	gi|256073749 lysosomal alpha-mannosidase (mannosidase alpha class 2b member 1) [Schistosoma mansoni] lysosomal alpha-mannosidase (mannosidase alpha class 2b member 1), putative [Schistosoma mansoni] (1e-42/cov=86%/id=78%)	ATATTCCAAGTTGTTGTTTAATAATCTGGATGACGTCTGCGATCTCGATGATGATGTTGA
Q2_P22865	C806804.1	0.887741	down	-0.980203	-0.521807	-1.58745	-2.36637	-1.64143	-1.41945	C806804.1	Sense	-	-	No hits	TCAGCGATATCCATTTTTCAATGGTGTTTCAAATGAAATCAGTCTGTGATGAATACAACC
Q2_P35913	C915661.1	0.887741	down	-1.30319	-1.28657	-0.517424	-1.30915	-1.38481	-1.16023	Smp_085180	Sense	cathepsin B (C01 family)	-	gi|256086900 cathepsin B (C01 family) [Schistosoma mansoni] cathepsin B (C01 family) [Schistosoma mansoni] (7e-58/cov=42%/id=98%)	GCCTTCGTCAGATTCGGATGCAGATATATATATCCTTGAGATATATCAACTACAACATTA
Q2_P25109	C809777.1	0.887741	down	-0.77929	-0.901378	-2.05508	-1.38911	-1.19925	-1.26482	Smp_047660	Sense	ferritin, putative	-	gi|256079612 ferritin [Schistosoma mansoni] ferritin, putative [Schistosoma mansoni] (5e-99/cov=63%/id=100%)	CACGACTTCATTCAGTTGAACTGTTCATTCATTGTTATGTGCCTTATTTTATTCTCTGCA
Q2_P03465	C806679.1	0.887741	down	-1.6974	-1.07387	-0.656767	-1.05033	-1.42311	-1.1803	Smp_142770	Sense	importin-beta 2, putative	Sjp 0214200|Transportin-1, putative	gi|256077749 importin-beta 2 [Schistosoma mansoni] importin-beta 2, putative [Schistosoma mansoni] (0.0/cov=70%/id=99%)	ATCCCTTGATAGAAATTATCAATCGTCAAAGTACACCTAAGACACTCCACGAAAATACTG
Q2_P35576	C915248.1	0.887741	down	-0.97085	-1.13816	-0.708465	-1.17071	-1.14097	-1.02583	Smp_130050	Sense	hypothetical protein	-	gi|256073213 hypothetical protein [Schistosoma mansoni] conserved hypothetical protein [Schistosoma mansoni] (9e-46/cov=47%/id=100%)	CGTTTACAATTCACATGTCCAACTTGTCGAACAAGACTGAGTGTTAATAATCATCAACAA
Q2_P23200	C807263.1	0.887741	down	-0.328562	-1.55543	-1.71714	-1.56253	-1.31652	-1.29604	gi|256085111	Sense	-	-	gi|256085111 hypothetical protein [Schistosoma mansoni] expressed protein [Schistosoma mansoni] (1e-79/cov=89%/id=97%)	GATTCCACCAACTGTTGTAAAATCTGGTACTTTGATTGAATACAGTCCACTTACATTTTG
Q2_P21743	C805306.1	0.887741	down	-1.00467	-0.881904	-1.2917	-1.47803	-0.799732	-1.09121	Smp_162860	Sense	hypothetical protein	-	gi|256085033 hypothetical protein [Schistosoma mansoni] hypothetical protein [Schistosoma mansoni] (7e-21/cov=31%/id=100%)	GCGCAATTAATTACCATTTGTGATACATCCTTCAAGCTACAGGAACAAAGAACAAAAGAA
Q2_P29604	C903836.1	0.887741	down	-1.42518	-1.22858	-0.593843	-0.996662	-1.46481	-1.14181	Smp_008610	Sense	deoxyribonuclease II-related	-	gi|256072023 deoxyribonuclease II-related [Schistosoma mansoni] deoxyribonuclease II-related [Schistosoma mansoni] (e-108/cov=95%/id=98%)	TGCTTTGGCTCGTCCATTATTTCAAGGTGCACATATTGCATCCAGTTTAAAGTCAGAGTT
Q2_P09689	C903615.1	0.887741	down	-1.11082	-0.865733	-0.862448	-0.939544	-0.977646	-0.951238	Smp_054810	Sense	hypothetical protein	Sjp 0048180|expressed protein	gi|256081017 hypothetical protein [Schistosoma mansoni] expressed protein [Schistosoma mansoni] (1e-81/cov=99%/id=100%)	GCAGCTAGTCCATCTACAGTAGCTGTAACCACTGTTGACCAACGGGTGACAGATGGAGAG
Q2_P40486	JAP07704.S	0.887741	down	-0.804628	-0.986866	-1.16697	-0.86548	-1.0741	-0.979609	gi|256072425	Sense	-	-	gi|256072425 hypothetical protein [Schistosoma mansoni] hypothetical protein [Schistosoma mansoni] (1e-12/cov=22%/id=60%)	CCAAATAATGGTCCACAAGCACATTGTGTTACATCACAAGATTTATCAAAACCAGAAATC
Q2_P39559	JAP04421.C	0.887741	down	-1.31649	-1.16748	-0.306705	-2.37995	-2.15389	-1.4649	Sjc_0215220	Antisense	-	Sjp 0215220|IPR012615,Trematode Eggshell Synthesis,domain-containing	gi|226478094 Putative eggshell protein precursor [Schistosoma japonicum] (2e-76/cov=75%/id=99%)	CCACCACCTTTACGGAATTTAGTCAATGATAAATAATGTACACCATAATCTTGATGTCCA
Q2_P06129	C810917.1	0.887741	down	0.154232	-2.19096	-3.31223	-2.67506	-1.20276	-1.84536	Smp_149980	Sense	soluble guanylate cyclase gcy, putative	-	No hits	GTCATGATCCCAATAGCTCAGTGGTGTATCTGTAAACCAAACAAAATAAGTAAAAAGTAC
Q2_P24556	C809059.1	0.887741	down	-1.09345	-2.51178	-0.720155	-0.900586	-1.73546	-1.39229	Smp_017870	Sense	hypothetical protein	-	gi|256073825 hypothetical protein [Schistosoma mansoni] expressed protein [Schistosoma mansoni] (2e-83/cov=50%/id=92%)	GTCCATTGCATTTTGAACAATTGGTTCCATTAAATACATTCACTGAAGGTCTGGTAAACA
Q2_P22566	C806415.1	0.887741	down	-1.57842	-0.712354	-1.25322	-0.797812	-2.29783	-1.32793	C806415.1	Sense	-	-	No hits	CAGTTCATCGACTTTAGATTTATTCTCGCTCATTCTTTTGTGTTGCTGAAAACCTTGAAA
Q2_P25336	C810082.1	0.887741	down	-1.12527	-1.24273	-1.19916	-1.04228	-0.61039	-1.04397	Smp_164320	Sense	hypothetical protein	-	gi|256085544 hypothetical protein [Schistosoma mansoni] hypothetical protein [Schistosoma mansoni] (1e-94/cov=52%/id=100%)	GGCTCCATTCAAATGAAACTGAATATCATAGAGCTAACCTTGATGATAGATTAGGTGTTA
Q2_P12556	C908752.1	0.887741	down	-0.927857	-1.15417	-0.817961	-1.31964	-0.834606	-1.01085	Smp_159400	Sense	phospholipid transport protein	Sjp 0022690|SEC14-like protein 2, putative	gi|256083732 phospholipid transport protein [Schistosoma mansoni] phospholipid transport protein [Schistosoma mansoni] (9e-48/cov=46%/id=98%)	GTACAAGTCCAGATACCTATATCGAAATGATCGCAATGAAACGTATATCATCACATGAAA
Q2_P08998	C902594.1	0.887741	down	-1.78951	-1.66337	-0.231559	-1.80367	-1.15889	-1.3294	Smp_147730	Sense	kunitz-type protease inhibitor, putative	-	No hits	GTCACACTGCTATTACTATCCAACAGCTGAACCGATTATATGATCCATCTCATGAAAAAA
Q2_P04379	C808183.1	0.887741	down	-0.426192	-2.00375	-2.22987	-2.41024	-0.559033	-1.52581	C808183.1	Antisense	-	-	No hits	CCTTGTTTGTTTCAATTTGAAATGGGAATCAGAAAACTGAATGACCTGTATATGTTAGCC
Q2_P19504	C802238.1	1.1594	up	3.04499	2.24005	-0.386209	1.56352	1.58387	1.60924	Smp_032970	Sense	calmodulin, putative	-	gi|256076881 calmodulin [Schistosoma mansoni] calmodulin, putative [Schistosoma mansoni] (2e-41/cov=61%/id=100%)	CAAAGAAGATCCTTTACTACAGACTTCAGGACAATACGAAGATAAATATTTGGTTGTCGT
Q2_P04011	C807529.1	1.1594	up	0.753265	0.878651	0.909929	1.24645	2.61896	1.28145	Smp_134560	Sense	serine/threonine kinase	-	gi|256074862 serine/threonine protein kinase [Schistosoma mansoni] serine/threonine kinase [Schistosoma mansoni] (2e-74/cov=88%/id=99%)	AGGAATCCCTTGTTAAGTACACGACCACACGGTTATGGGAATCGATTTCACGGTTATGAT
Q2_P30957	C906069.1	1.1594	up	0.961198	1.09139	1.20445	0.982249	0.510796	0.950017	C906069.1	Sense	-	-	No hits	TTATTGGGTGTTGGTGAGTATGAGTTGTCAGTTTGATGCGGTGTGGCATGTGTGTGCGAT
Q2_P31522	C907140.1	1.1594	up	-0.291918	0.370532	5.28296	3.19581	2.69574	2.25062	Smp_106930.x	Sense	heat shock protein 70, putative	-	gi|256091086 heat shock protein 70 [Schistosoma mansoni] heat shock protein 70, putative [Schistosoma mansoni] (4e-91/cov=129%/id=73%)	GAAAGAGTTGAACAAATCTATTAATCCGGATGAAGCTGTGGCTTATGGTGCAGCTGTGCA
Q2_P38516	JAP05844.C	1.1594	up	1.52842	0.637868	1.13703	0.69662	1.06485	1.01296	gi|256081795	Sense	-	-	gi|256081795 hypothetical protein [Schistosoma mansoni] expressed protein [Schistosoma mansoni] (8e-24/cov=22%/id=56%)	GTATACTATCATAGCTACCCACAACCATAAAATACTAAGGCAACTCCAAATGTATGGACC
Q2_P26139	C811522.1	1.1594	up	1.26436	0.506976	1.86557	1.14299	0.785831	1.11315	Smp_170230	Sense	rna recognition motif containing protein, putative	-	gi|256087425 rna recognition motif containing protein [Schistosoma mansoni] rna recognition motif containing protein, putative [Schistosoma mansoni] (1e-87/cov=49%/id=98%)	ATCAAAGGGATTTGCATTCGTGTGTTATGAAGATCAAAGAAGTACTGTTCTAGCTACTGA
Q2_P12013	C907711.1	1.1594	up	0.296115	0.83698	1.45761	1.72075	1.46385	1.15506	Smp_006690.x	Sense	DNAj-related	-	gi|256071640 DNAj-related [Schistosoma mansoni] DNAj-related [Schistosoma mansoni] (7e-43/cov=72%/id=100%)	GTGGAAGGCCAAAAGAGAGGCTATTAAAAGAATGGAATCTATGGACTCGTCGCGAAAAAA
Q2_P19520	C802259.1	1.1594	up	0.946094	0.910958	0.673924	0.792294	1.23797	0.912249	Sjc_0007110	Sense	-	Sjp 0007110|Splicing factor 3B subunit 2, putative	gi|256088913 hypothetical protein [Schistosoma mansoni] expressed protein [Schistosoma mansoni] (0.0/cov=87%/id=84%)	GCCAACTGTTCCGTCCGCATCGAAAAAATATAAAGAATTCAAGTTTTGATGAAGTAATGA
Q2_P04591	C808483.1	1.1594	up	0.990425	0.570488	1.94212	0.641732	2.51239	1.33143	C808483.1	Antisense	-	-	No hits	GGCCCGTCAAATACTACGTGATAAAGTCACCAATCAGAATATCGACCTCTATGACCTTGT
Q2_P07033	C812293.1	1.1594	up	1.67748	1.66685	0.199856	1.21593	1.06976	1.16598	C812293.1	Antisense	-	-	No hits	GGTTTGGATGATGTCTCCACAAGGATGTCATGTTCAAGATGAAATGATCTCATATTTATT
Q2_P12864	C909432.1	1.1594	up	0.754659	0.413111	1.29835	1.40229	2.13052	1.19979	Smp_170290	Sense	discs large	-	gi|256087446 cell polarity protein [Schistosoma mansoni] cell polarity protein; discs large; membrane-associated guanylate kinase homolog; neuronal differentiation protein [Schistosoma mansoni] (8e-55/cov=94%/id=88%)	AACCAACTGGTCCAATCGGTCTAATTCCTAGTCGTTTACGCTTAGAAAGAAAAGAACGTA
Q2_P07524	C813009.1	1.1594	up	0.694175	0.911541	0.788905	0.900518	1.27798	0.914623	Smp_062720.x	Sense	E1b-55kD-associated protein, putative	Sjp 0206660|Heterogeneous nuclear ribonucleoprotein U-like protein 1, putative	gi|256082622 E1b-55kD-associated protein [Schistosoma mansoni] E1b-55kD-associated protein, putative [Schistosoma mansoni] (0.0/cov=88%/id=77%)	CTATCATTTTGTCTCACTCGTCCTGTCCATTATGCACAAGTGTTACAAATCAATCATTAA
Q2_P09413	C903221.1	1.1594	up	0.975023	0.395921	1.63532	2.48672	0.952817	1.28916	Smp_139100.x	Sense	hypothetical protein	-	gi|256076562 hypothetical protein [Schistosoma mansoni] expressed protein [Schistosoma mansoni] (1e-51/cov=72%/id=89%)	CCGAATTATCGTCAAATAACCAACCAGAAGCGATACCTGAATACTGTACAGATATTAAAA
Q2_P07081	C812371.1	1.1594	up	0.611346	0.606822	1.33471	1.20359	1.27716	1.00673	Smp_148990	Sense	nucleolar protein NOP56, putative	Sjp 0208100|Nucleolar protein 5, putative	gi|256080098 nucleolar protein NOP56 [Schistosoma mansoni] nucleolar protein NOP56, putative [Schistosoma mansoni] (e-144/cov=93%/id=99%)	GTCAACCGAAATCAAAGAAGATGAAGGTGGACGAGTGAATAATAATCATTTCAATGTACA
Q2_P16137	C916473.1	1.1594	up	0.713079	0.782795	0.898769	0.853248	0.825833	0.814745	Smp_188120	Sense	rrm-containing protein, putative	Sjp 0202520|RNA-binding protein 42, putative	gi|76155203 SJCHGC03253 protein [Schistosoma japonicum] (1e-41/cov=93%/id=98%)	TCGTTAGCTTTTCTGATCCTGGAGATTTCACTCGCGCCATGCGAGAAATGAATGGTAAAT
Q2_P41178	JAP07129.C	1.1594	up	0.018124	0.424209	3.72262	3.17902	1.75659	1.82011	gi|56753808	Antisense	-	-	gi|56753808 SJCHGC06855 protein [Schistosoma japonicum] (3e-36/cov=15%/id=100%)	GCCAAATTGGTACAGGATGTTGCTAACAACACAAATGAAGAGGCTGGGGATGGTACAACA
Q2_P29722	C903990.1	1.1594	up	0.893341	0.212114	1.40043	3.14432	1.68437	1.46692	Smp_134430	Sense	Tolloid, putative	-	gi|256074829 subfamily M12A unassigned peptidase (M12 family) [Schistosoma mansoni] subfamily M12A unassigned peptidase (M12 family) [Schistosoma mansoni] (5e-84/cov=99%/id=100%)	AAAAGCATATTCGAAGTTACAAAGATATGGCAGACAGAAATCTCCCACGCAAACTCAAAA
Q2_P31949	C907927.1	1.1594	up	1.02982	0.957507	0.692536	0.772466	1.88185	1.06684	Smp_025130	Antisense	rna binding motif protein, putative	-	gi|256075299 rna binding motif protein [Schistosoma mansoni] rna binding motif protein, putative [Schistosoma mansoni] (1e-09/cov=76%/id=100%)	GTTGTAGGTGTTGGCACCTTTAGATGCCGCCATTTCGAAACACGGTCGAAATTCCGCTCG
Q2_P22543	C806383.1	1.1594	up	1.15233	0.352922	1.15741	1.12374	2.48705	1.25469	Smp_049230	Sense	heat shock protein hsp16, putative	-	gi|256079911 heat shock protein 16 [Schistosoma mansoni] heat shock protein hsp16, putative [Schistosoma mansoni] (e-101/cov=100%/id=90%)	GGTCAGATCGCCATTCGGCCTAAATCACACAATCAAGTTCAAAATGCTCACAAACTGGCA
Q2_P29353	C903496.1	1.1594	up	0.588104	0.297008	1.68863	1.59067	2.24	1.28088	Smp_030010.x	Sense	hypothetical protein	-	gi|256076290 hypothetical protein [Schistosoma mansoni] expressed protein [Schistosoma mansoni] (1e-36/cov=48%/id=95%)	AATATCGTCTGGTAATGTGTACGTGTTCTGCTGGCTATTCTGATGATTATTTACCACAAA
Q2_P08503	C901882.1	1.1594	up	0.452851	0.345521	2.58485	1.79671	1.68292	1.37257	Smp_152440	Sense	hypothetical protein	Sjp 0303210|HIV Tat-specific factor 1, putative	gi|256081369 hypothetical protein [Schistosoma mansoni] expressed protein [Schistosoma mansoni] (5e-48/cov=99%/id=86%)	TGGAACGTGCTAAATTTCAACCTAAAGGAGAATTTGATCCTAAGAAACGTCGACGTTTAA
Q2_P01021	C802403.1	1.1594	up	0.873211	0.250472	1.26436	1.54598	2.03222	1.19325	Smp_063300	Sense	60S ribosomal protein L36e, putative	Sjp 0201990|ko:K02920 large subunit ribosomal protein L36e, putative	gi|256082720 60S ribosomal protein L36e [Schistosoma mansoni] 60S ribosomal protein L36-like protein [Schistosoma mansoni] 60S ribosomal protein L36e, putative [Schistosoma mansoni] (4e-48/cov=85%/id=98%)	AAGGGCACTCAAATTCGCTAAGCGTCGCATTGGTGGACACAGAAGAGCTAAGAAGAAAAG
Q2_P38212	C920680.1	1.1594	up	1.10026	1.00525	0.585222	0.759528	1.06093	0.902239	Smp_041730.x	Sense	Pre-mRNA-splicing factor cwc-21, putative	-	No hits	GCATTCGAAAAAGCATAAAAATTCTCATTCAAAAGAACGGAAACACCATCATCACCATTG
Q2_P13716	C911079.1	1.1594	up	1.48934	-0.0173741	2.8731	1.90578	0.987218	1.44761	gi|112409050	Antisense	-	-	gi|112409050 acetyl co-A carboxylase [Cathedra acuminata] (0.87/cov=14%/id=50%)	AGGAGTAGATGCTTGTGTGGTTGGTGACGTTTGTGATTGTTGTGCTTGATCGTGTTGAGT
Q2_P21539	C805004.1	1.1594	up	0.543808	0.644283	1.46731	1.13329	1.21685	1.00111	Sjc_0309130	Sense	-	Sjp 0309130|ko:K02924 large subunit ribosomal protein L39e, putative	gi|257205840 Ribosomal protein L39 [Schistosoma japonicum] Ribosomal protein L39 [Schistosoma japonicum] Ribosomal protein L39 [Schistosoma japonicum] Ribosomal protein L39 [Schistosoma japonicum] (3e-17/cov=76%/id=91%)	CTGAAACAAAACAGAACTTTGCCTTATTGGGTTCGATTAAAAACTGGCAACAGAATAAAG
Q2_P21824	C805416.1	1.1594	up	0.635929	0.921919	1.38883	0.800348	0.896584	0.928723	Smp_179650.x	Sense	chromobox protein, putative	-	gi|256090252 chromobox protein [Schistosoma mansoni] chromobox protein, putative [Schistosoma mansoni] (e-117/cov=57%/id=95%)	CCAGTGACATGGTTCTTATTCCTTTTCATCACGCATTTTTGTAAAGATGTCATTTTGCTT
Q2_P37741	C919137.1	1.1594	up	0.0542727	0.83561	2.07275	1.5163	1.91724	1.27923	gi|226482412	Antisense	-	-	gi|226482412 hypothetical protein [Schistosoma japonicum] (4e-22/cov=38%/id=80%)	CCACCAATGCGGCTAGATTAGACATTTTCAAGTGACCGCGTGTTTTCTAGAAGGTCTGTG
Q2_P18709	C801080.1	1.1594	up	1.04061	0.587978	0.895749	1.4526	0.790885	0.953563	gi|256076045	Sense	-	-	gi|256076045 hypothetical protein [Schistosoma mansoni] hypothetical protein [Schistosoma mansoni] (7e-48/cov=53%/id=85%)	AAGGATACGTTAAGCATACACAGAGTCCAGTAGCATTTGCAGTGGTGCCTGTATGGATAA
Q2_P35659	C915347.1	1.1594	up	0.676344	0.633274	1.2061	1.00138	0.985608	0.900541	gi|256086887	Sense	-	-	gi|256086887 hypothetical protein [Schistosoma mansoni] hypothetical protein [Schistosoma mansoni] (1e-49/cov=74%/id=65%)	AATCGGCAAGCATATCACACCTGGAGATGGGAAAACTATAAAAGCCCAGTTGCCCATTGG
Q2_P19450	C802173.1	1.1594	up	1.76495	1.52064	0.34462	0.687729	1.26736	1.11706	Sjc_0094890	Sense	-	Sjp 0094890|Transcription elongation regulator 1, putative	gi|256077540 hypothetical protein [Schistosoma mansoni] expressed protein [Schistosoma mansoni] (0.0/cov=82%/id=92%)	CCCTCATACAAAATTAGTTTTCTCATCATACTCCTGGAATTTGTGAACAAATTGTGTTGG
Q2_P02940	C805825.1	1.1594	up	-0.139172	1.23788	2.10626	1.28478	2.11437	1.32082	C805825.1	Antisense	-	-	No hits	GAACGTCAAAATATAGCTTGCTACAATCGTTTAAGTCCAAAAGCGCGGCTGCATTTGTGT
Q2_P19893	C802727.1	1.1594	up	0.653177	0.587521	1.3408	0.91533	1.45618	0.990602	Smp_133120.x	Sense	DEAD box ATP-dependent RNA helicase, putative	-	gi|256074311 DEAD box ATP-dependent RNA helicase [Schistosoma mansoni] DEAD box ATP-dependent RNA helicase, putative [Schistosoma mansoni] (0.0/cov=94%/id=76%)	CGGTAACCGTCGAGACCGATCTTGGACACCTTACGGAGATGTACCTTCTTTCAATTATAA
Q2_P38453	JAP04230.C	1.1594	down	-1.26267	-0.721889	-0.76895	-1.94831	-1.28098	-1.19656	gi|56753115	Sense	-	-	gi|56753115 SJCHGC09061 protein [Schistosoma japonicum] (e-148/cov=42%/id=93%)	CGTATGTATGCATGGGAACGTGGTGAAATTGATTATACCGGTATAGATCGTTTTATTAAT
Q2_P20173	C803096.1	1.1594	down	-0.814924	-1.15755	-1.19928	-0.715955	-1.68827	-1.1152	Smp_017650.x	Sense	family U48 unassigned peptidase (U48 family)	-	gi|56755761 SJCHGC04947 protein [Schistosoma japonicum] (0.002/cov=14%/id=76%)	AATTGCATAGTTTATTCCTTCTTGTTCATATCCGGTCTGTATTTCGCCGGTGGAAAGTTT
Q2_P41488	JAP04725.S	1.1594	down	-1.38903	-0.791292	-0.652311	-1.82516	-1.23015	-1.17759	gi|56757367	Sense	-	-	gi|56757367 SJCHGC09355 protein [Schistosoma japonicum] (2e-49/cov=36%/id=98%)	GAAAGATCATCAAACCAATTTAAGTTTGGGACTTTTTCATCCGAAGAAGAAACGTGTAGA
Q2_P27646	C900384.1	1.1594	down	-1.23588	-3.21925	0.125273	-1.93452	-2.4648	-1.74583	Smp_132410	Sense	neuropeptide F-like receptor, putative	Sjp 0083580|Neuropeptide Y receptor type 2, putative	gi|256074000 neuropeptide F-like receptor [Schistosoma mansoni] neuropeptide F-like receptor, putative [Schistosoma mansoni] (8e-69/cov=56%/id=98%)	TTTGTCGCACCCTGTTTGATTATATCAATATGTTATTATCGCGTTAGTTGTGTACTACGT
Q2_P38496	JAP05682.C	1.1594	down	-1.34019	-1.14837	-0.524344	-1.07939	-1.20911	-1.06028	Smp_175280	Sense	hypothetical protein	Sjp 0007080|expressed protein	gi|56755833 SJCHGC03901 protein [Schistosoma japonicum] (e-152/cov=90%/id=100%)	CTCCTCCTGGTGTGATTATGGACAGTTCAAAGTTGTCAACATTTAATTCAAATAAATGTC
Q2_P12083	C907831.1	1.1594	down	-1.45371	-1.51113	-0.663415	-0.639137	-2.07513	-1.2685	Smp_144680	Sense	hypothetical protein	Sjp 0301680|IPR007882,STOP,domain-containing	gi|256078395 hypothetical protein [Schistosoma mansoni] expressed protein [Schistosoma mansoni] (9e-80/cov=97%/id=99%)	GGAACCTTGCCCAGCTAGTCTACTTAATACTGGTCTAAGCAAATATGTTTATTCTGAAAC
Q2_P05442	C810082.1	1.1594	down	-2.49589	-1.44835	-1.48105	-0.262592	-1.26031	-1.38964	Smp_164320	Antisense	hypothetical protein	-	gi|256085544 hypothetical protein [Schistosoma mansoni] hypothetical protein [Schistosoma mansoni] (1e-94/cov=52%/id=100%)	CTGATTCCCCAATCGGGAATTGAACCATACAAGTTTATGATTGTAAGCATGAGATGTTTT
Q2_P24200	C808598.1	1.1594	down	-1.82964	-1.67219	-0.438654	-0.707777	-2.69592	-1.46884	Smp_055640	Sense	hypothetical protein	-	gi|256081151 hypothetical protein [Schistosoma mansoni] hypothetical protein [Schistosoma mansoni] (7e-13/cov=93%/id=45%)	ACAACAACATCAGTATTAAAAACTGGGTCAGCTTTGCCTATCTTAACAACAACAACAACA
Q2_P08731	C902201.1	1.1594	down	-1.58539	-2.18647	-0.478393	-0.619205	-2.14004	-1.4019	Smp_149950	Sense	dephospho-CoA related kinases	Sjp 0042770|ko:K00859 dephospho-CoA kinase [EC2.7.1.24], putative	gi|256080454 dephospho-CoA related kinases [Schistosoma mansoni] dephospho-CoA related kinases [Schistosoma mansoni] (2e-49/cov=63%/id=98%)	CTCTGTTGGCTAAAGAACATTTGCTTGTTGGTGTAACATGCTCTGATTTACTTTCAAATA
Q2_P38256	C920836.1	1.1594	down	-0.378404	-0.890036	-1.59059	-1.96754	-1.53503	-1.27232	Smp_095980	Sense	superoxide dismutase precursor (EC 1.15.1.1), putative	-	gi|256088744 superoxide dismutase precursor (EC 1.15.1.1) [Schistosoma mansoni] RecName: Full=Extracellular superoxide dismutase [Cu-Zn]; Short=EC-SOD; Flags: Precursor superoxide dismutase [Schistosoma mansoni] superoxide dismutase precursor (EC 1.15.1.1p: [Parsing package id...]	GTCCCAGATTAGCATGTGCTACAATAGGATTTCGTGCACCATGAAATGATTTTTGTTGGA
Q2_P17822	C921027.1	1.1594	down	-1.03949	-1.04119	-0.78916	-0.930099	-1.97355	-1.1547	Smp_000430.x	Antisense	eggshell protein, chorion, putative	-	gi|256070355 eggshell precursor protein [Schistosoma mansoni] eggshell precursor protein [Schistosoma mansoni] (0.62/cov=28%/id=70%)	ACCACCGTTTCCGTTACCACCATAATTACCATAAGTACTTCCGCTTGGTTTAAAACTTGA
Q2_P37899	C919411.1	1.1594	down	-0.990116	-1.28484	-0.689209	-1.83456	-0.88915	-1.13758	Smp_029480	Sense	bardet-biedl syndrome 4-like protein	-	gi|76155336 SJCHGC07089 protein [Schistosoma japonicum] (2e-35/cov=65%/id=81%)	GACTTGGTGGGTGTATACAACAATCTTTAAATAGTCTATTCAAGTGTTTGGAGCATAACA
Q2_P39236	JAP01778.C	1.1594	down	-3.97861	-3.37987	-0.0374149	-0.214023	-2.96815	-2.11561	Sjc_0063350	Sense	-	Sjp 0063350|Transmembrane protein 185B, putative	gi|76154656 SJCHGC05021 protein [Schistosoma japonicum] (5e-79/cov=45%/id=98%)	GCTCTACCTTACATTCAAGCAATGTCTGTATCAGCATTTTTTCACTTTCTTATCACATGT
Q2_P12559	C908760.1	1.1594	down	-2.43402	-2.76528	0.202051	-1.54686	-1.58975	-1.62677	Smp_144580	Sense	hypothetical protein	-	gi|256078368 hypothetical protein [Schistosoma mansoni] expressed protein [Schistosoma mansoni] (4e-71/cov=99%/id=99%)	GAAGCACGTGTGAATAGTTCTGATATTTCTCTTGAGAAATATGAACCTAATTCACTTCAG
Q2_P05615	C810355.1	1.1594	down	-0.981113	-1.07139	-1.00938	-0.639501	-1.51851	-1.04398	Smp_085410	Sense	hypothetical protein	-	gi|256086942 hypothetical protein [Schistosoma mansoni] conserved hypothetical protein [Schistosoma mansoni] (9e-76/cov=52%/id=82%)	CAAACTTATTGTCTAAGAGCTCAATCATATCAACAACCACATATCACAGAAACATGTCGT
Q2_P25448	C810206.1	1.1594	down	-0.255448	-1.43702	-1.29303	-1.38794	-1.66223	-1.20713	gi|256088426	Sense	-	-	gi|256088426 hypothetical protein [Schistosoma mansoni] expressed protein [Schistosoma mansoni] (e-108/cov=75%/id=98%)	GCATTCGGATAGTTTATTTCGTATGATTGCACCAAGCTGTGAGAATGTAACAACTTTAAA
Q2_P12498	C908644.1	1.1594	down	-2.51607	-3.24157	-0.0168152	-0.952008	-1.80904	-1.7071	Smp_181000	Sense	OUT-1 peptidase (C88 family)	-	gi|256090662 OUT-1 peptidase (C88 family) [Schistosoma mansoni] OUT-1 peptidase (C88 family) [Schistosoma mansoni] (1e-80/cov=99%/id=100%)	GTGATCCAATCAAGTATTCTGAAGCATTCCTTGGGATGTCAAATGAACAATATTCAAATC
Q2_P38936	JAP07710.S	1.1594	down	-0.741944	-1.08108	-0.672688	-1.73506	-1.47812	-1.14178	gi|256083869	Sense	-	-	gi|256083869 hypothetical protein [Schistosoma mansoni] hypothetical protein [Schistosoma mansoni] (2e-27/cov=27%/id=67%)	AGTATGGATTGAATCAATTGAAACATTTCGGTGATACTCCGATTCAATTAGCAATTGGTC
Q2_P03656	C806962.1	1.1594	down	-1.37263	-1.13701	-1.6262	-0.957828	-0.490743	-1.11688	C806962.1	Antisense	-	-	No hits	GTTTCAGCCGTCACATCCCTTTAAGTAGGTCTCATCATTAAGCTAAAAAATATTCTATAG
Q2_P17737	C920631.1	1.1594	down	-1.3018	-0.856283	-0.704036	-1.3905	-0.877728	-1.02607	Smp_075370	Antisense	hypothetical protein	-	gi|256085011 hypothetical protein [Schistosoma mansoni] hypothetical protein [Schistosoma mansoni] (3e-16/cov=81%/id=95%)	CAAGTACTTTGAACCATATTCAGATTCAACTACATCACCGCATGTTGAAGTAAGAAATGT
Q2_P26362	C811852.1	1.1594	down	-0.71255	-1.44321	-1.1098	-0.942682	-2.97278	-1.43621	Smp_015020	Sense	sodium potassium transporting ATPase alpha subunit	Sjp 0016550|ko:K01538 Na+/K+-exchanging ATPase [EC3.6.3.9], putative	gi|256073306 Na+/K+ transporting ATPase subunit alpha [Schistosoma mansoni] term=sodium potassium transporting ATPase alpha subunit;with=UniProt:Q95WT4;evidence=inferred from sequence or structural similarity [Schistosoma mansoni] (0.0/cov=99%/id=99%)	AACAACGTAAACGTTTAGAGTCCACATGTCAAACTGCCTTTTTTGCCTCTATTGTAATTG
Q2_P17019	C918189.1	1.1594	down	-1.14565	-1.05104	-0.715651	-0.840525	-0.901892	-0.930952	Sjc_0209120	Sense	-	Sjp 0209120|ko:K00683 glutaminyl-peptide cyclotransferase [EC2.3.2.5], putative	gi|226479964 glutaminyl-peptide cyclotransferase [Schistosoma japonicum] (9e-58/cov=63%/id=70%)	TTTGGCCATGCTGTTCACTACCAGATTGGTGATGATCATATGCCATTTGTAGAAAAAGGT
Q2_P24665	C809188.1	1.1594	down	-0.754445	-0.906417	-0.806124	-0.979968	-0.925315	-0.874454	Smp_147610	Sense	hypothetical protein	-	gi|256079598 hypothetical protein [Schistosoma mansoni] conserved hypothetical protein [Schistosoma mansoni] (1e-41/cov=40%/id=85%)	CTATTTCTCCTATTTGTAACTAGTTATCACAAGGCTGTATTTCATGCACACTTGTCCATA
Q2_P39747	JAP07397.C	1.1594	down	-0.73026	-0.895224	-0.796954	-1.25269	-1.50107	-1.03524	gi|56759182	Sense	-	-	gi|56759182 SJCHGC02330 protein [Schistosoma japonicum] (0.0/cov=92%/id=100%)	CAGGTATACAGTATATAATACCAGCACTGTTAGTATTTAAAGCACGTCGATACTTTACAC
Q2_P30120	C904540.1	1.1594	down	-0.637517	-0.9123	-0.843448	-1.60884	-1.88472	-1.17737	C904540.1	Sense	-	-	No hits	TTGTTCCACCAAGTCGAAATTATGGCAATGGTGTTGGAAAGTTGATTATGAAAATTACAC
Q2_P10437	C904677.1	1.1594	down	-0.708184	-1.19269	-1.23251	-1.25141	-0.656436	-1.00825	Smp_074880	Antisense	RP140-upstream , putative	-	gi|256084904 RP140-upstream [Schistosoma mansoni] RP140-upstream , putative [Schistosoma mansoni] (3e-26/cov=32%/id=100%)	ACAGGAATTTTCCGTGCTCTTCTGCCGACTTTATTCAATTCTTGGTCGGATAAAACGGGA
Q2_P40317	JAP03969.S	1.1594	down	-1.13869	-1.43647	-0.626092	-0.908562	-0.915457	-1.00505	gi|76155627	Sense	-	-	gi|76155627 SJCHGC05934 protein [Schistosoma japonicum] (1e-95/cov=85%/id=78%)	GATGCAGTTAAACAGCGTAAAGAAGTTGATAATGTCATGTCTGAACGTAATGTCTTAGTT
Q2_P25131	C809809.1	1.1594	down	-1.64305	-0.509689	-1.77032	-0.85965	-1.0171	-1.15996	gi|256081036	Antisense	-	-	gi|256081036 hypothetical protein [Schistosoma mansoni] hypothetical protein [Schistosoma mansoni] (3e-90/cov=67%/id=78%)	TGGAGGATCTGGTGATATAGGTATAATCGTTTCAGTAGTTGATCGAGTAATGTAACCACA
Q2_P18375	C800560.1	1.1594	down	-1.08165	-0.935833	-0.449746	-1.84563	-1.48141	-1.15885	Smp_104270	Sense	ectonucleotide pyrophosphatase/phosphodiesterase, putative	Sjp 0086960|Ectonucleotide pyrophosphatase/phosphodiesterase family member 5 precursor, putative	gi|256066485 ectonucleotide pyrophosphatase/phosphodiesterase [Schistosoma mansoni] ectonucleotide pyrophosphatase/phosphodiesterase, putative [Schistosoma mansoni] (0.0/cov=88%/id=100%)	GCATCGTAAGGAAACCAATGAACCATTCATTCGTTTACCCATTGATAATGATAAAGAGTT
Q2_P17951	C800076.1	1.1594	down	-1.76341	-1.3161	-0.236836	-1.04158	-1.7652	-1.22463	Smp_194980	Sense	similar to tetraspanin TE736	-	gi|256086731 similar to tetraspanin TE736 [Schistosoma mansoni] similar to tetraspanin TE736 [Schistosoma mansoni] (3e-54/cov=72%/id=76%)	GGTGGTTTAATTATAGCGGCGTTAATTGAATTCAGTACAGGTATAATATCAGCTATTTCG
Q2_P33073	C910084.1	1.1594	down	-0.632691	-1.52177	-1.64795	-1.18987	-0.619111	-1.12228	Smp_000280	Antisense	similar to female-specific protein 800 (fs800)	-	gi|256070315 similar to female-specific protein 800 (fs800) [Schistosoma mansoni] similar to female-specific protein 800 (fs800) [Schistosoma mansoni] (2e-41/cov=50%/id=100%)	CCATTCGCTTGATAATCACCAGTTCGTTTATATTTACGTTCTTCAATTAAACCACCTTGA
Q2_P07423	C812899.1	1.80827	up	1.24042	1.26655	0.499878	0.828199	0.871079	0.941225	Smp_136750	Sense	E3 ubiquitin-protein ligase Bre1 (EC 6.3.2.-) (dBre1), putative	-	gi|256075664 serine/threonine protein kinase [Schistosoma mansoni] serine/threonine kinase [Schistosoma mansoni] (4e-38/cov=52%/id=98%)	TACATGTCCAACGTGTAAAATCAACAGAAAGGATGCTATTCTGACTAAGTGTTTCCATGT
Q2_P07373	C812848.1	1.80827	up	0.948984	0.583209	0.717926	1.13304	1.75737	1.02811	Smp_066740	Sense	mitochondrial 60S ribosomal protein L7/L12, putative	Sjp 0005850|39S ribosomal protein L12, mitochondrial precursor, putative	gi|256083341 mitochondrial 60S ribosomal protein L7/L12 [Schistosoma mansoni] mitochondrial 60S ribosomal protein L7/L12, putative [Schistosoma mansoni] (1e-67/cov=82%/id=89%)	GTATTAGAAGAGGTTGGAGCGTCTATTGCAATTGAATGAATATTATTGTATACACAGGCA
Q2_P26796	C812487.1	1.80827	up	0.155227	0.704187	2.02045	1.55224	1.63867	1.21416	Smp_150640	Sense	hypothetical protein	-	gi|256080692 hypothetical protein [Schistosoma mansoni] expressed protein [Schistosoma mansoni] (e-146/cov=99%/id=99%)	GTGGAGAGAATGTTGAAAGTTATACTTATCGTTTAGGGGAATCTAAAAGAACAGTCAAGA
Q2_P33131	C910210.1	1.80827	up	0.45186	1.36071	0.825285	0.876709	1.55456	1.01383	C910210.1	Sense	-	-	No hits	GCAATAAAAAAGAGACGTTGGTAACGCAAGACGTAATATTTTTAACGCTACACCTTGTCG
Q2_P12548	C908741.1	1.80827	up	0.565802	-0.00857132	1.5665	2.62036	2.60436	1.46969	Smp_139730	Sense	Intraflagellar transport 81 (Carnitine deficiency-associated protein expressed in ventricle 1) (CDV-1 protein), putative	Sjp 0036790|Intraflagellar transport protein 81 homolog, putative	gi|256076767 Intraflagellar transport 81 (Carnitine deficiency-associated protein expressed in ventricle 1) (CDV-1 protein) [Schistosoma mansoni] Intraflagellar transport 81 (Carnitine deficiency-associated protein expressed in ventricle 1) (CDV-1 proteinp: [Parsing package id...]	GTGCCCAATTAAGTGAGTTACGTGCTGAAAAAGGAATACTGTCAAGAACTATTGAAATAT
Q2_P07525	C813010.1	1.80827	up	0.747235	0.831468	0.889037	0.701455	1.49503	0.932845	Smp_151320	Sense	TPX2 protein , putative	-	gi|256080968 TPX2 protein [Schistosoma mansoni] TPX2 protein , putative [Schistosoma mansoni] (2e-72/cov=40%/id=97%)	CCCGGTGCTATCAACGTTACGAAAAAGAACACATAAACATAACGATATTTAATTGACTCT
Q2_P13285	C910210.1	1.80827	up	1.37918	1.08736	0.204721	1.09018	1.40794	1.03388	C910210.1	Antisense	-	-	No hits	ACGTCTCTTTTTTATTGCAGGGCGGCAAAGAGTAATCGGACTGGAAGAAGACAAACAAGC
Q2_P10731	C905119.1	1.80827	up	0.163858	0.78617	4.57063	1.52946	1.81498	1.77302	Sjc_0003750	Sense	-	Sjp 0003750|Pre-mRNA-processing factor 40 homolog A, putative	gi|256081393 huntingtin interacting protein-related [Schistosoma mansoni] huntingtin interacting protein-related [Schistosoma mansoni] (6e-74/cov=79%/id=88%)	TGCTCAACGTGGTTCTACTCCATTGGATTTATTTAAGTTCTATGTTGAAGCATTAAGAGC
Q2_P02872	C805685.1	1.80827	up	0.223398	0.109677	2.35246	2.22222	2.37627	1.45681	Smp_102240	Sense	upf3 regulator of nonsense transcripts-like protein	-	gi|256090058 upf3 regulator of nonsense transcripts-like protein [Schistosoma mansoni] upf3 regulator of nonsense transcripts-like protein [Schistosoma mansoni] (e-143/cov=95%/id=95%)	ACAAAGAAAACCCTCACCATAACAGCACGGAAGATTTGACGGGGGTTGATCCAAAAATGC
Q2_P21885	C805502.1	1.80827	up	0.687389	0.88368	0.944806	0.627789	1.14615	0.857963	Smp_015850.x	Sense	hypothetical protein	Sjp 0034440|Putative RNA-binding protein Luc7-like 2, putative	gi|256073471 hypothetical protein [Schistosoma mansoni] expressed protein [Schistosoma mansoni] (e-122/cov=44%/id=97%)	CCCAGTAAACTTGTTTCTGTGATTTGCATTCAGCTTTATCTTACACGTTCAGTGTTTTAT
Q2_P29078	C903105.1	1.80827	up	1.31392	1.01508	0.106169	1.98225	1.29431	1.14235	Smp_134570	Sense	hypothetical protein	Sjp 0013020|expressed protein	gi|256074864 hypothetical protein [Schistosoma mansoni] expressed protein [Schistosoma mansoni] (2e-55/cov=99%/id=77%)	AATTGATGGAAGTTAAAGAATTACATGCAACGCAAAGCATTACAGCTGTACAAGAAGCTG
Q2_P27422	C900068.1	1.80827	up	0.642331	0.8464	0.504071	2.36478	1.66011	1.20354	Smp_124780	Sense	hypothetical protein	-	gi|256071244 hypothetical protein [Schistosoma mansoni] expressed protein [Schistosoma mansoni] (4e-44/cov=99%/id=82%)	CTTTCGGATCCTTCCATGAGTACCAGCACTTGTAGTAGTGGTTCTTCAGGTGCTGTTTTA
Q2_P37055	C917660.1	1.80827	up	0.213919	0.614968	1.55473	1.42682	2.41769	1.24562	Smp_164620	Sense	cortactin, putative	-	gi|256085621 cortactin [Schistosoma mansoni] cortactin, putative [Schistosoma mansoni] (1e-51/cov=98%/id=99%)	CGTACACGATTCGAACAAGGAATTAATTCGAACAATGTGAAAAATTCATCTGGTCTTACT
Q2_P26452	C811975.1	1.80827	up	1.01803	0.735479	0.542988	0.868484	1.09037	0.85107	Smp_077590	Sense	Pre-mRNA-splicing factor CWC26, putative	Sjp 0304720|Pre-mRNA-splicing factor cwc-26, putative	gi|256085444 Pre-mRNA-splicing factor CWC26 [Schistosoma mansoni] Pre-mRNA-splicing factor CWC26, putative [Schistosoma mansoni] (3e-69/cov=84%/id=75%)	GAACGTGAAATAGCTCAACGCTGGGCAGTGGAAGATATGTAAAATAATAACTTACATTAT
Q2_P19579	C802326.1	1.80827	up	1.26323	0.641316	1.16981	0.868557	0.575055	0.903595	Smp_094710	Antisense	Alstrom syndrome protein, putative	-	gi|239614906 adhesin WI-1 [Ajellomyces dermatitidis ER-3] (1e-24/cov=98%/id=35%)	AGTAGTCACTTCCACAGACACTGGAGTTTCTGGAATCGAGTCTGCAATCACTGACACATC
Q2_P02502	C805060.1	1.80827	up	0.336056	0.0695994	2.0386	2.06316	2.25175	1.35183	Smp_047320	Sense	hypothetical protein	-	gi|56759472 SJCHGC02473 protein [Schistosoma japonicum] (4e-80/cov=90%/id=68%)	CAACTTACCATACTCGATTACTAAAACTGAGTTAGAAGATGAATTTCCTACAGCCAAATC
Q2_P01155	C802697.1	1.80827	up	0.849577	0.638299	1.91486	0.743663	0.975209	1.02432	Smp_045940	Sense	procollagen-lysine,2-oxoglutarate 5-dioxygenase, putative	Sjp 0301600|RNA polymerase II-associated factor 1 homolog, putative	gi|226479828 Putative DNA helicase INO80 [Schistosoma japonicum] (4e-48/cov=97%/id=70%)	ATGCTGATGAAGAAACAATGAACATTGGAAGAGAGGCCAATCGTAAGACTAATTATAACG
Q2_P28572	C902402.1	1.80827	up	0.748823	0.57532	0.508587	2.06363	2.19987	1.21925	Smp_158440	Sense	hypothetical protein	Sjp 0063760|IPR005819,Histone H5,domain-containing	gi|256052337 hypothetical protein [Schistosoma mansoni] hypothetical protein [Schistosoma mansoni] (8e-55/cov=99%/id=96%)	TGGGGTCATGATGGTTGGGATGAATTACAAAAAGAAGGTCCTATCCCATTTAAACGTTCT
Q2_P20735	C803901.1	1.80827	up	0.415716	-0.0944319	2.42264	1.83339	2.65674	1.44681	Smp_176840	Sense	hypoxia associated factor, putative	-	gi|256089362 hypothetical protein [Schistosoma mansoni] hypoxia associated factor, putative [Schistosoma mansoni] (0.0/cov=45%/id=90%)	ACAGAATAATGGCGGGGCAGTTGGTACTAATGATGATGATGATACGAGTTCATCACCTAC
Q2_P31784	C907543.1	1.80827	up	1.24281	0.690048	0.72014	0.607226	1.23654	0.899353	Smp_179980	Sense	hypothetical protein	Sjp 0032450|Protein SDA1 homolog, putative	gi|256090378 hypothetical protein [Schistosoma mansoni] expressed protein [Schistosoma mansoni] (1e-47/cov=90%/id=96%)	GGTACAAATACTGGTGTTGGTATTCAAAATAAAGATGGTAGTCTAGGCAATCTTGTTAGT
Q2_P26051	C811406.1	1.80827	up	0.464803	0.440129	1.27125	1.37066	1.68017	1.0454	Smp_003410	Sense	60S ribosomal protein L23a, putative	Sjp 0208030|ko:K02893 large subunit ribosomal protein L23Ae, putative	gi|256070949 60S ribosomal protein L23a [Schistosoma mansoni] 60S ribosomal protein L23a, putative [Schistosoma mansoni] (1e-76/cov=89%/id=77%)	GTTGCAAATAGAATCGGTATTATATAAGTTGTACAAAAAATACATGCCGGTGTCTCGGAA
Q2_P04570	C808449.1	1.80827	down	-2.04499	-1.64321	-0.0876038	-1.84305	-1.0118	-1.32613	gi|237738712	Sense	-	-	gi|237738712 predicted protein [Fusobacterium sp. 2_1_31] predicted protein [Fusobacterium sp. 2_1_31] (0.096/cov=59%/id=24%)	CCATACGAGGATGATAGGATATTGGCGCAAATGAGTTATGTTCCTGTACAAGTGTTAGAA
Q2_P09250	C902995.1	1.80827	down	-0.858075	-1.55143	-0.667529	-0.977509	-1.01866	-1.01464	C902995.1	Antisense	-	-	No hits	CCATTTCATTCAGTGTCTACATCAATCAACCAGTCGTTAGTTAACAATTACACCTTGTAA
Q2_P35683	C915373.1	1.80827	down	-1.35807	-1.19398	-0.410645	-0.926011	-1.56636	-1.09101	gi|76153407	Sense	-	-	gi|76153407 SJCHGC09245 protein [Schistosoma japonicum] (1e-58/cov=62%/id=74%)	ACAGGCCAATAGACATGTTGATCGTACAGTTATTTCACCTACATATGTTTATTCTGGTCA
Q2_P18825	C801379.1	1.80827	down	-0.874476	-0.727085	-0.749272	-1.18334	-1.37399	-0.981632	Smp_105410	Sense	glucose transport protein, putative	-	gi|256090681 glucose transport protein [Schistosoma mansoni] glucose transport protein, putative [Schistosoma mansoni] (e-170/cov=66%/id=99%)	GGAGGGAAATACTTCAGATGATCTTGTAATGACAAATAATGCGAATATTTGGCAGTGATA
Q2_P06198	C810996.1	1.80827	down	-0.736311	-0.645754	-1.05188	-1.16599	-1.16089	-0.952165	Smp_093710	Sense	hypothetical protein	-	gi|256088382 hypothetical protein [Schistosoma mansoni] hypothetical protein [Schistosoma mansoni] (6e-89/cov=39%/id=90%)	CATACTATTGTTGATGCCTACAGGGAAATGCAAACTCGATTCACGCTGTTTTAAATAAAT
Q2_P41196	JAP07777.C	1.80827	down	-0.431068	-1.2675	-0.845901	-1.46412	-1.36775	-1.07527	gi|76153071	Sense	-	-	gi|76153071 SJCHGC03897 protein [Schistosoma japonicum] (2e-42/cov=36%/id=76%)	TCTGAAAATAATTTAAATATGGGTGTTGTACCACCGCCCAATTTGAATCCATTTGCATCA
Q2_P07055	C812331.1	1.80827	down	-0.961123	-0.744027	-0.810534	-0.912895	-1.47772	-0.98126	Smp_144140	Sense	zinc/iron transporter, putative	Sjp 0019090|Zinc transporter ZIP3, putative	gi|256078213 zinc/iron transporter [Schistosoma mansoni] zinc/iron transporter, putative [Schistosoma mansoni] (e-103/cov=88%/id=80%)	CAAGGTTTAGCTTGTGGAACATTTTTCTTCGTCGTATTCTGTGAATTATTACCAGTTGAA
Q2_P14227	C912014.1	1.80827	down	-1.68506	-1.92611	-0.774391	-0.204305	-1.92496	-1.30297	Smp_048680	Sense	hypothetical protein	Sjp 0306270|RING finger protein 11, putative	gi|256079813 hypothetical protein [Schistosoma mansoni] expressed protein [Schistosoma mansoni] (3e-57/cov=95%/id=100%)	CGTTCATTTAGTTGTCCTACATGCCTTTTAAATTTAGAACCTGATACTTCACTGACTACA
Q2_P22139	C805838.1	1.80827	down	-1.85267	-2.77479	-0.833233	-0.751406	-0.723191	-1.38706	Sjc_0105300	Sense	-	Sjp 0105300|MMP37-like protein, mitochondrial precursor, putative	gi|256079935 hypothetical protein [Schistosoma mansoni] expressed protein [Schistosoma mansoni] (e-158/cov=63%/id=99%)	CTGTTCAAGAGATTCGAATTCCTATCCTAATGATGCCCGAACATTTTATCAAATTTATCC
Q2_P03468	C806682.1	1.80827	down	-1.0254	-0.749963	-0.84156	-0.747796	-1.18226	-0.909396	Smp_149380	Sense	hypothetical protein	-	gi|256080244 hypothetical protein [Schistosoma mansoni] expressed protein [Schistosoma mansoni] (2e-56/cov=99%/id=100%)	TAAAACAGGATTATCATTGGAATTATATTTGGAACGTTCAGTATCTGCAGGTGAACAGGT
Q2_P17399	C919274.1	1.80827	down	-1.25754	-1.00814	-0.397092	-1.22643	-1.22883	-1.02361	Smp_062550	Antisense	cysteine-rich hydrophobic domain 2 (chic1), putative	-	No hits	CATGGAACTGGTGTTTGGTATTGTCAGTTGTCCTGATGGTATTTTGTTTGGACGGTTTCT
Q2_P26586	C812178.1	1.80827	down	-0.468634	-1.09228	-1.15437	-1.06136	-1.0608	-0.967489	Smp_169050	Sense	hypothetical protein	-	gi|256087106 hypothetical protein [Schistosoma mansoni] expressed protein [Schistosoma mansoni] (e-138/cov=97%/id=93%)	CAGTAGATATGGCCAAATTCGCAAAAATGGAAGTAAAGGAATCAGTTTTTCAGTCACGAG
Q2_P39637	JAP05663.C	1.80827	down	-1.1063	-0.819265	-0.632638	-0.896267	-1.276	-0.946094	Sjc_0217170	Sense	-	Sjp 0217170|Transmembrane protein 161B, putative	gi|226466560 Transmembrane protein 161B [Schistosoma japonicum] (1e-75/cov=57%/id=90%)	GGTTTACTCATGAAGCAGGACAAACTTCAAATAAAGAAGTACAACGATTAGTTGCAAGTA
Q2_P36569	C916855.1	1.80827	down	-2.63763	-2.97829	-0.125454	-0.350683	-2.12124	-1.64266	Smp_073490	Sense	protein kinase	-	gi|256084616 protein kinase [Schistosoma mansoni] protein kinase [Schistosoma mansoni] (3e-86/cov=85%/id=100%)	CATCCACATCCATTTTTATTACGATCTTATTGTGCTTTCACTCATGTAGATTCTGTTTGG
Q2_P32474	C908990.1	1.80827	down	-0.659741	-0.805108	-1.03317	-0.89371	-1.33682	-0.945709	gi|256086942	Sense	-	-	gi|256086942 hypothetical protein [Schistosoma mansoni] conserved hypothetical protein [Schistosoma mansoni] (3e-82/cov=98%/id=90%)	CTGAAAAGGAAAACGTCACATAAATATGATAGACAGTCGTTGAATCCATCGAATTCATTG
Q2_P08281	C901521.1	1.80827	down	-0.709738	-1.03478	-1.31079	-0.858126	-0.764501	-0.935588	Smp_034500	Sense	dual specificity protein phosphatase, putative	-	gi|256077220 dual specificity protein phosphatase [Schistosoma mansoni] dual specificity protein phosphatase, putative [Schistosoma mansoni] (3e-61/cov=56%/id=96%)	GTTCATGATTCAGTAGTATACACCAGTGCGGTTGACTGGAATCATTTTGATATAAATTTG
Q2_P38952	JAP08785.S	1.80827	down	-0.630231	-1.83571	-0.817171	-0.827769	-1.41223	-1.10462	gi|76156233	Sense	-	-	gi|76156233 SJCHGC02440 protein [Schistosoma japonicum] (6e-42/cov=36%/id=98%)	AATCCCCATGTGTGGATTATTCGTGCTTCACATTGGATATCTAATTCAATAGCTTGTTAT
Q2_P18395	C800582.1	1.80827	down	-3.25868	-3.24664	0.168616	-0.740827	-1.74232	-1.76397	Smp_122050	Sense	(dihydro)ceramide Synthase (LAG1)	-	gi|256070236 dihydroceramide synthase [Schistosoma mansoni] (dihydro)ceramide Synthase (LAG1) [Schistosoma mansoni] (2e-97/cov=95%/id=76%)	GGCTTTATACGCTCCAGTTGGGGTTCTATCTACATTCATTATGGAGTGTATTTTTTATGG
Q2_P27357	C813430.1	1.80827	down	-1.34972	-0.286548	-1.05185	-1.91286	-1.16799	-1.15379	Smp_124650	Antisense	hypothetical protein	-	gi|167385220 hypothetical protein [Entamoeba dispar SAW760] hypothetical protein [Entamoeba dispar SAW760] hypothetical protein [Entamoeba dispar SAW760] hypothetical protein EDI_305550 [Entamoeba dispar SAW760] hypothetical protein EDI_236330 [Entamoeba p: [Parsing package id...]	GTTTATTTCGGCTCGTCCTACGATGATTCCAACTGGTAAATATGCATTTGTGCTGAGAGG
Q2_P39322	JAP02241.C	1.80827	down	-3.37702	-3.06292	-0.200437	-0.390185	-1.59958	-1.72603	Sjc_0026280	Sense	-	Sjp 0026280|expressed protein	gi|76153654 SJCHGC05156 protein [Schistosoma japonicum] (e-139/cov=69%/id=100%)	ATCCGGAACAGAGTACTCGTTATCTGTTCCACAATCTATTTCGTATTTTGGAATTTCAAG
Q2_P04507	C808363.1	1.80827	down	-0.57911	-1.67934	-1.26715	-0.665901	-1.11177	-1.06065	gi|138895998	Antisense	-	-	gi|138895998 putative oxidoreductase protein [Geobacillus thermodenitrificans NG80-2] aldo/keto reductase [Geobacillus sp. G11MC16] Putative oxidoreductase protein [Geobacillus thermodenitrificans NG80-2] aldo/keto reductase [Geobacillus sp. G11MC16] (9e-p: [Parsing packa	TGCCGTCTGCGATCCACTTTAGCTGTTCGCTAAGCTCTACCCCTTTAGGAACCCCCTCGT
Q2_P15975	C916147.1	1.80827	down	-1.17962	-1.75504	-1.07785	-0.178608	-1.60089	-1.1584	Smp_160410.x	Sense	Transmembrane protein 106C (Endoplasmic reticulum membrane protein overexpressed in cancer), putative	-	gi|226471502 Transmembrane protein 106A [Schistosoma japonicum] (2e-20/cov=37%/id=81%)	CCTGTTATCCATTATGTCCACTCTTTGTGATGGTGTTTCACGTTATTTAACCTATAGATT
Q2_P27620	C900346.1	1.80827	down	-0.621695	-0.830105	-0.861845	-0.954337	-1.09842	-0.87328	Smp_139240	Sense	Peptidase C1 family	-	gi|256052112 cathepsin S (C01 family) [Schistosoma mansoni] cathepsin S (C01 family) [Schistosoma mansoni] (e-110/cov=89%/id=88%)	GGAGAATCCAGTATCCGTAGCATTTGATTTTATAAAACAGAATGGTGTAGAATCTCAACA
Q2_P27508	C900182.1	1.80827	down	-0.837054	-1.37853	-1.10516	-0.38924	-1.68079	-1.07815	C900182.1	Sense	-	-	No hits	ATACAACAAATGTACCAGTGATGACAGCACTCTATTCTCATCGTCTTGTCTATTTATTCC
Q2_P27331	C813386.1	1.80827	down	-0.664486	-0.689321	-0.87079	-1.24203	-1.48378	-0.990082	Smp_126740	Sense	protein kinase	-	gi|256072015 protein kinase [Schistosoma mansoni] protein kinase [Schistosoma mansoni] (4e-78/cov=94%/id=79%)	CCGACAACATCATCCATTACAATGCCAACACCAATGTTTAATCAAAATGTATCCAATTCT
Q2_P21903	C805527.1	2.29278	up	0.830468	0.936153	1.02636	0.441641	1.04891	0.856706	Smp_012340	Sense	hypothetical protein	Sjp 0212960|U3 small nucleolar RNA-associated protein 14 homolog B, putative	gi|256072744 hypothetical protein [Schistosoma mansoni] expressed protein [Schistosoma mansoni] (0.0/cov=94%/id=88%)	GTCTGCAGCCTTACTACGTGATAAAGATATAGAACGTTTTGTTAAACAAAACAAAAGCTG
Q2_P32290	C908638.1	2.29278	up	0.760674	0.851257	0.430014	1.28584	1.41363	0.948282	Smp_103010	Sense	hypothetical protein	Sjp 0035220|PRKR-interacting protein 1 homolog, putative	gi|256066217 hypothetical protein [Schistosoma mansoni] expressed protein [Schistosoma mansoni] (4e-52/cov=88%/id=97%)	GGGACTTCCACATTTATAGAGGAATTAGACGAAGAGAATATACTCGTTTAGAAATGATTG
Q2_P36046	C915838.1	2.29278	up	1.39119	0.828225	0.417613	0.812934	1.23318	0.93663	Smp_028410	Sense	Transmembrane protein 167A	Sjp 0201580|Transmembrane protein 167 precursor, putative	gi|256075968 Transmembrane protein 167A [Schistosoma mansoni] Transmembrane protein 167A [Schistosoma mansoni] (1e-34/cov=69%/id=100%)	GCTGTCTGTTGCATTTTAATGGCAGGCTCAGTACTTTTCAGTTCGTAATTGTAATATATT
Q2_P21896	C805517.1	2.29278	up	0.855889	0.860286	1.07383	0.834183	0.508725	0.826582	C805517.1	Sense	-	-	No hits	GATGAGTCAGTTTGTGAAGGGATTTGGTGAGGGTGTTGTGATGTGTTGTTTGGTTTATGA
Q2_P07378	C812853.1	2.29278	up	0.990431	0.909408	0.486285	0.735558	1.32634	0.889604	Smp_161730	Sense	hypothetical protein	Sjp 0023880|U2-associated protein SR140, putative	gi|256084514 hypothetical protein [Schistosoma mansoni] expressed protein [Schistosoma mansoni] (0.0/cov=91%/id=84%)	GTCTAGGTCCGATGATAATGTAGCAATACCTCTATCTTCAAAACTGAATAAATTATCAGC
Q2_P28849	C902776.1	2.29278	up	0.223684	1.66716	0.651885	1.64383	1.2085	1.07901	gi|256092293	Antisense	-	-	gi|256092293 hypothetical protein [Schistosoma mansoni] hypothetical protein [Schistosoma mansoni] (6e-20/cov=58%/id=100%)	TAGTTTGATCATCAGCGTGATTTTTGACTTGCGATGGAAATAATGAAGACGATTCAGGTG
Q2_P05333	C809843.1	2.29278	up	0.587574	0.81589	0.759502	1.10245	0.805214	0.814126	Smp_061580.x	Sense	hypothetical protein	-	gi|256082375 hypothetical protein [Schistosoma mansoni] expressed protein [Schistosoma mansoni] (6e-69/cov=46%/id=99%)	TATCTGAAGATGCGTTCGAACTACAGGAGGACGGGGCTGGAGCAACGCGTTGTACGAACC
Q2_P21223	C804542.1	2.29278	up	0.895952	0.0969979	1.18199	1.61919	1.55556	1.06994	Smp_148230	Sense	Pre-mRNA-splicing factor CLF1, putative	Sjp 0048020|Crooked neck-like protein 1, putative	gi|256079822 Pre-mRNA-splicing factor CLF1 [Schistosoma mansoni] Pre-mRNA-splicing factor CLF1, putative [Schistosoma mansoni] (e-146/cov=99%/id=100%)	AGAGGGCAGTAGAGTTTTTTGGTACAGATAATCCCCAGGCTCGTTTGTTGATTGATTTTG
Q2_P22223	C805950.1	2.29278	up	0.856805	0.659289	0.896251	0.625136	1.42779	0.893054	gi|256085866	Sense	-	-	gi|256085866 Histone acetyltransferase MYST4 (EC 2.3.1.48) [Schistosoma mansoni] Histone acetyltransferase MYST4 (EC 2.3.1.48), putative [Schistosoma mansoni] (0.0/cov=73%/id=79%)	AACGGAAAGAGAAGCCAGAAGATTACGTTAATGCATTCTAAATAAAAGGTGGTAGTGAAA
Q2_P02120	C804408.1	2.29278	up	0.582549	0.364377	3.09024	1.73492	0.996091	1.35364	Smp_019190	Sense	step II splicing factor slu7, putative	Sjp 0087170|Pre-mRNA-splicing factor SLU7, putative	gi|256074111 step II splicing factor slu7 [Schistosoma mansoni] step II splicing factor slu7, putative [Schistosoma mansoni] (0.0/cov=97%/id=94%)	TAAATGTGATGTCCAAAATAAAGTACGTGCAGAAATTCTTGAACGTTATGGTGGTCATGA
Q2_P02285	C804684.1	2.29278	up	0.65433	0.417141	1.15286	1.04043	1.52535	0.958021	Smp_073130.x	Sense	loss of heterozygosity 11 chromosomal region 2 gene a protein homolog (mast cell surface antigen 1) (masa- 1), putative	Sjp 0214260|Loss of heterozygosity 11 chromosomal region 2 gene A protein homolog, putative	gi|256084540 hypothetical protein [Schistosoma mansoni] loss of heterozygosity 11 chromosomal region 2 gene a protein homolog (mast cell surface antigen 1) (masa-1), putative [Schistosoma mansoni] (1e-73/cov=92%/id=97%)	ACAGCAATCTTGGCTGAACAGGATGAACATTGTGCCGATTTATTTAAAATGAACATTGGG
Q2_P03327	C806472.1	2.29278	up	-0.180795	0.00261819	4.42425	2.40682	2.58104	1.84679	gi|256083806	Sense	-	-	gi|256083806 heat shock protein 70 [Schistosoma mansoni] heat shock protein 70 (hsp70)-4, putative [Schistosoma mansoni] (7e-75/cov=69%/id=97%)	TAGATGCCACAAAAGTGGCAGGATTGAACTGTGTAAAGCTAGTGAATGATATAACTGCAA
Q2_P28922	C902890.1	2.29278	up	0.857218	0.685745	0.581895	1.62663	0.961655	0.942628	Smp_041770	Sense	serine/threonine kinase	-	gi|256078498 serine/threonine protein kinase [Schistosoma mansoni] serine/threonine kinase [Schistosoma mansoni] (2e-19/cov=99%/id=68%)	TGTGAGTACTCACGTGATGAAGAAGTATTGGAGGAGGAAGAAATTCTGGGCAGTGATGAC
Q2_P24544	C809046.1	2.29278	up	0.801446	0.732035	0.59579	0.788316	1.00019	0.783555	Smp_103990	Sense	hypothetical protein	Sjp 0202520|RNA-binding protein 42, putative	gi|256090455 hypothetical protein [Schistosoma mansoni] expressed protein [Schistosoma mansoni] (2e-84/cov=97%/id=83%)	TAATCGTCCAATCAAACTGAAGAAAAGCGAGTGGCGTAATCGTCAACTGGAAGTCCATAG
Q2_P06398	C811292.1	2.29278	up	0.531588	0.855233	1.49434	0.73209	0.931326	0.908916	Smp_168950	Antisense	hypothetical protein	-	gi|256052693 hypothetical protein [Schistosoma mansoni] expressed protein [Schistosoma mansoni] (0.0/cov=86%/id=90%)	ACGACGATGAGCACCTGTGGACGTTTGCCTAACCTGATCAGACTCACAGGTTTCGGAACA
Q2_P26850	C812569.1	2.29278	up	0.375819	0.995008	0.735564	1.11351	1.37336	0.91865	Smp_025560	Sense	hypothetical protein	Sjp 0107350|Zinc finger protein 207, putative	gi|256075373 hypothetical protein [Schistosoma mansoni] expressed protein [Schistosoma mansoni] (e-138/cov=97%/id=84%)	TCCAAGTTTCATACCTCCACAGCCCACACAAATTGTGTATCCTCCGATTGTGCCTCCAGC
Q2_P21689	C805236.1	2.29278	up	0.75694	0.868979	1.26218	0.59126	0.735461	0.842964	Smp_136010	Sense	hypothetical protein	-	gi|256075359 hypothetical protein [Schistosoma mansoni] expressed protein [Schistosoma mansoni] (6e-72/cov=95%/id=75%)	GGTTTAGAACATGCATTGGGCGCTTTAACTAGTGAACATGTTCGCCGTTTACTTCCTAAG
Q2_P10017	C904062.1	2.29278	up	0.910356	0.79722	1.11949	0.778046	0.510152	0.823053	gi|115927289	Sense	-	-	gi|115927289 PREDICTED: hypothetical protein, partial [Strongylocentrotus purpuratus] PREDICTED: hypothetical protein, partial [Strongylocentrotus purpuratus] (0.12/cov=40%/id=33%)	CGTCTAGCTCGTCGTTCCTTGTGGGATGTAGAGAGCAGTGGTGTTCGTATGATCATGCGA
Q2_P30429	C904995.1	2.29278	up	0.102922	0.846612	2.48076	1.73846	0.95842	1.22543	Smp_058320	Antisense	nuclear autoantigenic sperm protein (nasp), putative	-	gi|256081735 nuclear autoantigenic sperm protein (nasp) [Schistosoma mansoni] nuclear autoantigenic sperm protein (nasp), putative [Schistosoma mansoni] (6e-38/cov=77%/id=86%)	CAGATAAAGATGATTCAGAATCGGATAATGAGATCATTGAACCTGGGCCTGAGTTGACAA
Q2_P27288	C813328.1	2.29278	up	-0.00142376	0.452085	2.46494	1.5579	2.06299	1.3073	gi|257206632	Antisense	-	-	gi|257206632 hypotheticial protein [Schistosoma japonicum] (0.28/cov=22%/id=50%)	AAACTTCGTCGTACTTTTCCAGCCGTCCTGTTAAACTCGCGCGGTTGCGCCTTGACTACC
Q2_P32321	C908689.1	2.29278	up	-0.216295	1.16781	1.38924	1.99269	1.58239	1.18317	Smp_143010	Sense	myosin II heavy chain, putative	-	gi|256077814 myosin heavy chain [Schistosoma mansoni] myosin II heavy chain, putative [Schistosoma mansoni] (9e-24/cov=77%/id=73%)	GGCTAATATTCAAGCAGAAGATAGTCCACAAACATACAGTGATGATGATGACGCTGACGA
Q2_P00276	C800859.1	2.29278	up	1.34239	1.22981	0.473131	0.53924	1.03111	0.923136	Smp_068110	Sense	meiotic recombination repair protein 11 (mre11), putative	Sjp 0069970|Double-strand break repair protein MRE11A, putative	gi|256083601 meiotic recombination repair protein 11 (mre11) [Schistosoma mansoni] meiotic recombination repair protein 11 (mre11), putative [Schistosoma mansoni] (0.0/cov=87%/id=91%)	GATGATCGTCTTGATTTCGATTTTCGTCGAAAGCGTAGAAAAGTTGAATGAGATTTGATT
Q2_P09333	C903116.1	2.29278	up	1.99824	1.72824	3.03945	0.648776	-0.262529	1.43044	Smp_025730	Sense	hypothetical protein	-	gi|256075403 hypothetical protein [Schistosoma mansoni] hypothetical protein [Schistosoma mansoni] (1e-59/cov=99%/id=92%)	TGCAAACCACAGTTTAAAATCAGAAACTGATTCAATTCGACTAGCAAATTCAAATGAGCC
Q2_P31851	C907750.1	2.29278	up	1.05896	1.10352	1.11192	0.980343	0.256576	0.902265	C907750.1	Sense	-	-	No hits	GTACATCCAGGTAGATGAGATGTGTGGTAGATGTGGATTGCAGTTGAGAATGTTGTGTTG
Q2_P00456	C801346.1	2.29278	up	-0.0203862	0.98277	1.77131	1.1307	1.65923	1.10472	Smp_179460	Antisense	hypothetical protein	-	gi|256090195 hypothetical protein [Schistosoma mansoni] hypothetical protein [Schistosoma mansoni] (7e-37/cov=96%/id=85%)	AAATATCGTGCACTAACTCTCATCGCCATTTTGAAAAGTCGGGAATCCCGCCTTATACTC
Q2_P40288	JAP03294.S	2.29278	up	-0.0263298	0.398082	2.6733	1.59167	2.13865	1.35508	Smp_050280	Antisense	60S ribosomal protein L31, putative	Sjp 0091020|ko:K02910 large subunit ribosomal protein L31e, putative	gi|56756583 SJCHGC06383 protein [Schistosoma japonicum] putative ribosomal protein L31 [Schistosoma japonicum] putative ribosomal protein L31 [Schistosoma japonicum] putative ribosomal protein L31 [Schistosoma japonicum] putative ribosomal protein L31 [Scp: [Parsing package id...]	CGCGAGTAGCAACACCTTTTCTGGCAGTTCTTCTAGCTTTCGTTCCAGATTGCACCATGG
Q2_P09118	C902776.1	2.29278	up	0.70176	0.59371	1.38974	0.60693	1.27798	0.914025	gi|256092293	Sense	-	-	gi|256092293 hypothetical protein [Schistosoma mansoni] hypothetical protein [Schistosoma mansoni] (6e-20/cov=58%/id=100%)	TCCATCGCAAGTCAAAAATCACGCTGATGATCAAACTAGTGGTACTACTACACGCGGTTG
Q2_P21552	C805026.1	2.29278	up	-0.325043	0.873887	2.11846	2.04452	1.70838	1.28404	gi|256081410	Antisense	-	-	gi|256081410 hypothetical protein [Schistosoma mansoni] expressed protein [Schistosoma mansoni] (5e-16/cov=72%/id=72%)	GATCCTTCGGTGCTCCCAGATGATCCACAATGACATGATTGAATTAAGAGTAATGTCATC
Q2_P01188	C802754.1	2.29278	up	0.264945	0.0204042	3.4192	2.26618	1.56676	1.5075	gi|170574983	Antisense	-	-	gi|170574983 T-cell receptor beta chain ANA 11 [Brugia malayi] T-cell receptor beta chain ANA 11, putative [Brugia malayi] (1e-04/cov=22%/id=34%)	ACAGTATAGTTGTGAGAGGTGATATTCCTGTGTGTATGCACACGTGTGTGTTTATGCATT
Q2_P21389	C804780.1	2.29278	up	0.57721	0.610056	2.07258	1.03797	0.898106	1.03918	Sjc_0069350	Sense	-	Sjp 0069350|similar to U1 small nuclear ribonucleoprotein 70 kDa, putative	gi|256072974 U1 small nuclear ribonucleoprotein 70 kD [Schistosoma mansoni] U1 small nuclear ribonucleoprotein 70 kD, putative [Schistosoma mansoni] (7e-32/cov=89%/id=69%)	AAGGCTACTTCTAATCCTTACAACACAAGTGTTCGTAGCCAGACTAAAGCTATGAAACGA
Q2_P40495	JAP07910.S	2.29278	up	0.521394	0.632534	0.956878	1.17196	0.902834	0.837119	Sjc_0072670	Sense	-	Sjp 0072670|Radial spoke head 1 homolog, putative	gi|260803459 hypothetical protein BRAFLDRAFT_280249 [Branchiostoma floridae] hypothetical protein BRAFLDRAFT_280249 [Branchiostoma floridae] (9e-39/cov=35%/id=61%)	TGAAGGACAGTGGTTTGATGATAAACGGCATGGAGATGGGATGCTTAGATTGGGTAACTT
Q2_P40222	JAP01860.S	2.29278	up	0.98632	0.985524	0.371129	0.781377	1.17841	0.860552	gi|256083890	Sense	-	-	gi|256083890 hypothetical protein [Schistosoma mansoni] expressed protein [Schistosoma mansoni] (1e-15/cov=49%/id=51%)	CAACGTTATCTAGATAGAAAGGCAGCTGGAATACATGCAATTATCGTTGAATCAGATTAA
Q2_P26225	C811656.1	2.29278	up	0.786801	2.05565	1.71329	2.09349	-0.300116	1.26982	gi|256091642	Antisense	-	-	gi|256091642 hypothetical protein [Schistosoma mansoni] conserved hypothetical protein [Schistosoma mansoni] (4e-48/cov=25%/id=96%)	CTTTCATTGTAGCAAACATTCGGTTACAGTTTGGATTTTGACATGGGTGTGTGAGCTCTC
Q2_P31103	C906376.1	2.29278	up	1.48022	-0.518353	2.22179	1.62183	1.61041	1.28318	gi|156392142	Sense	-	-	gi|156392142 predicted protein [Nematostella vectensis] predicted protein [Nematostella vectensis] (4e-12/cov=68%/id=43%)	GCTGAGTTCCTCGAACGTTTTAAAAAACTTCCTCCAAGTAAAATTGAGGAATTGTACTTA
Q2_P10977	C905589.1	2.29278	up	1.68532	0.507577	0.483514	1.22365	0.960557	0.972125	Smp_136330	Sense	lip-related protein (liprin) alpha	-	gi|256075495 lip-related protein (liprin) alpha [Schistosoma mansoni] lip-related protein (liprin) alpha [Schistosoma mansoni] (5e-48/cov=98%/id=100%)	AAAGACGATACCCTACGTCTACTTCACAGTTAACTGTTAATTCTCAGAACCAACCGCCTT
Q2_P03939	C807403.1	2.29278	up	1.04686	1.25322	0.327494	0.655395	1.34105	0.924805	Smp_058720.x	Antisense	60S ribosomal protein L38, putative	-	gi|256081815 60S ribosomal protein L38 [Schistosoma mansoni] 60S ribosomal protein L38, putative [Schistosoma mansoni] (4e-13/cov=20%/id=78%)	CAACTACAAGCGTATAAAGGAATCGACTGCATCTGATCTTAAACTTGACATTGTCTTTGT
Q2_P25583	C810535.1	2.29278	up	0.901514	0.625773	0.851826	0.764773	0.622874	0.753352	Smp_025950	Antisense	hypothetical protein	-	gi|256075435 hypothetical protein [Schistosoma mansoni] hypothetical protein [Schistosoma mansoni] (e-175/cov=56%/id=96%)	AGATAGATGATCAGTAATAGCAACTTATGTACGGAGACAATGTAATAGGAATGTCTAACC
Q2_P08332	C901597.1	2.29278	up	1.55703	1.45432	1.05106	-0.0589302	1.24503	1.0497	Smp_132320	Antisense	cadherin, putative	-	gi|256073962 cadherin [Schistosoma mansoni] cadherin, putative [Schistosoma mansoni] (2e-39/cov=99%/id=82%)	AACAGAATGGCTACAACATATTGGACTAACTGGTGTTAAAGAGCCCAAATTGAAATTTGT
Q2_P17558	C919950.1	2.29278	up	1.15627	0.904886	0.538308	0.611713	0.892634	0.820762	C919950.1	Antisense	-	-	No hits	CGGACTGGAAAAGTTATCAACCATGTTGGTAAATATAGGAATTAAACTATGGTGGACAAT
Q2_P18996	C801599.1	2.29278	up	0.595354	0.570475	0.660076	1.32579	1.58355	0.947049	Smp_027880	Sense	hypothetical protein	Sjp 0002020|ko:K04798 prefoldin beta subunit, putative	gi|256075841 hypothetical protein [Schistosoma mansoni] expressed protein [Schistosoma mansoni] (1e-62/cov=72%/id=100%)	CAAATTACAGCAAAAACTTCAACAAGAACACACAAAAGCAGCACTAAAAGCCTAATGCAA
Q2_P15873	C915954.1	2.29278	up	0.260631	0.850963	0.87944	1.59927	1.20243	0.958545	Smp_096790	Antisense	hypothetical protein	-	gi|256088907 hypothetical protein [Schistosoma mansoni] expressed protein [Schistosoma mansoni] (1e-24/cov=37%/id=98%)	GACATGCGGCTATGTGTTTTAAAGTTAACATTTTGAGTTTATCAGCAGTATCTAGTACCA
Q2_P17041	C918238.1	2.29278	up	3.16095	1.61943	-0.0981088	0.428382	1.94245	1.41062	C918238.1	Antisense	-	-	No hits	CGTGCTCGACTTCTCCTACTACCTTCAGCTAGTTTACATCAGTCACTTTTCGATATATTG
Q2_P07526	C813011.1	2.29278	up	0.693657	0.596399	0.679568	0.922106	1.35299	0.848943	Smp_068060.x	Sense	serine/threonine kinase	-	No hits	CCGAGTACCGTACTATGACTGTCTCCATAAAAGCTTACTATTAATTACTTTTGTTCTTGT
Q2_P38599	JAP08139.C	2.29278	down	-1.72788	-2.44748	-0.287894	-0.756273	-1.24956	-1.29382	gi|256087098	Sense	-	-	gi|256087098 hypothetical protein [Schistosoma mansoni] conserved hypothetical protein [Schistosoma mansoni] (4e-15/cov=20%/id=57%)	AAGACCAGCTGTCAAGTATCTACTACCACCATTACCGAAATCTCCATCAGAACAATCATC
Q2_P19034	C801650.1	2.29278	down	-1.72952	-1.22752	-0.885532	-0.280502	-1.42096	-1.10881	Smp_090220	Sense	feline leukemia virus subgroup C receptor- related	Sjp 0090710|Major facilitator superfamily domain-containing protein 7-a, putative	gi|256087797 feline leukemia virus subgroup C receptor-related [Schistosoma mansoni] feline leukemia virus subgroup C receptor-related [Schistosoma mansoni] (2e-92/cov=75%/id=100%)	AGGTAAACCAATCACACCCCCTTCATATGTGGCGACCGTGGCTATAGCCAATCGTCGAGT
Q2_P18398	C800587.1	2.29278	down	-0.482421	-0.690746	-0.974092	-1.83192	-1.77378	-1.15059	Smp_139080	Sense	bestrophin-related	Sjp 0114960|Bestrophin-2, putative	gi|256076550 bestrophin-related [Schistosoma mansoni] bestrophin-related [Schistosoma mansoni] (e-133/cov=95%/id=94%)	GGTGGTAGAGTTTTGGGAAAAGTTGTATAAATTGTGTATGTATGACTGGGTGAATGTACC
Q2_P39579	JAP04749.C	2.29278	down	-1.95929	-1.31518	-0.275812	-0.690781	-1.86415	-1.22104	Sjc_0309960	Sense	-	Sjp 0309960|IPR012336,Thioredoxin-like fold,domain-containing	gi|171473802 SJCHGC05605 protein [Schistosoma japonicum] (e-124/cov=65%/id=85%)	TGGCAGTTTGAAGCAACAGCTCGGTTTTTCAAATCAAACCAATATCTTTTGTTTGCTAGG
Q2_P36215	C916042.1	2.29278	down	-1.13096	-0.763428	-0.846202	-0.612036	-1.20309	-0.911141	Smp_134230	Sense	geranylgeranyl pyrophosphate synthase, putative	-	gi|256074738 geranylgeranyl pyrophosphate synthase [Schistosoma mansoni] geranylgeranyl pyrophosphate synthase, putative [Schistosoma mansoni] (8e-41/cov=85%/id=95%)	GCCATTAACGATTATCCTGATGACAATCAAGTGATGAATATTCTCTCACAACATACCACA
Q2_P34162	C912103.1	2.29278	down	-0.86797	-1.32387	-0.594729	-0.892162	-2.65603	-1.26695	Smp_135510	Sense	NAALADASE L peptidase (M28 family)	Sjp 0085790|ko:K01301 glutamate carboxypeptidase II [EC3.4.17.21], putative	gi|256075192 NAALADASE L peptidase (M28 family) [Schistosoma mansoni] NAALADASE L peptidase (M28 family) [Schistosoma mansoni] (7e-87/cov=94%/id=99%)	ACATCAATTCAGATTGTCCAGTTAAAGGTCATAAAAACTTTTCAGCTCGAACCGATAGTT
Q2_P16393	C916995.1	2.29278	down	-1.84803	-2.26259	-0.931647	-1.054	-0.198443	-1.25894	Smp_046290	Antisense	marvel-containing potential lipid raft- associated protein, putative	-	gi|256092293 hypothetical protein [Schistosoma mansoni] hypothetical protein [Schistosoma mansoni] (1e-19/cov=21%/id=100%)	ATAATCCAAGTGTAATACACAGGTCCTTATGGCATTATATAACCTTCATCTGCACGTTCA
Q2_P26291	C811753.1	2.29278	down	-1.78056	-1.6439	-1.10923	-1.06676	-0.151611	-1.15041	C811753.1	Sense	-	-	No hits	CATATATGTAATATCCCGACTACTGCGAAACTGAATTTCCAACGAGCACGTCACTTCTTC
Q2_P36229	C916063.1	2.29278	down	-2.1158	-1.42841	0.0604782	-1.11191	-1.74168	-1.26747	Smp_150380	Sense	spingomyelin synthetase-related	Sjp 0099280|ko:K04714 ceramide cholinephosphotransferase [EC2.7.8.3], putative	gi|256080604 spingomyelin synthetase-related [Schistosoma mansoni] spingomyelin synthetase-related [Schistosoma mansoni] (8e-28/cov=94%/id=98%)	GCACGATATTTTTATTAAGATCAATTACTATGTCGATAACTTCCTTAAGTGTCCCTGGAG
Q2_P09130	C902791.1	2.29278	down	0.334217	-2.01373	-2.63139	-0.951051	-2.20184	-1.49276	C902791.1	Antisense	-	-	No hits	GTAGACATTCTACATATTACTGTAATTTCACCCCGGTTTTTTGTAGTTGAAGTCTATCCT
Q2_P34507	C912801.1	2.29278	down	-1.65709	-2.20108	-0.362994	-1.08226	-0.702511	-1.20119	Smp_170140	Sense	hypothetical protein	-	gi|256087392 hypothetical protein [Schistosoma mansoni] hypothetical protein [Schistosoma mansoni] (5e-13/cov=78%/id=100%)	CATGTCCAACTAGATCATACCTACCTCACAAATATTACATGGTTTTCCCTACTACTACTA
Q2_P23246	C807327.1	2.29278	down	-0.95876	-1.79188	-0.300627	-1.2111	-1.07937	-1.06835	Smp_126210	Sense	hypothetical protein	-	gi|226481627 hypotheticial protein [Schistosoma japonicum] (1e-08/cov=54%/id=57%)	GACTGTTCCTGCTAATAATACTACTACTGTTAGTACTTGTACCACTACTTCTAATACTAC
Q2_P10926	C905492.1	2.29278	down	-1.06348	-1.46593	-0.496028	-0.60294	-1.53134	-1.03194	Smp_124030	Sense	hypothetical protein	Sjp 0000430|expressed protein	gi|256070963 hypothetical protein [Schistosoma mansoni] expressed protein [Schistosoma mansoni] (1e-11/cov=93%/id=96%)	TCGTTGTATGGTCAATGTTCAATTGTATCATTATGATCCATCAGTCACGAGCATATTAAC
Q2_P24934	C809533.1	2.29278	down	-0.710224	-0.649935	-0.828194	-1.07472	-1.5342	-0.959455	Smp_000190	Sense	oxidoreductase, short chain dehydrogenase/reductase family, putative	-	gi|256070293 oxidoreductase short chain dehydrogenase/reductase family [Schistosoma mansoni] oxidoreductase, short chain dehydrogenase/reductase family, putative [Schistosoma mansoni] (e-179/cov=70%/id=94%)	GTCTGTATGAATACGCCAATACAGGCATGTATGTTGATCAATTGAAGCTTTATCGAAAAA
Q2_P21615	C805125.1	2.29278	down	-2.25081	-0.855538	-0.523634	-0.957671	-1.12366	-1.14226	Smp_090110	Sense	invadolysin (M08 family)	-	gi|256087756 invadolysin (M08 family) [Schistosoma mansoni] invadolysin (M08 family) [Schistosoma mansoni] (1e-43/cov=99%/id=98%)	ACCTTACTGTGAAGAAGCGGATTCTTTGATGTGCTATCATCACAAGGCTTTTGGGACTTG
Q2_P39454	JAP03195.C	2.29278	down	-1.45115	-1.69787	-0.335681	-0.48918	-1.94184	-1.18314	Sjc_0055640	Sense	-	Sjp 0055640|Zinc transporter ZIP9, putative	gi|56757940 SJCHGC05592 protein [Schistosoma japonicum] (0.0/cov=73%/id=89%)	GTTTAGTGATACATTCATTAGCAGATGGATTAGCAATTGGTTCAGCATTTGCATTGAATC
Q2_P05590	C810327.1	2.29278	down	-0.650344	-0.585835	-1.14421	-1.11815	-0.970003	-0.893707	Smp_015100	Sense	hypothetical protein	-	gi|256073324 hypothetical protein [Schistosoma mansoni] expressed protein [Schistosoma mansoni] (e-142/cov=60%/id=99%)	TCACCTGGTTGCTTTCTCTAATTCAGCTGGTTTTCTAAAATGTACGTCTGCATAAAATCT
Q2_P34061	C911929.1	2.29278	down	-1.7236	-1.88549	-0.231742	-0.464298	-1.86358	-1.23374	Smp_162190	Sense	crp-related	-	gi|256084752 crp-related [Schistosoma mansoni] crp-related [Schistosoma mansoni] (2e-75/cov=66%/id=99%)	CTTTGGTCCTAAAGGTATAAAAGCTGGTACAAATCTACATTGCGCTTGAATTTCTTTCAT
Q2_P10870	C905384.1	2.29278	down	-0.806949	-0.884153	-0.564504	-1.06458	-1.86585	-1.03721	Smp_168980	Sense	Hypothetical protein, putative	-	gi|256052703 hypothetical protein [Schistosoma mansoni] Hypothetical protein, putative [Schistosoma mansoni] (e-103/cov=99%/id=97%)	GATTTCTGATCAATCTTACAGTTTTCCCACTTATTTATGCCGGAACTGTACACGTATTTC
Q2_P02090	C804344.1	2.29278	down	-1.29173	-0.784517	-0.542022	-1.57393	-0.76123	-0.990687	Smp_150280	Sense	f-box/leucine rich repeat protein, putative	Sjp 0300090|F-box/LRR-repeat protein 2, putative	gi|256080566 f-box/leucine rich repeat protein [Schistosoma mansoni] f-box/leucine rich repeat protein, putative [Schistosoma mansoni] (1e-54/cov=99%/id=90%)	CACCAGTTGTCCTCAACTAGAGGAACTTGATGTCAGTTGTACTTCTGTTACTCAAAAAGG
Q2_P07818	C900019.1	2.29278	down	-0.343502	-1.85519	-1.54383	-1.54458	-0.471452	-1.15171	Smp_031390	Sense	hypothetical protein	-	No hits	CTCACGCTTTCAATTACAAGCATATTTGTATGTGTTGTGCACCAGATAACTGTTATATAG
Q2_P17993	C800125.1	2.29278	down	-0.460686	-0.935467	-0.965939	-0.89047	-1.26671	-0.903853	Sjc_0203850	Sense	-	Sjp 0203850|Small heat shock protein p36, putative	gi|56755291 SJCHGC02336 protein [Schistosoma japonicum] (e-117/cov=63%/id=87%)	GTCCAATCGCTATTCGACCTACATCCAATATTAATACTAGAAATGTAACACCATCTAAAG
Q2_P25876	C811188.1	2.29278	down	-0.688918	-0.790054	-0.643324	-1.22338	-1.04651	-0.878437	C811188.1	Sense	-	-	No hits	CCAATCCAATTAGCATTATTACTCAATGGTATCACTAGCTAGTTGTAAAACTTTGAGCAC
Q2_P17050	C918254.1	2.29278	down	-1.75893	-1.51723	-0.886498	-0.369274	-0.814566	-1.0693	Smp_034870	Antisense	adapter-related protein complex 1, beta subunit	-	gi|226482580 AP-1 complex subunit beta-1 (Adapter-related protein complex 1 beta-1 subunit) [Schistosoma japonicum] (2e-17/cov=84%/id=73%)	ACATGGGAGTTAGTGCATTATTAGTCAATGTCAGCTCCATAAAAATCTGTGCTGCCTTAC
Q2_P35661	C915349.1	2.29278	down	-2.03014	-2.24097	-0.0116373	-1.00635	-1.07681	-1.27318	Smp_142620	Sense	protein kinase	Sjp 0006560|expressed protein	gi|256077702 protein kinase [Schistosoma mansoni] protein kinase [Schistosoma mansoni] (e-107/cov=95%/id=98%)	CAGCTCAACAAAAAGTCAAAAGCCTTCTTGAATCGAAGGATTTAACTCACATAAATGAAG
Q2_P07206	C812591.1	2.81118	up	1.84935	0.264109	1.30086	0.902621	0.748619	1.01311	Smp_141900	Sense	hypothetical protein	-	gi|256077472 hypothetical protein [Schistosoma mansoni] expressed protein [Schistosoma mansoni] (1e-81/cov=99%/id=87%)	GCTACCGTCGTCAAAAACGAGCAGAAGTTGAAGAAGATCGTGCAGTAAATATAATACTAC
Q2_P39187	JAP01473.C	2.81118	up	1.58638	0.89547	-0.205073	2.71146	1.38113	1.27387	Sjc_0058730	Sense	-	Sjp 0058730|IPR002052,N-6 Adenine-specific DNA methylase,domain-containing	gi|76155429 SJCHGC06535 protein [Schistosoma japonicum] (0.0/cov=98%/id=90%)	CTACAAGAACTAGATTACAACCAACTGAAGAAATTCCTGAAGACAGAAAACATGATGACA
Q2_P19678	C802454.1	2.81118	up	0.647567	0.858382	1.36122	0.61662	0.735002	0.843757	Smp_128970	Sense	hypothetical protein	-	gi|256072829 hypothetical protein [Schistosoma mansoni] expressed protein [Schistosoma mansoni] (e-160/cov=84%/id=90%)	TGCCTCAGATGATCAGGGAATGCAAAAGAACCAATAAAGTGCTTGAGAGCAATTCTGATA
Q2_P23557	C807745.1	2.81118	up	0.187477	0.892029	2.33428	0.766517	1.46788	1.12964	Smp_047360.x	Sense	ubx6(yeast)-related	Sjp 0024410|SAPK substrate protein 1, putative	gi|256079560 ubx6(yeast)-related [Schistosoma mansoni] ubx6(yeast)-related [Schistosoma mansoni] (3e-62/cov=73%/id=83%)	GCAAGAGAAACAGGAAGAGATTGAGCGTGAAAAGAAAAGACGTCAACAATCCAAGACGCT
Q2_P33838	C911538.1	2.81118	up	0.583566	0.835639	0.872135	0.578706	1.12594	0.799198	Smp_031310	Sense	40S ribosomal protein S26, putative	Sjp 0049740|ko:K02976 small subunit ribosomal protein S26e, putative	gi|256076568 40S ribosomal protein S26 [Schistosoma mansoni] 40S ribosomal protein S26, putative [Schistosoma mansoni] (1e-51/cov=71%/id=88%)	GTTGCTCCTAGAGCATGATTGCATAAATAAACTATTATCCATTGGACTTCACCTTATGAT
Q2_P16187	C916564.1	2.81118	up	0.767937	0.0604669	1.42021	1.31327	1.48488	1.00935	Smp_137370	Sense	serine/threonine kinase	-	gi|256075879 serine/threonine protein kinase [Schistosoma mansoni] serine/threonine kinase [Schistosoma mansoni] (5e-68/cov=60%/id=100%)	GGATCAATCATTCATCCCAATAAGTTACGACATACGGGAGTGAGTTGACAAATATATATA
Q2_P38708	JAP00581.S	2.81118	up	0.772368	0.676249	1.29934	0.649411	0.715116	0.822497	gi|56756278	Sense	-	-	gi|56756278 SJCHGC02438 protein [Schistosoma japonicum] (1e-28/cov=22%/id=90%)	ATCTGTTAGCAAGTATGGCACAAACTGGGGAAATCCTTGGCTTTGAAAATAGTGATGAAG
Q2_P11292	C906324.1	2.81118	up	0.683707	0.0509335	1.34275	1.79771	1.42399	1.05982	Smp_172710	Sense	Regulatory protein MIG1, putative	-	gi|256088169 Regulatory protein MIG1 [Schistosoma mansoni] Regulatory protein MIG1, putative [Schistosoma mansoni] (2e-26/cov=97%/id=100%)	GATTTAGACCTTTTACTAATTGTACTGCTCCTTCAGAATCGTTTCAATCTGATCATGCTA
Q2_P34879	C913537.1	2.81118	up	0.212974	0.50437	1.83106	1.3447	1.31212	1.04104	gi|256087832	Sense	-	-	gi|256087832 60S ribosomal protein L19 [Schistosoma mansoni] 60S ribosomal protein L19, putative [Schistosoma mansoni] (1e-32/cov=44%/id=100%)	TCAACACAGACTTGAAGAGCGAAAGAAGGCCGTAATTGAGAGTTTTAATGCAGCCGTTGC
Q2_P20639	C803763.1	2.81118	up	0.930315	1.23958	0.571954	0.74631	0.614565	0.820545	Smp_171100	Sense	neprilysin-2 (M13 family)	-	gi|256087681 neprilysin-2 (M13 family) [Schistosoma mansoni] neprilysin-2 (M13 family) [Schistosoma mansoni] (e-168/cov=55%/id=69%)	ACATACGCGAGTGATGGAGATTTGGATGGAAAGAAGTTGTTTTTCTCATCGTTTGCAAAA
Q2_P18528	C800757.1	2.81118	up	1.08299	0.654175	0.474485	0.793701	1.0778	0.816631	Smp_054120	Sense	Ribosome biogenesis protein NSA2 homologue	Sjp 0211090|Ribosome biogenesis protein NSA2 homolog, putative	gi|256080875 Ribosome biogenesis protein NSA2 homologue [Schistosoma mansoni] Ribosome biogenesis protein NSA2 homologue [Schistosoma mansoni] (e-120/cov=95%/id=94%)	GCTTCCTATAATTGGAGTAAAGAAAAATCCAAGTTCACCAATGTATACTACCTTAGGTGT
Q2_P40493	JAP07853.S	2.81118	up	1.22489	1.21324	0.360988	0.664956	0.907868	0.874389	gi|256075664	Sense	-	-	gi|256075664 serine/threonine protein kinase [Schistosoma mansoni] serine/threonine kinase [Schistosoma mansoni] (9e-25/cov=22%/id=93%)	AGATCGAACAGTCGCACAACGCTGATGAATTTTTACTGGCTGAAATTCAAGATTATAAAG
Q2_P20032	C802904.1	2.81118	up	0.89656	0.486672	0.625042	0.953328	1.00601	0.793523	gi|256081099	Sense	-	-	gi|256081099 tubulin-specific chaperone B (tubulin folding cofactor B) [Schistosoma mansoni] tubulin-specific chaperone B (tubulin folding cofactor B), putative [Schistosoma mansoni] (4e-44/cov=103%/id=71%)	TGGTAAAACCACAATGTGTTGGAGGCTGGTGGACTTTTCCCTGAACTTGGGTATTGGATG
Q2_P38062	C920033.1	2.81118	up	0.857261	1.65109	0.358444	0.773009	1.01076	0.930112	Smp_154640	Antisense	SWI/SNF-related	-	gi|256082207 SWI/SNF-related [Schistosoma mansoni] SWI/SNF-related [Schistosoma mansoni] (8e-33/cov=68%/id=80%)	TTTTGCTGATATTTGGGAAATAGGATAAGAAGCACCCGTACTGCATTGAGGCGACTGGTG
Q2_P37401	C918239.1	2.81118	up	0.817745	0.461629	0.622367	1.08341	1.28414	0.853858	Smp_158930	Sense	hypothetical protein	-	gi|256083543 hypothetical protein [Schistosoma mansoni] expressed protein [Schistosoma mansoni] (2e-77/cov=99%/id=92%)	CCTCTAGGAAAGTTAAATCTCAATCGAATAAAGAAGTTATCATACAGCCGTCGAAAACTA
Q2_P05280	C809729.1	2.81118	up	0.675318	0.524148	0.988538	0.712617	1.06444	0.793012	Smp_003630.x	Sense	splicing factor 3a, putative	Sjp 0200050|Splicing factor 3A subunit 3, putative	gi|256070991 splicing factor 3a [Schistosoma mansoni] splicing factor 3a, putative [Schistosoma mansoni] (5e-48/cov=78%/id=87%)	GGCAATGTTGTATCTCGTAAAACTTATGAAGATTTAAAACGTCAAGGTCTTCTCTGAAGA
Q2_P18156	C800309.1	2.81118	up	1.79256	1.20306	1.22746	0.127904	0.723437	1.01488	Smp_024180.x	Sense	Placenta-specificprotein 8 protein (C15 protein), putative	-	gi|256075101 Placenta-specificprotein 8 protein (C15 protein) [Schistosoma mansoni] Placenta-specificprotein 8 protein (C15 protein), putative [Schistosoma mansoni] (3e-53/cov=41%/id=88%)	GGAAGGCAAGATACTGTTCAAAAGACTAACTCTAGAATGGTAGTTATAAGTATGGTGTTA
Q2_P29775	C904062.1	2.81118	up	1.57588	1.38791	1.33487	0.936466	-0.0676329	1.0335	gi|115927289	Antisense	-	-	gi|115927289 PREDICTED: hypothetical protein, partial [Strongylocentrotus purpuratus] PREDICTED: hypothetical protein, partial [Strongylocentrotus purpuratus] (0.12/cov=40%/id=33%)	TGTTAGTGAAGGAGTACGAGGTGTTTGTTGTGTAATAGATTTATTTGGTTGTACTGACTA
Q2_P19244	C801922.1	2.81118	up	1.43715	1.30843	0.314736	0.606426	0.967588	0.926867	Smp_034940.x	Sense	Protein C10orf118 (CTCL tumor antigen HD-CL- 01/L14-2), putative	-	gi|256092832 Protein C10orf118 (CTCL tumor antigen HD-CL-01/L14-2) [Schistosoma mansoni] Protein C10orf118 (CTCL tumor antigen HD-CL-01/L14-2), putative [Schistosoma mansoni] (0.0/cov=61%/id=88%)	TCTATCTCTCGCGTCACTTTCATGTGTTATCGAACTCTATCAGGTCAGTATTACTTATTC
Q2_P05094	C809330.1	2.81118	up	0.80456	0.607441	0.558068	0.853099	1.12319	0.789272	Smp_017880	Sense	hypothetical protein	Sjp 0083620|IPR000996,Clathrin light chain,domain-containing	gi|256073827 hypothetical protein [Schistosoma mansoni] expressed protein [Schistosoma mansoni] (7e-82/cov=75%/id=85%)	GCAGTACAATCTAAAATCCGATCCCATTAATCTACAAGCTTACTCTTATTGAAGTGCAAT
Q2_P21949	C805587.1	2.81118	up	1.01565	0.267151	0.548954	1.47304	1.66551	0.99406	Smp_035790	Sense	hypothetical protein	-	gi|256077303 hypothetical protein [Schistosoma mansoni] expressed protein [Schistosoma mansoni] (6e-57/cov=72%/id=100%)	GGTGGAGATAAGAAGAAGAAAGGTCAAATGGTCACCTTTTAAATGATCGCACATAAATAA
Q2_P06858	C812006.1	2.81118	up	1.41267	1.03177	0.174368	0.692391	1.57603	0.977445	gi|256085357	Antisense	-	-	gi|256085357 hypothetical protein [Schistosoma mansoni] expressed protein [Schistosoma mansoni] (7e-27/cov=44%/id=96%)	ATGACCGTCTTTGTGCTTCTCCTTATGGTGCGATTTATCTTTTTTGTGTTCTTTGGATTT
Q2_P36498	C916713.1	2.81118	up	0.644167	0.273614	0.985059	1.21371	1.87727	0.998764	Smp_152640	Sense	SWI/SNF-related matrix-associated actin- dependent regulator of chromatin subfamily C member 1(smarcc1)	-	gi|256081426 SWI/SNF-related matrix-associated actin-dependent regulator of chromatin subfamily C member 1(smarcc1) [Schistosoma mansoni] SWI/SNF-related matrix-associated actin-dependent regulator of chromatin subfamily C member 1(smarcc1) [Schistosoma mp: [Parsing package id...]	CCAGAAATCATTGCTACTTTTGACCCAGTGAGGATCTGGTTGACAAGAAATCACAAAAAA
Q2_P17013	C918181.1	2.81118	up	1.02746	1.69858	1.04945	-0.0459642	1.40286	1.02648	Smp_018220.x	Sense	hypothetical protein	-	No hits	GCCTAACCGATAATTCATAGGGGCCTGATTGCCCACATTCGAGTAGTGCAGAGAAGATGG
Q2_P18468	C800681.1	2.81118	up	0.361184	0.24314	2.48451	0.865413	2.32911	1.25667	Smp_159940	Sense	hypothetical protein	-	gi|256083890 hypothetical protein [Schistosoma mansoni] expressed protein [Schistosoma mansoni] (e-144/cov=98%/id=99%)	CACCGTCACACTACAAGTAAAGAAGATCATTTAGAAGCAGAATCTAATTTTTCATCTACC
Q2_P25287	C810023.1	2.81118	up	1.08443	0.719608	0.285131	0.943532	1.42771	0.892083	Smp_059200	Sense	hypothetical protein	-	gi|256081902 hypothetical protein [Schistosoma mansoni] expressed protein [Schistosoma mansoni] (6e-63/cov=68%/id=72%)	GATGGACAACCTGCACACAGATCAACGTAAGAATCAACAAATATGATTAGATGTATATAG
Q2_P33485	C910885.1	2.81118	up	-0.0496668	0.322032	3.1732	1.32022	2.14364	1.38189	Sjc_0207570	Sense	-	Sjp 0207570|ko:K03262 translation initiation factor eIF-5, putative	gi|256070576 hypothetical protein [Schistosoma mansoni] unnamed protein product [Schistosoma mansoni] (8e-62/cov=83%/id=90%)	GCTGACCCAGTATATTGTCAAAAACCCTCCAGAACCAGAAGCTACTCCGGCGAAATCGAA
Q2_P12730	C909176.1	2.81118	up	0.499937	-0.311122	2.3908	1.65192	2.25493	1.29729	gi|256074424	Sense	-	-	gi|256074424 ribonucleoprotein-related [Schistosoma mansoni] ribonucleoprotein-related [Schistosoma mansoni] (3e-40/cov=51%/id=100%)	GTCCGTGAGAAAAAACCATTAAGTGTTTTTGATCCGGTAACTAAATCAGAAGTCAATCTA
Q2_P04546	C808423.1	2.81118	up	0.275155	0.503498	1.35319	1.09288	1.54454	0.953853	C808423.1	Antisense	-	-	No hits	GAGGGGATAAACCTAATGTTTGTACGGATGATTTTAGTTTGACGTCTTTTTATCAAACAG
Q2_P21593	C805089.1	2.81118	up	1.52785	0.957052	-0.0213695	1.06916	1.42473	0.991485	C805089.1	Sense	-	-	No hits	AGGCTAGCTTCCACCATCTCGTTGAATATCCAATTACAGAATTAACTCAAATGAAAATAC
Q2_P07565	C813054.1	2.81118	up	1.62612	1.33016	0.0937318	0.623749	1.29074	0.992902	Smp_105860	Sense	nuclear protein SkiP, putative	Sjp 0090120|ko:K06063 SKI interacting protein, putative	gi|256090772 nuclear protein SkiP [Schistosoma mansoni] nuclear protein SkiP, putative [Schistosoma mansoni] (0.0/cov=83%/id=86%)	GTGAATTTGTTACGCTTTCACTGAGGTTAATATACCTCTCTGTGTATGTAAAGCCAAATT
Q2_P00704	C801751.1	2.81118	up	0.611417	0.379011	0.983986	1.00644	1.16014	0.828199	Smp_067900	Sense	cdc37-related	Sjp 0022970|ko:K09554 cell division cycle protein 37, putative	gi|256083550 cdc37-related [Schistosoma mansoni] cdc37-related [Schistosoma mansoni] (0.0/cov=86%/id=93%)	AATACTGATGGCAATGACGATGTTGGTGCTACCATTCAAGCAAATGAAGAACTAAACCAT
Q2_P14671	C912904.1	2.81118	up	1.28299	1.1048	0.521184	0.43135	0.916987	0.851462	Smp_158060	Sense	hypothetical protein	-	gi|256083285 hypothetical protein [Schistosoma mansoni] hypothetical protein [Schistosoma mansoni] (9e-20/cov=25%/id=100%)	GTTCATTATCTGCTACTGAATCTAGAGGAACAGTTGGTGTTGTTGAATCTATTCGTATCA
Q2_P39016	JAP00028.C	2.81118	up	3.10459	1.29175	-0.916745	1.51507	2.43841	1.48661	Sjc_0042650	Sense	-	Sjp 0042650|Uncharacterized protein,omega toxin-like, putative	gi|74768210 RecName: Full=Uncharacterized protein SJCHGC09803; Flags: Precursor SJCHGC09803 protein [Schistosoma japonicum] (6e-49/cov=63%/id=100%)	GATCGATGTTGTGGTGATACAGTATGTCATTTATCTTCACCATTTCATGGTAAATGTGTT
Q2_P23770	C808031.1	2.81118	up	1.21717	0.782143	0.610715	0.393936	1.34109	0.86901	Smp_154020	Sense	ankyrin 2,3/unc44, putative	-	gi|256081928 ankyrin 23/unc44 [Schistosoma mansoni] ankyrin 2,3/unc44, putative [Schistosoma mansoni] (e-111/cov=71%/id=93%)	CAGCATGATTCAGGTAGAAGTTCAACCAGAGAATCAGCAGATGTTTCTGTAGCATCCGAA
Q2_P21901	C805524.1	2.81118	up	0.597055	0.984841	0.973591	0.540227	0.711736	0.76149	Smp_044010.x	Sense	tropomyosin, putative	Sjp 0304180|ko:K10373 tropomyosin 1, putative	gi|256078892 tropomyosin [Schistosoma mansoni] RecName: Full=Tropomyosin-1; AltName: Full=Tropomyosin I; Short=TMI; Short=SmTMI; AltName: Full=Polypeptide 49 tropomyosin [Schistosoma mansoni] tropomyosin, putative [Schistosoma mansoni] (e-124/cov=56%/id=8p:	CGATTTTAGGCGTTTATATATAGTAGCCTATCTTATCACTGCACTAAACCAACGAAATCA
Q2_P35778	C915495.1	2.81118	up	0.903053	0.652098	0.702167	1.31583	0.515401	0.81771	Smp_176740	Sense	hypothetical protein	-	gi|256053292 hypothetical protein [Schistosoma mansoni] expressed protein [Schistosoma mansoni] (8e-38/cov=99%/id=94%)	TCGCGGGTGAGGCAGAACTGGTACGCCTGAAACAAGAAAATGCAAGGGAATTGGAAGTTA
Q2_P25229	C809950.1	2.81118	up	0.606182	0.542271	0.607327	1.14367	1.36132	0.852153	Sjc_0010520	Sense	-	Sjp 0010520|ko:K06066 CBF1 interacting corepressor, putative	gi|256080005 hypothetical protein [Schistosoma mansoni] expressed protein [Schistosoma mansoni] (1e-95/cov=68%/id=94%)	GTGAAAAGCTACTTAAAAAACTTTCAAAGCTTTCAGATAAGTCCTCCAAGCAAAGTCCTA
Q2_P22648	C806524.1	2.81118	up	0.461408	1.26836	0.864797	0.453828	1.35455	0.880589	C806524.1	Sense	-	-	No hits	ACTGGGTGGTGTCTGTATGTGAATGATGGGTTTGTTGGTGGTCATTTCGGACAGTGGATG
Q2_P03614	C806892.1	2.81118	up	0.422589	0.736097	0.649605	1.11482	1.20275	0.825172	Smp_152120	Sense	hypothetical protein	-	gi|295065578 NADH dehydrogenase subunit 2 [Phytoseiulus persimilis] NADH dehydrogenase subunit 2 [Phytoseiulus persimilis] (0.19/cov=41%/id=28%)	GGGGATTAACCAATGGTGAAATTGATTACTGTTACTATCTATACTATCCTAACAGTTGTG
Q2_P34412	C912587.1	2.81118	up	0.914459	0.65272	1.18867	0.448735	0.78482	0.797881	Smp_126720	Sense	hypothetical protein	Sjp 0058660|Pre-mRNA-splicing factor ISY1 homolog, putative	gi|256072003 hypothetical protein [Schistosoma mansoni] expressed protein [Schistosoma mansoni] (1e-49/cov=99%/id=87%)	TTAAGCACTACAGTTAAGCGAGCATTCGTTGCCCATGTTCCAATCTACTCACAAGAGCAG
Q2_P21171	C804469.1	2.81118	up	1.01415	0.323909	0.576259	1.15698	1.22886	0.860031	Smp_087950	Sense	hypothetical protein	Sjp 0035330|Cell cycle control protein cwf16, putative	gi|256087352 hypothetical protein [Schistosoma mansoni] expressed protein [Schistosoma mansoni] (1e-63/cov=67%/id=84%)	TCAGAAACTAAAATTCCAAAGCTTGATGGTGATTCTGAAGCATCAGCCATGAATAACATA
Q2_P34276	C912353.1	2.81118	up	-0.461835	0.222613	3.60862	2.38901	1.96539	1.54476	gi|256092906	Sense	-	-	gi|256092906 hsp40 subfamily A members 124 [Schistosoma mansoni] hsp40, subfamily A, members 1,2,4, putative [Schistosoma mansoni] (1e-55/cov=71%/id=99%)	AAAAAAGAGAAATATATGATACAAGAGGCGAGCAAGGAATTAAGGAGGGTGGAGTTGAGT
Q2_P27232	C813256.1	2.81118	up	1.25622	0.768174	0.0352546	1.19643	1.62466	0.976147	gi|256079001	Sense	-	-	gi|256079001 hypothetical protein [Schistosoma mansoni] hypothetical protein [Schistosoma mansoni] (3e-10/cov=72%/id=46%)	CGATGCCACAAATTCTGAAATTGAAAGTAATTTGAGCTGAAAATACGAATTGGGTGCTTT
Q2_P21560	C805037.1	2.81118	up	0.845991	0.601435	0.44652	0.985126	1.03613	0.783041	gi|156382143	Sense	-	-	gi|156382143 predicted protein [Nematostella vectensis] predicted protein [Nematostella vectensis] (2e-41/cov=74%/id=53%)	AGATGTGTACAGAGTTTCCGTTGAAGATGGGAATATTTTATTGCGGACCACCAACAAAAA
Q2_P09497	C903337.1	2.81118	up	0.860254	0.0474834	1.11749	1.09672	2.28862	1.08211	Smp_014780.x	Sense	alpha-actinin, putative	-	gi|156384739 predicted protein [Nematostella vectensis] predicted protein [Nematostella vectensis] (2e-28/cov=34%/id=70%)	CGACGGTAATCCAAAAATGACTCTTGGCATGATATGGACAATCATTCTTCGCTTCGCTAT
Q2_P00550	C801506.1	2.81118	up	0.633696	0.614888	1.12103	0.508228	1.35143	0.845853	Smp_125600	Sense	barh homeobox protein, putative	Sjp 0084780|expressed protein	gi|256071569 barh homeobox protein [Schistosoma mansoni] barh homeobox protein, putative [Schistosoma mansoni] (3e-72/cov=99%/id=86%)	ATGGAAACTGAAGCCCCCACACAGGCTTTGCAAACGGCAAAAGGTATGCTTGCTGCCCTT
Q2_P18988	C801586.1	2.81118	up	1.1522	0.373594	1.08747	0.892359	0.608382	0.822801	C801586.1	Sense	-	-	No hits	TACCGTAATGGAGGCTTTGAAACTATTCGATGAGGTTGAAAAAGCTTACGAGAAAACAAT
Q2_P26455	C811979.1	2.81118	up	0.70249	0.172022	1.08141	1.09937	1.60221	0.931501	Smp_049500	Sense	ATP-dependent transporter, putative	-	gi|256079969 ATP-dependent transporter [Schistosoma mansoni] ATP-dependent transporter, putative [Schistosoma mansoni] (5e-35/cov=83%/id=100%)	AAATGCCGAGCATTTTGACTCTGAGGGTGATGTGCATGACGCAATCGGCGGAGTTTTAGA
Q2_P05300	C809776.1	2.81118	up	0.136132	0.822247	1.03224	1.70532	1.04481	0.948149	gi|256088907	Antisense	-	-	gi|256088907 hypothetical protein [Schistosoma mansoni] expressed protein [Schistosoma mansoni] (5e-08/cov=9%/id=100%)	GCACTTTATTACGACATGCGGCTATGTGTTTTAAAGTTAACATTTTGAGTTTATCAGCAG
Q2_P14317	C912190.1	2.81118	up	-0.318093	0.381571	3.57582	2.40921	1.38127	1.48596	Smp_004780.x	Sense	immunophilin, putative	-	gi|256071214 immunophilin [Schistosoma mansoni] immunophilin, putative [Schistosoma mansoni] (2e-77/cov=49%/id=95%)	ATCTGACGGATTCAACAGAGGATGTGGAGGTGACATATTGCGTCGGCGATCCCCCGTTAA
Q2_P07471	C812952.1	2.81118	up	0.638889	0.222369	1.00212	1.12384	1.77411	0.952265	Smp_083680	Sense	hypothetical protein	-	gi|256086565 hypothetical protein [Schistosoma mansoni] expressed protein [Schistosoma mansoni] (e-152/cov=89%/id=88%)	CATACCAATGTAATCATCTAGATTGCTTGTAAATATCTGTGAGTATTATCCTATCCAGCG
Q2_P05934	C810704.1	2.81118	up	1.02526	0.464871	0.551608	0.783361	1.29538	0.824097	Smp_038440	Sense	heart-specific myosin light chain phosphatase small subunit, putative	Sjp 0014590|expressed protein	gi|226469078 Myosin binding subunit [Schistosoma japonicum] Myosin binding subunit [Schistosoma japonicum] (4e-67/cov=59%/id=70%)	TACGTGCTGAATCTGAAAAATTACATGCTGAACATCGAGCACTTATCCGAGTGGTATCAC
Q2_P29694	C903950.1	2.81118	up	0.765197	0.849526	1.16922	0.824203	0.362959	0.794221	Smp_171540.x	Sense	Ribosome-binding protein 1 (Ribosome receptor protein) (mRRp), putative	Sjp 0066150|IPR009053,Prefoldin;IPR010978,tRNA-binding arm;IPR010989,t-snare,domain-containing	gi|256087824 Ribosome-binding protein 1 (Ribosome receptor protein) (mRRp) [Schistosoma mansoni] Ribosome-binding protein 1 (Ribosome receptor protein) (mRRp), putative [Schistosoma mansoni] (7e-69/cov=92%/id=89%)	AAGACAAAATGATTGTCGAACTAGGCAAACGTTGTGAAAGTATTCTAGATAGTCATCCCA
Q2_P25319	C810059.1	2.81118	down	-0.257549	-1.15751	-1.16213	-2.3286	-0.982809	-1.17772	Smp_074460	Antisense	tegumental protein , putative	-	gi|256084811 tegumental protein [Schistosoma mansoni] tegumental protein , putative [Schistosoma mansoni] (3e-52/cov=50%/id=96%)	GCTTGAGTAGACGATTGGTTTAGGTAGTGAATCTGGAATTACTATGTTTCTTTCTTTAAG
Q2_P13796	C911224.1	2.81118	down	-0.464754	-1.27946	-0.830411	-0.94549	-2.70286	-1.24459	Smp_075380	Sense	hypothetical protein	-	gi|256085013 hypothetical protein [Schistosoma mansoni] hypothetical protein [Schistosoma mansoni] (3e-26/cov=98%/id=98%)	CCATTGCAAGTAAACTCAACACAAACTCCATTTAAAGAAGTTACCGATGAATCTGCAAAT
Q2_P08288	C901532.1	2.81118	down	-0.74455	-0.894342	-0.935523	-0.567333	-1.41786	-0.911921	Smp_168340	Sense	hypothetical protein	Sjp 0056140|IPR001005,Myb, DNA-binding;IPR009057,Homeodomain-like,domain-containing	gi|256086882 hypothetical protein [Schistosoma mansoni] expressed protein [Schistosoma mansoni] (5e-81/cov=90%/id=99%)	AAATAATTTTGTCTCCTCAAATAGTCTATCATCTGCCCTCATTCCATCTAATATAAGCGC
Q2_P25456	C810220.1	2.81118	down	-1.29977	-1.13787	-1.26627	-2.61476	-0.0375377	-1.27124	gi|158299887	Antisense	-	-	gi|158299887 AGAP009139-PA [Anopheles gambiae str. PEST] AGAP009139-PA [Anopheles gambiae str. PEST] (0.057/cov=17%/id=72%)	TATAAGGAAAATGGTAGTCTTATCTCTTTTCTAACACGCCTACACACCCACCCACCCCCT
Q2_P06007	C810786.1	2.81118	down	-0.591074	-0.325326	-1.74777	-1.72771	-1.15272	-1.10892	Smp_166660	Sense	hypothetical protein	-	gi|256086272 hypothetical protein [Schistosoma mansoni] expressed protein [Schistosoma mansoni] (6e-05/cov=10%/id=100%)	GTGATTATTCGGCAAAAACTTTCTTCAGTTTGAACACTACTGTACTGTACTGTCAAATCA
Q2_P10663	C905014.1	2.81118	down	-0.585741	-0.577567	-1.40703	-1.0941	-0.992076	-0.931302	Smp_138890.x	Sense	zinc finger protein, putative	-	gi|256076467 zinc finger protein [Schistosoma mansoni] zinc finger protein, putative [Schistosoma mansoni] (5e-21/cov=33%/id=100%)	GTTGCAAATGCGAACTATTGGATTACAGCCTCGTGACCTAAAGATTAAACATTCGATAAG
Q2_P40114	JAP11582.C	2.81118	down	-0.366931	-0.597102	-2.06247	-1.13437	-1.44548	-1.12127	Sjc_0208630	Sense	-	Sjp 0208630|IPR000433,Zinc finger, ZZ-type,domain-containing	gi|56759288 SJCHGC09048 protein [Schistosoma japonicum] (e-139/cov=60%/id=100%)	GGTCAAATCTGTCGAATTTACACTATACCTCATTTGCATTCTGATTCAAAGCCATTGAAT
Q2_P08867	C902397.1	2.81118	down	-1.22574	-0.955104	-0.362056	-0.820668	-1.81852	-1.03642	Smp_001780	Sense	hypothetical protein	Sjp 0005930|Conserved hypothetical protein	gi|256070634 hypothetical protein [Schistosoma mansoni] expressed protein [Schistosoma mansoni] (3e-47/cov=99%/id=98%)	TAGTTAGCTCAGCTCATGCACCAATTTCAAATCTACTAGACTCAGTAACATTTTCAATAC
Q2_P19122	C801763.1	2.81118	down	-0.275666	-1.30573	-1.19893	-0.928034	-1.0775	-0.957171	Smp_088990	Sense	ring finger protein 14 (androgen receptor- associated protein 54) (triad2 protein), putative	-	gi|256087553 hypothetical protein [Schistosoma mansoni] ring finger protein 14 (androgen receptor-associated protein 54) (triad2 protein), putative [Schistosoma mansoni] (6e-39/cov=52%/id=80%)	GTCAGAGAAATTAATTTCAGAAAAGTATAAACTTTGTCCAGGTTGTTGGACACCATGTGA
Q2_P23578	C807768.1	2.81118	down	-1.4335	-1.64644	0.325557	-1.76262	-1.70639	-1.24468	Sjc_0021490	Sense	-	Sjp 0021490|WD repeat-containing protein 46, putative	gi|256069917 hypothetical protein [Schistosoma mansoni] expressed protein [Schistosoma mansoni] (2e-69/cov=81%/id=95%)	AGTTTCTTCACCAAGAAACGCTCGTTGCCCGTTGCAGAAAAATATGTTACTATATATGAC
Q2_P38909	JAP06883.S	2.81118	down	-0.966234	-1.25333	-0.64889	-0.942868	-0.570556	-0.876375	Sjc_0096750	Sense	-	Sjp 0096750|similar to Uncharacterized protein C4orf28, putative	gi|256092962 hypothetical protein [Schistosoma mansoni] conserved hypothetical protein [Schistosoma mansoni] (4e-14/cov=89%/id=92%)	TTGGGTCTCCACCTAAGGCTGGAGCTTTCATGCATAGATTGCTAAAATGTGATACTCAGT
Q2_P05197	C809546.1	2.81118	down	-1.90371	-2.33856	-0.0300595	-1.85458	-0.457944	-1.31697	C809546.1	Antisense	-	-	No hits	GGGTTTGACCAGAATTGTCATTATTCAGAAAACTCCAGAAAAGACATGCTTCATTGATAA
Q2_P32342	C908722.1	2.81118	down	-1.03696	-0.546346	-1.65844	-1.26486	-0.510037	-1.00333	Smp_140400	Antisense	hypothetical protein	-	gi|256077060 hypothetical protein [Schistosoma mansoni] hypothetical protein [Schistosoma mansoni] (9e-13/cov=99%/id=61%)	GTTGATATTATGACAGTTGAAGGTGTTGTTGTGATAGAACTTGTCAATGGTACATTTGTG
Q2_P25330	C810074.1	2.81118	down	-1.24766	-1.04049	-0.548688	-1.09427	-0.576511	-0.901524	Smp_081430	Sense	short chain dehydrogenase, putative	Sjp 0203960|ko:K00100 retinol dehydrogenase 14 (all-trans/9-cis/11-cis) [EC:1.1.1.-], putative	gi|56758120 SJCHGC01149 protein [Schistosoma japonicum] (e-141/cov=98%/id=86%)	GCTGTACATCCTGGTGCAGTACGAACAGAAATATCAAATACAGGAGATCATCGATATCAG
Q2_P00807	C801926.1	2.81118	down	-1.41678	-1.49199	-0.952219	-0.92371	-0.238241	-1.00459	Smp_011700	Antisense	tyrosine kinase	-	gi|256072623 tyrosine kinase [Schistosoma mansoni] tyrosine kinase [Schistosoma mansoni] (e-110/cov=84%/id=100%)	GGTTGGATTTGGTTTTGCCGATGTTGCAAATTCGCATTTGTTGAGTTTGTTACTTTATCG
Q2_P03003	C805951.1	2.81118	down	-0.310728	-0.848472	-1.18556	-2.44719	-1.05762	-1.16992	gi|56753704	Antisense	-	-	gi|56753704 SJCHGC00508 protein [Schistosoma japonicum] adenosinetriphosphatase [Schistosoma japonicum] adenosinetriphosphatase [Schistosoma japonicum] (3e-09/cov=13%/id=77%)	GCACTTCTTTATATGCGATGACGTGTCAGTGGATTCAAGTCTTTATACACTATAAAAGTA
Q2_P38311	C921094.1	2.81118	down	-1.42824	-1.15381	-1.09225	-0.415317	-0.637552	-0.945435	Smp_081470	Antisense	hypothetical protein	-	gi|296197555 PREDICTED: hypothetical protein LOC100398325 [Callithrix jacchus] (0.16/cov=44%/id=38%)	TTGAATTGCTTCATCCCCATTTCATACCATTTATTTCCTTCCTTCCTGTCTGGTTCTTTC
Q2_P40882	JAP01293.C	2.81118	down	-1.46089	-2.26269	-0.0749434	-0.855332	-1.23292	-1.17735	Smp_161330	Sense	hypothetical protein	Sjp 0207330|Conserved hypothetical protein	gi|226482414 putative PIH1 domain containing 2 [Schistosoma japonicum] (e-126/cov=96%/id=99%)	GGAGTCTTTCCGTAAAACTACATCTCCACCTATCATAAGATTTGTTGTTAAACTTACTCA
Q2_P19276	C801967.1	2.81118	down	-1.17128	-1.81403	-0.301717	-1.06841	-0.782213	-1.02753	Smp_029940.x	Sense	ubiquitin conjugating enzyme, putative	Sjp 0097040|ko:K10582 ubiquitin-conjugating enzyme E2 Q, putative	gi|256076280 ubiquitin-conjugating enzyme E2 q [Schistosoma mansoni] ubiquitin-conjugating enzyme E2 q, putative [Schistosoma mansoni] (e-110/cov=64%/id=98%)	CTCCATGAACATGTGAGGCAGTATCTTTCTGTACTTTATGTTTCTATAACCTTTATACCT
Q2_P38887	JAP06246.S	2.81118	down	-1.08688	-1.87327	0.148687	-1.27562	-1.83128	-1.18367	gi|256087795	Sense	-	-	gi|256087795 cell adhesion molecule [Schistosoma mansoni] cell adhesion molecule, putative [Schistosoma mansoni] (0.007/cov=17%/id=59%)	CACCGTCTAGCTCGTGGAAAGTATATACACCATCATTCAATAATCCTTATATGGATTATT
Q2_P37946	C919485.1	2.81118	down	0.031702	-1.0325	-1.87445	-1.12	-1.7224	-1.14353	gi|118382678	Sense	-	-	gi|118382678 Tubulin-tyrosine ligase family protein [Tetrahymena thermophila] Tubulin-tyrosine ligase family protein [Tetrahymena thermophila SB210] (0.36/cov=50%/id=32%)	CAAGTCATCCTGAATTCTGGCCTTTATTATACAAGAGATTGCTTCATTTACAAGCTGAAC
Q2_P02754	C805476.1	2.81118	down	-1.35338	-2.3147	-0.623652	-0.179466	-1.41164	-1.17657	Smp_176410	Sense	hypothetical protein	-	gi|256053269 hypothetical protein [Schistosoma mansoni] expressed protein [Schistosoma mansoni] (e-134/cov=75%/id=94%)	CGAATTGGCTTCGTTCCCTTCGTCAATCAAATATTTGTGTATTTGTTTAAGTGATGTGAT
Q2_P38171	C920444.1	2.81118	down	-0.453363	-0.518652	-1.12624	-1.47128	-1.21803	-0.957514	Smp_187140	Sense	subfamily C1A non-peptidase homologue (C01 family)	Sjp 0044950|Cathepsin L-like proteinase precursor, putative	gi|256092595 subfamily C1A non-peptidase homologue (C01 family) [Schistosoma mansoni] subfamily C1A non-peptidase homologue (C01 family) [Schistosoma mansoni] (1e-35/cov=99%/id=100%)	GGTTATGTGAAAGTACTTCGTAACCATTGGAATATGTGTGGAATTGCTTCAATGGCTTTT
Q2_P32126	C908265.1	2.81118	down	-0.327333	-0.80708	-1.65951	-1.12413	-0.962291	-0.976068	Smp_156460	Sense	hypothetical protein	-	No hits	GCAGTTGTGTGGATCCTTAATATTTCAGTGTGACTTGTCAGCATTTATTCTATGCATTAT
Q2_P39635	JAP05621.C	2.81118	down	-3.14789	-1.60386	0.822837	-3.2282	-1.14666	-1.66076	gi|256086524	Sense	-	-	gi|256086524 hypothetical protein [Schistosoma mansoni] hypothetical protein [Schistosoma mansoni] (1e-09/cov=10%/id=91%)	AATGGGAAGTCGTCACCTTTACCATTTCATGGTCATATACCCGGTCAACGTGTATAAAAA
Q2_P28693	C902566.1	2.81118	down	-0.157638	-1.51821	-1.02808	-1.04144	-1.16296	-0.981665	gi|189503150	Antisense	-	-	gi|189503150 unknown [Schistosoma japonicum] (0.62/cov=37%/id=43%)	AGATTGATGTTTTGTCTAGGTTTAGTAGCACCTTCCCCAGCTTTCTTTCGATCTGTTCTC
Q2_P37277	C918007.1	2.81118	down	-1.66181	-1.30295	-0.282539	-1.14986	-0.640898	-1.00761	Smp_139620	Sense	hypothetical protein	-	gi|256076728 hypothetical protein [Schistosoma mansoni] hypothetical protein [Schistosoma mansoni] (2e-37/cov=73%/id=98%)	AGCTAAGCAGTCACGCTATACTGAAAGTCATAAGTCTGTGAAGCTGAGAAATGACAAGGA
Q2_P18010	C800144.1	2.81118	down	-0.329193	-1.87561	-0.76848	-1.00437	-1.1107	-1.01767	Smp_168370.x	Sense	vav2, putative	-	gi|256086889 vav2 [Schistosoma mansoni] vav2, putative [Schistosoma mansoni] (0.0/cov=90%/id=92%)	ATCCACTTATCGGAGTTCTTTCGCACAATGAAATTGAAGAGATTTTCAAGTACATTGAGG
Q2_P39077	JAP00717.C	2.81118	down	-1.94762	-1.60403	-0.0820493	-0.486767	-1.73018	-1.17013	Sjc_0099280	Sense	-	Sjp 0099280|ko:K04714 ceramide cholinephosphotransferase [EC2.7.8.3], putative	gi|76157227 SJCHGC07389 protein [Schistosoma japonicum] (7e-95/cov=72%/id=93%)	TACAGCATCTGTTATAGTTTGGGTCCATGAACGTTTACCTGTTACATCGAAATATCCTCC
Q2_P21996	C805657.1	2.81118	down	-0.706547	-1.38503	-0.0921496	-1.37915	-1.89087	-1.09075	Sjc_0073100	Sense	-	Sjp 0073100|Basement membrane-specific heparan sulfate proteoglycan core protein precursor, putative	gi|256074386 low-density lipoprotein receptor (ldl) [Schistosoma mansoni] low-density lipoprotein receptor (ldl) [Schistosoma mansoni] (2e-46/cov=98%/id=96%)	AATTAACTTGGGCTCCACCAATGATTGCAGAACCACGCACTACACGTTATTCTGTTCGTA

## Sheet: up-regulated, sense
Oligo-ID	Contig	q-value(%)	Regulation	H+T/DMSO 5	H+T/DMSO 6	H+T/DMSO 2	H+T/DMSO 3	H+T/DMSO 4	Average log2ratio (Treated/Control)	NR Gene (Sma, Sjc, GI or Contig)	Transcript	Gene annotation Smp	Gene annotation Sjc	Gene annotation GI
Q2_P07014	C812270.1	0	up	6.5304	5.8495	6.19024	6.30078	7.28904	6.43199	gi|256079915	Sense	-	-	gi|256079915 heat shock protein [Schistosoma mansoni] heat shock protein, putative [Schistosoma mansoni] (0.0/cov=55%/id=85%)
Q2_P24505	C809001.1	0	up	3.59588	4.08296	4.62101	3.94371	3.71015	3.99074	C809001.1	Sense	-	-	No hits
Q2_P23029	C807021.1	0	up	2.63005	2.63639	2.07958	1.98852	2.19474	2.30586	Smp_015690	Sense	hypothetical protein	-	gi|256073431 hypothetical protein [Schistosoma mansoni] expressed protein [Schistosoma mansoni] (e-166/cov=64%/id=92%)
Q2_P27285	C813325.1	0	up	4.39994	3.85578	1.58019	3.48276	4.3326	3.53025	Smp_032990	Sense	Calmodulin-4 (Calcium-binding protein Dd112), putative	-	gi|256076885 Calmodulin-4 (Calcium-binding protein Dd112) [Schistosoma mansoni] Calmodulin-4 (Calcium-binding protein Dd112), putative [Schistosoma mansoni] (1e-36/cov=49%/id=100%)
Q2_P16883	C917924.1	0	up	2.07342	1.98975	2.30509	2.2725	1.8167	2.09149	gi|256091973	Sense	-	-	gi|256091973 hypothetical protein [Schistosoma mansoni] expressed protein [Schistosoma mansoni] (2e-12/cov=18%/id=100%)
Q2_P12792	C909299.1	0	up	2.06595	2.03471	2.26932	1.85703	1.84126	2.01365	gi|256083313	Sense	-	-	gi|256083313 hypothetical protein [Schistosoma mansoni] hypothetical protein [Schistosoma mansoni] expressed protein [Schistosoma mansoni] expressed protein [Schistosoma mansoni] (1e-36/cov=42%/id=100%)
Q2_P16229	C916655.1	0	up	2.03848	1.87447	2.47762	2.41476	1.97301	2.15567	Smp_111340.x	Sense	hypothetical protein	-	gi|256091973 hypothetical protein [Schistosoma mansoni] expressed protein [Schistosoma mansoni] (7e-05/cov=50%/id=100%)
Q2_P25078	C809738.1	0	up	2.80125	2.08234	1.99963	2.74559	3.48175	2.62211	gi|256076879	Sense	-	-	gi|256076879 Calmodulin-3 (CaM-3) [Schistosoma mansoni] Calmodulin-3 (CaM-3), putative [Schistosoma mansoni] (3e-33/cov=18%/id=97%)
Q2_P26999	C812777.1	0	up	2.85722	2.38406	1.79877	3.19249	3.68389	2.78329	Smp_143880	Sense	hypothetical protein	-	gi|256078125 hypothetical protein [Schistosoma mansoni] hypothetical protein [Schistosoma mansoni] (2e-32/cov=74%/id=90%)
Q2_P36533	C916774.1	0	up	1.99157	1.95714	1.62792	1.7684	1.52384	1.77377	gi|256067795	Sense	-	-	gi|256067795 subfamily M23B non-peptidase homologue (M23 family) [Schistosoma mansoni] subfamily M23B non-peptidase homologue (M23 family) [Schistosoma mansoni] (5e-45/cov=57%/id=100%)
Q2_P00553	C801510.1	0	up	1.51889	1.86573	1.6727	1.82756	1.60214	1.6974	gi|256091811	Sense	-	-	gi|256091811 hypothetical protein [Schistosoma mansoni] expressed protein [Schistosoma mansoni] (9e-22/cov=17%/id=98%)
Q2_P40089	JAP10968.C	0	up	1.95992	2.32729	1.64576	2.77635	1.74129	2.09012	gi|56755095	Sense	-	-	gi|56755095 SJCHGC07557 protein [Schistosoma japonicum] (9e-89/cov=50%/id=100%)
Q2_P32451	C908950.1	0	up	1.99015	1.8946	1.64984	1.47452	1.49605	1.70103	Smp_158220	Sense	hypothetical protein	-	gi|256083313 hypothetical protein [Schistosoma mansoni] hypothetical protein [Schistosoma mansoni] expressed protein [Schistosoma mansoni] expressed protein [Schistosoma mansoni] (7e-18/cov=17%/id=100%)
Q2_P04104	C807692.1	0	up	1.60586	2.1961	6.50408	4.5454	3.95676	3.76164	gi|256077540	Sense	-	-	gi|256077540 hypothetical protein [Schistosoma mansoni] expressed protein [Schistosoma mansoni] (6e-35/cov=61%/id=70%)
Q2_P20260	C803210.1	0	up	2.33737	0.984516	3.92616	2.78328	3.00758	2.60778	Sjc_0007580	Sense	-	Sjp 0007580|ko:K06669 structural maintenance of chromosome 3 (chondroitin sulfate, putative	gi|257215870 structural maintenance of chromosomes protein 3 [Schistosoma japonicum] (e-144/cov=99%/id=94%)
Q2_P11554	C906832.1	0	up	1.72304	1.25335	2.87837	2.23281	3.38351	2.29422	Smp_152910	Sense	hypothetical protein	-	gi|256081534 hypothetical protein [Schistosoma mansoni] expressed protein [Schistosoma mansoni] (1e-22/cov=65%/id=100%)
Q2_P00381	C801143.1	0	up	2.01292	0.974306	3.60726	4.86144	2.6953	2.83025	gi|256091642	Sense	-	-	gi|256091642 hypothetical protein [Schistosoma mansoni] conserved hypothetical protein [Schistosoma mansoni] (5e-17/cov=37%/id=78%)
Q2_P18814	C801365.1	0	up	1.80804	1.75601	1.26041	1.13445	1.56291	1.50436	gi|256079102	Sense	-	-	gi|256079102 ribosomal RNA methyltransferase [Schistosoma mansoni] ribosomal RNA methyltransferase, putative [Schistosoma mansoni] (0.0/cov=70%/id=77%)
Q2_P23542	C807726.1	0	up	1.38917	1.37485	2.15408	1.31139	1.53056	1.55201	Smp_069130.x	Sense	heat shock protein 70 (hsp70)-4, putative	Sjp 0300270|ko:K09485 heat shock protein 110kDa, putative	gi|256083804 heat shock protein 70 [Schistosoma mansoni] heat shock protein 70 (hsp70)-4, putative [Schistosoma mansoni] (0.0/cov=91%/id=93%)
Q2_P20426	C803454.1	0	up	1.43034	1.03264	1.94027	3.09678	2.33673	1.96735	Sjc_0131440	Sense	-	Sjp 0131440|expressed protein	gi|256081556 hypothetical protein [Schistosoma mansoni] expressed protein [Schistosoma mansoni] (2e-24/cov=62%/id=51%)
Q2_P09990	C904012.1	0	up	1.74318	0.814409	2.49312	3.75993	2.40172	2.24247	Smp_035210	Sense	Hypothetical protein, putative	Sjp 0300160|Paramyosin, putative	gi|256092908 hypothetical protein [Schistosoma mansoni] Hypothetical protein, putative [Schistosoma mansoni] (7e-35/cov=99%/id=100%)
Q2_P22594	C806459.1	0	up	1.46385	1.21132	1.41642	1.74188	2.49495	1.66568	Smp_039740	Sense	Pre-mRNA-processing ATP-dependent RNA helicase prp5, putative	Sjp 0215130|expressed protein	gi|256078109 Pre-mRNA-processing ATP-dependent RNA helicase prp5 [Schistosoma mansoni] Pre-mRNA-processing ATP-dependent RNA helicase prp5, putative [Schistosoma mansoni] (2e-38/cov=83%/id=48%)
Q2_P02462	C804983.1	0	up	0.946648	1.19063	3.13434	2.89854	2.83232	2.2005	Sjc_0066150	Sense	-	Sjp 0066150|IPR009053,Prefoldin;IPR010978,tRNA-binding arm;IPR010989,t-snare,domain-containing	gi|256087824 Ribosome-binding protein 1 (Ribosome receptor protein) (mRRp) [Schistosoma mansoni] Ribosome-binding protein 1 (Ribosome receptor protein) (mRRp), putative [Schistosoma mansoni] (4e-21/cov=55%/id=80%)
Q2_P26400	C811903.1	0	up	1.46049	1.04878	2.03165	3.2638	2.11223	1.98339	Smp_160890	Sense	STARP antigen , putative	-	gi|256084200 STARP antigen [Schistosoma mansoni] STARP antigen , putative [Schistosoma mansoni] (e-148/cov=100%/id=92%)
Q2_P20694	C803844.1	0	up	0.961913	1.26619	3.3692	2.63381	2.50443	2.14711	Smp_045040	Sense	ribosomal RNA methyltransferase, putative	Sjp 0064940|ko:K00599 rRNA methyltransferase Spb1 [EC:2.1.1.-], putative	gi|256079102 ribosomal RNA methyltransferase [Schistosoma mansoni] ribosomal RNA methyltransferase, putative [Schistosoma mansoni] (3e-99/cov=48%/id=100%)
Q2_P25357	C810106.1	0	up	1.8823	1.08358	2.00606	1.16047	2.33635	1.69375	Smp_186850	Sense	hypothetical protein	Sjp 0012130|IPR003367,Thrombospondin type 3 repeat;IPR002048,Calcium-binding EF-hand,domain-containing	gi|76155286 SJCHGC03872 protein [Schistosoma japonicum] (9e-43/cov=76%/id=72%)
Q2_P32273	C908606.1	0	up	1.0886	1.20079	1.47898	1.81123	1.72724	1.46137	Smp_140290	Sense	U4/U6.U5 tri-snRNP-associated protein 3 (U4/U6.U5 tri-snRNP-associated 27 kDa protein) (27K) (Nucleic acid-binding protein RY-1), putative	Sjp 0043140|U4/U6.U5 tri-snRNP-associated protein 3, putative	gi|256077006 nucleic acid-binding protein [Schistosoma mansoni] U4/U6.U5 tri-snRNP-associated protein 3 (U4/U6.U5 tri-snRNP-associated 27 kDa protein) (27K) (Nucleic acid-binding protein RY-1), putative [Schistosoma mansoni] (6e-29/cov=99%/id=53%)
Q2_P38088	C920160.1	0	up	2.39727	1.99585	0.442772	2.51752	3.11317	2.09332	Smp_174530	Sense	aminopeptidase PILS (M01 family)	-	No hits
Q2_P31666	C907350.1	0	up	1.61443	0.865015	1.79489	2.31102	3.22086	1.96124	Smp_038640	Sense	cactin-related	Sjp 0020590|similar to Uncharacterized protein C19orf29, putative	gi|256077877 cactin-related [Schistosoma mansoni] cactin-related [Schistosoma mansoni] (9e-26/cov=99%/id=71%)
Q2_P01534	C803402.1	0	up	1.93172	1.1084	1.21223	2.15382	3.20824	1.92288	Smp_106560	Sense	rhoptry associated membrane antigen, putative	-	gi|256090955 rhoptry associated membrane antigen [Schistosoma mansoni] rhoptry associated membrane antigen, putative [Schistosoma mansoni] (8e-95/cov=99%/id=94%)
Q2_P38371	JAP00084.C	0	up	1.31477	1.05937	1.64058	2.27888	1.47051	1.55282	Sjc_0024100	Sense	-	Sjp 0024100|RNA-binding protein 34, putative	gi|76163151 SJCHGC08937 protein [Schistosoma japonicum] (8e-25/cov=39%/id=100%)
Q2_P27494	C900163.1	0	up	1.17843	1.16516	1.35148	1.07197	1.34295	1.222	Smp_038560.x	Sense	Prothymosin alpha-B, putative	-	gi|256077853 Prothymosin alpha-B [Schistosoma mansoni] Prothymosin alpha-B, putative [Schistosoma mansoni] (2e-58/cov=72%/id=80%)
Q2_P24096	C808458.1	0	up	1.36463	2.82574	1.19727	2.04129	1.21139	1.72807	C808458.1	Sense	-	-	No hits
Q2_P28515	C902314.1	0	up	0.768128	1.31241	3.99436	2.37704	2.71248	2.23288	gi|257215734	Sense	-	-	gi|257215734 Protein VHS3 (Viable in a HAL3 SIT4 background protein 3) [Schistosoma japonicum] (1e-13/cov=43%/id=67%)
Q2_P11440	C906591.1	0	up	1.00241	1.35042	1.13025	1.35692	1.5796	1.28392	Smp_103920	Sense	axonemal dynein intermediate chain, putative	Sjp 0213910|ko:K10409 dynein intermediate chain, axonemal, putative	gi|256090440 axonemal dynein intermediate chain [Schistosoma mansoni] axonemal dynein intermediate chain, putative [Schistosoma mansoni] (3e-49/cov=89%/id=89%)
Q2_P32068	C908154.1	0	up	0.885327	1.22422	2.16125	1.78862	1.57133	1.52615	gi|256091490	Sense	-	-	gi|256091490 hypothetical protein [Schistosoma mansoni] expressed protein [Schistosoma mansoni] (7e-24/cov=70%/id=80%)
Q2_P36106	C915912.1	0	up	1.53197	1.13413	0.907374	1.58082	1.63864	1.35859	Smp_160550	Sense	Dyp-type peroxidase, putative	-	gi|256084081 Dyp-type peroxidase [Schistosoma mansoni] Dyp-type peroxidase, putative [Schistosoma mansoni] (1e-66/cov=85%/id=95%)
Q2_P39085	JAP00750.C	0	up	2.21374	2.26501	0.81398	1.32271	1.49767	1.62262	gi|76157134	Sense	-	-	gi|76157134 SJCHGC09016 protein [Schistosoma japonicum] (e-127/cov=89%/id=94%)
Q2_P26354	C811840.1	0	up	0.887729	1.04988	2.10492	1.84282	1.87593	1.55225	gi|256082991	Sense	-	-	gi|256082991 heat shock protein 70 [Schistosoma mansoni] heat shock protein 70 (hsp70)-interacting protein, putative [Schistosoma mansoni] (e-116/cov=67%/id=100%)
Q2_P34408	C912583.1	0	up	1.34604	1.01456	1.15779	1.76532	2.20974	1.49869	Smp_001830.x	Sense	60S ribosomal protein L24, putative	Sjp 0044550|ko:K02896 large subunit ribosomal protein L24e, putative	gi|256070643 60S ribosomal protein L24 [Schistosoma mansoni] 60S ribosomal protein L24, putative [Schistosoma mansoni] (5e-47/cov=50%/id=96%)
Q2_P32927	C909842.1	0	up	0.572743	1.54953	2.93208	1.99511	1.93728	1.79735	gi|56758022	Sense	-	-	gi|56758022 SJCHGC09494 protein [Schistosoma japonicum] (1e-16/cov=69%/id=51%)
Q2_P07450	C812929.1	0	up	1.44033	1.44203	0.961884	1.00761	1.68362	1.30709	Smp_170030	Sense	sh3 domain-binding glutamic acid-rich-like protein	-	gi|256087361 sh3 domain-binding glutamic acid-rich-like protein [Schistosoma mansoni] sh3 domain-binding glutamic acid-rich-like protein [Schistosoma mansoni] (9e-30/cov=37%/id=52%)
Q2_P00240	C800764.1	0	up	0.952191	1.0901	2.65894	1.6033	1.71292	1.60349	Smp_170570	Sense	pre-mRNA processing protein prp39-related	Sjp 0074060|Pre-mRNA-processing factor 39, putative	gi|256087532 pre-mRNA processing protein prp39-related [Schistosoma mansoni] pre-mRNA processing protein prp39-related [Schistosoma mansoni] (e-147/cov=97%/id=90%)
Q2_P01173	C802733.1	0	up	1.54815	0.558552	1.91636	1.81824	1.4154	1.45134	gi|298204351	Sense	-	-	gi|298204351 endonuclease-reverse transcriptase [Bombyx mori] (0.22/cov=44%/id=28%)
Q2_P00293	C800909.1	0	up	1.09167	1.19222	1.18381	0.963245	0.993646	1.08492	Smp_058320	Sense	nuclear autoantigenic sperm protein (nasp), putative	-	gi|256081735 nuclear autoantigenic sperm protein (nasp) [Schistosoma mansoni] nuclear autoantigenic sperm protein (nasp), putative [Schistosoma mansoni] (2e-54/cov=64%/id=100%)
Q2_P07777	C813393.1	0	up	0.984316	0.946698	1.22937	1.27103	1.52783	1.19185	Smp_020920.x	Sense	DNAj homolog subfamily B member 4,, putative	Sjp 0094860|ko:K09510 DnaJ homolog, subfamily B, member 4, putative	gi|256074453 DNAj homolog subfamily B member 4 [Schistosoma mansoni] DNAj homolog subfamily B member 4,, putative [Schistosoma mansoni] (0.0/cov=86%/id=97%)
Q2_P33877	C911596.1	0	up	1.16641	0.767881	2.22425	1.52775	1.49182	1.43562	Smp_135910	Sense	excision repair helicase ercc-6-related	Sjp 0067870|DNA excision repair protein ERCC-6, putative	gi|256075325 excision repair helicase ercc-6-related [Schistosoma mansoni] excision repair helicase ercc-6-related [Schistosoma mansoni] (1e-77/cov=99%/id=99%)
Q2_P10651	C904998.1	0	up	0.654423	1.16489	1.71518	2.10598	1.62026	1.45215	gi|256092282	Sense	-	-	gi|256092282 hypothetical protein [Schistosoma mansoni] expressed protein [Schistosoma mansoni] (1e-35/cov=56%/id=92%)
Q2_P31569	C907218.1	0	up	1.90907	0.624661	2.47827	1.1004	1.8684	1.59616	Smp_173700	Sense	Structural maintenance of chromosome 3 (Chondroitin sulfate proteoglycan 6) (Chromosome- associated polypeptide) (hCAP) (Bamacan) (Basement membrane-associated chondroitin proteoglycan), putative	Sjp 0084840|ko:K06675 structural maintenance of chromosome 4, putative	gi|256053077 chondroitin sulfate proteoglycan [Schistosoma mansoni] Structural maintenance of chromosome 3 (Chondroitin sulfate proteoglycan 6) (Chromosome-associated polypeptide) (hCAP) (Bamacan) (Basement membrane-associated chondroitin proteoglycan), p) (XCAP-C) [Xenopus laevis] [0.0/72%]||(gi:301607379)
Q2_P19561	C802307.1	0	up	1.30597	0.654581	1.53982	1.38228	1.67967	1.31247	Smp_005860.x	Sense	hypothetical protein	Sjp 0111740|Heterogeneous nuclear ribonucleoprotein K, putative	gi|226472238 Heterogeneous nuclear ribonucleoprotein K [Schistosoma japonicum] (7e-13/cov=13%/id=100%)
Q2_P32887	C909768.1	0	up	1.62434	0.846202	0.968494	1.42352	1.44197	1.2609	C909768.1	Sense	-	-	No hits
Q2_P23191	C807247.1	0	up	0.74205	0.800617	2.47295	2.24837	1.92975	1.63875	Smp_064860	Sense	heat shock protein 70 (hsp70)-interacting protein, putative	Sjp 0217290|ko:K09553 stress-induced-phosphoprotein 1, putative	gi|256082991 heat shock protein 70 [Schistosoma mansoni] heat shock protein 70 (hsp70)-interacting protein, putative [Schistosoma mansoni] (e-136/cov=93%/id=92%)
Q2_P29868	C904192.1	0	up	2.27137	0.133045	2.63105	2.64646	1.45177	1.82674	Smp_165890	Sense	rab6-interacting protein 2/elks/erc/cast, putative	Sjp 0001860|ELKS/RAB6-interacting/CAST family member 1, putative	gi|256086043 rab6-interacting protein 2/elks/erc/cast [Schistosoma mansoni] rab6-interacting protein 2/elks/erc/cast, putative [Schistosoma mansoni] (2e-28/cov=95%/id=81%)
Q2_P22292	C806037.1	0	up	0.702305	1.72761	1.37428	1.1081	1.40947	1.26435	C806037.1	Sense	-	-	No hits
Q2_P33352	C910535.1	0	up	1.52253	1.26386	1.21675	0.73766	1.12927	1.17401	Smp_135900	Sense	DNA double-strand break repair rad50 ATPase, putative	-	gi|256075321 DNA double-strand break repair rad50 ATPase [Schistosoma mansoni] DNA double-strand break repair rad50 ATPase, putative [Schistosoma mansoni] (2e-32/cov=81%/id=74%)
Q2_P29663	C903911.1	0	up	1.32877	0.274278	1.85861	2.35256	2.71275	1.70539	Smp_130190	Sense	RNA binding protein, putative	-	gi|256073259 RNA binding protein [Schistosoma mansoni] RNA binding protein, putative [Schistosoma mansoni] (3e-70/cov=99%/id=74%)
Q2_P22166	C805870.1	0	up	1.20138	0.915968	1.30257	0.855001	1.30384	1.11575	Smp_020200	Sense	DEAD box ATP-dependent RNA helicase, putative	Sjp 0043800|ko:K01529 DEAD (Asp-Glu-Ala-Asp) box polypeptide 54 [EC:3.6.1.-], putative	gi|256074321 DEAD box ATP-dependent RNA helicase [Schistosoma mansoni] DEAD box ATP-dependent RNA helicase, putative [Schistosoma mansoni] (e-162/cov=74%/id=98%)
Q2_P41330	JAP10677.C	0	up	1.63359	1.22056	1.1472	1.30584	0.71275	1.20399	Sjc_0004150	Sense	-	Sjp 0004150|Conserved hypothetical protein	gi|76155629 SJCHGC07379 protein [Schistosoma japonicum] (1e-99/cov=68%/id=100%)
Q2_P17905	C800026.1	0	up	1.13782	0.935399	1.21634	0.869803	1.45617	1.12311	Smp_106130.x	Sense	heat shock protein 70 (hsp70), putative	Sjp 0026230|ko:K04043 molecular chaperone DnaK, putative	gi|256090832 heat shock protein 70 [Schistosoma mansoni] heat shock protein 70 (hsp70), putative [Schistosoma mansoni] (0.0/cov=80%/id=96%)
Q2_P21394	C804786.1	0	up	1.88022	1.26587	0.550349	1.32612	1.66195	1.3369	Smp_069890	Sense	hypothetical protein	-	gi|256083953 hypothetical protein [Schistosoma mansoni] expressed protein [Schistosoma mansoni] (6e-63/cov=62%/id=97%)
Q2_P38115	C920222.1	0	up	2.94717	1.31249	0.874981	2.17337	0.898228	1.64125	Smp_045650	Sense	Intersectin-1 (EH and SH3 domains protein 1), putative	Sjp 0047480|Growth arrest-specific protein 8, putative	gi|256079220 Intersectin-1 (EH and SH3 domains protein 1) [Schistosoma mansoni] Intersectin-1 (EH and SH3 domains protein 1), putative [Schistosoma mansoni] (4e-56/cov=89%/id=75%)
Q2_P13760	C911168.1	0	up	1.0866	0.753447	1.33264	1.09414	1.40353	1.13407	Smp_049920.x	Sense	importin 9 (imp9) (ran-binding protein 9), putative	Sjp 0012810|Importin-9, putative	gi|256080056 importin 9 (imp9) (ran-binding protein 9) [Schistosoma mansoni] importin 9 (imp9) (ran-binding protein 9), putative [Schistosoma mansoni] (2e-27/cov=38%/id=100%)
Q2_P23710	C807954.1	0	up	0.711904	0.893466	1.64308	1.60601	1.48511	1.26792	Smp_004360.x	Sense	hypothetical protein	-	gi|256071134 hypothetical protein [Schistosoma mansoni] expressed protein [Schistosoma mansoni] (2e-29/cov=58%/id=69%)
Q2_P12443	C908540.1	0	up	0.685431	0.855774	2.19272	1.66856	1.68462	1.41742	Smp_177420	Sense	hypothetical protein	Sjp 0026420|Troponin I 4, putative	gi|256092067 hypothetical protein [Schistosoma mansoni] expressed protein [Schistosoma mansoni] (1e-11/cov=40%/id=85%)
Q2_P27081	C812972.1	0	up	0.0509529	1.3841	2.51216	2.20611	3.36366	1.9034	C812972.1	Sense	-	-	No hits
Q2_P28078	C901665.1	0	up	0.738416	1.04805	1.74414	1.75155	1.08836	1.2741	Smp_044400	Sense	mouse mitotic checkpoint protein-related	Sjp 0056360|WD repeat-containing protein 92, putative	gi|256078964 mouse mitotic checkpoint protein-related [Schistosoma mansoni] mouse mitotic checkpoint protein-related [Schistosoma mansoni] (4e-95/cov=99%/id=86%)
Q2_P24628	C809147.1	0	up	0.944248	0.958309	1.01372	0.956032	1.35448	1.04536	Smp_089630	Sense	polyglutamine binding protein, putative	-	gi|256087660 polyglutamine binding protein [Schistosoma mansoni] polyglutamine binding protein, putative [Schistosoma mansoni] (e-127/cov=83%/id=88%)
Q2_P19435	C802155.1	0	up	1.74731	0.314469	1.33406	1.70653	2.60212	1.5409	Smp_072330.x	Sense	heat shock protein, putative	-	gi|256084401 heat shock protein [Schistosoma mansoni] heat shock protein, putative [Schistosoma mansoni] (0.0/cov=91%/id=88%)
Q2_P22640	C806515.1	0	up	0.602226	0.969521	2.0947	1.51425	1.55569	1.34728	Sjc_0026420	Sense	-	Sjp 0026420|Troponin I 4, putative	gi|226481381 Troponin I [Schistosoma japonicum] (0.015/cov=14%/id=100%)
Q2_P23296	C807400.1	0	up	0.633661	0.580636	2.40305	2.14866	2.27178	1.60756	Sjc_0013810	Sense	-	Sjp 0013810|Bromodomain adjacent to zinc finger domain protein 1B, putative	gi|256070389 zinc finger protein [Schistosoma mansoni] zinc finger protein, putative [Schistosoma mansoni] (4e-88/cov=96%/id=85%)
Q2_P31516	C907127.1	0.505167	up	0.820812	0.478785	2.83888	2.15944	1.8444	1.62846	C907127.1	Sense	-	-	No hits
Q2_P38904	JAP06696.S	0.505167	up	1.06582	0.640117	3.02994	1.17253	2.25955	1.63359	gi|256087354	Sense	-	-	gi|256087354 flagellar radial spoke protein [Schistosoma mansoni] flagellar radial spoke protein, putative [Schistosoma mansoni] (1e-10/cov=27%/id=47%)
Q2_P18655	C800944.1	0.505167	up	1.14862	1.28966	0.530699	1.45311	1.83527	1.25147	gi|67625692	Sense	-	-	gi|67625692 TPA: gag-pol polyprotein [Schistosoma mansoni] (e-100/cov=93%/id=88%)
Q2_P32150	C908318.1	0.505167	up	0.880274	0.421165	3.01718	2.26236	1.7734	1.67088	C908318.1	Sense	-	-	No hits
Q2_P38253	C920827.1	0.505167	up	1.16894	0.873327	0.803221	1.09698	1.46041	1.08058	gi|60687582	Sense	-	-	gi|60687582 ribosomal protein S29 [Schistosoma japonicum] ribosomal protein S29 [Schistosoma japonicum] ribosomal protein S29 [Schistosoma japonicum] ribosomal protein S29 [Schistosoma japonicum] ribosomal protein S29 [Schistosoma japonicum] ribosomal prootein S29 [Schistosoma japonicum] ribosomal protein S29 [Schistosoma japonicum] ribosomal protein S29 [Schistosoma japonicum] ribosomal protein …
Q2_P21336	C804691.1	0.505167	up	1.08993	0.577983	1.93971	1.21075	1.48267	1.26021	Smp_008545	Sense	heat shock protein HSP60, putative	Sjp 0215010|ko:K04077 chaperonin GroEL, putative	gi|256072013 heat shock protein 60 [Schistosoma mansoni] heat shock protein HSP60, putative [Schistosoma mansoni] (0.0/cov=84%/id=96%)
Q2_P07464	C812944.1	0.505167	up	1.12681	0.81475	1.39767	0.828188	1.1593	1.06535	Smp_102280	Sense	hypothetical protein	Sjp 0203950|39S ribosomal protein L47, mitochondrial precursor, putative	gi|256066135 hypothetical protein [Schistosoma mansoni] expressed protein [Schistosoma mansoni] (e-106/cov=78%/id=90%)
Q2_P05467	C810156.1	0.505167	up	0.609618	0.748409	1.74066	1.58674	1.90077	1.31724	Smp_040270	Sense	hypothetical protein	Sjp 0037810|IPR007307,Low temperature viability protein,domain-containing	gi|256078201 hypothetical protein [Schistosoma mansoni] expressed protein [Schistosoma mansoni] (e-148/cov=87%/id=88%)
Q2_P22084	C805770.1	0.505167	up	1.49794	1.59715	0.299909	1.33011	1.79695	1.30441	Smp_053940.x	Sense	heterogeneous nuclear ribonucleoprotein, putative	-	gi|256080846 heterogeneous nuclear ribonucleoprotein [Schistosoma mansoni] heterogeneous nuclear ribonucleoprotein, putative [Schistosoma mansoni] (2e-10/cov=31%/id=57%)
Q2_P34225	C912245.1	0.505167	up	0.815618	0.437638	2.93946	2.19948	1.66063	1.61056	C912245.1	Sense	-	-	No hits
Q2_P26914	C812662.1	0.505167	up	0.929194	0.618363	1.56494	1.21233	2.07062	1.27909	Smp_164650	Sense	lupus la ribonucleoprotein, putative	Sjp 0213340|Lupus La protein homolog, putative	gi|256085628 lupus la ribonucleoprotein [Schistosoma mansoni] lupus la ribonucleoprotein, putative [Schistosoma mansoni] (0.0/cov=83%/id=90%)
Q2_P07118	C812431.1	0.505167	up	1.11203	1.28166	0.764726	0.81011	1.26553	1.04681	Smp_058190	Sense	DNA double-strand break repair rad50 ATPase, putative	-	gi|256081711 DNA double-strand break repair rad50 ATPase [Schistosoma mansoni] DNA double-strand break repair rad50 ATPase, putative [Schistosoma mansoni] (e-141/cov=90%/id=78%)
Q2_P20252	C803199.1	0.505167	up	0.60508	0.745895	2.6803	1.47808	1.98348	1.49857	Smp_148930	Sense	structure specific recognition protein, putative	Sjp 0035580|ko:K09272 structure-specific recognition protein 1, putative	gi|256080078 structure specific recognition protein [Schistosoma mansoni] structure specific recognition protein, putative [Schistosoma mansoni] (e-143/cov=96%/id=98%)
Q2_P15441	C914755.1	0.505167	up	1.35504	0.521457	1.26598	1.22464	1.1848	1.11038	Smp_161020	Sense	hypothetical protein	-	gi|256084238 hypothetical protein [Schistosoma mansoni] expressed protein [Schistosoma mansoni] (1e-14/cov=21%/id=100%)
Q2_P19482	C802214.1	0.62403	up	0.955181	0.801948	1.6619	0.899486	1.27679	1.11906	Smp_009310.x	Sense	Plasminogen activator inhibitor 1 RNA-binding protein (PAI1 RNA-binding protein 1) (PAI-RBP1) (SERPINE1 mRNA-binding protein 1), putative	-	gi|256072141 plasminogen activator inhibitor 1 RNA-binding protein [Schistosoma mansoni] Plasminogen activator inhibitor 1 RNA-binding protein (PAI1 RNA-binding protein 1) (PAI-RBP1) (SERPINE1 mRNA-binding protein 1), putative [Schistosoma mansoni] (e-144or 1 RNA-binding
Q2_P32869	C909734.1	0.62403	up	1.35548	1.06298	0.446939	1.56657	2.05062	1.29652	Smp_018310	Sense	hypothetical protein	-	gi|256073920 hypothetical protein [Schistosoma mansoni] expressed protein [Schistosoma mansoni] (5e-22/cov=92%/id=65%)
Q2_P04056	C807600.1	0.62403	up	1.14567	1.05057	2.38877	0.741662	1.27139	1.31961	Smp_090930.x	Sense	hypothetical protein	-	gi|256087919 hypothetical protein [Schistosoma mansoni] expressed protein [Schistosoma mansoni] (2e-57/cov=61%/id=98%)
Q2_P24749	C809288.1	0.62403	up	1.09797	0.982097	0.76864	0.898005	1.3465	1.01864	Smp_023250.x	Sense	hypothetical protein	Sjp 0302290|KIN, antigenic determinant of recA protein homolog, putative	gi|256074900 hypothetical protein [Schistosoma mansoni] expressed protein [Schistosoma mansoni] (0.0/cov=90%/id=91%)
Q2_P22140	C805839.1	0.62403	up	0.801283	0.878353	1.73082	0.892206	1.77304	1.21514	Sjc_0012620	Sense	-	Sjp 0012620|Cell division cycle and apoptosis regulator protein 1, putative	gi|256081320 P30 dbc protein [Schistosoma mansoni] P30 dbc protein, putative [Schistosoma mansoni] (0.0/cov=89%/id=90%)
Q2_P20030	C802900.1	0.62403	up	1.26662	1.25411	0.643493	0.849592	1.34445	1.07165	Smp_068100.x	Sense	microfibril-associated protein, putative	-	gi|256083599 microfibril-associated protein [Schistosoma mansoni] microfibril-associated protein, putative [Schistosoma mansoni] (0.0/cov=80%/id=75%)
Q2_P22123	C805820.1	0.62403	up	0.7695	0.846963	0.944366	1.16893	1.23123	0.992198	Smp_006830.x	Sense	hypothetical protein	-	gi|256071676 hypothetical protein [Schistosoma mansoni] expressed protein [Schistosoma mansoni] (3e-67/cov=77%/id=62%)
Q2_P19942	C802790.1	0.62403	up	1.21361	0.482927	1.28015	1.22741	1.25391	1.0916	Smp_157510	Sense	ATP-dependent RNA helicase, putative	-	gi|256083123 ATP-dependent RNA Helicase [Schistosoma mansoni] ATP-dependent RNA Helicase, putative [Schistosoma mansoni] (1e-38/cov=90%/id=82%)
Q2_P31929	C907886.1	0.62403	up	0.267164	0.517337	4.78249	2.72709	2.42982	2.14478	gi|256083283	Sense	-	-	gi|256083283 helicase [Schistosoma mansoni] helicase, putative [Schistosoma mansoni] (1e-25/cov=53%/id=96%)
Q2_P20076	C802963.1	0.62403	up	1.56679	1.71374	0.487363	1.00617	1.14443	1.1837	Smp_125730	Sense	hypothetical protein	Sjp 0206740|expressed protein	gi|256071604 hypothetical protein [Schistosoma mansoni] expressed protein [Schistosoma mansoni] (e-113/cov=65%/id=99%)
Q2_P28534	C902343.1	0.62403	up	1.31175	0.601166	0.804634	1.31627	1.58013	1.12279	Smp_010670	Sense	Abnormal long morphology protein 1 (Sp8), putative	-	gi|256072399 hypothetical protein [Schistosoma mansoni] Abnormal long morphology protein 1 (Sp8), putative [Schistosoma mansoni] (2e-23/cov=66%/id=75%)
Q2_P07440	C812918.1	0.62403	up	2.22559	2.06158	0.0331851	1.27407	1.65896	1.45068	Smp_055220.x	Sense	surface protein PspC , putative	-	gi|256081066 surface protein PspC [Schistosoma mansoni] surface protein PspC , putative [Schistosoma mansoni] (e-137/cov=68%/id=99%)
Q2_P21877	C805490.1	0.62403	up	1.15936	0.693689	0.936829	0.928802	1.43124	1.02998	Smp_054600	Sense	hypothetical protein	Sjp 0102720|Pre-mRNA-splicing factor SPF27, putative	gi|256080981 hypothetical protein [Schistosoma mansoni] expressed protein [Schistosoma mansoni] (e-113/cov=65%/id=94%)
Q2_P18792	C801339.1	0.62403	up	1.37035	1.80306	0.781051	0.773402	0.990564	1.14369	gi|256087415	Sense	-	-	gi|256087415 chromatin-specific transcription elongation factor 140 kDa subunit (M24 family) [Schistosoma mansoni] chromatin-specific transcription elongation factor 140 kDa subunit (M24 family) [Schistosoma mansoni] (5e-45/cov=100%/id=61%)
Q2_P06826	C811948.1	0.62403	up	0.429452	1.0205	1.23979	1.51495	1.67024	1.17499	gi|115533730	Sense	-	-	gi|115533730 hypothetical protein ZC247.1 [Caenorhabditis elegans] (0.16/cov=28%/id=52%)
Q2_P16958	C918056.1	0.62403	up	1.07966	0.8719	0.57958	1.66556	1.73958	1.18726	Smp_028060	Sense	hypothetical protein	-	gi|256075889 hypothetical protein [Schistosoma mansoni] expressed protein [Schistosoma mansoni] (2e-27/cov=92%/id=85%)
Q2_P12025	C907732.1	0.62403	up	0.863389	0.759288	1.00862	1.31087	0.953713	0.979175	Smp_012150	Sense	hypothetical protein	-	gi|256072712 hypothetical protein [Schistosoma mansoni] expressed protein [Schistosoma mansoni] (1e-14/cov=97%/id=80%)
Q2_P13170	C909990.1	0.62403	up	0.653137	0.166639	2.55723	2.59894	2.19286	1.63376	Sjc_0054830	Sense	-	Sjp 0054830|ko:K10352 myosin heavy chain, putative	gi|161044 myosin heavy chain [Schistosoma mansoni] (2e-74/cov=99%/id=91%)
Q2_P25452	C810210.1	0.62403	up	1.22643	0.769742	0.752587	1.17415	1.96779	1.17814	Smp_095680	Sense	zinc finger protein, putative	Sjp 0305940|Zinc finger matrin-type protein 2, putative	gi|256088695 zinc finger protein [Schistosoma mansoni] zinc finger protein, putative [Schistosoma mansoni] (5e-93/cov=87%/id=92%)
Q2_P23563	C807752.1	0.62403	up	0.740909	0.229337	2.14902	3.13662	1.96038	1.64325	Smp_161170	Sense	hypothetical protein	Sjp 0099640|RNA polymerase-associated protein RTF1 homolog, putative	gi|256084298 hypothetical protein [Schistosoma mansoni] expressed protein [Schistosoma mansoni] (8e-53/cov=87%/id=76%)
Q2_P25252	C809979.1	0.62403	up	1.03393	1.20875	0.730531	0.905612	0.8948	0.954726	gi|115725064	Sense	-	-	gi|115725064 PREDICTED: similar to Chromosome 3 open reading frame 10 [Strongylocentrotus purpuratus] PREDICTED: similar to Chromosome 3 open reading frame 10 [Strongylocentrotus purpuratus] (5e-12/cov=45%/id=53%)
Q2_P06658	C811682.1	0.62403	up	1.26216	0.386346	1.0355	1.65217	1.62116	1.19147	Smp_070020	Sense	rhoptry associated membrane antigen, putative	Sjp 0311480|expressed protein	gi|256083978 rhoptry associated membrane antigen [Schistosoma mansoni] rhoptry associated membrane antigen, putative [Schistosoma mansoni] (3e-97/cov=79%/id=84%)
Q2_P15069	C913857.1	0.62403	up	1.44272	1.74792	1.27199	1.69352	0.193095	1.26985	Smp_182890	Sense	hypothetical protein	-	gi|256065211 hypothetical protein [Schistosoma mansoni] expressed protein [Schistosoma mansoni] (3e-07/cov=60%/id=89%)
Q2_P39536	JAP04131.C	0.62403	up	0.994458	1.27307	0.621492	1.02554	1.01877	0.986666	Smp_076890	Sense	hypothetical protein	Sjp 0019990|Splicing factor 3A subunit 2, putative	gi|226466746 Splicing factor 3A subunit 2 [Schistosoma japonicum] (2e-11/cov=82%/id=38%)
Q2_P32076	C908172.1	0.887741	up	1.83272	0.964562	1.81942	0.595443	0.868321	1.21609	Smp_155960	Sense	protein kinase C, mu, putative	-	gi|193671550 PREDICTED: similar to protein kinase c, mu [Acyrthosiphon pisum] (4e-44/cov=100%/id=77%)
Q2_P16015	C916235.1	0.887741	up	1.15361	0.807994	0.776638	0.857495	1.14759	0.948664	gi|256079537	Sense	-	-	gi|256079537 hypothetical protein [Schistosoma mansoni] hypothetical protein [Schistosoma mansoni] (2e-16/cov=61%/id=45%)
Q2_P28091	C901679.1	0.887741	up	0.964971	0.529277	1.04775	2.99547	1.95552	1.4986	Smp_148420	Sense	hypothetical protein	Sjp 0076810|Girdin, putative	gi|256079880 hypothetical protein [Schistosoma mansoni] expressed protein [Schistosoma mansoni] (3e-56/cov=99%/id=93%)
Q2_P05753	C810506.1	0.887741	up	0.859943	0.636832	1.52078	0.930311	1.71662	1.1329	Smp_013360	Sense	U1 small nuclear ribonucleoprotein 70 kD, putative	Sjp 0212780|similar to U1 small nuclear ribonucleoprotein 70 kDa, putative	gi|256072974 U1 small nuclear ribonucleoprotein 70 kD [Schistosoma mansoni] U1 small nuclear ribonucleoprotein 70 kD, putative [Schistosoma mansoni] (8e-39/cov=80%/id=57%)
Q2_P21691	C805238.1	0.887741	up	1.26371	0.957058	1.57165	0.414784	1.47662	1.13676	Smp_035310	Sense	SFRS11 protein , putative	-	gi|256092928 SFRS11 protein [Schistosoma mansoni] SFRS11 protein , putative [Schistosoma mansoni] (2e-97/cov=21%/id=99%)
Q2_P24123	C808501.1	0.887741	up	0.559886	0.59577	1.73506	1.43204	2.0681	1.27817	gi|256046524	Sense	-	-	gi|256046524 hypothetical protein [Schistosoma mansoni] hypothetical protein [Schistosoma mansoni] (1e-51/cov=73%/id=77%)
Q2_P25398	C810150.1	0.887741	up	0.988015	0.71544	0.79736	2.36472	1.54683	1.28247	Smp_138240	Sense	hypothetical protein	Sjp 0304120|IPR007087,Zinc finger, C2H2-type,domain-containing	gi|256076226 hypothetical protein [Schistosoma mansoni] expressed protein [Schistosoma mansoni] (e-100/cov=70%/id=99%)
Q2_P23950	C808273.1	0.887741	up	1.27343	0.888253	0.444605	1.42075	1.61432	1.12827	Smp_160430	Sense	hypothetical protein	Sjp 0217910|Probable rRNA-processing protein EBP2, putative	gi|56758288 SJCHGC06485 protein [Schistosoma japonicum] (3e-91/cov=89%/id=73%)
Q2_P05931	C810700.1	0.887741	up	1.03783	1.20693	0.58039	0.862137	1.38794	1.01505	Smp_069160.x	Sense	cyclophilin-like protein, putative	-	gi|256083817 peptidyl-prolyl cis-trans isomerase G ppig [Schistosoma mansoni] peptidyl-prolyl cis-trans isomerase G, ppig, putative [Schistosoma mansoni] (7e-95/cov=48%/id=83%)
Q2_P06928	C812118.1	0.887741	up	1.02676	0.920297	1.12962	0.619343	0.957458	0.930697	Smp_084080	Sense	peptidyl-prolyl cis-trans isomerase (cyclophilin), putative	Sjp 0084620|ko:K01802 peptidylprolyl isomerase [EC5.2.1.8], putative	gi|256086651 peptidyl-prolyl cis-trans isomerase (cyclophilin) [Schistosoma mansoni] peptidyl-prolyl cis-trans isomerase (cyclophilin), putative [Schistosoma mansoni] (0.0/cov=76%/id=87%)
Q2_P32034	C908074.1	0.887741	up	0.53685	0.484047	1.74279	1.63255	2.35751	1.35075	Smp_056640	Sense	huntingtin interacting protein-related	Sjp 0003750|Pre-mRNA-processing factor 40 homolog A, putative	gi|256081393 huntingtin interacting protein-related [Schistosoma mansoni] huntingtin interacting protein-related [Schistosoma mansoni] (3e-55/cov=99%/id=85%)
Q2_P40097	JAP11113.C	0.887741	up	0.874451	0.375367	1.26069	1.72753	2.46663	1.34093	Sjc_0105980	Sense	-	Sjp 0105980|expressed protein	gi|256084224 hypothetical protein [Schistosoma mansoni] hypothetical protein [Schistosoma mansoni] (1e-40/cov=98%/id=43%)
Q2_P09442	C903261.1	0.887741	up	0.456104	0.447759	1.96851	1.75369	2.66182	1.45758	Smp_143150	Sense	eukaryotic translation elongation factor, putative	-	gi|256077871 eukaryotic translation elongation factor [Schistosoma mansoni] eukaryotic translation elongation factor, putative [Schistosoma mansoni] (1e-53/cov=86%/id=83%)
Q2_P21673	C805208.1	0.887741	up	0.34902	0.5155	1.96814	1.93062	2.14781	1.38222	Smp_043970	Sense	DNAj homolog subfamily C member, putative	Sjp 0014880|ko:K09528 DnaJ homolog, subfamily C, member 8, putative	gi|256078878 DNAj homolog subfamily C member [Schistosoma mansoni] DNAj homolog subfamily C member, putative [Schistosoma mansoni] (e-107/cov=95%/id=93%)
Q2_P25370	C810119.1	0.887741	up	0.767527	0.697965	1.019	0.958887	1.19498	0.927672	Smp_128650.x	Sense	nuclear movement protein related	Sjp 0073070|Nuclear migration protein nudC, putative	gi|256072710 nuclear movement protein related [Schistosoma mansoni] nuclear movement protein related [Schistosoma mansoni] (e-155/cov=96%/id=96%)
Q2_P03207	C806276.1	0.887741	up	1.0639	0.870984	1.14621	2.22625	0.674685	1.1964	Smp_170110	Sense	high-density lipoprotein receptor (hdl)	Sjp 0103920|Vigilin, putative	gi|256087386 high-density lipoprotein receptor (hdl) [Schistosoma mansoni] high-density lipoprotein receptor (hdl) [Schistosoma mansoni] (e-162/cov=99%/id=99%)
Q2_P24392	C808854.1	0.887741	up	0.882143	0.861518	0.627008	1.37304	1.80598	1.10994	C808854.1	Sense	-	-	No hits
Q2_P06787	C811894.1	0.887741	up	0.736605	-0.0581155	2.09136	3.60393	2.38728	1.75221	gi|256079941	Sense	-	-	gi|256079941 supervillin [Schistosoma mansoni] supervillin, putative [Schistosoma mansoni] (4e-58/cov=82%/id=94%)
Q2_P19894	C802728.1	0.887741	up	1.34094	1.40786	0.412336	0.8773	1.36456	1.0806	Smp_044280.x	Sense	fibrillarin, putative	Sjp 0009930|rRNA 2'-O-methyltransferase fibrillarin 1, putative	gi|256078944 fibrillarin [Schistosoma mansoni] fibrillarin, putative [Schistosoma mansoni] (e-122/cov=60%/id=92%)
Q2_P20034	C802906.1	0.887741	up	1.26343	0.703948	0.815951	0.827212	1.13814	0.949737	Smp_099900	Sense	zinc finger protein, putative	Sjp 0208810|Zinc finger CCCH domain-containing protein 15, putative	gi|256089402 zinc finger protein [Schistosoma mansoni] zinc finger protein, putative [Schistosoma mansoni] (0.0/cov=82%/id=86%)
Q2_P10956	C905552.1	0.887741	up	2.25048	1.87572	0.641098	0.857545	0.766303	1.27823	Smp_145710	Sense	hypothetical protein	-	gi|118370245 Protein kinase domain containing protein [Tetrahymena thermophila] Protein kinase domain containing protein [Tetrahymena thermophila SB210] (0.21/cov=98%/id=31%)
Q2_P09146	C902826.1	0.887741	up	0.326057	0.936258	2.50697	1.57196	1.29764	1.32778	gi|226481931	Sense	-	-	gi|226481931 Splicing factor, arginine/serine-rich 2 [Schistosoma japonicum] (5e-05/cov=18%/id=100%)
Q2_P23724	C807972.1	0.887741	up	0.751276	1.05718	1.53717	0.85302	0.815184	1.00277	Smp_040800	Sense	glycyl-tRNA synthetase, putative	-	gi|256078308 glycyl-tRNA synthetase [Schistosoma mansoni] glycyl-tRNA synthetase, putative [Schistosoma mansoni] (0.0/cov=56%/id=97%)
Q2_P07770	C813378.1	0.887741	up	0.958436	0.95907	0.795167	0.742875	1.58773	1.00866	gi|256078878	Sense	-	-	gi|256078878 DNAj homolog subfamily C member [Schistosoma mansoni] DNAj homolog subfamily C member, putative [Schistosoma mansoni] (4e-09/cov=17%/id=82%)
Q2_P32074	C908167.1	0.887741	up	2.76119	0.968367	0.79619	0.940608	1.11255	1.31578	Smp_128010	Sense	hypothetical protein	-	gi|256072476 hypothetical protein [Schistosoma mansoni] expressed protein [Schistosoma mansoni] (4e-38/cov=72%/id=84%)
Q2_P19504	C802238.1	1.1594	up	3.04499	2.24005	-0.386209	1.56352	1.58387	1.60924	Smp_032970	Sense	calmodulin, putative	-	gi|256076881 calmodulin [Schistosoma mansoni] calmodulin, putative [Schistosoma mansoni] (2e-41/cov=61%/id=100%)
Q2_P04011	C807529.1	1.1594	up	0.753265	0.878651	0.909929	1.24645	2.61896	1.28145	Smp_134560	Sense	serine/threonine kinase	-	gi|256074862 serine/threonine protein kinase [Schistosoma mansoni] serine/threonine kinase [Schistosoma mansoni] (2e-74/cov=88%/id=99%)
Q2_P30957	C906069.1	1.1594	up	0.961198	1.09139	1.20445	0.982249	0.510796	0.950017	C906069.1	Sense	-	-	No hits
Q2_P31522	C907140.1	1.1594	up	-0.291918	0.370532	5.28296	3.19581	2.69574	2.25062	Smp_106930.x	Sense	heat shock protein 70, putative	-	gi|256091086 heat shock protein 70 [Schistosoma mansoni] heat shock protein 70, putative [Schistosoma mansoni] (4e-91/cov=129%/id=73%)
Q2_P38516	JAP05844.C	1.1594	up	1.52842	0.637868	1.13703	0.69662	1.06485	1.01296	gi|256081795	Sense	-	-	gi|256081795 hypothetical protein [Schistosoma mansoni] expressed protein [Schistosoma mansoni] (8e-24/cov=22%/id=56%)
Q2_P26139	C811522.1	1.1594	up	1.26436	0.506976	1.86557	1.14299	0.785831	1.11315	Smp_170230	Sense	rna recognition motif containing protein, putative	-	gi|256087425 rna recognition motif containing protein [Schistosoma mansoni] rna recognition motif containing protein, putative [Schistosoma mansoni] (1e-87/cov=49%/id=98%)
Q2_P12013	C907711.1	1.1594	up	0.296115	0.83698	1.45761	1.72075	1.46385	1.15506	Smp_006690.x	Sense	DNAj-related	-	gi|256071640 DNAj-related [Schistosoma mansoni] DNAj-related [Schistosoma mansoni] (7e-43/cov=72%/id=100%)
Q2_P19520	C802259.1	1.1594	up	0.946094	0.910958	0.673924	0.792294	1.23797	0.912249	Sjc_0007110	Sense	-	Sjp 0007110|Splicing factor 3B subunit 2, putative	gi|256088913 hypothetical protein [Schistosoma mansoni] expressed protein [Schistosoma mansoni] (0.0/cov=87%/id=84%)
Q2_P12864	C909432.1	1.1594	up	0.754659	0.413111	1.29835	1.40229	2.13052	1.19979	Smp_170290	Sense	discs large	-	gi|256087446 cell polarity protein [Schistosoma mansoni] cell polarity protein; discs large; membrane-associated guanylate kinase homolog; neuronal differentiation protein [Schistosoma mansoni] (8e-55/cov=94%/id=88%)
Q2_P07524	C813009.1	1.1594	up	0.694175	0.911541	0.788905	0.900518	1.27798	0.914623	Smp_062720.x	Sense	E1b-55kD-associated protein, putative	Sjp 0206660|Heterogeneous nuclear ribonucleoprotein U-like protein 1, putative	gi|256082622 E1b-55kD-associated protein [Schistosoma mansoni] E1b-55kD-associated protein, putative [Schistosoma mansoni] (0.0/cov=88%/id=77%)
Q2_P09413	C903221.1	1.1594	up	0.975023	0.395921	1.63532	2.48672	0.952817	1.28916	Smp_139100.x	Sense	hypothetical protein	-	gi|256076562 hypothetical protein [Schistosoma mansoni] expressed protein [Schistosoma mansoni] (1e-51/cov=72%/id=89%)
Q2_P07081	C812371.1	1.1594	up	0.611346	0.606822	1.33471	1.20359	1.27716	1.00673	Smp_148990	Sense	nucleolar protein NOP56, putative	Sjp 0208100|Nucleolar protein 5, putative	gi|256080098 nucleolar protein NOP56 [Schistosoma mansoni] nucleolar protein NOP56, putative [Schistosoma mansoni] (e-144/cov=93%/id=99%)
Q2_P16137	C916473.1	1.1594	up	0.713079	0.782795	0.898769	0.853248	0.825833	0.814745	Smp_188120	Sense	rrm-containing protein, putative	Sjp 0202520|RNA-binding protein 42, putative	gi|76155203 SJCHGC03253 protein [Schistosoma japonicum] (1e-41/cov=93%/id=98%)
Q2_P29722	C903990.1	1.1594	up	0.893341	0.212114	1.40043	3.14432	1.68437	1.46692	Smp_134430	Sense	Tolloid, putative	-	gi|256074829 subfamily M12A unassigned peptidase (M12 family) [Schistosoma mansoni] subfamily M12A unassigned peptidase (M12 family) [Schistosoma mansoni] (5e-84/cov=99%/id=100%)
Q2_P22543	C806383.1	1.1594	up	1.15233	0.352922	1.15741	1.12374	2.48705	1.25469	Smp_049230	Sense	heat shock protein hsp16, putative	-	gi|256079911 heat shock protein 16 [Schistosoma mansoni] heat shock protein hsp16, putative [Schistosoma mansoni] (e-101/cov=100%/id=90%)
Q2_P29353	C903496.1	1.1594	up	0.588104	0.297008	1.68863	1.59067	2.24	1.28088	Smp_030010.x	Sense	hypothetical protein	-	gi|256076290 hypothetical protein [Schistosoma mansoni] expressed protein [Schistosoma mansoni] (1e-36/cov=48%/id=95%)
Q2_P08503	C901882.1	1.1594	up	0.452851	0.345521	2.58485	1.79671	1.68292	1.37257	Smp_152440	Sense	hypothetical protein	Sjp 0303210|HIV Tat-specific factor 1, putative	gi|256081369 hypothetical protein [Schistosoma mansoni] expressed protein [Schistosoma mansoni] (5e-48/cov=99%/id=86%)
Q2_P01021	C802403.1	1.1594	up	0.873211	0.250472	1.26436	1.54598	2.03222	1.19325	Smp_063300	Sense	60S ribosomal protein L36e, putative	Sjp 0201990|ko:K02920 large subunit ribosomal protein L36e, putative	gi|256082720 60S ribosomal protein L36e [Schistosoma mansoni] 60S ribosomal protein L36-like protein [Schistosoma mansoni] 60S ribosomal protein L36e, putative [Schistosoma mansoni] (4e-48/cov=85%/id=98%)
Q2_P38212	C920680.1	1.1594	up	1.10026	1.00525	0.585222	0.759528	1.06093	0.902239	Smp_041730.x	Sense	Pre-mRNA-splicing factor cwc-21, putative	-	No hits
Q2_P21539	C805004.1	1.1594	up	0.543808	0.644283	1.46731	1.13329	1.21685	1.00111	Sjc_0309130	Sense	-	Sjp 0309130|ko:K02924 large subunit ribosomal protein L39e, putative	gi|257205840 Ribosomal protein L39 [Schistosoma japonicum] Ribosomal protein L39 [Schistosoma japonicum] Ribosomal protein L39 [Schistosoma japonicum] Ribosomal protein L39 [Schistosoma japonicum] (3e-17/cov=76%/id=91%)
Q2_P21824	C805416.1	1.1594	up	0.635929	0.921919	1.38883	0.800348	0.896584	0.928723	Smp_179650.x	Sense	chromobox protein, putative	-	gi|256090252 chromobox protein [Schistosoma mansoni] chromobox protein, putative [Schistosoma mansoni] (e-117/cov=57%/id=95%)
Q2_P18709	C801080.1	1.1594	up	1.04061	0.587978	0.895749	1.4526	0.790885	0.953563	gi|256076045	Sense	-	-	gi|256076045 hypothetical protein [Schistosoma mansoni] hypothetical protein [Schistosoma mansoni] (7e-48/cov=53%/id=85%)
Q2_P35659	C915347.1	1.1594	up	0.676344	0.633274	1.2061	1.00138	0.985608	0.900541	gi|256086887	Sense	-	-	gi|256086887 hypothetical protein [Schistosoma mansoni] hypothetical protein [Schistosoma mansoni] (1e-49/cov=74%/id=65%)
Q2_P19450	C802173.1	1.1594	up	1.76495	1.52064	0.34462	0.687729	1.26736	1.11706	Sjc_0094890	Sense	-	Sjp 0094890|Transcription elongation regulator 1, putative	gi|256077540 hypothetical protein [Schistosoma mansoni] expressed protein [Schistosoma mansoni] (0.0/cov=82%/id=92%)
Q2_P19893	C802727.1	1.1594	up	0.653177	0.587521	1.3408	0.91533	1.45618	0.990602	Smp_133120.x	Sense	DEAD box ATP-dependent RNA helicase, putative	-	gi|256074311 DEAD box ATP-dependent RNA helicase [Schistosoma mansoni] DEAD box ATP-dependent RNA helicase, putative [Schistosoma mansoni] (0.0/cov=94%/id=76%)
Q2_P07423	C812899.1	1.80827	up	1.24042	1.26655	0.499878	0.828199	0.871079	0.941225	Smp_136750	Sense	E3 ubiquitin-protein ligase Bre1 (EC 6.3.2.-) (dBre1), putative	-	gi|256075664 serine/threonine protein kinase [Schistosoma mansoni] serine/threonine kinase [Schistosoma mansoni] (4e-38/cov=52%/id=98%)
Q2_P07373	C812848.1	1.80827	up	0.948984	0.583209	0.717926	1.13304	1.75737	1.02811	Smp_066740	Sense	mitochondrial 60S ribosomal protein L7/L12, putative	Sjp 0005850|39S ribosomal protein L12, mitochondrial precursor, putative	gi|256083341 mitochondrial 60S ribosomal protein L7/L12 [Schistosoma mansoni] mitochondrial 60S ribosomal protein L7/L12, putative [Schistosoma mansoni] (1e-67/cov=82%/id=89%)
Q2_P26796	C812487.1	1.80827	up	0.155227	0.704187	2.02045	1.55224	1.63867	1.21416	Smp_150640	Sense	hypothetical protein	-	gi|256080692 hypothetical protein [Schistosoma mansoni] expressed protein [Schistosoma mansoni] (e-146/cov=99%/id=99%)
Q2_P33131	C910210.1	1.80827	up	0.45186	1.36071	0.825285	0.876709	1.55456	1.01383	C910210.1	Sense	-	-	No hits
Q2_P12548	C908741.1	1.80827	up	0.565802	-0.00857132	1.5665	2.62036	2.60436	1.46969	Smp_139730	Sense	Intraflagellar transport 81 (Carnitine deficiency-associated protein expressed in ventricle 1) (CDV-1 protein), putative	Sjp 0036790|Intraflagellar transport protein 81 homolog, putative	gi|256076767 Intraflagellar transport 81 (Carnitine deficiency-associated protein expressed in ventricle 1) (CDV-1 protein) [Schistosoma mansoni] Intraflagellar transport 81 (Carnitine deficiency-associated protein expressed in ventricle 1) (CDV-1 proteinED: carnitine deficiency-associated gene expressed in ven
Q2_P07525	C813010.1	1.80827	up	0.747235	0.831468	0.889037	0.701455	1.49503	0.932845	Smp_151320	Sense	TPX2 protein , putative	-	gi|256080968 TPX2 protein [Schistosoma mansoni] TPX2 protein , putative [Schistosoma mansoni] (2e-72/cov=40%/id=97%)
Q2_P10731	C905119.1	1.80827	up	0.163858	0.78617	4.57063	1.52946	1.81498	1.77302	Sjc_0003750	Sense	-	Sjp 0003750|Pre-mRNA-processing factor 40 homolog A, putative	gi|256081393 huntingtin interacting protein-related [Schistosoma mansoni] huntingtin interacting protein-related [Schistosoma mansoni] (6e-74/cov=79%/id=88%)
Q2_P02872	C805685.1	1.80827	up	0.223398	0.109677	2.35246	2.22222	2.37627	1.45681	Smp_102240	Sense	upf3 regulator of nonsense transcripts-like protein	-	gi|256090058 upf3 regulator of nonsense transcripts-like protein [Schistosoma mansoni] upf3 regulator of nonsense transcripts-like protein [Schistosoma mansoni] (e-143/cov=95%/id=95%)
Q2_P21885	C805502.1	1.80827	up	0.687389	0.88368	0.944806	0.627789	1.14615	0.857963	Smp_015850.x	Sense	hypothetical protein	Sjp 0034440|Putative RNA-binding protein Luc7-like 2, putative	gi|256073471 hypothetical protein [Schistosoma mansoni] expressed protein [Schistosoma mansoni] (e-122/cov=44%/id=97%)
Q2_P29078	C903105.1	1.80827	up	1.31392	1.01508	0.106169	1.98225	1.29431	1.14235	Smp_134570	Sense	hypothetical protein	Sjp 0013020|expressed protein	gi|256074864 hypothetical protein [Schistosoma mansoni] expressed protein [Schistosoma mansoni] (2e-55/cov=99%/id=77%)
Q2_P27422	C900068.1	1.80827	up	0.642331	0.8464	0.504071	2.36478	1.66011	1.20354	Smp_124780	Sense	hypothetical protein	-	gi|256071244 hypothetical protein [Schistosoma mansoni] expressed protein [Schistosoma mansoni] (4e-44/cov=99%/id=82%)
Q2_P37055	C917660.1	1.80827	up	0.213919	0.614968	1.55473	1.42682	2.41769	1.24562	Smp_164620	Sense	cortactin, putative	-	gi|256085621 cortactin [Schistosoma mansoni] cortactin, putative [Schistosoma mansoni] (1e-51/cov=98%/id=99%)
Q2_P26452	C811975.1	1.80827	up	1.01803	0.735479	0.542988	0.868484	1.09037	0.85107	Smp_077590	Sense	Pre-mRNA-splicing factor CWC26, putative	Sjp 0304720|Pre-mRNA-splicing factor cwc-26, putative	gi|256085444 Pre-mRNA-splicing factor CWC26 [Schistosoma mansoni] Pre-mRNA-splicing factor CWC26, putative [Schistosoma mansoni] (3e-69/cov=84%/id=75%)
Q2_P02502	C805060.1	1.80827	up	0.336056	0.0695994	2.0386	2.06316	2.25175	1.35183	Smp_047320	Sense	hypothetical protein	-	gi|56759472 SJCHGC02473 protein [Schistosoma japonicum] (4e-80/cov=90%/id=68%)
Q2_P01155	C802697.1	1.80827	up	0.849577	0.638299	1.91486	0.743663	0.975209	1.02432	Smp_045940	Sense	procollagen-lysine,2-oxoglutarate 5-dioxygenase, putative	Sjp 0301600|RNA polymerase II-associated factor 1 homolog, putative	gi|226479828 Putative DNA helicase INO80 [Schistosoma japonicum] (4e-48/cov=97%/id=70%)
Q2_P28572	C902402.1	1.80827	up	0.748823	0.57532	0.508587	2.06363	2.19987	1.21925	Smp_158440	Sense	hypothetical protein	Sjp 0063760|IPR005819,Histone H5,domain-containing	gi|256052337 hypothetical protein [Schistosoma mansoni] hypothetical protein [Schistosoma mansoni] (8e-55/cov=99%/id=96%)
Q2_P20735	C803901.1	1.80827	up	0.415716	-0.0944319	2.42264	1.83339	2.65674	1.44681	Smp_176840	Sense	hypoxia associated factor, putative	-	gi|256089362 hypothetical protein [Schistosoma mansoni] hypoxia associated factor, putative [Schistosoma mansoni] (0.0/cov=45%/id=90%)
Q2_P31784	C907543.1	1.80827	up	1.24281	0.690048	0.72014	0.607226	1.23654	0.899353	Smp_179980	Sense	hypothetical protein	Sjp 0032450|Protein SDA1 homolog, putative	gi|256090378 hypothetical protein [Schistosoma mansoni] expressed protein [Schistosoma mansoni] (1e-47/cov=90%/id=96%)
Q2_P26051	C811406.1	1.80827	up	0.464803	0.440129	1.27125	1.37066	1.68017	1.0454	Smp_003410	Sense	60S ribosomal protein L23a, putative	Sjp 0208030|ko:K02893 large subunit ribosomal protein L23Ae, putative	gi|256070949 60S ribosomal protein L23a [Schistosoma mansoni] 60S ribosomal protein L23a, putative [Schistosoma mansoni] (1e-76/cov=89%/id=77%)
Q2_P21903	C805527.1	2.29278	up	0.830468	0.936153	1.02636	0.441641	1.04891	0.856706	Smp_012340	Sense	hypothetical protein	Sjp 0212960|U3 small nucleolar RNA-associated protein 14 homolog B, putative	gi|256072744 hypothetical protein [Schistosoma mansoni] expressed protein [Schistosoma mansoni] (0.0/cov=94%/id=88%)
Q2_P32290	C908638.1	2.29278	up	0.760674	0.851257	0.430014	1.28584	1.41363	0.948282	Smp_103010	Sense	hypothetical protein	Sjp 0035220|PRKR-interacting protein 1 homolog, putative	gi|256066217 hypothetical protein [Schistosoma mansoni] expressed protein [Schistosoma mansoni] (4e-52/cov=88%/id=97%)
Q2_P36046	C915838.1	2.29278	up	1.39119	0.828225	0.417613	0.812934	1.23318	0.93663	Smp_028410	Sense	Transmembrane protein 167A	Sjp 0201580|Transmembrane protein 167 precursor, putative	gi|256075968 Transmembrane protein 167A [Schistosoma mansoni] Transmembrane protein 167A [Schistosoma mansoni] (1e-34/cov=69%/id=100%)
Q2_P21896	C805517.1	2.29278	up	0.855889	0.860286	1.07383	0.834183	0.508725	0.826582	C805517.1	Sense	-	-	No hits
Q2_P07378	C812853.1	2.29278	up	0.990431	0.909408	0.486285	0.735558	1.32634	0.889604	Smp_161730	Sense	hypothetical protein	Sjp 0023880|U2-associated protein SR140, putative	gi|256084514 hypothetical protein [Schistosoma mansoni] expressed protein [Schistosoma mansoni] (0.0/cov=91%/id=84%)
Q2_P05333	C809843.1	2.29278	up	0.587574	0.81589	0.759502	1.10245	0.805214	0.814126	Smp_061580.x	Sense	hypothetical protein	-	gi|256082375 hypothetical protein [Schistosoma mansoni] expressed protein [Schistosoma mansoni] (6e-69/cov=46%/id=99%)
Q2_P21223	C804542.1	2.29278	up	0.895952	0.0969979	1.18199	1.61919	1.55556	1.06994	Smp_148230	Sense	Pre-mRNA-splicing factor CLF1, putative	Sjp 0048020|Crooked neck-like protein 1, putative	gi|256079822 Pre-mRNA-splicing factor CLF1 [Schistosoma mansoni] Pre-mRNA-splicing factor CLF1, putative [Schistosoma mansoni] (e-146/cov=99%/id=100%)
Q2_P22223	C805950.1	2.29278	up	0.856805	0.659289	0.896251	0.625136	1.42779	0.893054	gi|256085866	Sense	-	-	gi|256085866 Histone acetyltransferase MYST4 (EC 2.3.1.48) [Schistosoma mansoni] Histone acetyltransferase MYST4 (EC 2.3.1.48), putative [Schistosoma mansoni] (0.0/cov=73%/id=79%)
Q2_P02120	C804408.1	2.29278	up	0.582549	0.364377	3.09024	1.73492	0.996091	1.35364	Smp_019190	Sense	step II splicing factor slu7, putative	Sjp 0087170|Pre-mRNA-splicing factor SLU7, putative	gi|256074111 step II splicing factor slu7 [Schistosoma mansoni] step II splicing factor slu7, putative [Schistosoma mansoni] (0.0/cov=97%/id=94%)
Q2_P02285	C804684.1	2.29278	up	0.65433	0.417141	1.15286	1.04043	1.52535	0.958021	Smp_073130.x	Sense	loss of heterozygosity 11 chromosomal region 2 gene a protein homolog (mast cell surface antigen 1) (masa- 1), putative	Sjp 0214260|Loss of heterozygosity 11 chromosomal region 2 gene A protein homolog, putative	gi|256084540 hypothetical protein [Schistosoma mansoni] loss of heterozygosity 11 chromosomal region 2 gene a protein homolog (mast cell surface antigen 1) (masa-1), putative [Schistosoma mansoni] (1e-73/cov=92%/id=97%)
Q2_P03327	C806472.1	2.29278	up	-0.180795	0.00261819	4.42425	2.40682	2.58104	1.84679	gi|256083806	Sense	-	-	gi|256083806 heat shock protein 70 [Schistosoma mansoni] heat shock protein 70 (hsp70)-4, putative [Schistosoma mansoni] (7e-75/cov=69%/id=97%)
Q2_P28922	C902890.1	2.29278	up	0.857218	0.685745	0.581895	1.62663	0.961655	0.942628	Smp_041770	Sense	serine/threonine kinase	-	gi|256078498 serine/threonine protein kinase [Schistosoma mansoni] serine/threonine kinase [Schistosoma mansoni] (2e-19/cov=99%/id=68%)
Q2_P24544	C809046.1	2.29278	up	0.801446	0.732035	0.59579	0.788316	1.00019	0.783555	Smp_103990	Sense	hypothetical protein	Sjp 0202520|RNA-binding protein 42, putative	gi|256090455 hypothetical protein [Schistosoma mansoni] expressed protein [Schistosoma mansoni] (2e-84/cov=97%/id=83%)
Q2_P26850	C812569.1	2.29278	up	0.375819	0.995008	0.735564	1.11351	1.37336	0.91865	Smp_025560	Sense	hypothetical protein	Sjp 0107350|Zinc finger protein 207, putative	gi|256075373 hypothetical protein [Schistosoma mansoni] expressed protein [Schistosoma mansoni] (e-138/cov=97%/id=84%)
Q2_P21689	C805236.1	2.29278	up	0.75694	0.868979	1.26218	0.59126	0.735461	0.842964	Smp_136010	Sense	hypothetical protein	-	gi|256075359 hypothetical protein [Schistosoma mansoni] expressed protein [Schistosoma mansoni] (6e-72/cov=95%/id=75%)
Q2_P10017	C904062.1	2.29278	up	0.910356	0.79722	1.11949	0.778046	0.510152	0.823053	gi|115927289	Sense	-	-	gi|115927289 PREDICTED: hypothetical protein, partial [Strongylocentrotus purpuratus] PREDICTED: hypothetical protein, partial [Strongylocentrotus purpuratus] (0.12/cov=40%/id=33%)
Q2_P32321	C908689.1	2.29278	up	-0.216295	1.16781	1.38924	1.99269	1.58239	1.18317	Smp_143010	Sense	myosin II heavy chain, putative	-	gi|256077814 myosin heavy chain [Schistosoma mansoni] myosin II heavy chain, putative [Schistosoma mansoni] (9e-24/cov=77%/id=73%)
Q2_P00276	C800859.1	2.29278	up	1.34239	1.22981	0.473131	0.53924	1.03111	0.923136	Smp_068110	Sense	meiotic recombination repair protein 11 (mre11), putative	Sjp 0069970|Double-strand break repair protein MRE11A, putative	gi|256083601 meiotic recombination repair protein 11 (mre11) [Schistosoma mansoni] meiotic recombination repair protein 11 (mre11), putative [Schistosoma mansoni] (0.0/cov=87%/id=91%)
Q2_P09333	C903116.1	2.29278	up	1.99824	1.72824	3.03945	0.648776	-0.262529	1.43044	Smp_025730	Sense	hypothetical protein	-	gi|256075403 hypothetical protein [Schistosoma mansoni] hypothetical protein [Schistosoma mansoni] (1e-59/cov=99%/id=92%)
Q2_P31851	C907750.1	2.29278	up	1.05896	1.10352	1.11192	0.980343	0.256576	0.902265	C907750.1	Sense	-	-	No hits
Q2_P09118	C902776.1	2.29278	up	0.70176	0.59371	1.38974	0.60693	1.27798	0.914025	gi|256092293	Sense	-	-	gi|256092293 hypothetical protein [Schistosoma mansoni] hypothetical protein [Schistosoma mansoni] (6e-20/cov=58%/id=100%)
Q2_P21389	C804780.1	2.29278	up	0.57721	0.610056	2.07258	1.03797	0.898106	1.03918	Sjc_0069350	Sense	-	Sjp 0069350|similar to U1 small nuclear ribonucleoprotein 70 kDa, putative	gi|256072974 U1 small nuclear ribonucleoprotein 70 kD [Schistosoma mansoni] U1 small nuclear ribonucleoprotein 70 kD, putative [Schistosoma mansoni] (7e-32/cov=89%/id=69%)
Q2_P40495	JAP07910.S	2.29278	up	0.521394	0.632534	0.956878	1.17196	0.902834	0.837119	Sjc_0072670	Sense	-	Sjp 0072670|Radial spoke head 1 homolog, putative	gi|260803459 hypothetical protein BRAFLDRAFT_280249 [Branchiostoma floridae] hypothetical protein BRAFLDRAFT_280249 [Branchiostoma floridae] (9e-39/cov=35%/id=61%)
Q2_P40222	JAP01860.S	2.29278	up	0.98632	0.985524	0.371129	0.781377	1.17841	0.860552	gi|256083890	Sense	-	-	gi|256083890 hypothetical protein [Schistosoma mansoni] expressed protein [Schistosoma mansoni] (1e-15/cov=49%/id=51%)
Q2_P31103	C906376.1	2.29278	up	1.48022	-0.518353	2.22179	1.62183	1.61041	1.28318	gi|156392142	Sense	-	-	gi|156392142 predicted protein [Nematostella vectensis] predicted protein [Nematostella vectensis] (4e-12/cov=68%/id=43%)
Q2_P10977	C905589.1	2.29278	up	1.68532	0.507577	0.483514	1.22365	0.960557	0.972125	Smp_136330	Sense	lip-related protein (liprin) alpha	-	gi|256075495 lip-related protein (liprin) alpha [Schistosoma mansoni] lip-related protein (liprin) alpha [Schistosoma mansoni] (5e-48/cov=98%/id=100%)
Q2_P18996	C801599.1	2.29278	up	0.595354	0.570475	0.660076	1.32579	1.58355	0.947049	Smp_027880	Sense	hypothetical protein	Sjp 0002020|ko:K04798 prefoldin beta subunit, putative	gi|256075841 hypothetical protein [Schistosoma mansoni] expressed protein [Schistosoma mansoni] (1e-62/cov=72%/id=100%)
Q2_P07526	C813011.1	2.29278	up	0.693657	0.596399	0.679568	0.922106	1.35299	0.848943	Smp_068060.x	Sense	serine/threonine kinase	-	No hits
Q2_P07206	C812591.1	2.81118	up	1.84935	0.264109	1.30086	0.902621	0.748619	1.01311	Smp_141900	Sense	hypothetical protein	-	gi|256077472 hypothetical protein [Schistosoma mansoni] expressed protein [Schistosoma mansoni] (1e-81/cov=99%/id=87%)
Q2_P39187	JAP01473.C	2.81118	up	1.58638	0.89547	-0.205073	2.71146	1.38113	1.27387	Sjc_0058730	Sense	-	Sjp 0058730|IPR002052,N-6 Adenine-specific DNA methylase,domain-containing	gi|76155429 SJCHGC06535 protein [Schistosoma japonicum] (0.0/cov=98%/id=90%)
Q2_P19678	C802454.1	2.81118	up	0.647567	0.858382	1.36122	0.61662	0.735002	0.843757	Smp_128970	Sense	hypothetical protein	-	gi|256072829 hypothetical protein [Schistosoma mansoni] expressed protein [Schistosoma mansoni] (e-160/cov=84%/id=90%)
Q2_P23557	C807745.1	2.81118	up	0.187477	0.892029	2.33428	0.766517	1.46788	1.12964	Smp_047360.x	Sense	ubx6(yeast)-related	Sjp 0024410|SAPK substrate protein 1, putative	gi|256079560 ubx6(yeast)-related [Schistosoma mansoni] ubx6(yeast)-related [Schistosoma mansoni] (3e-62/cov=73%/id=83%)
Q2_P33838	C911538.1	2.81118	up	0.583566	0.835639	0.872135	0.578706	1.12594	0.799198	Smp_031310	Sense	40S ribosomal protein S26, putative	Sjp 0049740|ko:K02976 small subunit ribosomal protein S26e, putative	gi|256076568 40S ribosomal protein S26 [Schistosoma mansoni] 40S ribosomal protein S26, putative [Schistosoma mansoni] (1e-51/cov=71%/id=88%)
Q2_P16187	C916564.1	2.81118	up	0.767937	0.0604669	1.42021	1.31327	1.48488	1.00935	Smp_137370	Sense	serine/threonine kinase	-	gi|256075879 serine/threonine protein kinase [Schistosoma mansoni] serine/threonine kinase [Schistosoma mansoni] (5e-68/cov=60%/id=100%)
Q2_P38708	JAP00581.S	2.81118	up	0.772368	0.676249	1.29934	0.649411	0.715116	0.822497	gi|56756278	Sense	-	-	gi|56756278 SJCHGC02438 protein [Schistosoma japonicum] (1e-28/cov=22%/id=90%)
Q2_P11292	C906324.1	2.81118	up	0.683707	0.0509335	1.34275	1.79771	1.42399	1.05982	Smp_172710	Sense	Regulatory protein MIG1, putative	-	gi|256088169 Regulatory protein MIG1 [Schistosoma mansoni] Regulatory protein MIG1, putative [Schistosoma mansoni] (2e-26/cov=97%/id=100%)
Q2_P34879	C913537.1	2.81118	up	0.212974	0.50437	1.83106	1.3447	1.31212	1.04104	gi|256087832	Sense	-	-	gi|256087832 60S ribosomal protein L19 [Schistosoma mansoni] 60S ribosomal protein L19, putative [Schistosoma mansoni] (1e-32/cov=44%/id=100%)
Q2_P20639	C803763.1	2.81118	up	0.930315	1.23958	0.571954	0.74631	0.614565	0.820545	Smp_171100	Sense	neprilysin-2 (M13 family)	-	gi|256087681 neprilysin-2 (M13 family) [Schistosoma mansoni] neprilysin-2 (M13 family) [Schistosoma mansoni] (e-168/cov=55%/id=69%)
Q2_P18528	C800757.1	2.81118	up	1.08299	0.654175	0.474485	0.793701	1.0778	0.816631	Smp_054120	Sense	Ribosome biogenesis protein NSA2 homologue	Sjp 0211090|Ribosome biogenesis protein NSA2 homolog, putative	gi|256080875 Ribosome biogenesis protein NSA2 homologue [Schistosoma mansoni] Ribosome biogenesis protein NSA2 homologue [Schistosoma mansoni] (e-120/cov=95%/id=94%)
Q2_P40493	JAP07853.S	2.81118	up	1.22489	1.21324	0.360988	0.664956	0.907868	0.874389	gi|256075664	Sense	-	-	gi|256075664 serine/threonine protein kinase [Schistosoma mansoni] serine/threonine kinase [Schistosoma mansoni] (9e-25/cov=22%/id=93%)
Q2_P20032	C802904.1	2.81118	up	0.89656	0.486672	0.625042	0.953328	1.00601	0.793523	gi|256081099	Sense	-	-	gi|256081099 tubulin-specific chaperone B (tubulin folding cofactor B) [Schistosoma mansoni] tubulin-specific chaperone B (tubulin folding cofactor B), putative [Schistosoma mansoni] (4e-44/cov=103%/id=71%)
Q2_P37401	C918239.1	2.81118	up	0.817745	0.461629	0.622367	1.08341	1.28414	0.853858	Smp_158930	Sense	hypothetical protein	-	gi|256083543 hypothetical protein [Schistosoma mansoni] expressed protein [Schistosoma mansoni] (2e-77/cov=99%/id=92%)
Q2_P05280	C809729.1	2.81118	up	0.675318	0.524148	0.988538	0.712617	1.06444	0.793012	Smp_003630.x	Sense	splicing factor 3a, putative	Sjp 0200050|Splicing factor 3A subunit 3, putative	gi|256070991 splicing factor 3a [Schistosoma mansoni] splicing factor 3a, putative [Schistosoma mansoni] (5e-48/cov=78%/id=87%)
Q2_P18156	C800309.1	2.81118	up	1.79256	1.20306	1.22746	0.127904	0.723437	1.01488	Smp_024180.x	Sense	Placenta-specificprotein 8 protein (C15 protein), putative	-	gi|256075101 Placenta-specificprotein 8 protein (C15 protein) [Schistosoma mansoni] Placenta-specificprotein 8 protein (C15 protein), putative [Schistosoma mansoni] (3e-53/cov=41%/id=88%)
Q2_P19244	C801922.1	2.81118	up	1.43715	1.30843	0.314736	0.606426	0.967588	0.926867	Smp_034940.x	Sense	Protein C10orf118 (CTCL tumor antigen HD-CL- 01/L14-2), putative	-	gi|256092832 Protein C10orf118 (CTCL tumor antigen HD-CL-01/L14-2) [Schistosoma mansoni] Protein C10orf118 (CTCL tumor antigen HD-CL-01/L14-2), putative [Schistosoma mansoni] (0.0/cov=61%/id=88%)
Q2_P05094	C809330.1	2.81118	up	0.80456	0.607441	0.558068	0.853099	1.12319	0.789272	Smp_017880	Sense	hypothetical protein	Sjp 0083620|IPR000996,Clathrin light chain,domain-containing	gi|256073827 hypothetical protein [Schistosoma mansoni] expressed protein [Schistosoma mansoni] (7e-82/cov=75%/id=85%)
Q2_P21949	C805587.1	2.81118	up	1.01565	0.267151	0.548954	1.47304	1.66551	0.99406	Smp_035790	Sense	hypothetical protein	-	gi|256077303 hypothetical protein [Schistosoma mansoni] expressed protein [Schistosoma mansoni] (6e-57/cov=72%/id=100%)
Q2_P36498	C916713.1	2.81118	up	0.644167	0.273614	0.985059	1.21371	1.87727	0.998764	Smp_152640	Sense	SWI/SNF-related matrix-associated actin- dependent regulator of chromatin subfamily C member 1(smarcc1)	-	gi|256081426 SWI/SNF-related matrix-associated actin-dependent regulator of chromatin subfamily C member 1(smarcc1) [Schistosoma mansoni] SWI/SNF-related matrix-associated actin-dependent regulator of chromatin subfamily C member 1(smarcc1) [Schistosoma m618) PREDICTED: similar to moi
Q2_P17013	C918181.1	2.81118	up	1.02746	1.69858	1.04945	-0.0459642	1.40286	1.02648	Smp_018220.x	Sense	hypothetical protein	-	No hits
Q2_P18468	C800681.1	2.81118	up	0.361184	0.24314	2.48451	0.865413	2.32911	1.25667	Smp_159940	Sense	hypothetical protein	-	gi|256083890 hypothetical protein [Schistosoma mansoni] expressed protein [Schistosoma mansoni] (e-144/cov=98%/id=99%)
Q2_P25287	C810023.1	2.81118	up	1.08443	0.719608	0.285131	0.943532	1.42771	0.892083	Smp_059200	Sense	hypothetical protein	-	gi|256081902 hypothetical protein [Schistosoma mansoni] expressed protein [Schistosoma mansoni] (6e-63/cov=68%/id=72%)
Q2_P33485	C910885.1	2.81118	up	-0.0496668	0.322032	3.1732	1.32022	2.14364	1.38189	Sjc_0207570	Sense	-	Sjp 0207570|ko:K03262 translation initiation factor eIF-5, putative	gi|256070576 hypothetical protein [Schistosoma mansoni] unnamed protein product [Schistosoma mansoni] (8e-62/cov=83%/id=90%)
Q2_P12730	C909176.1	2.81118	up	0.499937	-0.311122	2.3908	1.65192	2.25493	1.29729	gi|256074424	Sense	-	-	gi|256074424 ribonucleoprotein-related [Schistosoma mansoni] ribonucleoprotein-related [Schistosoma mansoni] (3e-40/cov=51%/id=100%)
Q2_P21593	C805089.1	2.81118	up	1.52785	0.957052	-0.0213695	1.06916	1.42473	0.991485	C805089.1	Sense	-	-	No hits
Q2_P07565	C813054.1	2.81118	up	1.62612	1.33016	0.0937318	0.623749	1.29074	0.992902	Smp_105860	Sense	nuclear protein SkiP, putative	Sjp 0090120|ko:K06063 SKI interacting protein, putative	gi|256090772 nuclear protein SkiP [Schistosoma mansoni] nuclear protein SkiP, putative [Schistosoma mansoni] (0.0/cov=83%/id=86%)
Q2_P00704	C801751.1	2.81118	up	0.611417	0.379011	0.983986	1.00644	1.16014	0.828199	Smp_067900	Sense	cdc37-related	Sjp 0022970|ko:K09554 cell division cycle protein 37, putative	gi|256083550 cdc37-related [Schistosoma mansoni] cdc37-related [Schistosoma mansoni] (0.0/cov=86%/id=93%)
Q2_P14671	C912904.1	2.81118	up	1.28299	1.1048	0.521184	0.43135	0.916987	0.851462	Smp_158060	Sense	hypothetical protein	-	gi|256083285 hypothetical protein [Schistosoma mansoni] hypothetical protein [Schistosoma mansoni] (9e-20/cov=25%/id=100%)
Q2_P39016	JAP00028.C	2.81118	up	3.10459	1.29175	-0.916745	1.51507	2.43841	1.48661	Sjc_0042650	Sense	-	Sjp 0042650|Uncharacterized protein,omega toxin-like, putative	gi|74768210 RecName: Full=Uncharacterized protein SJCHGC09803; Flags: Precursor SJCHGC09803 protein [Schistosoma japonicum] (6e-49/cov=63%/id=100%)
Q2_P23770	C808031.1	2.81118	up	1.21717	0.782143	0.610715	0.393936	1.34109	0.86901	Smp_154020	Sense	ankyrin 2,3/unc44, putative	-	gi|256081928 ankyrin 23/unc44 [Schistosoma mansoni] ankyrin 2,3/unc44, putative [Schistosoma mansoni] (e-111/cov=71%/id=93%)
Q2_P21901	C805524.1	2.81118	up	0.597055	0.984841	0.973591	0.540227	0.711736	0.76149	Smp_044010.x	Sense	tropomyosin, putative	Sjp 0304180|ko:K10373 tropomyosin 1, putative	gi|256078892 tropomyosin [Schistosoma mansoni] RecName: Full=Tropomyosin-1; AltName: Full=Tropomyosin I; Short=TMI; Short=SmTMI; AltName: Full=Polypeptide 49 tropomyosin [Schistosoma mansoni] tropomyosin, putative [Schistosoma mansoni] (e-124/cov=56%/id=8son
Q2_P35778	C915495.1	2.81118	up	0.903053	0.652098	0.702167	1.31583	0.515401	0.81771	Smp_176740	Sense	hypothetical protein	-	gi|256053292 hypothetical protein [Schistosoma mansoni] expressed protein [Schistosoma mansoni] (8e-38/cov=99%/id=94%)
Q2_P25229	C809950.1	2.81118	up	0.606182	0.542271	0.607327	1.14367	1.36132	0.852153	Sjc_0010520	Sense	-	Sjp 0010520|ko:K06066 CBF1 interacting corepressor, putative	gi|256080005 hypothetical protein [Schistosoma mansoni] expressed protein [Schistosoma mansoni] (1e-95/cov=68%/id=94%)
Q2_P22648	C806524.1	2.81118	up	0.461408	1.26836	0.864797	0.453828	1.35455	0.880589	C806524.1	Sense	-	-	No hits
Q2_P03614	C806892.1	2.81118	up	0.422589	0.736097	0.649605	1.11482	1.20275	0.825172	Smp_152120	Sense	hypothetical protein	-	gi|295065578 NADH dehydrogenase subunit 2 [Phytoseiulus persimilis] NADH dehydrogenase subunit 2 [Phytoseiulus persimilis] (0.19/cov=41%/id=28%)
Q2_P34412	C912587.1	2.81118	up	0.914459	0.65272	1.18867	0.448735	0.78482	0.797881	Smp_126720	Sense	hypothetical protein	Sjp 0058660|Pre-mRNA-splicing factor ISY1 homolog, putative	gi|256072003 hypothetical protein [Schistosoma mansoni] expressed protein [Schistosoma mansoni] (1e-49/cov=99%/id=87%)
Q2_P21171	C804469.1	2.81118	up	1.01415	0.323909	0.576259	1.15698	1.22886	0.860031	Smp_087950	Sense	hypothetical protein	Sjp 0035330|Cell cycle control protein cwf16, putative	gi|256087352 hypothetical protein [Schistosoma mansoni] expressed protein [Schistosoma mansoni] (1e-63/cov=67%/id=84%)
Q2_P34276	C912353.1	2.81118	up	-0.461835	0.222613	3.60862	2.38901	1.96539	1.54476	gi|256092906	Sense	-	-	gi|256092906 hsp40 subfamily A members 124 [Schistosoma mansoni] hsp40, subfamily A, members 1,2,4, putative [Schistosoma mansoni] (1e-55/cov=71%/id=99%)
Q2_P27232	C813256.1	2.81118	up	1.25622	0.768174	0.0352546	1.19643	1.62466	0.976147	gi|256079001	Sense	-	-	gi|256079001 hypothetical protein [Schistosoma mansoni] hypothetical protein [Schistosoma mansoni] (3e-10/cov=72%/id=46%)
Q2_P21560	C805037.1	2.81118	up	0.845991	0.601435	0.44652	0.985126	1.03613	0.783041	gi|156382143	Sense	-	-	gi|156382143 predicted protein [Nematostella vectensis] predicted protein [Nematostella vectensis] (2e-41/cov=74%/id=53%)
Q2_P09497	C903337.1	2.81118	up	0.860254	0.0474834	1.11749	1.09672	2.28862	1.08211	Smp_014780.x	Sense	alpha-actinin, putative	-	gi|156384739 predicted protein [Nematostella vectensis] predicted protein [Nematostella vectensis] (2e-28/cov=34%/id=70%)
Q2_P00550	C801506.1	2.81118	up	0.633696	0.614888	1.12103	0.508228	1.35143	0.845853	Smp_125600	Sense	barh homeobox protein, putative	Sjp 0084780|expressed protein	gi|256071569 barh homeobox protein [Schistosoma mansoni] barh homeobox protein, putative [Schistosoma mansoni] (3e-72/cov=99%/id=86%)
Q2_P18988	C801586.1	2.81118	up	1.1522	0.373594	1.08747	0.892359	0.608382	0.822801	C801586.1	Sense	-	-	No hits
Q2_P26455	C811979.1	2.81118	up	0.70249	0.172022	1.08141	1.09937	1.60221	0.931501	Smp_049500	Sense	ATP-dependent transporter, putative	-	gi|256079969 ATP-dependent transporter [Schistosoma mansoni] ATP-dependent transporter, putative [Schistosoma mansoni] (5e-35/cov=83%/id=100%)
Q2_P14317	C912190.1	2.81118	up	-0.318093	0.381571	3.57582	2.40921	1.38127	1.48596	Smp_004780.x	Sense	immunophilin, putative	-	gi|256071214 immunophilin [Schistosoma mansoni] immunophilin, putative [Schistosoma mansoni] (2e-77/cov=49%/id=95%)
Q2_P07471	C812952.1	2.81118	up	0.638889	0.222369	1.00212	1.12384	1.77411	0.952265	Smp_083680	Sense	hypothetical protein	-	gi|256086565 hypothetical protein [Schistosoma mansoni] expressed protein [Schistosoma mansoni] (e-152/cov=89%/id=88%)
Q2_P05934	C810704.1	2.81118	up	1.02526	0.464871	0.551608	0.783361	1.29538	0.824097	Smp_038440	Sense	heart-specific myosin light chain phosphatase small subunit, putative	Sjp 0014590|expressed protein	gi|226469078 Myosin binding subunit [Schistosoma japonicum] Myosin binding subunit [Schistosoma japonicum] (4e-67/cov=59%/id=70%)
Q2_P29694	C903950.1	2.81118	up	0.765197	0.849526	1.16922	0.824203	0.362959	0.794221	Smp_171540.x	Sense	Ribosome-binding protein 1 (Ribosome receptor protein) (mRRp), putative	Sjp 0066150|IPR009053,Prefoldin;IPR010978,tRNA-binding arm;IPR010989,t-snare,domain-containing	gi|256087824 Ribosome-binding protein 1 (Ribosome receptor protein) (mRRp) [Schistosoma mansoni] Ribosome-binding protein 1 (Ribosome receptor protein) (mRRp), putative [Schistosoma mansoni] (7e-69/cov=92%/id=89%)

## Sheet: down-regulated, sense
Oligo-ID	Contig	q-value(%)	Regulation	H+T/DMSO 5	H+T/DMSO 6	H+T/DMSO 2	H+T/DMSO 3	H+T/DMSO 4	Average log2ratio (Treated/Control)	NR Gene (Sma, Sjc, GI or Contig)	Transcript	Gene annotation Smp	Gene annotation Sjc	Gene annotation GI
Q2_P33922	C911669.1	0	down	-3.66966	-3.17636	-1.86872	-1.28178	-2.70582	-2.54047	Smp_007570	sense	hypothetical protein	-	gi|256071815 hypothetical protein [Schistosoma mansoni] hypothetical protein [Schistosoma mansoni] (5e-83/cov=99%/id=98%)
Q2_P35565	C915233.1	0	down	-1.59139	-1.73468	-1.82226	-1.28629	-2.06661	-1.70025	Smp_127270	sense	hypothetical protein	Sjp 0085180|IPR006593,Cytochrome b561 / ferric reductase transmembrane,domain-containing	gi|256072220 hypothetical protein [Schistosoma mansoni] expressed protein [Schistosoma mansoni] (8e-60/cov=78%/id=100%)
Q2_P24579	C809089.1	0	down	-2.5519	-1.19337	-1.73936	-1.99485	-2.46921	-1.98974	Smp_077310	sense	tegumental protein , putative	-	gi|256085381 tegumental protein [Schistosoma mansoni] tegumental protein , putative [Schistosoma mansoni] (2e-84/cov=46%/id=91%)
Q2_P37615	C918664.1	0	down	-1.43965	-1.89827	-1.79738	-1.41018	-1.36121	-1.58134	Smp_134870	sense	early growth response protein, putative	-	gi|256074959 early growth response protein [Schistosoma mansoni] early growth response protein, putative [Schistosoma mansoni] (8e-51/cov=65%/id=82%)
Q2_P36238	C916077.1	0	down	-1.53824	-1.60384	-0.994349	-1.85942	-2.01976	-1.60312	Smp_055260	sense	sodium-dependent amino acid transporter, putative	-	gi|256081072 sodium-dependent amino acid transporter [Schistosoma mansoni] sodium-dependent amino acid transporter, putative [Schistosoma mansoni] (8e-54/cov=94%/id=87%)
Q2_P00259	C800815.1	0	down	-1.3316	-1.62627	-1.42069	-1.1933	-2.0274	-1.51985	Sjc_0068340	sense	-	Sjp 0068340|ko:K00913 1D-myo-Inositol-trisphosphate 6-kinase [EC2.7.1.134], putative	gi|56754379 SJCHGC02495 protein [Schistosoma japonicum] (4e-52/cov=60%/id=45%)
Q2_P25403	C810157.1	0	down	-0.936145	-1.73162	-1.54573	-2.14784	-1.51539	-1.57534	Smp_000270	sense	Trematode Eggshell Synthesis domain containing protein	-	gi|256070313 hypothetical protein [Schistosoma mansoni] hypothetical protein [Schistosoma mansoni] (e-107/cov=62%/id=87%)
Q2_P05646	C810389.1	0	down	-0.856382	-1.69119	-1.66093	-3.09186	-2.45268	-1.95061	Smp_136720	sense	subfamily A1A unassigned peptidase (A01 family)	-	gi|145228029 cathepsin D-like protease 3 [Schistosoma mansoni] (8e-87/cov=58%/id=89%)
Q2_P19756	C802558.1	0	down	-1.2614	-1.87378	-0.875951	-1.69082	-1.8327	-1.50693	Smp_080210	sense	lipid-binding protein, putative	Sjp 0200060|Retinaldehyde-binding protein 1-like protein 2, putative	gi|256085858 lipid-binding protein [Schistosoma mansoni] lipid-binding protein, putative [Schistosoma mansoni] (1e-79/cov=72%/id=98%)
Q2_P38299	C921027.1	0	down	-1.33614	-1.59809	-0.867866	-1.61785	-1.63013	-1.41002	Smp_000430.x	sense	eggshell protein, chorion, putative	-	gi|256070355 eggshell precursor protein [Schistosoma mansoni] eggshell precursor protein [Schistosoma mansoni] (0.62/cov=28%/id=70%)
Q2_P26602	C812201.1	0	down	-1.21748	-1.28291	-1.34948	-1.05089	-1.13843	-1.20784	Smp_047650	sense	ferritin, putative	-	gi|256079610 ferritin light chain [Schistosoma mansoni] ferritin light chain, putative [Schistosoma mansoni] (3e-90/cov=74%/id=100%)
Q2_P05841	C810602.1	0	down	-1.70589	-1.69566	-0.883738	-1.24885	-1.57681	-1.42219	Smp_168940	sense	NAD dependent epimerase/dehydratase, putative	-	gi|256052688 NAD dependent epimerase/dehydratase [Schistosoma mansoni] NAD dependent epimerase/dehydratase, putative [Schistosoma mansoni] (2e-79/cov=42%/id=98%)
Q2_P07227	C812632.1	0	down	-1.63139	-1.84901	-0.692782	-1.75358	-1.73954	-1.53326	Smp_144440	sense	replication A protein , putative	-	gi|256078320 replication A protein [Schistosoma mansoni] replication A protein , putative [Schistosoma mansoni] (4e-53/cov=58%/id=81%)
Q2_P04014	C807532.1	0	down	-1.66211	-1.60763	-0.669065	-2.31368	-1.68897	-1.58829	Smp_075430	sense	hypothetical protein	-	gi|256085025 hypothetical protein [Schistosoma mansoni] hypothetical protein [Schistosoma mansoni] (1e-95/cov=76%/id=99%)
Q2_P05151	C809454.1	0	down	-1.49174	-1.76708	-1.1459	-1.39211	-0.926439	-1.34465	Smp_033250	sense	hypothetical protein	-	gi|256076941 hypothetical protein [Schistosoma mansoni] hypothetical protein [Schistosoma mansoni] (5e-89/cov=68%/id=87%)
Q2_P06091	C810876.1	0	down	-1.12451	-1.0529	-1.09814	-1.43933	-1.51369	-1.24571	Smp_013540	sense	tyrosinase precursor	Sjp 0301740|ko:K00505 tyrosinase [EC1.14.18.1], putative	gi|256073014 tyrosinase precursor [Schistosoma mansoni] tyrosinase 2 precursor [Schistosoma mansoni] tyrosinase precursor [Schistosoma mansoni] (0.0/cov=84%/id=100%)
Q2_P16317	C916852.1	0	down	-0.78861	-1.11744	-2.29911	-2.24069	-1.7732	-1.64381	Smp_155310.x	sense	tetraspanin, putative	Sjp 0093430|IPR000301,CD9/CD37/CD63 antigen;IPR008952,Tetraspanin,domain-containing	gi|256082397 Tetraspanin-1 (Tspan-1) [Schistosoma mansoni] Tetraspanin-1 (Tspan-1), putative [Schistosoma mansoni] (4e-72/cov=83%/id=87%)
Q2_P35617	C915297.1	0	down	-0.978623	-1.46661	-2.15722	-1.17915	-1.40235	-1.43679	gi|56753752	sense	-	-	gi|56753752 SJCHGC00620 protein [Schistosoma japonicum] (3e-25/cov=61%/id=64%)
Q2_P27424	C900073.1	0.505167	down	-1.61956	-1.92929	-1.0643	-0.897414	-1.5447	-1.41105	Smp_031220	sense	solute carrier family 35-related	-	gi|256076548 solute carrier family 35-related [Schistosoma mansoni] solute carrier family 35-related [Schistosoma mansoni] (7e-90/cov=85%/id=78%)
Q2_P03403	C806585.1	0.505167	down	-2.04362	-1.6672	-0.748352	-1.26029	-1.52217	-1.44832	Smp_157950	sense	glycogenin-related	Sjp 0046750|Glycogenin-1, putative	gi|256052288 glycogenin-related [Schistosoma mansoni] glycogenin-related [Schistosoma mansoni] (4e-72/cov=84%/id=99%)
Q2_P33608	C911118.1	0.505167	down	-1.6224	-2.41154	-0.29522	-2.48504	-2.09952	-1.78275	Smp_140210	sense	adapter-related protein complex 3, beta subunit	-	gi|256076977 adapter-related protein complex 3 beta subunit [Schistosoma mansoni] adapter-related protein complex 3, beta subunit [Schistosoma mansoni] (1e-79/cov=99%/id=100%)
Q2_P19048	C801666.1	0.505167	down	-1.78972	-2.17353	-0.634546	-1.19725	-1.79092	-1.51719	Smp_128670	sense	tyrosine kinase	-	gi|256072716 tyrosine kinase [Schistosoma mansoni] tyrosine kinase [Schistosoma mansoni] (e-151/cov=99%/id=86%)
Q2_P39047	JAP00506.C	0.505167	down	-2.39498	-3.11167	-0.168364	-2.41948	-1.67333	-1.95356	Smp_175560	sense	memapsin-2 (A01 family)	Sjp 0051260|ko:K07747 beta-site APP-cleaving enzyme 2 (memapsin 1) [EC3.4.23.45], putative	gi|76157809 SJCHGC05669 protein [Schistosoma japonicum] (e-122/cov=95%/id=89%)
Q2_P38557	JAP06741.C	0.505167	down	-1.12887	-1.14228	-1.3138	-1.16851	-2.2141	-1.39351	gi|256052265	sense	-	-	gi|256052265 hypothetical protein [Schistosoma mansoni] hypothetical protein [Schistosoma mansoni] (3e-20/cov=24%/id=78%)
Q2_P24900	C809485.1	0.505167	down	-0.635407	-1.23757	-1.82237	-1.8405	-1.60238	-1.42765	gi|56755137	sense	-	-	gi|56755137 SJCHGC04585 protein [Schistosoma japonicum] (1e-77/cov=37%/id=69%)
Q2_P39508	JAP03801.C	0.505167	down	-1.9836	-1.2405	-0.633643	-1.57869	-1.81062	-1.44941	Sjc_0095020	sense	-	Sjp 0095020|ko:K08145 MFS transporter, SP family, solute carrier family 2, (facilitated, putative	gi|56755051 SJCHGC08894 protein [Schistosoma japonicum] (2e-57/cov=50%/id=89%)
Q2_P07068	C812354.1	0.505167	down	-0.336889	-2.0553	-1.54568	-2.30561	-1.98733	-1.64616	gi|256089313	sense	-	-	gi|256089313 hypothetical protein [Schistosoma mansoni] conserved hypothetical protein [Schistosoma mansoni] (4e-44/cov=43%/id=98%)
Q2_P34583	C912927.1	0.505167	down	-1.166	-1.31571	-1.04066	-1.09527	-2.07692	-1.33891	C912927.1	sense	-	-	No hits
Q2_P38714	JAP00884.S	0.505167	down	-1.46386	-0.721532	-1.40142	-1.52702	-2.59452	-1.54167	gi|256075333	sense	-	-	gi|256075333 cell polarity protein; inorganic pyrophosphatase ; lethal giant larvae homolog 2 [Schistosoma mansoni] cell polarity protein; inorganic pyrophosphatase, putative; lethal giant larvae homolog 2 [Schistosoma mansoni] (2e-26/cov=41%/id=74%)
Q2_P25350	C810099.1	0.505167	down	-0.831898	-1.12156	-1.15321	-1.64531	-1.41669	-1.23373	Smp_054010	sense	cationic amino acid transporter, putative	-	gi|256080858 cationic amino acid transporter [Schistosoma mansoni] cationic amino acid transporter, putative [Schistosoma mansoni] (e-101/cov=47%/id=100%)
Q2_P26772	C812456.1	0.505167	down	-1.00567	-0.851292	-1.226	-1.69083	-1.7542	-1.3056	gi|29840885	sense	-	-	gi|29840885 SJCHGC02868 protein [Schistosoma japonicum] (1e-94/cov=98%/id=67%)
Q2_P38985	JAP10027.S	0.62403	down	-0.953762	-2.07382	-2.22423	-1.11029	-1.00777	-1.47398	gi|226466510	sense	-	-	gi|226466510 hypothetical protein [Schistosoma japonicum] (8e-49/cov=45%/id=77%)
Q2_P35777	C915494.1	0.62403	down	-2.15589	-2.94102	-0.798843	-0.638293	-2.36695	-1.7802	Smp_149790	sense	hypothetical protein	Sjp 0054120|similar to Uncharacterized protein C10orf76 homolog, putative	gi|241999710 conserved hypothetical protein [Ixodes scapularis] conserved hypothetical protein [Ixodes scapularis] (3e-46/cov=93%/id=42%)
Q2_P06237	C811037.1	0.62403	down	-1.26897	-1.45324	-1.33273	-1.35324	-0.658118	-1.21326	Smp_077920	sense	Trematode Eggshell Synthesis domain containing protein	-	gi|256052425 hypothetical protein [Schistosoma mansoni] hypothetical protein [Schistosoma mansoni] (5e-83/cov=59%/id=81%)
Q2_P30121	C904542.1	0.62403	down	-1.41022	-0.692191	-1.84881	-1.20998	-1.293	-1.29084	C904542.1	sense	-	-	No hits
Q2_P27527	C900205.1	0.62403	down	-2.3081	-1.70439	-1.16376	-0.652669	-1.42442	-1.45067	Smp_170170	sense	hypothetical protein	-	gi|256087400 hypothetical protein [Schistosoma mansoni] expressed protein [Schistosoma mansoni] (e-122/cov=87%/id=94%)
Q2_P26694	C812332.1	0.62403	down	-1.20109	-0.889841	-0.975405	-2.48634	-2.07214	-1.52496	Smp_168820	sense	hypothetical protein	Sjp 0301690|expressed protein	gi|256087051 hypothetical protein [Schistosoma mansoni] expressed protein [Schistosoma mansoni] (1e-98/cov=98%/id=81%)
Q2_P37617	C918667.1	0.62403	down	-1.12847	-0.939075	-1.97368	-1.45754	-0.982063	-1.29617	Smp_169380	sense	protein tyrosine phosphatase, putative	-	gi|256087207 protein tyrosine phosphatase [Schistosoma mansoni] protein tyrosine phosphatase, putative [Schistosoma mansoni] (4e-73/cov=98%/id=84%)
Q2_P39497	JAP03728.C	0.62403	down	-0.65018	-1.04558	-2.03269	-1.3	-2.34957	-1.4756	Sjc_0115950	sense	-	Sjp 0115950|IPR011009,Protein kinase-like,domain-containing	gi|56755389 SJCHGC09137 protein [Schistosoma japonicum] (3e-83/cov=40%/id=71%)
Q2_P29833	C904146.1	0.62403	down	-1.54657	-2.21042	-0.574438	-0.959603	-2.33026	-1.52426	Smp_127170	sense	twik family of potassium channels-related	-	gi|256072181 twik family of potassium channels-related [Schistosoma mansoni] twik family of potassium channels-related [Schistosoma mansoni] (2e-57/cov=79%/id=92%)
Q2_P05862	C810624.1	0.62403	down	-1.27387	-1.2931	-0.841996	-1.3531	-0.844564	-1.12133	Smp_174450	sense	surfeit locus protein, putative	-	gi|256088636 surfeit locus protein [Schistosoma mansoni] surfeit locus protein, putative [Schistosoma mansoni] (8e-46/cov=27%/id=98%)
Q2_P24734	C809270.1	0.62403	down	-0.880947	-0.709591	-1.35615	-2.02528	-2.12993	-1.42038	Smp_050270	sense	tyrosinase precursor	Sjp 0086850|ko:K00505 tyrosinase [EC1.14.18.1], putative	gi|33089916 tyrosinase 1 precursor [Schistosoma mansoni] (0.0/cov=90%/id=100%)
Q2_P02951	C805853.1	0.62403	down	-1.19478	-1.56331	-0.983251	-1.34001	-0.737837	-1.16384	gi|226478576	sense	-	-	gi|226478576 hypotheticial protein [Schistosoma japonicum] (1e-47/cov=66%/id=43%)
Q2_P38504	JAP05766.C	0.62403	down	-1.80482	-2.63666	-0.0683814	-2.26376	-1.60885	-1.67649	gi|256078596	sense	-	-	gi|256078596 hypothetical protein [Schistosoma mansoni] hypothetical protein [Schistosoma mansoni] (e-101/cov=68%/id=65%)
Q2_P36194	C916018.1	0.62403	down	-1.61654	-1.8009	-0.670718	-1.06817	-1.14003	-1.25927	Sjc_0068040	sense	-	Sjp 0068040|Cathepsin B-like cysteine proteinase precursor, putative	gi|226466652 Cathepsin B-like cysteine proteinase precursor [Schistosoma japonicum] (2e-36/cov=85%/id=80%)
Q2_P41654	JAP09511.S	0.887741	down	-1.96299	-0.540169	-0.835283	-1.90979	-2.04271	-1.45819	gi|82697983	sense	-	-	gi|82697983 adenosine deaminase [Schistosoma japonicum] (1e-16/cov=20%/id=100%)
Q2_P26575	C812161.1	0.887741	down	-0.963884	-1.38662	-0.560008	-2.42855	-2.86843	-1.6415	Smp_080820	sense	G-protein coupled receptor fragment, putative	-	gi|256085979 G-protein coupled receptor fragment [Schistosoma mansoni] G-protein coupled receptor fragment, putative [Schistosoma mansoni] (2e-49/cov=63%/id=69%)
Q2_P13217	C910084.1	0.887741	down	-1.0636	-1.35765	-0.836934	-1.10996	-0.900329	-1.05369	Smp_000280	sense	similar to female-specific protein 800 (fs800)	-	gi|256070315 similar to female-specific protein 800 (fs800) [Schistosoma mansoni] similar to female-specific protein 800 (fs800) [Schistosoma mansoni] (2e-41/cov=50%/id=100%)
Q2_P35883	C915622.1	0.887741	down	-0.370417	-1.91736	-1.47235	-1.22361	-1.95617	-1.38798	Smp_163380	sense	serine/threonine kinase	-	gi|256085235 serine/threonine protein kinase [Schistosoma mansoni] serine/threonine kinase [Schistosoma mansoni] (8e-63/cov=101%/id=59%)
Q2_P28756	C902644.1	0.887741	down	-0.675168	-0.631691	-1.77084	-2.25552	-2.09707	-1.48606	Smp_151220	sense	beta-1,3-n-acetylglucosaminyltransferase,putati ve	-	gi|256080910 beta-13-n-acetylglucosaminyltransferaseputati ve [Schistosoma mansoni] beta-1,3-n-acetylglucosaminyltransferase,putati ve [Schistosoma mansoni] (4e-06/cov=13%/id=100%)
Q2_P26567	C812149.1	0.887741	down	-1.00125	-1.16684	-0.71273	-1.36141	-1.14121	-1.07669	Smp_133180.x	sense	zinc finger protein, putative	Sjp 0043730|ko:K00181 porcupine, putative	gi|256074333 zinc finger protein [Schistosoma mansoni] zinc finger protein, putative [Schistosoma mansoni] (e-150/cov=42%/id=96%)
Q2_P39529	JAP04027.C	0.887741	down	-1.7985	-1.6823	-0.651399	-0.749772	-1.72409	-1.32121	Sjc_0309940	sense	-	Sjp 0309940|Non-imprinted in Prader-Willi/Angelman syndrome region protein 2 homolog, putative	gi|56754031 SJCHGC09214 protein [Schistosoma japonicum] (3e-95/cov=59%/id=82%)
Q2_P22865	C806804.1	0.887741	down	-0.980203	-0.521807	-1.58745	-2.36637	-1.64143	-1.41945	C806804.1	sense	-	-	No hits
Q2_P35913	C915661.1	0.887741	down	-1.30319	-1.28657	-0.517424	-1.30915	-1.38481	-1.16023	Smp_085180	sense	cathepsin B (C01 family)	-	gi|256086900 cathepsin B (C01 family) [Schistosoma mansoni] cathepsin B (C01 family) [Schistosoma mansoni] (7e-58/cov=42%/id=98%)
Q2_P25109	C809777.1	0.887741	down	-0.77929	-0.901378	-2.05508	-1.38911	-1.19925	-1.26482	Smp_047660	sense	ferritin, putative	-	gi|256079612 ferritin [Schistosoma mansoni] ferritin, putative [Schistosoma mansoni] (5e-99/cov=63%/id=100%)
Q2_P03465	C806679.1	0.887741	down	-1.6974	-1.07387	-0.656767	-1.05033	-1.42311	-1.1803	Smp_142770	sense	importin-beta 2, putative	Sjp 0214200|Transportin-1, putative	gi|256077749 importin-beta 2 [Schistosoma mansoni] importin-beta 2, putative [Schistosoma mansoni] (0.0/cov=70%/id=99%)
Q2_P35576	C915248.1	0.887741	down	-0.97085	-1.13816	-0.708465	-1.17071	-1.14097	-1.02583	Smp_130050	sense	hypothetical protein	-	gi|256073213 hypothetical protein [Schistosoma mansoni] conserved hypothetical protein [Schistosoma mansoni] (9e-46/cov=47%/id=100%)
Q2_P23200	C807263.1	0.887741	down	-0.328562	-1.55543	-1.71714	-1.56253	-1.31652	-1.29604	gi|256085111	sense	-	-	gi|256085111 hypothetical protein [Schistosoma mansoni] expressed protein [Schistosoma mansoni] (1e-79/cov=89%/id=97%)
Q2_P21743	C805306.1	0.887741	down	-1.00467	-0.881904	-1.2917	-1.47803	-0.799732	-1.09121	Smp_162860	sense	hypothetical protein	-	gi|256085033 hypothetical protein [Schistosoma mansoni] hypothetical protein [Schistosoma mansoni] (7e-21/cov=31%/id=100%)
Q2_P29604	C903836.1	0.887741	down	-1.42518	-1.22858	-0.593843	-0.996662	-1.46481	-1.14181	Smp_008610	sense	deoxyribonuclease II-related	-	gi|256072023 deoxyribonuclease II-related [Schistosoma mansoni] deoxyribonuclease II-related [Schistosoma mansoni] (e-108/cov=95%/id=98%)
Q2_P09689	C903615.1	0.887741	down	-1.11082	-0.865733	-0.862448	-0.939544	-0.977646	-0.951238	Smp_054810	sense	hypothetical protein	Sjp 0048180|expressed protein	gi|256081017 hypothetical protein [Schistosoma mansoni] expressed protein [Schistosoma mansoni] (1e-81/cov=99%/id=100%)
Q2_P40486	JAP07704.S	0.887741	down	-0.804628	-0.986866	-1.16697	-0.86548	-1.0741	-0.979609	gi|256072425	sense	-	-	gi|256072425 hypothetical protein [Schistosoma mansoni] hypothetical protein [Schistosoma mansoni] (1e-12/cov=22%/id=60%)
Q2_P06129	C810917.1	0.887741	down	0.154232	-2.19096	-3.31223	-2.67506	-1.20276	-1.84536	Smp_149980	sense	soluble guanylate cyclase gcy, putative	-	No hits
Q2_P24556	C809059.1	0.887741	down	-1.09345	-2.51178	-0.720155	-0.900586	-1.73546	-1.39229	Smp_017870	sense	hypothetical protein	-	gi|256073825 hypothetical protein [Schistosoma mansoni] expressed protein [Schistosoma mansoni] (2e-83/cov=50%/id=92%)
Q2_P22566	C806415.1	0.887741	down	-1.57842	-0.712354	-1.25322	-0.797812	-2.29783	-1.32793	C806415.1	sense	-	-	No hits
Q2_P25336	C810082.1	0.887741	down	-1.12527	-1.24273	-1.19916	-1.04228	-0.61039	-1.04397	Smp_164320	sense	hypothetical protein	-	gi|256085544 hypothetical protein [Schistosoma mansoni] hypothetical protein [Schistosoma mansoni] (1e-94/cov=52%/id=100%)
Q2_P12556	C908752.1	0.887741	down	-0.927857	-1.15417	-0.817961	-1.31964	-0.834606	-1.01085	Smp_159400	sense	phospholipid transport protein	Sjp 0022690|SEC14-like protein 2, putative	gi|256083732 phospholipid transport protein [Schistosoma mansoni] phospholipid transport protein [Schistosoma mansoni] (9e-48/cov=46%/id=98%)
Q2_P08998	C902594.1	0.887741	down	-1.78951	-1.66337	-0.231559	-1.80367	-1.15889	-1.3294	Smp_147730	sense	kunitz-type protease inhibitor, putative	-	No hits
Q2_P38453	JAP04230.C	1.1594	down	-1.26267	-0.721889	-0.76895	-1.94831	-1.28098	-1.19656	gi|56753115	sense	-	-	gi|56753115 SJCHGC09061 protein [Schistosoma japonicum] (e-148/cov=42%/id=93%)
Q2_P20173	C803096.1	1.1594	down	-0.814924	-1.15755	-1.19928	-0.715955	-1.68827	-1.1152	Smp_017650.x	sense	family U48 unassigned peptidase (U48 family)	-	gi|56755761 SJCHGC04947 protein [Schistosoma japonicum] (0.002/cov=14%/id=76%)
Q2_P41488	JAP04725.S	1.1594	down	-1.38903	-0.791292	-0.652311	-1.82516	-1.23015	-1.17759	gi|56757367	sense	-	-	gi|56757367 SJCHGC09355 protein [Schistosoma japonicum] (2e-49/cov=36%/id=98%)
Q2_P27646	C900384.1	1.1594	down	-1.23588	-3.21925	0.125273	-1.93452	-2.4648	-1.74583	Smp_132410	sense	neuropeptide F-like receptor, putative	Sjp 0083580|Neuropeptide Y receptor type 2, putative	gi|256074000 neuropeptide F-like receptor [Schistosoma mansoni] neuropeptide F-like receptor, putative [Schistosoma mansoni] (8e-69/cov=56%/id=98%)
Q2_P38496	JAP05682.C	1.1594	down	-1.34019	-1.14837	-0.524344	-1.07939	-1.20911	-1.06028	Smp_175280	sense	hypothetical protein	Sjp 0007080|expressed protein	gi|56755833 SJCHGC03901 protein [Schistosoma japonicum] (e-152/cov=90%/id=100%)
Q2_P12083	C907831.1	1.1594	down	-1.45371	-1.51113	-0.663415	-0.639137	-2.07513	-1.2685	Smp_144680	sense	hypothetical protein	Sjp 0301680|IPR007882,STOP,domain-containing	gi|256078395 hypothetical protein [Schistosoma mansoni] expressed protein [Schistosoma mansoni] (9e-80/cov=97%/id=99%)
Q2_P24200	C808598.1	1.1594	down	-1.82964	-1.67219	-0.438654	-0.707777	-2.69592	-1.46884	Smp_055640	sense	hypothetical protein	-	gi|256081151 hypothetical protein [Schistosoma mansoni] hypothetical protein [Schistosoma mansoni] (7e-13/cov=93%/id=45%)
Q2_P08731	C902201.1	1.1594	down	-1.58539	-2.18647	-0.478393	-0.619205	-2.14004	-1.4019	Smp_149950	sense	dephospho-CoA related kinases	Sjp 0042770|ko:K00859 dephospho-CoA kinase [EC2.7.1.24], putative	gi|256080454 dephospho-CoA related kinases [Schistosoma mansoni] dephospho-CoA related kinases [Schistosoma mansoni] (2e-49/cov=63%/id=98%)
Q2_P38256	C920836.1	1.1594	down	-0.378404	-0.890036	-1.59059	-1.96754	-1.53503	-1.27232	Smp_095980	sense	superoxide dismutase precursor (EC 1.15.1.1), putative	-	gi|256088744 superoxide dismutase precursor (EC 1.15.1.1) [Schistosoma mansoni] RecName: Full=Extracellular superoxide dismutase [Cu-Zn]; Short=EC-SOD; Flags: Precursor superoxide dismutase [Schistosoma mansoni] superoxide dismutase precursor (EC 1.15.1.1 Extracellular superoxide dismutase [Cu-Zn] [6e-74/100%]||(gi:226474978) Extracellular superoxide dismutase [Cu-Zn] [1e-73/
Q2_P37899	C919411.1	1.1594	down	-0.990116	-1.28484	-0.689209	-1.83456	-0.88915	-1.13758	Smp_029480	sense	bardet-biedl syndrome 4-like protein	-	gi|76155336 SJCHGC07089 protein [Schistosoma japonicum] (2e-35/cov=65%/id=81%)
Q2_P39236	JAP01778.C	1.1594	down	-3.97861	-3.37987	-0.0374149	-0.214023	-2.96815	-2.11561	Sjc_0063350	sense	-	Sjp 0063350|Transmembrane protein 185B, putative	gi|76154656 SJCHGC05021 protein [Schistosoma japonicum] (5e-79/cov=45%/id=98%)
Q2_P12559	C908760.1	1.1594	down	-2.43402	-2.76528	0.202051	-1.54686	-1.58975	-1.62677	Smp_144580	sense	hypothetical protein	-	gi|256078368 hypothetical protein [Schistosoma mansoni] expressed protein [Schistosoma mansoni] (4e-71/cov=99%/id=99%)
Q2_P05615	C810355.1	1.1594	down	-0.981113	-1.07139	-1.00938	-0.639501	-1.51851	-1.04398	Smp_085410	sense	hypothetical protein	-	gi|256086942 hypothetical protein [Schistosoma mansoni] conserved hypothetical protein [Schistosoma mansoni] (9e-76/cov=52%/id=82%)
Q2_P25448	C810206.1	1.1594	down	-0.255448	-1.43702	-1.29303	-1.38794	-1.66223	-1.20713	gi|256088426	sense	-	-	gi|256088426 hypothetical protein [Schistosoma mansoni] expressed protein [Schistosoma mansoni] (e-108/cov=75%/id=98%)
Q2_P12498	C908644.1	1.1594	down	-2.51607	-3.24157	-0.0168152	-0.952008	-1.80904	-1.7071	Smp_181000	sense	OUT-1 peptidase (C88 family)	-	gi|256090662 OUT-1 peptidase (C88 family) [Schistosoma mansoni] OUT-1 peptidase (C88 family) [Schistosoma mansoni] (1e-80/cov=99%/id=100%)
Q2_P38936	JAP07710.S	1.1594	down	-0.741944	-1.08108	-0.672688	-1.73506	-1.47812	-1.14178	gi|256083869	sense	-	-	gi|256083869 hypothetical protein [Schistosoma mansoni] hypothetical protein [Schistosoma mansoni] (2e-27/cov=27%/id=67%)
Q2_P26362	C811852.1	1.1594	down	-0.71255	-1.44321	-1.1098	-0.942682	-2.97278	-1.43621	Smp_015020	sense	sodium potassium transporting ATPase alpha subunit	Sjp 0016550|ko:K01538 Na+/K+-exchanging ATPase [EC3.6.3.9], putative	gi|256073306 Na+/K+ transporting ATPase subunit alpha [Schistosoma mansoni] term=sodium potassium transporting ATPase alpha subunit;with=UniProt:Q95WT4;evidence=inferred from sequence or structural similarity [Schistosoma mansoni] (0.0/cov=99%/id=99%)
Q2_P17019	C918189.1	1.1594	down	-1.14565	-1.05104	-0.715651	-0.840525	-0.901892	-0.930952	Sjc_0209120	sense	-	Sjp 0209120|ko:K00683 glutaminyl-peptide cyclotransferase [EC2.3.2.5], putative	gi|226479964 glutaminyl-peptide cyclotransferase [Schistosoma japonicum] (9e-58/cov=63%/id=70%)
Q2_P24665	C809188.1	1.1594	down	-0.754445	-0.906417	-0.806124	-0.979968	-0.925315	-0.874454	Smp_147610	sense	hypothetical protein	-	gi|256079598 hypothetical protein [Schistosoma mansoni] conserved hypothetical protein [Schistosoma mansoni] (1e-41/cov=40%/id=85%)
Q2_P39747	JAP07397.C	1.1594	down	-0.73026	-0.895224	-0.796954	-1.25269	-1.50107	-1.03524	gi|56759182	sense	-	-	gi|56759182 SJCHGC02330 protein [Schistosoma japonicum] (0.0/cov=92%/id=100%)
Q2_P30120	C904540.1	1.1594	down	-0.637517	-0.9123	-0.843448	-1.60884	-1.88472	-1.17737	C904540.1	sense	-	-	No hits
Q2_P40317	JAP03969.S	1.1594	down	-1.13869	-1.43647	-0.626092	-0.908562	-0.915457	-1.00505	gi|76155627	sense	-	-	gi|76155627 SJCHGC05934 protein [Schistosoma japonicum] (1e-95/cov=85%/id=78%)
Q2_P18375	C800560.1	1.1594	down	-1.08165	-0.935833	-0.449746	-1.84563	-1.48141	-1.15885	Smp_104270	sense	ectonucleotide pyrophosphatase/phosphodiesterase, putative	Sjp 0086960|Ectonucleotide pyrophosphatase/phosphodiesterase family member 5 precursor, putative	gi|256066485 ectonucleotide pyrophosphatase/phosphodiesterase [Schistosoma mansoni] ectonucleotide pyrophosphatase/phosphodiesterase, putative [Schistosoma mansoni] (0.0/cov=88%/id=100%)
Q2_P17951	C800076.1	1.1594	down	-1.76341	-1.3161	-0.236836	-1.04158	-1.7652	-1.22463	Smp_194980	sense	similar to tetraspanin TE736	-	gi|256086731 similar to tetraspanin TE736 [Schistosoma mansoni] similar to tetraspanin TE736 [Schistosoma mansoni] (3e-54/cov=72%/id=76%)
Q2_P04570	C808449.1	1.80827	down	-2.04499	-1.64321	-0.0876038	-1.84305	-1.0118	-1.32613	gi|237738712	sense	-	-	gi|237738712 predicted protein [Fusobacterium sp. 2_1_31] predicted protein [Fusobacterium sp. 2_1_31] (0.096/cov=59%/id=24%)
Q2_P35683	C915373.1	1.80827	down	-1.35807	-1.19398	-0.410645	-0.926011	-1.56636	-1.09101	gi|76153407	sense	-	-	gi|76153407 SJCHGC09245 protein [Schistosoma japonicum] (1e-58/cov=62%/id=74%)
Q2_P18825	C801379.1	1.80827	down	-0.874476	-0.727085	-0.749272	-1.18334	-1.37399	-0.981632	Smp_105410	sense	glucose transport protein, putative	-	gi|256090681 glucose transport protein [Schistosoma mansoni] glucose transport protein, putative [Schistosoma mansoni] (e-170/cov=66%/id=99%)
Q2_P06198	C810996.1	1.80827	down	-0.736311	-0.645754	-1.05188	-1.16599	-1.16089	-0.952165	Smp_093710	sense	hypothetical protein	-	gi|256088382 hypothetical protein [Schistosoma mansoni] hypothetical protein [Schistosoma mansoni] (6e-89/cov=39%/id=90%)
Q2_P41196	JAP07777.C	1.80827	down	-0.431068	-1.2675	-0.845901	-1.46412	-1.36775	-1.07527	gi|76153071	sense	-	-	gi|76153071 SJCHGC03897 protein [Schistosoma japonicum] (2e-42/cov=36%/id=76%)
Q2_P07055	C812331.1	1.80827	down	-0.961123	-0.744027	-0.810534	-0.912895	-1.47772	-0.98126	Smp_144140	sense	zinc/iron transporter, putative	Sjp 0019090|Zinc transporter ZIP3, putative	gi|256078213 zinc/iron transporter [Schistosoma mansoni] zinc/iron transporter, putative [Schistosoma mansoni] (e-103/cov=88%/id=80%)
Q2_P14227	C912014.1	1.80827	down	-1.68506	-1.92611	-0.774391	-0.204305	-1.92496	-1.30297	Smp_048680	sense	hypothetical protein	Sjp 0306270|RING finger protein 11, putative	gi|256079813 hypothetical protein [Schistosoma mansoni] expressed protein [Schistosoma mansoni] (3e-57/cov=95%/id=100%)
Q2_P22139	C805838.1	1.80827	down	-1.85267	-2.77479	-0.833233	-0.751406	-0.723191	-1.38706	Sjc_0105300	sense	-	Sjp 0105300|MMP37-like protein, mitochondrial precursor, putative	gi|256079935 hypothetical protein [Schistosoma mansoni] expressed protein [Schistosoma mansoni] (e-158/cov=63%/id=99%)
Q2_P03468	C806682.1	1.80827	down	-1.0254	-0.749963	-0.84156	-0.747796	-1.18226	-0.909396	Smp_149380	sense	hypothetical protein	-	gi|256080244 hypothetical protein [Schistosoma mansoni] expressed protein [Schistosoma mansoni] (2e-56/cov=99%/id=100%)
Q2_P26586	C812178.1	1.80827	down	-0.468634	-1.09228	-1.15437	-1.06136	-1.0608	-0.967489	Smp_169050	sense	hypothetical protein	-	gi|256087106 hypothetical protein [Schistosoma mansoni] expressed protein [Schistosoma mansoni] (e-138/cov=97%/id=93%)
Q2_P39637	JAP05663.C	1.80827	down	-1.1063	-0.819265	-0.632638	-0.896267	-1.276	-0.946094	Sjc_0217170	sense	-	Sjp 0217170|Transmembrane protein 161B, putative	gi|226466560 Transmembrane protein 161B [Schistosoma japonicum] (1e-75/cov=57%/id=90%)
Q2_P36569	C916855.1	1.80827	down	-2.63763	-2.97829	-0.125454	-0.350683	-2.12124	-1.64266	Smp_073490	sense	protein kinase	-	gi|256084616 protein kinase [Schistosoma mansoni] protein kinase [Schistosoma mansoni] (3e-86/cov=85%/id=100%)
Q2_P32474	C908990.1	1.80827	down	-0.659741	-0.805108	-1.03317	-0.89371	-1.33682	-0.945709	gi|256086942	sense	-	-	gi|256086942 hypothetical protein [Schistosoma mansoni] conserved hypothetical protein [Schistosoma mansoni] (3e-82/cov=98%/id=90%)
Q2_P08281	C901521.1	1.80827	down	-0.709738	-1.03478	-1.31079	-0.858126	-0.764501	-0.935588	Smp_034500	sense	dual specificity protein phosphatase, putative	-	gi|256077220 dual specificity protein phosphatase [Schistosoma mansoni] dual specificity protein phosphatase, putative [Schistosoma mansoni] (3e-61/cov=56%/id=96%)
Q2_P38952	JAP08785.S	1.80827	down	-0.630231	-1.83571	-0.817171	-0.827769	-1.41223	-1.10462	gi|76156233	sense	-	-	gi|76156233 SJCHGC02440 protein [Schistosoma japonicum] (6e-42/cov=36%/id=98%)
Q2_P18395	C800582.1	1.80827	down	-3.25868	-3.24664	0.168616	-0.740827	-1.74232	-1.76397	Smp_122050	sense	(dihydro)ceramide Synthase (LAG1)	-	gi|256070236 dihydroceramide synthase [Schistosoma mansoni] (dihydro)ceramide Synthase (LAG1) [Schistosoma mansoni] (2e-97/cov=95%/id=76%)
Q2_P39322	JAP02241.C	1.80827	down	-3.37702	-3.06292	-0.200437	-0.390185	-1.59958	-1.72603	Sjc_0026280	sense	-	Sjp 0026280|expressed protein	gi|76153654 SJCHGC05156 protein [Schistosoma japonicum] (e-139/cov=69%/id=100%)
Q2_P15975	C916147.1	1.80827	down	-1.17962	-1.75504	-1.07785	-0.178608	-1.60089	-1.1584	Smp_160410.x	sense	Transmembrane protein 106C (Endoplasmic reticulum membrane protein overexpressed in cancer), putative	-	gi|226471502 Transmembrane protein 106A [Schistosoma japonicum] (2e-20/cov=37%/id=81%)
Q2_P27620	C900346.1	1.80827	down	-0.621695	-0.830105	-0.861845	-0.954337	-1.09842	-0.87328	Smp_139240	sense	Peptidase C1 family	-	gi|256052112 cathepsin S (C01 family) [Schistosoma mansoni] cathepsin S (C01 family) [Schistosoma mansoni] (e-110/cov=89%/id=88%)
Q2_P27508	C900182.1	1.80827	down	-0.837054	-1.37853	-1.10516	-0.38924	-1.68079	-1.07815	C900182.1	sense	-	-	No hits
Q2_P27331	C813386.1	1.80827	down	-0.664486	-0.689321	-0.87079	-1.24203	-1.48378	-0.990082	Smp_126740	sense	protein kinase	-	gi|256072015 protein kinase [Schistosoma mansoni] protein kinase [Schistosoma mansoni] (4e-78/cov=94%/id=79%)
Q2_P38599	JAP08139.C	2.29278	down	-1.72788	-2.44748	-0.287894	-0.756273	-1.24956	-1.29382	gi|256087098	sense	-	-	gi|256087098 hypothetical protein [Schistosoma mansoni] conserved hypothetical protein [Schistosoma mansoni] (4e-15/cov=20%/id=57%)
Q2_P19034	C801650.1	2.29278	down	-1.72952	-1.22752	-0.885532	-0.280502	-1.42096	-1.10881	Smp_090220	sense	feline leukemia virus subgroup C receptor- related	Sjp 0090710|Major facilitator superfamily domain-containing protein 7-a, putative	gi|256087797 feline leukemia virus subgroup C receptor-related [Schistosoma mansoni] feline leukemia virus subgroup C receptor-related [Schistosoma mansoni] (2e-92/cov=75%/id=100%)
Q2_P18398	C800587.1	2.29278	down	-0.482421	-0.690746	-0.974092	-1.83192	-1.77378	-1.15059	Smp_139080	sense	bestrophin-related	Sjp 0114960|Bestrophin-2, putative	gi|256076550 bestrophin-related [Schistosoma mansoni] bestrophin-related [Schistosoma mansoni] (e-133/cov=95%/id=94%)
Q2_P39579	JAP04749.C	2.29278	down	-1.95929	-1.31518	-0.275812	-0.690781	-1.86415	-1.22104	Sjc_0309960	sense	-	Sjp 0309960|IPR012336,Thioredoxin-like fold,domain-containing	gi|171473802 SJCHGC05605 protein [Schistosoma japonicum] (e-124/cov=65%/id=85%)
Q2_P36215	C916042.1	2.29278	down	-1.13096	-0.763428	-0.846202	-0.612036	-1.20309	-0.911141	Smp_134230	sense	geranylgeranyl pyrophosphate synthase, putative	-	gi|256074738 geranylgeranyl pyrophosphate synthase [Schistosoma mansoni] geranylgeranyl pyrophosphate synthase, putative [Schistosoma mansoni] (8e-41/cov=85%/id=95%)
Q2_P34162	C912103.1	2.29278	down	-0.86797	-1.32387	-0.594729	-0.892162	-2.65603	-1.26695	Smp_135510	sense	NAALADASE L peptidase (M28 family)	Sjp 0085790|ko:K01301 glutamate carboxypeptidase II [EC3.4.17.21], putative	gi|256075192 NAALADASE L peptidase (M28 family) [Schistosoma mansoni] NAALADASE L peptidase (M28 family) [Schistosoma mansoni] (7e-87/cov=94%/id=99%)
Q2_P26291	C811753.1	2.29278	down	-1.78056	-1.6439	-1.10923	-1.06676	-0.151611	-1.15041	C811753.1	sense	-	-	No hits
Q2_P36229	C916063.1	2.29278	down	-2.1158	-1.42841	0.0604782	-1.11191	-1.74168	-1.26747	Smp_150380	sense	spingomyelin synthetase-related	Sjp 0099280|ko:K04714 ceramide cholinephosphotransferase [EC2.7.8.3], putative	gi|256080604 spingomyelin synthetase-related [Schistosoma mansoni] spingomyelin synthetase-related [Schistosoma mansoni] (8e-28/cov=94%/id=98%)
Q2_P34507	C912801.1	2.29278	down	-1.65709	-2.20108	-0.362994	-1.08226	-0.702511	-1.20119	Smp_170140	sense	hypothetical protein	-	gi|256087392 hypothetical protein [Schistosoma mansoni] hypothetical protein [Schistosoma mansoni] (5e-13/cov=78%/id=100%)
Q2_P23246	C807327.1	2.29278	down	-0.95876	-1.79188	-0.300627	-1.2111	-1.07937	-1.06835	Smp_126210	sense	hypothetical protein	-	gi|226481627 hypotheticial protein [Schistosoma japonicum] (1e-08/cov=54%/id=57%)
Q2_P10926	C905492.1	2.29278	down	-1.06348	-1.46593	-0.496028	-0.60294	-1.53134	-1.03194	Smp_124030	sense	hypothetical protein	Sjp 0000430|expressed protein	gi|256070963 hypothetical protein [Schistosoma mansoni] expressed protein [Schistosoma mansoni] (1e-11/cov=93%/id=96%)
Q2_P24934	C809533.1	2.29278	down	-0.710224	-0.649935	-0.828194	-1.07472	-1.5342	-0.959455	Smp_000190	sense	oxidoreductase, short chain dehydrogenase/reductase family, putative	-	gi|256070293 oxidoreductase short chain dehydrogenase/reductase family [Schistosoma mansoni] oxidoreductase, short chain dehydrogenase/reductase family, putative [Schistosoma mansoni] (e-179/cov=70%/id=94%)
Q2_P21615	C805125.1	2.29278	down	-2.25081	-0.855538	-0.523634	-0.957671	-1.12366	-1.14226	Smp_090110	sense	invadolysin (M08 family)	-	gi|256087756 invadolysin (M08 family) [Schistosoma mansoni] invadolysin (M08 family) [Schistosoma mansoni] (1e-43/cov=99%/id=98%)
Q2_P39454	JAP03195.C	2.29278	down	-1.45115	-1.69787	-0.335681	-0.48918	-1.94184	-1.18314	Sjc_0055640	sense	-	Sjp 0055640|Zinc transporter ZIP9, putative	gi|56757940 SJCHGC05592 protein [Schistosoma japonicum] (0.0/cov=73%/id=89%)
Q2_P05590	C810327.1	2.29278	down	-0.650344	-0.585835	-1.14421	-1.11815	-0.970003	-0.893707	Smp_015100	sense	hypothetical protein	-	gi|256073324 hypothetical protein [Schistosoma mansoni] expressed protein [Schistosoma mansoni] (e-142/cov=60%/id=99%)
Q2_P34061	C911929.1	2.29278	down	-1.7236	-1.88549	-0.231742	-0.464298	-1.86358	-1.23374	Smp_162190	sense	crp-related	-	gi|256084752 crp-related [Schistosoma mansoni] crp-related [Schistosoma mansoni] (2e-75/cov=66%/id=99%)
Q2_P10870	C905384.1	2.29278	down	-0.806949	-0.884153	-0.564504	-1.06458	-1.86585	-1.03721	Smp_168980	sense	Hypothetical protein, putative	-	gi|256052703 hypothetical protein [Schistosoma mansoni] Hypothetical protein, putative [Schistosoma mansoni] (e-103/cov=99%/id=97%)
Q2_P02090	C804344.1	2.29278	down	-1.29173	-0.784517	-0.542022	-1.57393	-0.76123	-0.990687	Smp_150280	sense	f-box/leucine rich repeat protein, putative	Sjp 0300090|F-box/LRR-repeat protein 2, putative	gi|256080566 f-box/leucine rich repeat protein [Schistosoma mansoni] f-box/leucine rich repeat protein, putative [Schistosoma mansoni] (1e-54/cov=99%/id=90%)
Q2_P07818	C900019.1	2.29278	down	-0.343502	-1.85519	-1.54383	-1.54458	-0.471452	-1.15171	Smp_031390	sense	hypothetical protein	-	No hits
Q2_P17993	C800125.1	2.29278	down	-0.460686	-0.935467	-0.965939	-0.89047	-1.26671	-0.903853	Sjc_0203850	sense	-	Sjp 0203850|Small heat shock protein p36, putative	gi|56755291 SJCHGC02336 protein [Schistosoma japonicum] (e-117/cov=63%/id=87%)
Q2_P25876	C811188.1	2.29278	down	-0.688918	-0.790054	-0.643324	-1.22338	-1.04651	-0.878437	C811188.1	sense	-	-	No hits
Q2_P35661	C915349.1	2.29278	down	-2.03014	-2.24097	-0.0116373	-1.00635	-1.07681	-1.27318	Smp_142620	sense	protein kinase	Sjp 0006560|expressed protein	gi|256077702 protein kinase [Schistosoma mansoni] protein kinase [Schistosoma mansoni] (e-107/cov=95%/id=98%)
Q2_P13796	C911224.1	2.81118	down	-0.464754	-1.27946	-0.830411	-0.94549	-2.70286	-1.24459	Smp_075380	sense	hypothetical protein	-	gi|256085013 hypothetical protein [Schistosoma mansoni] hypothetical protein [Schistosoma mansoni] (3e-26/cov=98%/id=98%)
Q2_P08288	C901532.1	2.81118	down	-0.74455	-0.894342	-0.935523	-0.567333	-1.41786	-0.911921	Smp_168340	sense	hypothetical protein	Sjp 0056140|IPR001005,Myb, DNA-binding;IPR009057,Homeodomain-like,domain-containing	gi|256086882 hypothetical protein [Schistosoma mansoni] expressed protein [Schistosoma mansoni] (5e-81/cov=90%/id=99%)
Q2_P06007	C810786.1	2.81118	down	-0.591074	-0.325326	-1.74777	-1.72771	-1.15272	-1.10892	Smp_166660	sense	hypothetical protein	-	gi|256086272 hypothetical protein [Schistosoma mansoni] expressed protein [Schistosoma mansoni] (6e-05/cov=10%/id=100%)
Q2_P10663	C905014.1	2.81118	down	-0.585741	-0.577567	-1.40703	-1.0941	-0.992076	-0.931302	Smp_138890.x	sense	zinc finger protein, putative	-	gi|256076467 zinc finger protein [Schistosoma mansoni] zinc finger protein, putative [Schistosoma mansoni] (5e-21/cov=33%/id=100%)
Q2_P40114	JAP11582.C	2.81118	down	-0.366931	-0.597102	-2.06247	-1.13437	-1.44548	-1.12127	Sjc_0208630	sense	-	Sjp 0208630|IPR000433,Zinc finger, ZZ-type,domain-containing	gi|56759288 SJCHGC09048 protein [Schistosoma japonicum] (e-139/cov=60%/id=100%)
Q2_P08867	C902397.1	2.81118	down	-1.22574	-0.955104	-0.362056	-0.820668	-1.81852	-1.03642	Smp_001780	Sense	hypothetical protein	Sjp 0005930|Conserved hypothetical protein	gi|256070634 hypothetical protein [Schistosoma mansoni] expressed protein [Schistosoma mansoni] (3e-47/cov=99%/id=98%)
Q2_P19122	C801763.1	2.81118	down	-0.275666	-1.30573	-1.19893	-0.928034	-1.0775	-0.957171	Smp_088990	Sense	ring finger protein 14 (androgen receptor- associated protein 54) (triad2 protein), putative	-	gi|256087553 hypothetical protein [Schistosoma mansoni] ring finger protein 14 (androgen receptor-associated protein 54) (triad2 protein), putative [Schistosoma mansoni] (6e-39/cov=52%/id=80%)
Q2_P23578	C807768.1	2.81118	down	-1.4335	-1.64644	0.325557	-1.76262	-1.70639	-1.24468	Sjc_0021490	Sense	-	Sjp 0021490|WD repeat-containing protein 46, putative	gi|256069917 hypothetical protein [Schistosoma mansoni] expressed protein [Schistosoma mansoni] (2e-69/cov=81%/id=95%)
Q2_P38909	JAP06883.S	2.81118	down	-0.966234	-1.25333	-0.64889	-0.942868	-0.570556	-0.876375	Sjc_0096750	Sense	-	Sjp 0096750|similar to Uncharacterized protein C4orf28, putative	gi|256092962 hypothetical protein [Schistosoma mansoni] conserved hypothetical protein [Schistosoma mansoni] (4e-14/cov=89%/id=92%)
Q2_P25330	C810074.1	2.81118	down	-1.24766	-1.04049	-0.548688	-1.09427	-0.576511	-0.901524	Smp_081430	Sense	short chain dehydrogenase, putative	Sjp 0203960|ko:K00100 retinol dehydrogenase 14 (all-trans/9-cis/11-cis) [EC:1.1.1.-], putative	gi|56758120 SJCHGC01149 protein [Schistosoma japonicum] (e-141/cov=98%/id=86%)
Q2_P40882	JAP01293.C	2.81118	down	-1.46089	-2.26269	-0.0749434	-0.855332	-1.23292	-1.17735	Smp_161330	Sense	hypothetical protein	Sjp 0207330|Conserved hypothetical protein	gi|226482414 putative PIH1 domain containing 2 [Schistosoma japonicum] (e-126/cov=96%/id=99%)
Q2_P19276	C801967.1	2.81118	down	-1.17128	-1.81403	-0.301717	-1.06841	-0.782213	-1.02753	Smp_029940.x	Sense	ubiquitin conjugating enzyme, putative	Sjp 0097040|ko:K10582 ubiquitin-conjugating enzyme E2 Q, putative	gi|256076280 ubiquitin-conjugating enzyme E2 q [Schistosoma mansoni] ubiquitin-conjugating enzyme E2 q, putative [Schistosoma mansoni] (e-110/cov=64%/id=98%)
Q2_P38887	JAP06246.S	2.81118	down	-1.08688	-1.87327	0.148687	-1.27562	-1.83128	-1.18367	gi|256087795	Sense	-	-	gi|256087795 cell adhesion molecule [Schistosoma mansoni] cell adhesion molecule, putative [Schistosoma mansoni] (0.007/cov=17%/id=59%)
Q2_P37946	C919485.1	2.81118	down	0.031702	-1.0325	-1.87445	-1.12	-1.7224	-1.14353	gi|118382678	Sense	-	-	gi|118382678 Tubulin-tyrosine ligase family protein [Tetrahymena thermophila] Tubulin-tyrosine ligase family protein [Tetrahymena thermophila SB210] (0.36/cov=50%/id=32%)
Q2_P02754	C805476.1	2.81118	down	-1.35338	-2.3147	-0.623652	-0.179466	-1.41164	-1.17657	Smp_176410	Sense	hypothetical protein	-	gi|256053269 hypothetical protein [Schistosoma mansoni] expressed protein [Schistosoma mansoni] (e-134/cov=75%/id=94%)
Q2_P38171	C920444.1	2.81118	down	-0.453363	-0.518652	-1.12624	-1.47128	-1.21803	-0.957514	Smp_187140	Sense	subfamily C1A non-peptidase homologue (C01 family)	Sjp 0044950|Cathepsin L-like proteinase precursor, putative	gi|256092595 subfamily C1A non-peptidase homologue (C01 family) [Schistosoma mansoni] subfamily C1A non-peptidase homologue (C01 family) [Schistosoma mansoni] (1e-35/cov=99%/id=100%)
Q2_P32126	C908265.1	2.81118	down	-0.327333	-0.80708	-1.65951	-1.12413	-0.962291	-0.976068	Smp_156460	Sense	hypothetical protein	-	No hits
Q2_P39635	JAP05621.C	2.81118	down	-3.14789	-1.60386	0.822837	-3.2282	-1.14666	-1.66076	gi|256086524	Sense	-	-	gi|256086524 hypothetical protein [Schistosoma mansoni] hypothetical protein [Schistosoma mansoni] (1e-09/cov=10%/id=91%)
Q2_P37277	C918007.1	2.81118	down	-1.66181	-1.30295	-0.282539	-1.14986	-0.640898	-1.00761	Smp_139620	Sense	hypothetical protein	-	gi|256076728 hypothetical protein [Schistosoma mansoni] hypothetical protein [Schistosoma mansoni] (2e-37/cov=73%/id=98%)
Q2_P18010	C800144.1	2.81118	down	-0.329193	-1.87561	-0.76848	-1.00437	-1.1107	-1.01767	Smp_168370.x	Sense	vav2, putative	-	gi|256086889 vav2 [Schistosoma mansoni] vav2, putative [Schistosoma mansoni] (0.0/cov=90%/id=92%)
Q2_P39077	JAP00717.C	2.81118	down	-1.94762	-1.60403	-0.0820493	-0.486767	-1.73018	-1.17013	Sjc_0099280	Sense	-	Sjp 0099280|ko:K04714 ceramide cholinephosphotransferase [EC2.7.8.3], putative	gi|76157227 SJCHGC07389 protein [Schistosoma japonicum] (7e-95/cov=72%/id=93%)
Q2_P21996	C805657.1	2.81118	down	-0.706547	-1.38503	-0.0921496	-1.37915	-1.89087	-1.09075	Sjc_0073100	Sense	-	Sjp 0073100|Basement membrane-specific heparan sulfate proteoglycan core protein precursor, putative	gi|256074386 low-density lipoprotein receptor (ldl) [Schistosoma mansoni] low-density lipoprotein receptor (ldl) [Schistosoma mansoni] (2e-46/cov=98%/id=96%)

## Sheet: up-regulated, antisense
Oligo-ID	Contig	q-value(%)	Regulation	H+T/DMSO 5	H+T/DMSO 6	H+T/DMSO 2	H+T/DMSO 3	H+T/DMSO 4	Average log2ratio (Treated/Control)	NR Gene (Sma, Sjc, GI or Contig)	Transcript	Gene annotation Smp	Gene annotation Sjc	Gene annotation GI
Q2_P07313	C812777.1	0	up	2.87709	3.38761	2.74389	3.62924	4.84635	3.49684	Smp_143880	Antisense	hypothetical protein	-	gi|256078125 hypothetical protein [Schistosoma mansoni] hypothetical protein [Schistosoma mansoni] (2e-32/cov=74%/id=90%)
Q2_P04949	C809001.1	0	up	2.73847	2.59573	3.83262	5.03954	3.90781	3.62283	C809001.1	Antisense	-	-	No hits
Q2_P38143	C920306.1	0	up	2.30529	1.9356	2.19768	2.10682	2.4247	2.19402	Smp_032990	Antisense	Calmodulin-4 (Calcium-binding protein Dd112), putative	-	No hits
Q2_P02838	C805629.1	0	up	1.61046	1.87418	1.9073	2.07421	2.0147	1.89617	C805629.1	Antisense	-	-	No hits
Q2_P21530	C804989.1	0	up	2.08359	1.79949	1.89585	1.60313	1.92025	1.86046	gi|256091488	Antisense	-	-	gi|256091488 hypothetical protein [Schistosoma mansoni] expressed protein [Schistosoma mansoni] (7e-39/cov=39%/id=54%)
Q2_P00549	C801504.1	0	up	1.47721	1.88082	1.71002	1.84162	1.61569	1.70507	gi|290975218	Antisense	-	-	gi|290975218 predicted protein [Naegleria gruberi] predicted protein [Naegleria gruberi] (0.48/cov=18%/id=32%)
Q2_P31094	C906357.1	0	up	1.68342	2.21259	6.51307	4.41553	3.97994	3.76091	gi|256084401	Antisense	-	-	gi|256084401 heat shock protein [Schistosoma mansoni] heat shock protein, putative [Schistosoma mansoni] (4e-45/cov=52%/id=100%)
Q2_P17641	C920160.1	0	up	2.79036	1.83907	1.26401	1.84516	2.65706	2.07913	Smp_174530	Antisense	aminopeptidase PILS (M01 family)	-	No hits
Q2_P19596	C802346.1	0	up	1.0435	1.4665	2.82611	2.63255	2.61895	2.11752	Smp_072330.x	Antisense	heat shock protein, putative	-	No hits
Q2_P34995	C913874.1	0	up	3.38987	1.77601	2.02275	1.63065	1.22715	2.00929	Smp_158220	Antisense	hypothetical protein	-	gi|294659890 DEHA2G17930p [Debaryomyces hansenii CBS767] DEHA2G17930p [Debaryomyces hansenii] (0.82/cov=72%/id=27%)
Q2_P25611	C810612.1	0	up	4.44689	2.71747	0.958473	1.5601	2.71077	2.47874	Smp_162770	Antisense	hypothetical protein	-	gi|28261409 TPA: TPA_exp: reverse transcriptase [Schistosoma mansoni] (0.65/cov=14%/id=56%)
Q2_P30634	C905323.1	0	up	1.21868	1.30728	2.41888	1.5558	1.49578	1.59928	Smp_062420.x	Antisense	heat shock protein 70 (hsp70)-interacting protein, putative	-	gi|256082563 heat shock protein 70 [Schistosoma mansoni] heat shock protein 70 (hsp70)-interacting protein, putative [Schistosoma mansoni] (0.079/cov=18%/id=70%)
Q2_P07702	C813267.1	0	up	1.1575	1.58258	1.73258	1.58617	3.1228	1.83633	Smp_136110	Antisense	leucine rich repeat-containing, putative	-	No hits
Q2_P29683	C903938.1	0	up	0.900275	1.32181	1.65878	1.26046	1.82598	1.39346	Smp_009310.x	Antisense	Plasminogen activator inhibitor 1 RNA-binding protein (PAI1 RNA-binding protein 1) (PAI-RBP1) (SERPINE1 mRNA-binding protein 1), putative	-	gi|256072149 plasminogen activator inhibitor 1 RNA-binding protein [Schistosoma mansoni] Plasminogen activator inhibitor 1 RNA-binding protein (PAI1 RNA-binding protein 1) (PAI-RBP1) (SERPINE1 mRNA-binding protein 1), putative [Schistosoma mansoni] (3e-23or 1 RNA-binding
Q2_P07298	C812759.1	0	up	1.18156	1.46592	0.890471	1.48653	1.72904	1.35071	gi|296244732	Antisense	-	-	gi|296244732 MEG 2.2 [Schistosoma mansoni] (7e-13/cov=42%/id=100%)
Q2_P39945	JAP09502.C	0	up	0.660946	1.53694	1.65991	2.72874	2.11622	1.74055	Smp_171850	Antisense	yippee protein, putative	Sjp 0317520|expressed protein	gi|256087938 yippee protein [Schistosoma mansoni] yippee protein, putative [Schistosoma mansoni] (2e-12/cov=37%/id=63%)
Q2_P12857	C909414.1	0	up	1.26445	0.84972	1.45553	2.02953	2.32332	1.58451	gi|256070645	Antisense	-	-	gi|256070645 60S ribosomal protein L24 [Schistosoma mansoni] 60S ribosomal protein L24, putative [Schistosoma mansoni] (4e-25/cov=32%/id=100%)
Q2_P05390	C809968.1	0	up	0.411374	1.75389	2.04551	1.95908	2.74137	1.78224	Smp_174720	Antisense	hypothetical protein	-	gi|226483365 hypothetical protein [Schistosoma japonicum] (5e-17/cov=62%/id=58%)
Q2_P17300	C918974.1	0	up	1.5242	1.09845	1.24045	0.885258	1.68622	1.28692	Smp_047560	Antisense	peptide chain release factor, putative	-	No hits
Q2_P37565	C918593.1	0	up	1.19664	2.21721	1.11753	0.960618	1.86257	1.47091	Smp_053940.x	Antisense	heterogeneous nuclear ribonucleoprotein, putative	-	gi|256080846 heterogeneous nuclear ribonucleoprotein [Schistosoma mansoni] heterogeneous nuclear ribonucleoprotein, putative [Schistosoma mansoni] (3e-04/cov=11%/id=100%)
Q2_P06834	C811958.1	0	up	1.20889	1.28397	2.11711	0.911014	1.15899	1.33599	Smp_090920.x	Antisense	mitochondrial 28S ribosomal protein S14 (s14mt), putative	-	gi|256087913 hypothetical protein [Schistosoma mansoni] expressed protein [Schistosoma mansoni] (4e-94/cov=50%/id=98%)
Q2_P26268	C811718.1	0	up	1.77221	1.50147	1.12367	0.664095	1.48796	1.30988	Smp_035200.x	Antisense	hsp40, subfamily A, members 1,2,4, putative	-	gi|256091041 hypothetical protein [Schistosoma mansoni] hypothetical protein [Schistosoma mansoni] (4e-08/cov=24%/id=88%)
Q2_P15862	C915940.1	0	up	0.90573	0.928917	1.0966	1.18423	1.28295	1.07968	gi|226467576	Antisense	-	-	gi|226467576 E3 ubiquitin-protein ligase MARCH3 [Schistosoma japonicum] (6e-19/cov=38%/id=60%)
Q2_P06638	C811648.1	0	up	1.45233	1.11163	0.64741	1.31484	1.50251	1.20574	C811648.1	Antisense	-	-	No hits
Q2_P40474	JAP07445.S	0	up	1.4198	1.04681	0.71333	1.40193	2.28319	1.37301	gi|76159349	Antisense	-	-	gi|76159349 SJCHGC09642 protein [Schistosoma japonicum] ribosomal protein L36 [Schistosoma japonicum] ribosomal protein L36 [Schistosoma japonicum] ribosomal protein L36 [Schistosoma japonicum] ribosomal protein L36 [Schistosoma japonicum] ribosomal proteein L36 [Schistosoma japonicum] ribosomal protein L36 [Schistosoma japonicum] ribosomal protein L36 [Schistosoma japonicum] ribosomal protein L3…
Q2_P20349	C803342.1	0.505167	up	1.25279	1.26762	1.68621	1.1174	0.617152	1.18823	gi|194390016	Antisense	-	-	gi|194390016 unnamed protein product [Homo sapiens] (0.22/cov=31%/id=33%)
Q2_P27882	C901390.1	0.505167	up	1.20749	1.12522	2.8732	0.70176	1.59871	1.50127	Smp_056360.x	Antisense	P30 dbc protein, putative	-	gi|256092293 hypothetical protein [Schistosoma mansoni] hypothetical protein [Schistosoma mansoni] (6e-12/cov=26%/id=100%)
Q2_P07567	C813056.1	0.505167	up	0.191906	2.12309	1.23853	1.74181	2.12684	1.48444	C813056.1	Antisense	-	-	No hits
Q2_P11980	C907582.1	0.505167	up	0.819199	0.474017	2.6269	2.02101	1.74506	1.53724	C907582.1	Antisense	-	-	No hits
Q2_P00715	C801765.1	0.62403	up	0.817436	0.980079	0.930758	0.934515	1.31595	0.995746	Smp_045950.x	Antisense	transformer-2-related	-	gi|256079279 procollagen-lysine2-oxoglutarate 5-dioxygenase [Schistosoma mansoni] procollagen-lysine,2-oxoglutarate 5-dioxygenase, putative [Schistosoma mansoni] (e-124/cov=61%/id=100%)
Q2_P02047	C804281.1	0.62403	up	2.10684	1.81211	-0.243292	2.26963	2.04991	1.59904	Smp_069820	Antisense	hypothetical protein	-	No hits
Q2_P02819	C805595.1	0.62403	up	0.720447	1.35359	0.811611	0.95939	1.4276	1.05453	gi|226470870	Antisense	-	-	gi|226470870 hypotheticial protein [Schistosoma japonicum] hypotheticial protein [Schistosoma japonicum] hypotheticial protein [Schistosoma japonicum] hypotheticial protein [Schistosoma japonicum] hypotheticial protein [Schistosoma japonicum] hypotheticiaal protein [Schistosoma japonicum] hypotheticial protein [Schistosoma japonicum] hypotheticial protein [Schistosoma japonicum] hypotheticial pro…
Q2_P17718	C920521.1	0.62403	up	0.493418	1.18119	1.91379	0.984572	1.38494	1.19158	Smp_164220	Antisense	GTP-binding protein era, putative	-	gi|256052439 GTP-binding protein era [Schistosoma mansoni] GTP-binding protein era, putative [Schistosoma mansoni] (4e-11/cov=55%/id=100%)
Q2_P32514	C909063.1	0.887741	up	1.18427	1.25291	1.36144	0.871067	0.547011	1.04334	gi|66826633	Antisense	-	-	gi|66826633 hypothetical protein DDB_G0270278 [Dictyostelium discoideum AX4] hypothetical protein DDB_G0270278 [Dictyostelium discoideum AX4] (0.29/cov=36%/id=45%)
Q2_P31091	C906350.1	0.887741	up	1.98387	1.67593	0.91204	0.6869	0.789033	1.20955	gi|256065211	Antisense	-	-	gi|256065211 hypothetical protein [Schistosoma mansoni] expressed protein [Schistosoma mansoni] (0.020/cov=12%/id=94%)
Q2_P03151	C806184.1	0.887741	up	0.422471	1.58649	0.751708	1.48387	2.20603	1.29011	Smp_167570.x	Antisense	negative cofactor 2 transcriptional co-repressor (nc2), putative	-	gi|256086557 negative cofactor 2 transcriptional co-repressor (nc2) [Schistosoma mansoni] negative cofactor 2 transcriptional co-repressor (nc2), putative [Schistosoma mansoni] (0.001/cov=8%/id=100%)
Q2_P20386	C803401.1	0.887741	up	1.33806	1.33776	0.485051	2.25915	0.852511	1.25451	gi|260811720	Antisense	-	-	gi|260811720 hypothetical protein BRAFLDRAFT_205222 [Branchiostoma floridae] hypothetical protein BRAFLDRAFT_205222 [Branchiostoma floridae] (6e-04/cov=74%/id=32%)
Q2_P07756	C813352.1	0.887741	up	0.173814	1.33824	1.29763	1.45989	1.89836	1.23359	Smp_066590	Antisense	hypothetical protein	-	gi|256052320 hypothetical protein [Schistosoma mansoni] conserved hypothetical protein [Schistosoma mansoni] (2e-32/cov=68%/id=91%)
Q2_P14181	C911927.1	0.887741	up	0.293345	0.402322	2.21894	2.91528	2.1221	1.5904	Smp_106930.x	Antisense	heat shock protein 70, putative	-	gi|256091086 heat shock protein 70 [Schistosoma mansoni] heat shock protein 70, putative [Schistosoma mansoni] (2e-07/cov=59%/id=81%)
Q2_P03052	C806037.1	0.887741	up	0.757538	1.37159	0.725961	1.4532	0.840317	1.02972	C806037.1	Antisense	-	-	No hits
Q2_P12245	C908121.1	0.887741	up	0.891939	2.0296	0.407144	2.31309	0.977541	1.32386	C908121.1	Antisense	-	-	No hits
Q2_P04591	C808483.1	1.1594	up	0.990425	0.570488	1.94212	0.641732	2.51239	1.33143	C808483.1	Antisense	-	-	No hits
Q2_P07033	C812293.1	1.1594	up	1.67748	1.66685	0.199856	1.21593	1.06976	1.16598	C812293.1	Antisense	-	-	No hits
Q2_P41178	JAP07129.C	1.1594	up	0.018124	0.424209	3.72262	3.17902	1.75659	1.82011	gi|56753808	Antisense	-	-	gi|56753808 SJCHGC06855 protein [Schistosoma japonicum] (3e-36/cov=15%/id=100%)
Q2_P31949	C907927.1	1.1594	up	1.02982	0.957507	0.692536	0.772466	1.88185	1.06684	Smp_025130	Antisense	rna binding motif protein, putative	-	gi|256075299 rna binding motif protein [Schistosoma mansoni] rna binding motif protein, putative [Schistosoma mansoni] (1e-09/cov=76%/id=100%)
Q2_P13716	C911079.1	1.1594	up	1.48934	-0.0173741	2.8731	1.90578	0.987218	1.44761	gi|112409050	Antisense	-	-	gi|112409050 acetyl co-A carboxylase [Cathedra acuminata] (0.87/cov=14%/id=50%)
Q2_P37741	C919137.1	1.1594	up	0.0542727	0.83561	2.07275	1.5163	1.91724	1.27923	gi|226482412	Antisense	-	-	gi|226482412 hypothetical protein [Schistosoma japonicum] (4e-22/cov=38%/id=80%)
Q2_P02940	C805825.1	1.1594	up	-0.139172	1.23788	2.10626	1.28478	2.11437	1.32082	C805825.1	Antisense	-	-	No hits
Q2_P13285	C910210.1	1.80827	up	1.37918	1.08736	0.204721	1.09018	1.40794	1.03388	C910210.1	Antisense	-	-	No hits
Q2_P19579	C802326.1	1.80827	up	1.26323	0.641316	1.16981	0.868557	0.575055	0.903595	Smp_094710	Antisense	Alstrom syndrome protein, putative	-	gi|239614906 adhesin WI-1 [Ajellomyces dermatitidis ER-3] (1e-24/cov=98%/id=35%)
Q2_P28849	C902776.1	2.29278	up	0.223684	1.66716	0.651885	1.64383	1.2085	1.07901	gi|256092293	Antisense	-	-	gi|256092293 hypothetical protein [Schistosoma mansoni] hypothetical protein [Schistosoma mansoni] (6e-20/cov=58%/id=100%)
Q2_P06398	C811292.1	2.29278	up	0.531588	0.855233	1.49434	0.73209	0.931326	0.908916	Smp_168950	Antisense	hypothetical protein	-	gi|256052693 hypothetical protein [Schistosoma mansoni] expressed protein [Schistosoma mansoni] (0.0/cov=86%/id=90%)
Q2_P30429	C904995.1	2.29278	up	0.102922	0.846612	2.48076	1.73846	0.95842	1.22543	Smp_058320	Antisense	nuclear autoantigenic sperm protein (nasp), putative	-	gi|256081735 nuclear autoantigenic sperm protein (nasp) [Schistosoma mansoni] nuclear autoantigenic sperm protein (nasp), putative [Schistosoma mansoni] (6e-38/cov=77%/id=86%)
Q2_P27288	C813328.1	2.29278	up	-0.00142376	0.452085	2.46494	1.5579	2.06299	1.3073	gi|257206632	Antisense	-	-	gi|257206632 hypotheticial protein [Schistosoma japonicum] (0.28/cov=22%/id=50%)
Q2_P00456	C801346.1	2.29278	up	-0.0203862	0.98277	1.77131	1.1307	1.65923	1.10472	Smp_179460	Antisense	hypothetical protein	-	gi|256090195 hypothetical protein [Schistosoma mansoni] hypothetical protein [Schistosoma mansoni] (7e-37/cov=96%/id=85%)
Q2_P40288	JAP03294.S	2.29278	up	-0.0263298	0.398082	2.6733	1.59167	2.13865	1.35508	Smp_050280	Antisense	60S ribosomal protein L31, putative	Sjp 0091020|ko:K02910 large subunit ribosomal protein L31e, putative	gi|56756583 SJCHGC06383 protein [Schistosoma japonicum] putative ribosomal protein L31 [Schistosoma japonicum] putative ribosomal protein L31 [Schistosoma japonicum] putative ribosomal protein L31 [Schistosoma japonicum] putative ribosomal protein L31 [Sc-41/92%]||(gi:159145652) putative ribosomal protein L31 [Sipunculus nudus] [5e-41/99%]||bosomal protein L31 [Schistosoma japonicum] putative rib…
Q2_P21552	C805026.1	2.29278	up	-0.325043	0.873887	2.11846	2.04452	1.70838	1.28404	gi|256081410	Antisense	-	-	gi|256081410 hypothetical protein [Schistosoma mansoni] expressed protein [Schistosoma mansoni] (5e-16/cov=72%/id=72%)
Q2_P01188	C802754.1	2.29278	up	0.264945	0.0204042	3.4192	2.26618	1.56676	1.5075	gi|170574983	Antisense	-	-	gi|170574983 T-cell receptor beta chain ANA 11 [Brugia malayi] T-cell receptor beta chain ANA 11, putative [Brugia malayi] (1e-04/cov=22%/id=34%)
Q2_P26225	C811656.1	2.29278	up	0.786801	2.05565	1.71329	2.09349	-0.300116	1.26982	gi|256091642	Antisense	-	-	gi|256091642 hypothetical protein [Schistosoma mansoni] conserved hypothetical protein [Schistosoma mansoni] (4e-48/cov=25%/id=96%)
Q2_P03939	C807403.1	2.29278	up	1.04686	1.25322	0.327494	0.655395	1.34105	0.924805	Smp_058720.x	Antisense	60S ribosomal protein L38, putative	-	gi|256081815 60S ribosomal protein L38 [Schistosoma mansoni] 60S ribosomal protein L38, putative [Schistosoma mansoni] (4e-13/cov=20%/id=78%)
Q2_P25583	C810535.1	2.29278	up	0.901514	0.625773	0.851826	0.764773	0.622874	0.753352	Smp_025950	Antisense	hypothetical protein	-	gi|256075435 hypothetical protein [Schistosoma mansoni] hypothetical protein [Schistosoma mansoni] (e-175/cov=56%/id=96%)
Q2_P08332	C901597.1	2.29278	up	1.55703	1.45432	1.05106	-0.0589302	1.24503	1.0497	Smp_132320	Antisense	cadherin, putative	-	gi|256073962 cadherin [Schistosoma mansoni] cadherin, putative [Schistosoma mansoni] (2e-39/cov=99%/id=82%)
Q2_P17558	C919950.1	2.29278	up	1.15627	0.904886	0.538308	0.611713	0.892634	0.820762	C919950.1	Antisense	-	-	No hits
Q2_P15873	C915954.1	2.29278	up	0.260631	0.850963	0.87944	1.59927	1.20243	0.958545	Smp_096790	Antisense	hypothetical protein	-	gi|256088907 hypothetical protein [Schistosoma mansoni] expressed protein [Schistosoma mansoni] (1e-24/cov=37%/id=98%)
Q2_P17041	C918238.1	2.29278	up	3.16095	1.61943	-0.0981088	0.428382	1.94245	1.41062	C918238.1	Antisense	-	-	No hits
Q2_P38062	C920033.1	2.81118	up	0.857261	1.65109	0.358444	0.773009	1.01076	0.930112	Smp_154640	Antisense	SWI/SNF-related	-	gi|256082207 SWI/SNF-related [Schistosoma mansoni] SWI/SNF-related [Schistosoma mansoni] (8e-33/cov=68%/id=80%)
Q2_P29775	C904062.1	2.81118	up	1.57588	1.38791	1.33487	0.936466	-0.0676329	1.0335	gi|115927289	Antisense	-	-	gi|115927289 PREDICTED: hypothetical protein, partial [Strongylocentrotus purpuratus] PREDICTED: hypothetical protein, partial [Strongylocentrotus purpuratus] (0.12/cov=40%/id=33%)
Q2_P06858	C812006.1	2.81118	up	1.41267	1.03177	0.174368	0.692391	1.57603	0.977445	gi|256085357	Antisense	-	-	gi|256085357 hypothetical protein [Schistosoma mansoni] expressed protein [Schistosoma mansoni] (7e-27/cov=44%/id=96%)
Q2_P04546	C808423.1	2.81118	up	0.275155	0.503498	1.35319	1.09288	1.54454	0.953853	C808423.1	Antisense	-	-	No hits
Q2_P05300	C809776.1	2.81118	up	0.136132	0.822247	1.03224	1.70532	1.04481	0.948149	gi|256088907	Antisense	-	-	gi|256088907 hypothetical protein [Schistosoma mansoni] expressed protein [Schistosoma mansoni] (5e-08/cov=9%/id=100%)

## Sheet: down-regulated, antisense
Oligo-ID	Contig	q-value(%)	Regulation	H+T/DMSO 5	H+T/DMSO 6	H+T/DMSO 2	H+T/DMSO 3	H+T/DMSO 4	Average log2ratio (Treated/Control)	NR Gene (Sma, Sjc, GI or Contig)	Transcript	Gene annotation Smp	Gene annotation Sjc	Gene annotation GI
Q2_P25449	C810207.1	0	down	-1.51035	-1.53163	-2.13677	-2.74364	-2.0719	-1.99886	Smp_147410	Antisense	radical sam proteins, putative	-	No hits
Q2_P03644	C806946.1	0	down	-1.07571	-1.65861	-3.1294	-3.17016	-3.72713	-2.5522	C806946.1	Antisense	-	-	No hits
Q2_P23656	C807882.1	0	down	-0.66196	-2.41241	-2.6251	-3.00658	-2.07526	-2.15626	Smp_173070	Antisense	invadolysin (M08 family)	-	No hits
Q2_P16168	C916522.1	0	down	-0.444592	-2.13351	-2.37821	-2.67307	-2.13615	-1.95311	C916522.1	Antisense	-	-	No hits
Q2_P05678	C810423.1	0	down	-0.56826	-1.40487	-2.56072	-2.45195	-2.05918	-1.809	C810423.1	Antisense	-	-	No hits
Q2_P41433	JAP02902.S	0.505167	down	-2.06	-0.912106	-0.896853	-1.46067	-2.11514	-1.48895	gi|56757785	Antisense	-	-	gi|56757785 SJCHGC02197 protein [Schistosoma japonicum] (1e-25/cov=25%/id=96%)
Q2_P39671	JAP06221.C	0.505167	down	-1.617	-1.1765	-1.05449	-1.78714	-0.900235	-1.30707	Sjc_0076320	Antisense	-	Sjp 0076320|Phosphatidylinositide phosphatase SAC1, putative	gi|226483363 Recessive suppressor of secretory defect [Schistosoma japonicum] (2e-22/cov=97%/id=66%)
Q2_P06700	C811753.1	0.505167	down	-3.11828	-3.97684	-0.434027	-1.07441	-2.18969	-2.15865	C811753.1	Antisense	-	-	No hits
Q2_P17788	C920882.1	0.62403	down	-1.35965	-2.39888	-0.369193	-2.88011	-1.71843	-1.74525	Smp_020370	Antisense	reticulon/nogo, putative	-	No hits
Q2_P41226	JAP08357.C	0.62403	down	-1.12928	-1.8699	-0.784101	-1.48178	-1.00646	-1.2543	Sjc_0002540	Antisense	-	Sjp 0002540|Protein TIS11, putative	gi|76153796 SJCHGC08665 protein [Schistosoma japonicum] (e-130/cov=95%/id=95%)
Q2_P09686	C903612.1	0.62403	down	-0.746534	-1.28032	-1.34182	-2.38426	-1.18866	-1.38832	C903612.1	Antisense	-	-	No hits
Q2_P36377	C916409.1	0.62403	down	-0.935628	-0.77762	-1.7322	-1.5325	-1.12254	-1.2201	Smp_095090	Antisense	solute carrier family 37 member 2 (glycerol-3- phosphate transporter, putative	-	No hits
Q2_P27529	C900208.1	0.887741	down	-0.51706	-2.22918	-1.42806	-1.26905	-1.44629	-1.37793	Smp_060250	Antisense	hypothetical protein	-	No hits
Q2_P02436	C804940.1	0.887741	down	-1.30767	-0.795598	-0.853141	-1.24501	-1.44388	-1.12906	gi|256085318	Antisense	-	-	gi|256085318 hypothetical protein [Schistosoma mansoni] expressed protein [Schistosoma mansoni] (3e-96/cov=53%/id=80%)
Q2_P17709	C920418.1	0.887741	down	-0.643443	-2.66056	-2.91243	-1.40418	-0.844143	-1.69295	Smp_047650	Antisense	ferritin, putative	-	gi|256079610 ferritin light chain [Schistosoma mansoni] ferritin light chain, putative [Schistosoma mansoni] (2e-04/cov=25%/id=95%)
Q2_P17877	C921468.1	0.887741	down	-1.12519	-0.911994	-0.882951	-2.215	-1.38487	-1.304	Smp_131580	Antisense	lysosomal alpha-mannosidase (mannosidase alpha class 2b member 1), putative	-	gi|256073749 lysosomal alpha-mannosidase (mannosidase alpha class 2b member 1) [Schistosoma mansoni] lysosomal alpha-mannosidase (mannosidase alpha class 2b member 1), putative [Schistosoma mansoni] (1e-42/cov=86%/id=78%)
Q2_P39559	JAP04421.C	0.887741	down	-1.31649	-1.16748	-0.306705	-2.37995	-2.15389	-1.4649	Sjc_0215220	Antisense	-	Sjp 0215220|IPR012615,Trematode Eggshell Synthesis,domain-containing	gi|226478094 Putative eggshell protein precursor [Schistosoma japonicum] (2e-76/cov=75%/id=99%)
Q2_P04379	C808183.1	0.887741	down	-0.426192	-2.00375	-2.22987	-2.41024	-0.559033	-1.52581	C808183.1	Antisense	-	-	No hits
Q2_P05442	C810082.1	1.1594	down	-2.49589	-1.44835	-1.48105	-0.262592	-1.26031	-1.38964	Smp_164320	Antisense	hypothetical protein	-	gi|256085544 hypothetical protein [Schistosoma mansoni] hypothetical protein [Schistosoma mansoni] (1e-94/cov=52%/id=100%)
Q2_P17822	C921027.1	1.1594	down	-1.03949	-1.04119	-0.78916	-0.930099	-1.97355	-1.1547	Smp_000430.x	Antisense	eggshell protein, chorion, putative	-	gi|256070355 eggshell precursor protein [Schistosoma mansoni] eggshell precursor protein [Schistosoma mansoni] (0.62/cov=28%/id=70%)
Q2_P03656	C806962.1	1.1594	down	-1.37263	-1.13701	-1.6262	-0.957828	-0.490743	-1.11688	C806962.1	Antisense	-	-	No hits
Q2_P17737	C920631.1	1.1594	down	-1.3018	-0.856283	-0.704036	-1.3905	-0.877728	-1.02607	Smp_075370	Antisense	hypothetical protein	-	gi|256085011 hypothetical protein [Schistosoma mansoni] hypothetical protein [Schistosoma mansoni] (3e-16/cov=81%/id=95%)
Q2_P10437	C904677.1	1.1594	down	-0.708184	-1.19269	-1.23251	-1.25141	-0.656436	-1.00825	Smp_074880	Antisense	RP140-upstream , putative	-	gi|256084904 RP140-upstream [Schistosoma mansoni] RP140-upstream , putative [Schistosoma mansoni] (3e-26/cov=32%/id=100%)
Q2_P25131	C809809.1	1.1594	down	-1.64305	-0.509689	-1.77032	-0.85965	-1.0171	-1.15996	gi|256081036	Antisense	-	-	gi|256081036 hypothetical protein [Schistosoma mansoni] hypothetical protein [Schistosoma mansoni] (3e-90/cov=67%/id=78%)
Q2_P33073	C910084.1	1.1594	down	-0.632691	-1.52177	-1.64795	-1.18987	-0.619111	-1.12228	Smp_000280	Antisense	similar to female-specific protein 800 (fs800)	-	gi|256070315 similar to female-specific protein 800 (fs800) [Schistosoma mansoni] similar to female-specific protein 800 (fs800) [Schistosoma mansoni] (2e-41/cov=50%/id=100%)
Q2_P09250	C902995.1	1.80827	down	-0.858075	-1.55143	-0.667529	-0.977509	-1.01866	-1.01464	C902995.1	Antisense	-	-	No hits
Q2_P17399	C919274.1	1.80827	down	-1.25754	-1.00814	-0.397092	-1.22643	-1.22883	-1.02361	Smp_062550	Antisense	cysteine-rich hydrophobic domain 2 (chic1), putative	-	No hits
Q2_P27357	C813430.1	1.80827	down	-1.34972	-0.286548	-1.05185	-1.91286	-1.16799	-1.15379	Smp_124650	Antisense	hypothetical protein	-	gi|167385220 hypothetical protein [Entamoeba dispar SAW760] hypothetical protein [Entamoeba dispar SAW760] hypothetical protein [Entamoeba dispar SAW760] hypothetical protein EDI_305550 [Entamoeba dispar SAW760] hypothetical protein EDI_236330 [Entamoeba ularis] [7e-48/97%]||Hypothetical (gi:47218163) [2e-34/97%]|ispar SAW760] (0.82/cov=56%/id=27%
Q2_P04507	C808363.1	1.80827	down	-0.57911	-1.67934	-1.26715	-0.665901	-1.11177	-1.06065	gi|138895998	Antisense	-	-	gi|138895998 putative oxidoreductase protein [Geobacillus thermodenitrificans NG80-2] aldo/keto reductase [Geobacillus sp. G11MC16] Putative oxidoreductase protein [Geobacillus thermodenitrificans NG80-2] aldo/keto reductase [Geobacillus sp. G11MC16] (9e--18/cov=46%/id=72%
Q2_P16393	C916995.1	2.29278	down	-1.84803	-2.26259	-0.931647	-1.054	-0.198443	-1.25894	Smp_046290	Antisense	marvel-containing potential lipid raft- associated protein, putative	-	gi|256092293 hypothetical protein [Schistosoma mansoni] hypothetical protein [Schistosoma mansoni] (1e-19/cov=21%/id=100%)
Q2_P09130	C902791.1	2.29278	down	0.334217	-2.01373	-2.63139	-0.951051	-2.20184	-1.49276	C902791.1	Antisense	-	-	No hits
Q2_P17050	C918254.1	2.29278	down	-1.75893	-1.51723	-0.886498	-0.369274	-0.814566	-1.0693	Smp_034870	Antisense	adapter-related protein complex 1, beta subunit	-	gi|226482580 AP-1 complex subunit beta-1 (Adapter-related protein complex 1 beta-1 subunit) [Schistosoma japonicum] (2e-17/cov=84%/id=73%)
Q2_P25319	C810059.1	2.81118	down	-0.257549	-1.15751	-1.16213	-2.3286	-0.982809	-1.17772	Smp_074460	Antisense	tegumental protein , putative	-	gi|256084811 tegumental protein [Schistosoma mansoni] tegumental protein , putative [Schistosoma mansoni] (3e-52/cov=50%/id=96%)
Q2_P25456	C810220.1	2.81118	down	-1.29977	-1.13787	-1.26627	-2.61476	-0.0375377	-1.27124	gi|158299887	Antisense	-	-	gi|158299887 AGAP009139-PA [Anopheles gambiae str. PEST] AGAP009139-PA [Anopheles gambiae str. PEST] (0.057/cov=17%/id=72%)
Q2_P05197	C809546.1	2.81118	down	-1.90371	-2.33856	-0.0300595	-1.85458	-0.457944	-1.31697	C809546.1	Antisense	-	-	No hits
Q2_P32342	C908722.1	2.81118	down	-1.03696	-0.546346	-1.65844	-1.26486	-0.510037	-1.00333	Smp_140400	Antisense	hypothetical protein	-	gi|256077060 hypothetical protein [Schistosoma mansoni] hypothetical protein [Schistosoma mansoni] (9e-13/cov=99%/id=61%)
Q2_P00807	C801926.1	2.81118	down	-1.41678	-1.49199	-0.952219	-0.92371	-0.238241	-1.00459	Smp_011700	Antisense	tyrosine kinase	-	gi|256072623 tyrosine kinase [Schistosoma mansoni] tyrosine kinase [Schistosoma mansoni] (e-110/cov=84%/id=100%)
Q2_P03003	C805951.1	2.81118	down	-0.310728	-0.848472	-1.18556	-2.44719	-1.05762	-1.16992	gi|56753704	Antisense	-	-	gi|56753704 SJCHGC00508 protein [Schistosoma japonicum] adenosinetriphosphatase [Schistosoma japonicum] adenosinetriphosphatase [Schistosoma japonicum] (3e-09/cov=13%/id=77%)
Q2_P38311	C921094.1	2.81118	down	-1.42824	-1.15381	-1.09225	-0.415317	-0.637552	-0.945435	Smp_081470	Antisense	hypothetical protein	-	gi|296197555 PREDICTED: hypothetical protein LOC100398325 [Callithrix jacchus] (0.16/cov=44%/id=38%)
Q2_P28693	C902566.1	2.81118	down	-0.157638	-1.51821	-1.02808	-1.04144	-1.16296	-0.981665	gi|189503150	Antisense	-	-	gi|189503150 unknown [Schistosoma japonicum] (0.62/cov=37%/id=43%)

## Sheet: Validation
Validation of transcriptional changes detected by microarray analyses and quantitative RT-PCRs
NR Gene (Sma, Sjc, GI or Contig)	Gene annotation Smp	Transcript	Oligo-ID	Contig	q-value(%)	Regulation	Log2ratio 1° microarray	Fold change 1° microarray	Log2ratio 2° microarray	Fold change 2° microarray	Log2ratio 3° microarray	Fold change 3° microarray	Log2ratio 1° qPCR	Fold change 1° qPCR	Log2ratio 2° qPCR	Fold change 2° qPCR	Log2ratio 3° qPCR	Fold change 3° qPCR
Smp_106930.x	heat shock protein 70, putative	Sense	Q2_P31522	C907140.1	1.1594	up	0.04	1.02811	5.28	38.8542	2.95	7.72749	-0.11	0.926588	1.32	2.49666	-0.04	0.972655
Smp_032990	Calmodulin-4 (Calcium-binding protein Dd112), putative	Sense	Q2_P27285	C813325.1	0	up	4.13	17.5087	1.58	2.9897	3.91	15.0324	6.33	80.4489	8.74	427.565	6.98	126.238
Smp_000270	Trematode Eggshell Synthesis domain containing protein	Sense	Q2_P25403	C810157.1	0	down	-1.33	0.397768	-1.55	0.34151	-1.83	0.281265	0.36	1.28343	0.9	1.86607	-0.53	0.692555
Smp_000430.x	eggshell protein, chorion, putative	Sense	Q2_P38299	C921027.1	0	down	-1.47	0.360982	-0.87	0.547147	-1.62	0.325335	-5.57	0.0210505	-0.27	0.82932	-0.43	0.742262
Smp_050270	tyrosinase precursor	Sense	Q2_P24734	C809270.1	0.62403	down	-0.8	0.574349	-1.36	0.389582	-2.08	0.236514	-5.9	0.0167465	-0.98	0.50698	-0.94	0.521233
Smp_155310.x	tetraspanin, putative	Sense	Q2_P16317	C916852.1	0	down	-0.95	0.517632	-2.3	0.203063	-2.01	0.248273	-4.26	0.052193	-0.29	0.817902	-0.98	0.50698
Smp_139240	Peptidase C1 family	Sense	Q2_P27620	C900346.1	1.80827	down	-0.73	0.602904	-0.86	0.550953	-1.03	0.48971	-2.6	0.164938	-0.47	0.721965	0.45	1.36604
