# Supplementary material for: Transcriptome Analyses of Inhibitor-treated Schistosome Females Provide Evidence for Cooperating Src-kinase and TGFβ Receptor Pathways Controlling Mitosis and Eggshell Formation
Source: PLoS Pathog. 2013 Jun 13;9(6):e1003448. doi: 10.1371/journal.ppat.1003448 (PMC3681755; doi:10.1371/journal.ppat.1003448)
Supplement: Table S9 — Gene Ontology categories enriched with significantly differentially transcribed genes following combined treatment with TRIKI and Herbimycin A. Gene Ontology categories are listed enriched with differentially transcribed genes following combined TRIKI and Herbimycin A-treatment (including up-regulated categories). (XLSX) [file ppat.1003448.s012.xlsx]

## Sheet: up-regulated genes
Supplementary Table S9: Gene Ontology catergories enriched with significantly differentially transcribed genes following combined treatment with TRIKI and Herbimycin A
Category	ID	Name	p-Value	p-Value (Adj)	Study Count	Population Count	Annotated genes
Biological process	GO:0051236	establishment of RNA localization	1.45554e-07	3.99208e-05	9	71	Smp_013360, Smp_015690, Smp_047320, Smp_053940.x, Smp_130190, Smp_152440, Smp_161730, Smp_164650, Smp_170230
	GO:0015931	nucleobase, nucleoside, nucleotide and nucleic acid transport	1.65418e-07	3.99208e-05	9	72	Smp_013360, Smp_015690, Smp_047320, Smp_053940.x, Smp_130190, Smp_152440, Smp_161730, Smp_164650, Smp_170230
	GO:0044260	cellular macromolecule metabolic process	1.26377e-06	0.000182995	73	1766	C907750.1, Sjc_0010520, Sjc_0069350, Sjc_0094890, Sjc_0207570, Sjc_0309130, Smp_001830.x, Smp_003410, Smp_004780.x, Smp_006690.x, Smp_012340, Smp_013360, Smp_015690, Smp_019190, Smp_020200, Smp_020920.x, Smp_023250.x, Smp_031310, Smp_035310, Smp_035790, Smp_040800, Smp_041730.x, Smp_041770, Smp_043970, Smp_044280.x, Smp_045040, Smp_047320, Smp_053940.x, Smp_054120, Smp_054600, Smp_063300, Smp_066…
	GO:0043170	macromolecule metabolic process	3.30436e-06	0.000299045	79	1927	C907750.1, Sjc_0010520, Sjc_0069350, Sjc_0094890, Sjc_0207570, Sjc_0309130, Smp_001830.x, Smp_003410, Smp_004780.x, Smp_006690.x, Smp_012340, Smp_013360, Smp_015690, Smp_019190, Smp_020200, Smp_020920.x, Smp_023250.x, Smp_031310, Smp_035310, Smp_035790, Smp_040800, Smp_041730.x, Smp_041770, Smp_043970, Smp_044280.x, Smp_045040, Smp_045940, Smp_047320, Smp_053940.x, Smp_054120, Smp_054600, Smp_063…
	GO:0006403	RNA localization	2.53913e-05	0.00141515	9	71	Smp_013360, Smp_015690, Smp_047320, Smp_053940.x, Smp_130190, Smp_152440, Smp_161730, Smp_164650, Smp_170230
	GO:0016071	mRNA metabolic process	0.000100635	0.00455374	24	222	Sjc_0010520, Sjc_0069350, Smp_013360, Smp_015690, Smp_019190, Smp_035310, Smp_041730.x, Smp_047320, Smp_053940.x, Smp_054600, Smp_077590, Smp_105860, Smp_126720, Smp_130190, Smp_133120.x, Smp_140290, Smp_148230, Smp_152440, Smp_161730, Smp_164650, Smp_170230, Smp_170570, Smp_176840, Smp_188120
	GO:0090304	nucleic acid metabolic process	0.000225076	0.00905306	55	1039	C907750.1, Sjc_0010520, Sjc_0069350, Sjc_0094890, Smp_006690.x, Smp_012340, Smp_013360, Smp_015690, Smp_019190, Smp_020200, Smp_020920.x, Smp_023250.x, Smp_035310, Smp_040800, Smp_041730.x, Smp_041770, Smp_043970, Smp_044280.x, Smp_045040, Smp_047320, Smp_053940.x, Smp_054120, Smp_054600, Smp_068110, Smp_077590, Smp_089630, Smp_103010, Smp_105860, Smp_106560, Smp_124780, Smp_125600, Smp_126720, S…
	GO:0034641	cellular nitrogen compound metabolic process	0.000313458	0.0113472	59	1483	C907750.1, Sjc_0010520, Sjc_0054830, Sjc_0069350, Sjc_0094890, Smp_006690.x, Smp_012340, Smp_013360, Smp_015690, Smp_019190, Smp_020200, Smp_020920.x, Smp_023250.x, Smp_035310, Smp_040800, Smp_041730.x, Smp_041770, Smp_043970, Smp_044280.x, Smp_045040, Smp_047320, Smp_049500, Smp_053940.x, Smp_054120, Smp_054600, Smp_068110, Smp_077590, Smp_089630, Smp_103010, Smp_105860, Smp_106560, Smp_124780, …
	GO:0006139	nucleobase, nucleoside, nucleotide and nucleic acid metabolic process	0.000631579	0.0207847	59	1387	C907750.1, Sjc_0010520, Sjc_0054830, Sjc_0069350, Sjc_0094890, Smp_006690.x, Smp_012340, Smp_013360, Smp_015690, Smp_019190, Smp_020200, Smp_020920.x, Smp_023250.x, Smp_035310, Smp_040800, Smp_041730.x, Smp_041770, Smp_043970, Smp_044280.x, Smp_045040, Smp_047320, Smp_049500, Smp_053940.x, Smp_054120, Smp_054600, Smp_068110, Smp_077590, Smp_089630, Smp_103010, Smp_105860, Smp_106560, Smp_124780, …
	GO:0010467	gene expression	0.000856215	0.0269521	58	1079	C907750.1, Sjc_0010520, Sjc_0069350, Sjc_0094890, Sjc_0207570, Sjc_0309130, Smp_001830.x, Smp_003410, Smp_012340, Smp_013360, Smp_015690, Smp_019190, Smp_020200, Smp_023250.x, Smp_031310, Smp_035310, Smp_035790, Smp_040800, Smp_041730.x, Smp_041770, Smp_044280.x, Smp_045040, Smp_047320, Smp_053940.x, Smp_054120, Smp_054600, Smp_063300, Smp_066740, Smp_077590, Smp_089630, Smp_102280, Smp_103010, S…
	GO:0032501	multicellular organismal process	0.000922741	0.027734	17	286	Sjc_0054830, Smp_034940.x, Smp_035210, Smp_125600, Smp_134570, Smp_135900, Smp_136330, Smp_139730, Smp_141900, Smp_148420, Smp_152640, Smp_165890, Smp_171540.x, gi|256081099, gi|256083283, gi|256092906, gi|60687582
	GO:0008152	metabolic process	0.00101719	0.0283249	98	3267	C907750.1, Sjc_0010520, Sjc_0054830, Sjc_0069350, Sjc_0094890, Sjc_0207570, Sjc_0309130, Smp_001830.x, Smp_003410, Smp_004780.x, Smp_006690.x, Smp_006830.x, Smp_012340, Smp_013360, Smp_015690, Smp_019190, Smp_020200, Smp_020920.x, Smp_023250.x, Smp_030010.x, Smp_031310, Smp_034940.x, Smp_035210, Smp_035310, Smp_035790, Smp_038440, Smp_040800, Smp_041730.x, Smp_041770, Smp_043970, Smp_044280.x, Sm…
	GO:0031323	regulation of cellular metabolic process	0.00123499	0.0319227	29	623	C907750.1, Sjc_0010520, Sjc_0069350, Sjc_0094890, Sjc_0207570, Smp_013360, Smp_015690, Smp_020200, Smp_023250.x, Smp_041770, Smp_047320, Smp_053940.x, Smp_089630, Smp_124780, Smp_125600, Smp_128970, Smp_130190, Smp_134560, Smp_135910, Smp_137370, Smp_148930, Smp_152440, Smp_152640, Smp_155960, Smp_161730, Smp_164650, Smp_170230, Smp_179650.x, gi|256083283
	GO:0009889	regulation of biosynthetic process	0.00127867	0.0319227	28	563	C907750.1, Sjc_0010520, Sjc_0094890, Sjc_0207570, Smp_013360, Smp_015690, Smp_020200, Smp_023250.x, Smp_041770, Smp_047320, Smp_053940.x, Smp_089630, Smp_124780, Smp_125600, Smp_128970, Smp_130190, Smp_134560, Smp_135910, Smp_137370, Smp_148930, Smp_152440, Smp_152640, Smp_155960, Smp_161730, Smp_164650, Smp_170230, Smp_179650.x, gi|256083283
	GO:0006396	RNA processing	0.00168827	0.0407437	28	324	Sjc_0010520, Sjc_0069350, Smp_012340, Smp_013360, Smp_015690, Smp_019190, Smp_020200, Smp_035310, Smp_041730.x, Smp_044280.x, Smp_045040, Smp_047320, Smp_053940.x, Smp_054120, Smp_054600, Smp_077590, Smp_105860, Smp_126720, Smp_130190, Smp_133120.x, Smp_140290, Smp_148230, Smp_152440, Smp_161730, Smp_164650, Smp_170570, Smp_176840, Smp_188120
	GO:0051674	localization of cell	0.00190903	0.0445851	3	14	Sjc_0054830, Smp_006830.x, gi|256092906
Cellular component	GO:0005634	nucleus	1.6889e-09	1.22276e-06	71	1421	C907750.1, Sjc_0010520, Sjc_0069350, Sjc_0094890, Smp_001830.x, Smp_004780.x, Smp_005860.x, Smp_012340, Smp_013360, Smp_015690, Smp_018220.x, Smp_019190, Smp_020200, Smp_023250.x, Smp_025730, Smp_028060, Smp_035310, Smp_041730.x, Smp_041770, Smp_044280.x, Smp_045940, Smp_047320, Smp_049920.x, Smp_053940.x, Smp_054120, Smp_054600, Smp_056640, Smp_064860, Smp_077590, Smp_089630, Smp_090930.x, Smp_0…
	GO:0044424	intracellular part	7.10651e-07	0.000128628	127	3555	C907750.1, Sjc_0010520, Sjc_0054830, Sjc_0069350, Sjc_0094890, Sjc_0309130, Smp_001830.x, Smp_003410, Smp_004780.x, Smp_005860.x, Smp_006690.x, Smp_006830.x, Smp_010670, Smp_012340, Smp_013360, Smp_014780.x, Smp_015690, Smp_017880, Smp_018220.x, Smp_019190, Smp_020200, Smp_020920.x, Smp_023250.x, Smp_025730, Smp_028060, Smp_030010.x, Smp_031310, Smp_034940.x, Smp_035210, Smp_035310, Smp_035790, S…
	GO:0030529	ribonucleoprotein complex	2.18998e-06	0.000259886	23	223	Sjc_0069350, Sjc_0309130, Smp_001830.x, Smp_003410, Smp_005860.x, Smp_012340, Smp_019190, Smp_031310, Smp_035790, Smp_041730.x, Smp_044280.x, Smp_054120, Smp_054600, Smp_063300, Smp_066740, Smp_077590, Smp_102280, Smp_105860, Smp_126720, Smp_148230, Smp_170570, Smp_176840, gi|60687582
	GO:0043226	organelle	2.51271e-06	0.000259886	101	2467	C907750.1, Sjc_0010520, Sjc_0054830, Sjc_0069350, Sjc_0094890, Sjc_0309130, Smp_001830.x, Smp_003410, Smp_004780.x, Smp_005860.x, Smp_006830.x, Smp_012340, Smp_013360, Smp_014780.x, Smp_015690, Smp_017880, Smp_018220.x, Smp_019190, Smp_020200, Smp_023250.x, Smp_025730, Smp_028060, Smp_031310, Smp_034940.x, Smp_035210, Smp_035310, Smp_035790, Smp_038440, Smp_041730.x, Smp_041770, Smp_044280.x, Smp…
	GO:0005622	intracellular	8.0912e-06	0.000650892	127	3650	C907750.1, Sjc_0010520, Sjc_0054830, Sjc_0069350, Sjc_0094890, Sjc_0309130, Smp_001830.x, Smp_003410, Smp_004780.x, Smp_005860.x, Smp_006690.x, Smp_006830.x, Smp_010670, Smp_012340, Smp_013360, Smp_014780.x, Smp_015690, Smp_017880, Smp_018220.x, Smp_019190, Smp_020200, Smp_020920.x, Smp_023250.x, Smp_025730, Smp_028060, Smp_030010.x, Smp_031310, Smp_034940.x, Smp_035210, Smp_035310, Smp_035790, S…
	GO:0032991	macromolecular complex	9.82003e-06	0.000710971	46	834	C907750.1, Sjc_0054830, Sjc_0069350, Sjc_0309130, Smp_001830.x, Smp_003410, Smp_005860.x, Smp_012340, Smp_017880, Smp_019190, Smp_031310, Smp_034940.x, Smp_035210, Smp_035790, Smp_038440, Smp_041730.x, Smp_044280.x, Smp_049500, Smp_049920.x, Smp_054120, Smp_054600, Smp_058320, Smp_063300, Smp_066740, Smp_077590, Smp_102280, Smp_103920, Smp_105860, Smp_126720, Smp_128650.x, Smp_134570, Smp_135900,…
	GO:0016459	myosin complex	1.59937e-05	0.00105268	13	101	Sjc_0054830, Smp_034940.x, Smp_035210, Smp_038440, Smp_134570, Smp_135900, Smp_136330, Smp_139730, Smp_141900, Smp_148420, Smp_165890, Smp_171540.x, Smp_176740
	GO:0043292	contractile fiber	2.54101e-05	0.00141515	11	90	Sjc_0054830, Smp_034940.x, Smp_035210, Smp_134570, Smp_135900, Smp_136330, Smp_139730, Smp_141900, Smp_148420, Smp_165890, Smp_171540.x
	GO:0044449	contractile fiber part	0.00016442	0.00700234	11	89	Sjc_0054830, Smp_034940.x, Smp_035210, Smp_134570, Smp_135900, Smp_136330, Smp_139730, Smp_141900, Smp_148420, Smp_165890, Smp_171540.x
	GO:0005681	spliceosomal complex	0.000630126	0.0207847	10	43	Sjc_0069350, Smp_019190, Smp_041730.x, Smp_054600, Smp_077590, Smp_105860, Smp_126720, Smp_148230, Smp_170570, Smp_176840
Molecular function	GO:0000166	nucleotide binding	3.98061e-05	0.00205854	60	1214	Sjc_0054830, Sjc_0069350, Smp_003410, Smp_006690.x, Smp_010670, Smp_012340, Smp_013360, Smp_015690, Smp_020200, Smp_020920.x, Smp_030010.x, Smp_034940.x, Smp_035210, Smp_035310, Smp_038440, Smp_040800, Smp_041770, Smp_043970, Smp_047320, Smp_049500, Smp_053940.x, Smp_062720.x, Smp_068060.x, Smp_069890, Smp_070020, Smp_102240, Smp_103010, Smp_103990, Smp_106560, Smp_130190, Smp_133120.x, Smp_13456…
	GO:0016817	hydrolase activity, acting on acid anhydrides	5.25549e-05	0.00253665	26	559	Sjc_0054830, Smp_006830.x, Smp_020200, Smp_030010.x, Smp_034940.x, Smp_035210, Smp_038440, Smp_049500, Smp_058320, Smp_106560, Smp_133120.x, Smp_134570, Smp_135900, Smp_135910, Smp_136330, Smp_138240, Smp_139730, Smp_141900, Smp_143150, Smp_148420, Smp_157510, Smp_165890, Smp_171540.x, Smp_173700, Smp_176740, gi|256083283
	GO:0003774	motor activity	0.000242228	0.00923016	16	153	Sjc_0054830, Smp_006830.x, Smp_030010.x, Smp_034940.x, Smp_035210, Smp_038440, Smp_058320, Smp_134570, Smp_135900, Smp_136330, Smp_139730, Smp_141900, Smp_148420, Smp_165890, Smp_171540.x, Smp_176740
	GO:0005198	structural molecule activity	0.000957664	0.027734	15	215	Sjc_0054830, Sjc_0309130, Smp_001830.x, Smp_003410, Smp_006830.x, Smp_014780.x, Smp_017880, Smp_031310, Smp_035790, Smp_049230, Smp_063300, Smp_066740, Smp_102280, Smp_186850, gi|60687582
	GO:0005488	binding	0.00106571	0.0285767	115	3557	C907750.1, Sjc_0007580, Sjc_0054830, Sjc_0069350, Sjc_0094890, Sjc_0207570, Smp_003410, Smp_004780.x, Smp_005860.x, Smp_006690.x, Smp_009310.x, Smp_010670, Smp_012340, Smp_013360, Smp_014780.x, Smp_015690, Smp_017880, Smp_018220.x, Smp_019190, Smp_020200, Smp_020920.x, Smp_030010.x, Smp_032970, Smp_032990, Smp_034940.x, Smp_035210, Smp_035310, Smp_038440, Smp_038640, Smp_040800, Smp_041770, Smp_0…
	GO:0005516	calmodulin binding	0.00197353	0.0446511	11	110	Smp_034940.x, Smp_035210, Smp_134570, Smp_135900, Smp_136330, Smp_139730, Smp_141900, Smp_148420, Smp_165890, Smp_171540.x, Smp_176740

## Sheet: down-regulated genes
Supplementary Table S9: Gene Ontology catergories enriched with significantly differentially transcribed genes following combined treatment with TRIKI and Herbimycin A
Category	ID	Name	p-Value	p-Value (Adj)	Study Count	Population Count	Annotated genes
Biological process	GO:0046467	membrane lipid biosynthetic process	7.12481e-05	0.0148196	3	6	Sjc_0099280, Smp_122050, Smp_150380
	GO:0006464	protein modification process	0.000120303	0.0200183	12	446	Smp_029940.x, Smp_034500, Smp_073490, Smp_080820, Smp_126740, Smp_128670, Smp_142620, Smp_149980, Smp_151220, Smp_163380, Smp_169380, gi|76155627
	GO:0042438	melanin biosynthetic process	0.00025805	0.034077	2	2	Smp_013540, Smp_050270
Cellular component	GO:0016020	membrane	7.99304e-07	0.000665021	51	1801	Sjc_0055640, Sjc_0095020, Sjc_0099280, Sjc_0217170, Smp_001780, Smp_013540, Smp_015020, Smp_015100, Smp_017650.x, Smp_031220, Smp_033250, Smp_048680, Smp_050270, Smp_054010, Smp_055260, Smp_080210, Smp_080820, Smp_085410, Smp_088990, Smp_090220, Smp_093710, Smp_104270, Smp_105410, Smp_122050, Smp_127170, Smp_127270, Smp_128670, Smp_132410, Smp_135510, Smp_139080, Smp_140210, Smp_142620, Smp_14277…
	GO:0044425	membrane part	2.05305e-06	0.000854068	42	1351	Sjc_0055640, Sjc_0099280, Sjc_0217170, Smp_001780, Smp_013540, Smp_015020, Smp_017650.x, Smp_031220, Smp_048680, Smp_050270, Smp_054010, Smp_055260, Smp_080820, Smp_085410, Smp_090220, Smp_093710, Smp_104270, Smp_105410, Smp_122050, Smp_127170, Smp_127270, Smp_128670, Smp_132410, Smp_135510, Smp_139080, Smp_140210, Smp_142620, Smp_142770, Smp_149790, Smp_149980, Smp_150380, Smp_151220, Smp_155310…
Molecular function	GO:0043167	ion binding	5.41206e-06	0.00150094	33	1267	Sjc_0068340, Smp_007570, Smp_013540, Smp_015020, Smp_047650, Smp_047660, Smp_048680, Smp_050270, Smp_073490, Smp_075380, Smp_077310, Smp_088990, Smp_090110, Smp_090220, Smp_095980, Smp_127170, Smp_127270, Smp_130050, Smp_133180.x, Smp_134870, Smp_135510, Smp_138890.x, Smp_139080, Smp_139620, Smp_144140, Smp_147610, Smp_149980, Smp_156460, Smp_162190, Smp_168370.x, Smp_170140, Smp_181000, gi|82697…
	GO:0008233	peptidase activity	0.000286705	0.034077	13	226	Sjc_0068040, Sjc_0209120, Smp_085180, Smp_090110, Smp_135510, Smp_136720, Smp_139240, Smp_147730, Smp_175560, Smp_181000, Smp_187140, gi|29840885, gi|56755137
