# Supplementary material for: Transcriptome Analyses of Inhibitor-treated Schistosome Females Provide Evidence for Cooperating Src-kinase and TGFβ Receptor Pathways Controlling Mitosis and Eggshell Formation
Source: PLoS Pathog. 2013 Jun 13;9(6):e1003448. doi: 10.1371/journal.ppat.1003448 (PMC3681755; doi:10.1371/journal.ppat.1003448)
Supplement: Table S10 — Networks of enriched molecules identified by IPA using the data set of differentially transcribed genes following combined treatment with TRIKI and Herbimycin A. This is a list of networks of enriched molecules identified by Ingenuity Pathway Analysis (IPA) of genes differentially transcribed following combined TRIKI and Herbimycin A-treatment. (XLSX) [file ppat.1003448.s013.xlsx]

## Sheet: Tabelle1
Supplementary Table S10: Networks of enriched genes identified by IPA using the data set of differentially transcribed genes following combined treatment with TRIKI and Herbimycin A
Network number	Associated function	Oligo-ID	Contig	NR Gene (Sma, Sjc, GI or Contig)	Probe Strand against NR Gene	q-value(%)	Regulation	Ratio average	RefSeq	Symbol	Synonym(s)	Entrez Gene Name	Location	Family
1	Post-translational modification, protein folding, cellular compromise	Q2_P05646	C810389.1	Smp_136720	U	0	down	-1.95061	NP_001900.1	CTSD	CATD, CATHEPSIN D, Cathespin D, CD, CLN10, CPSD, LOC196214	cathepsin D	Cytoplasm	peptidase
		Q2_P26602	C812201.1	Smp_047650	U	0	down	-1.20784	NP_002023.2	FTH1 (includes EG:14319)	AL022624, AL033366, APOFERRITIN H CHAIN, FERRITIN H, FERRITIN H CHAIN, Ferritin heavy chain, Ferritin subunit H, FHC, Frih, FTH, FTHL6, H FERRITIN, Hcf, HFt, MFH, OK/SW-cl.84, PIG15, PLIF	ferritin, heavy polypeptide 1	Cytoplasm	enzyme
		Q2_P06091	C810876.1	Smp_013540	U	0	down	-1.24571	NP_000363.1	TYR	albino, CMM8, Dopa oxidase, Melanogenesis Related Tyrosinase, OCA1A, OCAIA, SHEP3, skc35, TYROSINASE	tyrosinase (oculocutaneous albinism IA)	Cytoplasm	enzyme
		Q2_P26772	C812456.1	gi|29840885	U	0.505167	down	-1.3056	NP_004070.3	CTSS	CATHEPSIN S	cathepsin S	Cytoplasm	peptidase
		Q2_P38714	JAP00884.S	gi|256075333	U	0.505167	down	-1.54167	NP_001026973.1	LLGL2	9130006H11Rik, HGL, LGL2, LLGLH2, MLGL, RGD1560307, RP23-332L17.1	lethal giant larvae homolog 2 (Drosophila)	Cytoplasm	other
		Q2_P39508	JAP03801.C	Sjc_0095020	U	0.505167	down	-1.44941	NP_008862.1	SLC2A3	AA408729, AL023014, AL024341, AU040424, C78366, Glucose transporter 3, GLUT1, GLUT3	solute carrier family 2 (facilitated glucose transporter), member 3	Plasma Membrane	transporter
		Q2_P36194	C916018.1	Sjc_0068040	U	0.62403	down	-1.25927	NP_680093.1	CTSB	Alpha secretase, APPS, CATHEPSIN B, Cathepsin B1, CB, CPSB	cathepsin B	Cytoplasm	peptidase
		Q2_P29833	C904146.1	Smp_127170	U	0.62403	down	-1.52426	NP_862823.1	KCNK18	Gm781, K2p18.1, MGR13, TRESK, TRESK-2, TRIK	potassium channel, subfamily K, member 18	Plasma Membrane	ion channel
		Q2_P41654	JAP09511.S	gi|82697983	U	0.887741	down	-1.45819	NP_000013.2	ADA	ADENOSINE DEAMINASE, RP23-144O20.2	adenosine deaminase	Cytoplasm	enzyme
		Q2_P06129	C810917.1	Smp_149980	U	0.887741	down	-1.84536	NP_000848.1	GUCY1B3	GC-S-beta-1, GC-SB3, Gc70, GCbeta1, GUC1B3, GUCB3, GUCSB3, GUCY1B1, Nogc beta1 subunit, SGC, SGC-BETA-1	guanylate cyclase 1, soluble, beta 3	Cytoplasm	enzyme
		Q2_P12556	C908752.1	Smp_159400	U	0.887741	down	-1.01085	NP_777635.1	SEC14L3	1110069O07RIK, AJ132352, LOC100503079, MGC119366, MGC119367, MGC119368, RP23-81P12.8, TAP2	SEC14-like 3 (S. cerevisiae)	Extracellular Space	transporter
		Q2_P03465	C806679.1	Smp_142770	U	0.887741	down	-1.1803	NP_694858.1	TNPO1	AU021749, D13Ertd688e, IPO2, KAP BETA 2, KAP BETA 2A, KARYOPHERIN, Karyopherin beta-2, KPNB2, MIP, MIP1, TRANSPORTIN 1, TRN, TRN1	transportin 1	Nucleus	transporter
		Q2_P26362	C811852.1	Smp_015020	U	1.1594	down	-1.43621	NP_000693.1	ATP1A2	Atpa-3, AW060654, FHM2, KIAA0778, MHP2, mKIAA0778, Na+/K+ Atpase alpha2, Na+/k+ trans2, NA,K-ATPASE ALPHA SUBUNIT 2, RATATPA2, RP11-536C5.4, Sodium pump 2	ATPase, Na+/K+ transporting, alpha 2 polypeptide	Plasma Membrane	transporter
		Q2_P37899	C919411.1	Smp_029480	U	1.1594	down	-1.13758	NP_149017.2	BBS4	AW537059, AW742241, D9Ertd464e	Bardet-Biedl syndrome 4	Cytoplasm	other
		Q2_P20173	C803096.1	Smp_017650.x	U	1.1594	down	-1.1152	NP_001027450.1	RCE1 (includes EG:19671)	D19Ertd283e, D19Ertd98e, FACE2, FARNESYLATED PROTEINS CONVERTING ENZYME 2, RCE1A, RCE1B	RCE1 homolog, prenyl protein protease (S. cerevisiae)	Cytoplasm	peptidase
		Q2_P40317	JAP03969.S	gi|76155627	U	1.1594	down	-1.00505	NP_733827.2	SGK3	2510015P22Rik, A330005P07Rik, CISK, fy, fz, SGK2, SGKL	serum/glucocorticoid regulated kinase family, member 3	Cytoplasm	kinase
		Q2_P38256	C920836.1	Smp_095980	U	1.1594	down	-1.27232	NP_000445.1	SOD1	ALS, ALS1, B430204E11Rik, CU/ZN-SOD, CUZNSOD, czSOD, EG667310, Gm8566, homodimer, hSod1, Ipo-1, IPOA, SOD, SODC	superoxide dismutase 1, soluble	Cytoplasm	enzyme
		Q2_P27620	C900346.1	Smp_139240	U	1.80827	down	-0.87328	NP_666023.1	CTSL1	1190035F06RIK, CATHEPSIN L, CATHESPIN L, CATHL, CATL, CTSL, fs, MEP, nkt, RP11-65B23.1	cathepsin L1	Cytoplasm	peptidase
		Q2_P36569	C916855.1	Smp_073490	U	1.80827	down	-1.64266	NP_002749.2	MAP2K6	MAPK KINASE 6, MAPKK6, MEK6, MKK6, MKK6BE, PRKMK6, Rac, RP23-162E10.1, SAPKK-3	mitogen-activated protein kinase kinase 6	Cytoplasm	kinase
		Q2_P36215	C916042.1	Smp_134230	U	2.29278	down	-0.911141	NP_001032354.1	GGPS1	1810026C22Rik, 9530089B04Rik, AI843169, C79210, Crlf3, GGPP synthetase, GGPPS, GGPPS1, rGGPS1a, rGGPS1a1, rGGPS1a2, rGGPS1a3	geranylgeranyl diphosphate synthase 1	Cytoplasm	enzyme
		Q2_P35661	C915349.1	Smp_142620	U	2.29278	down	-1.27318	NP_000897.3	NPR1 (includes EG:18160)	AI893888, ANPa, ANPRA, Gc alpha, GC-A, Guanylate cyclase, GUC2A, GUCY2A, NPR-A, Pndr, RP11-354A16.3	natriuretic peptide receptor A/guanylate cyclase A (atrionatriuretic peptide receptor A)	Plasma Membrane	enzyme
		Q2_P38887	JAP06246.S	gi|256087795	U	2.81118	down	-1.18367	NP_851996.2	NCAM1	CD56, E-NCAM, MSK39, N-CAM, NCAM-180, NCAM-C, NCAM16	neural cell adhesion molecule 1	Plasma Membrane	other
		Q2_P38909	JAP06883.S	Sjc_0096750	U	2.81118	down	-0.876375	NP_001073848.1	PACRG	1700008H23Rik, FLJ32724, GLUP, HAK005771, hCG 1810756, PARK2CRG, RGD1561027, RP3-495O10.2	PARK2 co-regulated	Cytoplasm	other
		Q2_P31666	C907350.1	Smp_038640	U	0	up	1.96124	NP_067054.1	C19orf29	2510012J08RIK, Cactin, fSAPc, LOC58509, NY-REN-24, RGD1563634	chromosome 19 open reading frame 29	Nucleus	other
		Q2_P07777	C813393.1	Smp_020920.x	U	0	up	1.19185	NP_008965.2	DNAJB4	1700029A20Rik, 2010306G19RIK, 5730460G06RIK, DjB4, DNAJW, HLJ1	DnaJ (Hsp40) homolog, subfamily B, member 4	Nucleus	other
		Q2_P38115	C920222.1	Smp_045650	U	0	up	1.64125	NP_001472.1	GAS8	GAS11	growth arrest-specific 8	Cytoplasm	other
		Q2_P19435	C802155.1	Smp_072330.x	U	0	up	1.5409	NP_005339.3	HSP90AA1	AL024080, AL024147, Heat shock protein 1, alpha, hsp4, HSP86, Hsp86-1, HSP89, Hsp89-alpha-delta-N, HSP89A, Hsp90, HSP90 ALPHA, HSP90A, HSP90N, HSPC1, HSPCA, HSPCAL1, HSPCAL4, HSPN, LAP2, RP23-60K23.1	heat shock protein 90kDa alpha (cytosolic), class A member 1	Cytoplasm	enzyme
		Q2_P17905	C800026.1	Smp_106130.x	U	0	up	1.12311	NP_004125.3	HSPA9	CSA, GRP-75, Hsc74, Hsp74, Hsp74a, Hspa9a, HSPA9B, IDBP-3, Mitochondrial stress-70, Mortalin, MOT, Mot1, MOT2, Mthsp70, MTHSP75, PBP74, Stress-70	heat shock 70kDa protein 9 (mortalin)	Cytoplasm	other
		Q2_P23542	C807726.1	Smp_069130.x	U	0	up	1.55201	NP_006635.2	HSPH1	AI790491, Heat shock protein 105 kda, hsp-E7I, HSP105, HSP105A, HSP105B, HSP110, KIAA0201, NY-CO-25, RP11-173P16.1	heat shock 105kDa/110kDa protein 1	Cytoplasm	other
		Q2_P09990	C904012.1	Smp_035210	U	0	up	2.24247	NP_000248.2	MYH7	B-MHC, BETA MHC, BETA MYHC, Beta Myosin Heavy Chain, BETA/SLOW MHC, CMD1S, CMH1, Fetal beta-myosin heavy chain, MEF2C, Mhc, Mhc V3, MPD1, Myhc7, MYHCB, RP23-171A13.1, Slow myosin, SPMD, SPMM, Î²-MHC	myosin, heavy chain 7, cardiac muscle, beta	Cytoplasm	enzyme
		Q2_P34408	C912583.1	Smp_001830.x	U	0	up	1.49869	NP_000977.1	RPL24	0610008L05Rik, BST, L24, Ribosomal protein L24	ribosomal protein L24	Cytoplasm	other
		Q2_P20260	C803210.1	Sjc_0007580	U	0	up	2.60778	NP_005436.1	SMC3	BAM, BAMACAN, BMH, CDLS3, CSPG6, HCAP, MMIP1, SMC3L1, SmcD	structural maintenance of chromosomes 3	Nucleus	other
		Q2_P31569	C907218.1	Smp_173700	U	0	up	1.59616	NP_005487.3	SMC4	2500002A22Rik, C79747, CAP-C, DKFZP434F205, HCAP-C, MGC125078, SMC4L1	structural maintenance of chromosomes 4	Nucleus	transporter
		Q2_P26354	C811840.1	gi|256082991	U	0	up	1.55225	NP_006810.1	STIP1	HOP, IEF-SSP-3521, mSTI1, P60, SIP1, STI1, STI1L, Stress-induced phosphoprotein 1	stress-induced-phosphoprotein 1	Cytoplasm	other
		Q2_P28078	C901665.1	Smp_044400	U	0	up	1.2741	NP_612467.1	WDR92	AI553587, HZGJ, LOC116143, RP23-32H19.3	WD repeat domain 92	unknown	other
		Q2_P22084	C805770.1	Smp_053940.x	U	0.505167	up	1.30441	NP_112533.1	HNRNPA2B1	9130414A06Rik, hnRNP, hnRNP A, HNRNP A2, HNRNP B1, HNRNPA2/B1, HNRPA2, HNRPA2B1, Hnrpa2b1 (predicted), HNRPB1, RNPA2, SNRPB1, VDRE-BP2	heterogeneous nuclear ribonucleoprotein A2/B1	Nucleus	other
		Q2_P21336	C804691.1	Smp_008545	U	0.505167	up	1.26021	NP_955472.1	HSPD1	CPN60, GROEL, HLD4, HSP60, HSP65, Hspd1-30p, HuCHA60, MITO-P60, SPG13	heat shock 60kDa protein 1 (chaperonin)	Cytoplasm	enzyme
		Q2_P38253	C920827.1	gi|60687582	U	0.505167	up	1.08058	NP_001023.1	RPS29	FLJ11778, Gm14303, LOC637599, OTTMUSG00000016246, S29	ribosomal protein S29	Cytoplasm	other
		Q2_P20252	C803199.1	Smp_148930	U	0.505167	up	1.49857	NP_003137.1	SSRP1	C81323, FACT, FACT80, Hmg1-rs1, Hmgi-rs3, Hmgox, PREIIBF, RP23-232L15.5, T160	structure specific recognition protein 1	Nucleus	other
		Q2_P25252	C809979.1	gi|115725064	U	0.62403	up	0.954726	NP_060932.2	BRK1	6720456B07RIK, AW011779, C3orf10, hHBrk1, HSCP300, HSPC300, LOC687498, MDS027	BRICK1, SCAR/WAVE actin-nucleating complex subunit	unknown	other
		Q2_P13170	C909990.1	Sjc_0054830	U	0.62403	up	1.63376	NP_002462.2	MYH6	A830009F23RIK, AA517445, ALPHA MHC, ALPHA MYHC, ALPHA MYOSIN HEAVY CHAIN, ASD3, Cardiac alpha myosin heavy-chain, Cardiac myosin heavy chain, CMD1EE, CMH14, MGC118706, MYHC, MYHCA, Myosin Heavy Chain alpha, RP23-171A13.2, SSS3	myosin, heavy chain 6, cardiac muscle, alpha	Cytoplasm	enzyme
		Q2_P31929	C907886.1	gi|256083283	U	0.62403	up	2.14478	NP_620614.2	SMARCA2	2610209L14RIK, BAF190, brahma, BRM, BRM1, HBRM, hSNF2a, SNF2, SNF2alpha, SNF2L2, SNF2LA, Sth1p, SWI2	SWI/SNF related, matrix associated, actin dependent regulator of chromatin, subfamily a, member 2	Nucleus	transcription regulator
		Q2_P18792	C801339.1	gi|256087415	U	0.62403	up	1.14369	NP_009123.1	SUPT16H	CDC68, FACT, Fact140, FACTP140, FLJ10857, Spt16, SPT16/CDC68	suppressor of Ty 16 homolog (S. cerevisiae)	Nucleus	transcription regulator
		Q2_P21673	C805208.1	Smp_043970	U	0.887741	up	1.38222	NP_055095.2	DNAJC8	1110021D09Rik, 2010009J04RIK, AL024084, AU019262, AU044514, HSPC315, HSPC331, RP23-63D8.7, SPF31	DnaJ (Hsp40) homolog, subfamily C, member 8	Nucleus	other
		Q2_P09442	C903261.1	Smp_143150	U	0.887741	up	1.45758	NP_001952.1	EEF2	EF-2, EUKARYOTIC TRANSLATION ELONGATION FACTOR 2, Similar to mapkk, Transferase II	eukaryotic translation elongation factor 2	Cytoplasm	translation regulator
		Q2_P19894	C802728.1	Smp_044280.x	U	0.887741	up	1.0806	NP_001427.2	FBL	AL022665, FIB, FIBRILLARIN, FLRN, MGC116371, RNU3IP1	fibrillarin	Nucleus	other
		Q2_P03207	C806276.1	Smp_170110	U	0.887741	up	1.1964	NP_005327.1	HDLBP	1110005P14Rik, AA960365, AI118566, D1Ertd101e, HBP, HLDBP, MGC124559, PRO2900, VGL, vigilin, Vigilin high-density lipoprotein bp	high density lipoprotein binding protein	Nucleus	transporter
		Q2_P21824	C805416.1	Smp_179650.x	U	1.1594	up	0.928723	NP_001120794.1	CBX5	2610029O15Rik, C75991, Chromobox homolog 5, Heterochromatin protein 1 alpha, Heterochromatin1 alpha, HP1, HP1-ALPHA, HP1A, HP1HS-ALPHA	chromobox homolog 5	Nucleus	transcription regulator
		Q2_P31522	C907140.1	Smp_106930.x	U	1.1594	up	2.25062	NP_006588.1	HSPA8	2410008N15Rik, HEAT SHOCK COGNATE 71-KDA, HEAT SHOCK PROTEIN 8, HS7C, HSC54, HSC70, HSC71, HSC73, Hsp 8, HSP/C70, HSP70, HSP71, HSP73, HSPA10, IDBP1, LAP1, LOC624853, MGC102007, MGC106514, MGC114311, MGC118485, MGC128130, MGC131511, MGC29929, NIP71	heat shock 70kDa protein 8	Cytoplasm	enzyme
		Q2_P38516	JAP05844.C	gi|256081795	U	1.1594	up	1.01296	NP_002432.1	MSH5 (includes EG:17687)	DAAP-21F2.10-001, G7, Mut5, MUTSH5, NG23	mutS homolog 5 (E. coli)	Nucleus	enzyme
		Q2_P07081	C812371.1	Smp_148990	U	1.1594	up	1.00673	NP_057018.1	NOP58	HSPC120, MSSP, Nap65, Nol5, NOP5, NOP5/NOP58, Nucleolar protein 5, nucleolar protein NOP5/NOP58, SIK, Sik sp	NOP58 ribonucleoprotein homolog (yeast)	Nucleus	enzyme
		Q2_P01021	C802403.1	Smp_063300	U	1.1594	up	1.19325	NP_056229.2	RPL36	Gm13611, L36, mCG 17441, OTTMUSG00000012957	ribosomal protein L36	Cytoplasm	other
		Q2_P21539	C805004.1	Sjc_0309130	U	1.1594	up	1.00111	NP_000991.1	RPL39 (includes EG:25347)	2810465O16Rik, L39, RP23-43O20.1	ribosomal protein L39	Cytoplasm	other
		Q2_P19450	C802173.1	Sjc_0094890	U	1.1594	up	1.11706	NP_006697.2	TCERG1	2410022J09Rik, 2900090C16Rik, AI428505, CA150, CA150b, FBP23, FBP28, MGC133200, p144, TAF2S, Urn1	transcription elongation regulator 1	Nucleus	transcription regulator
		Q2_P21885	C805502.1	Smp_015850.x	U	1.80827	up	0.857963	NP_057103.2	LUC7L2	4930471C18Rik, AA522013, AU015269, CGI-59, CGI-74, LOC100504012, LUC7B2	LUC7-like 2 (S. cerevisiae)	unknown	other
		Q2_P26051	C811406.1	Smp_003410	U	1.80827	up	1.0454	NP_000975.2	RPL23A	BC029892, ENSMUSG00000063556, Gm10132, L23A, MDA20, Ribosomal protein l23a, RP23-185A18.4	ribosomal protein L23a	Cytoplasm	other
		Q2_P21223	C804542.1	Smp_148230	U	2.29278	up	1.06994	NP_057736.4	CRNKL1	1200013P10Rik, 5730590A01RIK, C80326, CLF, Clf1, CRN, HCRN, MSTP021, rCG 61849, RP23-125A1.4, RP5-1002M8.1, SYF3	crooked neck pre-mRNA splicing factor-like 1 (Drosophila)	Nucleus	other
		Q2_P00276	C800859.1	Smp_068110	U	2.29278	up	0.923136	NP_005582.1	MRE11A	ATLD, HNGS1, MRE11, MRE11B, RP23-149D5.3	MRE11 meiotic recombination 11 homolog A (S. cerevisiae)	Nucleus	enzyme
		Q2_P18996	C801599.1	Smp_027880	U	2.29278	up	0.947049	NP_055075.1	PFDN6	DADB-159G18.5, H2-KE2, HKE2, KE-2, Major histocompatibility complex class ii, PFD6	prefoldin subunit 6	Cytoplasm	other
		Q2_P21389	C804780.1	Sjc_0069350	U	2.29278	up	1.03918	NP_003080.2	SNRNP70	2700022N21Rik, 3200002N22Rik, AI325098, R74807, RNPU1Z, Rnulp70, RPU1, Snp1, SNRP70, Srnp70, U1 SNRNP 70K, U1 SNRNP70, U1-70, U1-70K, U1AP, U1RNP	small nuclear ribonucleoprotein 70kDa (U1)	Nucleus	other
		Q2_P09497	C903337.1	Smp_014780.x	U	2.81118	up	1.08211	NP_001123476.1	ACTN1	3110023F10Rik, Actinin alpha 1, Actn1a, Alpha-Actinin, Alpha-Actinin1	actinin, alpha 1	Cytoplasm	other
		Q2_P00704	C801751.1	Smp_067900	U	2.81118	up	0.828199	NP_008996.1	CDC37	P50, P50CDC37	cell division cycle 37 homolog (S. cerevisiae)	Cytoplasm	other
		Q2_P07206	C812591.1	Smp_141900	U	2.81118	up	1.01311	NP_079390.3	CEP290	3H11, 3H11Ag, BBS14, BC004690, CT87, FLJ13615, JBTS5, JBTS6, KIAA0373, LCA10, MGC7859, MKS4, NPHP6, POC3, rd16, RGD1311640, SE2-2, SLSN6	centrosomal protein 290kDa	Cytoplasm	transcription regulator
		Q2_P25229	C809950.1	Sjc_0010520	U	2.81118	up	0.852153	NP_004873.3	CIR1	1700023B02Rik, 2810021A19RIK, Cicr, CIR, RGD1309199, RP23-463K8.2	corepressor interacting with RBPJ, 1	Nucleus	transcription regulator
		Q2_P34276	C912353.1	gi|256092906	U	2.81118	up	1.54476	NP_001530.1	DNAJA1	DJ-2, DjA1, DNAJL2, HDJ, HDJ2, Heat shock 40-kDa protein 4, HSDJ, HSJ2, HSPF4, NEDD7, RP11-54K16.1, RP23-135L5.1	DnaJ (Hsp40) homolog, subfamily A, member 1	Nucleus	other
		Q2_P14317	C912190.1	Smp_004780.x	U	2.81118	up	1.48596	NP_002005.1	FKBP4	AL022792, AW208983, FKBP-52, FKBP18, FKBP51, FKBP59, FKPB52, HBI, Hsp56, HSP57, Hsp59, p52, p59, PPIase, Tp2	FK506 binding protein 4, 59kDa	Nucleus	enzyme
		Q2_P18156	C800309.1	Smp_024180.x	U	2.81118	up	1.01488	NP_001124188.1	PLAC8	BM-004, C15, D5Wsu111e, Onzin	placenta-specific 8	Nucleus	other
		Q2_P21949	C805587.1	Smp_035790	U	2.81118	up	0.99406	NP_066357.1	RPL36A/RPL36AP8	2410038A03RIK, Gm2718, hCG 1787519, L36A, L44L, LOC682278, mCG 115063, MIG6, RP1-164F3.1, RPL36A, RPL36A 20 1424, Rpl36a-ps2, Rpl36a-ps4, Rpl36al, Rpl36al2, RPL36AP8, RPL44	ribosomal protein L36a	Cytoplasm	other
		Q2_P33838	C911538.1	Smp_031310	U	2.81118	up	0.799198	NP_001020.2	RPS26	DBA10, mCG 18667, Ribosomal Protein S26, RP11-151A6.3, S26	ribosomal protein S26	Cytoplasm	other
		Q2_P05280	C809729.1	Smp_003630.x	U	2.81118	up	0.793012	NP_006793.1	SF3A3	4930512K19Rik, LRRGT00093, PRP9, PRPF9, RP23-230F2.5, SAP61, SF3A60	splicing factor 3a, subunit 3, 60kDa	Nucleus	other
		Q2_P36498	C916713.1	Smp_152640	U	2.81118	up	0.998764	NP_003066.2	SMARCC2	5930405J04RIK, BAF170, CRACC2, LOC685179, Rsc8	SWI/SNF related, matrix associated, actin dependent regulator of chromatin, subfamily c, member 2	Nucleus	transcription regulator
		Q2_P07565	C813054.1	Smp_105860	U	2.81118	up	0.992902	NP_036377.1	SNW1	2310008B08Rik, AW048543, Bx42, NCOA-62, Prp45, PRPF45, RGD1561926, SKIIP, SKIP	SNW domain containing 1	Nucleus	transcription regulator
		Q2_P21901	C805524.1	Smp_044010.x	U	2.81118	up	0.76149	NP_001018005.1	TPM1 (includes EG:22003)	AA986836, AI854628, Alpha tropomyosin, alpha-TM, BI546321, BQ310475, C15ORF13, C76867, CMD1Y, CMH3, HTM-alpha, Slow-twitch alpha tropomyosin, Smooth Muscle Alpha TM, Tm alpha, Tm1, TM2, Tm3, Tma2, Tma5, Tmpa, TMSA, TROPOMYOSIN 1, Tropomyosin 1, alpha, Trop: [Parsing package id...]	tropomyosin 1 (alpha)	Cytoplasm	other
2	Cellular function and maintenance, nucleic acid metabolism, small molecule biochemistry	Q2_P05646	C810389.1	Smp_136720	U	0	down	-1.95061	NP_001900.1	CTSD	CATD, CATHEPSIN D, Cathespin D, CD, CLN10, CPSD, LOC196214	cathepsin D	Cytoplasm	peptidase
		Q2_P00259	C800815.1	Sjc_0068340	U	0	down	-1.51985	NP_001136066.1	ITPK1	BC031182, Inositol 1,3,4-Triphosphate 5/6 Kinase, ITRPK1, LOC100130685	inositol-tetrakisphosphate 1-kinase	Cytoplasm	kinase
		Q2_P06091	C810876.1	Smp_013540	U	0	down	-1.24571	NP_000363.1	TYR	albino, CMM8, Dopa oxidase, Melanogenesis Related Tyrosinase, OCA1A, OCAIA, SHEP3, skc35, TYROSINASE	tyrosinase (oculocutaneous albinism IA)	Cytoplasm	enzyme
		Q2_P39047	JAP00506.C	Smp_175560	U	0.505167	down	-1.95356	NP_036237.2	BACE2	1110059C24Rik, AEPLC, AI850424, ALP56, ARP1, ASP1, ASP21, BAE2, CDA13, CEAP1, DRAP, MEMAPSIN 1	beta-site APP-cleaving enzyme 2	Cytoplasm	peptidase
		Q2_P24900	C809485.1	gi|56755137	U	0.505167	down	-1.42765	NP_000119.1	F11	1600027G01Rik, AI503996, CF11, factor XI, FACTOR11, FXI, LRRGT00086, PLATELET FACTOR XI	coagulation factor XI	Extracellular Space	peptidase
		Q2_P25350	C810099.1	Smp_054010	U	0.505167	down	-1.23373	NP_001070253.1	SLC7A6	AI643885, KIAA0245, LAT-2, LAT3, y+LAT-2	solute carrier family 7 (amino acid transporter light chain, y+L system), member 6	Plasma Membrane	transporter
		Q2_P05862	C810624.1	Smp_174450	U	0.62403	down	-1.12133	NP_149351.1	SURF4	AL033340, AL033373, ERV29, RP11-244N20.4, RP23-414L19.7	surfeit 4	Cytoplasm	other
		Q2_P06129	C810917.1	Smp_149980	U	0.887741	down	-1.84536	NP_000848.1	GUCY1B3	GC-S-beta-1, GC-SB3, Gc70, GCbeta1, GUC1B3, GUCB3, GUCSB3, GUCY1B1, Nogc beta1 subunit, SGC, SGC-BETA-1	guanylate cyclase 1, soluble, beta 3	Cytoplasm	enzyme
		Q2_P39529	JAP04027.C	Sjc_0309940	U	0.887741	down	-1.32121	NP_001008860.1	NIPA2	2600017P10Rik, 3830408P04RIK, AB041581, MNCb-2146, RGD1306051	non imprinted in Prader-Willi/Angelman syndrome 2	Cytoplasm	other
		Q2_P08731	C902201.1	Smp_149950	U	1.1594	down	-1.4019	NP_001035997.2	COASY	1300003G02Rik, CoA synthase, DPCK, Naglu, NBP, pOV-2, PPAT, PPAT/DPCK, PSEC0106, RP23-440M18.3, UKR1	CoA synthase	Cytoplasm	kinase
		Q2_P25448	C810206.1	gi|256088426	U	1.1594	down	-1.20713	NP_055698.2	FAM13A	ARHGAP48, FAM13A1	family with sequence similarity 13, member A	Cytoplasm	other
		Q2_P17019	C918189.1	Sjc_0209120	U	1.1594	down	-0.930952	NP_036545.1	QPCT	5730422A13Rik, GCT, glutaminyl cyclase, QC, RGD1562284, sQC	glutaminyl-peptide cyclotransferase	Cytoplasm	enzyme
		Q2_P27646	C900384.1	Smp_132410	U	1.1594	down	-1.74583	NP_937822.2	QRFPR	AQ27, GPR103, SP9155	pyroglutamylated RFamide peptide receptor	Plasma Membrane	G-protein coupled receptor
		Q2_P39747	JAP07397.C	gi|56759182	U	1.1594	down	-1.03524	NP_060198.3	TMEM104	C630005D06RIK, FLJ20255, mFLJ00021, RGD1307953, RP23-117K15.1	transmembrane protein 104	unknown	transporter
		Q2_P12498	C908644.1	Smp_181000	U	1.1594	down	-1.7071	NP_061036.3	YOD1	9930028C20RIK, DKFZP451J1719, DUBA8, Hshin7, OTUD2, PRO0907, RP11-164O23.1	YOD1 OTU deubiquinating enzyme 1 homolog (S. cerevisiae)	unknown	enzyme
		Q2_P38952	JAP08785.S	gi|76156233	U	1.80827	down	-1.10462	NP_710156.3	C2orf69	1700066M21RIK, AI428479, FLJ38973, RGD1306941	chromosome 2 open reading frame 69	unknown	other
		Q2_P27331	C813386.1	Smp_126740	U	1.80827	down	-0.990082	NP_060458.3	SCYL2	AU015688, AW536445, BC030932, CVAK104, D10Ertd802e, FLJ10074, KIAA1360, RGD1305665	SCY1-like 2 (S. cerevisiae)	unknown	other
		Q2_P18398	C800587.1	Smp_139080	U	2.29278	down	-1.15059	NP_060152.2	BEST2	VMD2L1	bestrophin 2	Plasma Membrane	ion channel
		Q2_P38599	JAP08139.C	gi|256087098	U	2.29278	down	-1.29382	NP_005759.4	LPCAT3	C3F, GRCC3F, LPCAT, Lpeat, LPLAT 5, LPSAT, MBOAT5, Moact5, Nessy, OACT5, PTG	lysophosphatidylcholine acyltransferase 3	Plasma Membrane	other
		Q2_P34162	C912103.1	Smp_135510	U	2.29278	down	-1.26695	NP_005458.1	NAALAD2	2700022G20Rik, D9Ertd285e, GCPIII, GPCIII, MGC116996, MGC124348, MGC124349, MGC26353, NAADALASE2, NAALADASE2	N-acetylated alpha-linked acidic dipeptidase 2	Plasma Membrane	peptidase
		Q2_P36229	C916063.1	Smp_150380	U	2.29278	down	-1.26747	NP_001129730.1	SGMS2	4933405A16RIK, 5133401H06RIK, AI854299, MGC26963, RGD1305778, SMS2, spermatin	sphingomyelin synthase 2	Plasma Membrane	enzyme
		Q2_P39454	JAP03195.C	Sjc_0055640	U	2.29278	down	-1.18314	NP_060845.2	SLC39A9	2010002A02Rik, 2610511I23Rik, 4833420E20RIK, AW209151, UNQ714/PRO1377, ZIP-9	solute carrier family 39 (zinc transporter), member 9	unknown	transporter
		Q2_P02754	C805476.1	Smp_176410	U	2.81118	down	-1.17657	NP_116264.2	FBXL20	2610511F20RIK, 4632423N09RIK, AI849362, AL117906, C86145, Fbl2, Fbl20, KIAA4147, LOC90110, MGC15482, mKIAA4147, RP23-309H19.11-002, Scr	F-box and leucine-rich repeat protein 20	Cytoplasm	other
		Q2_P25330	C810074.1	Smp_081430	U	2.81118	down	-0.901524	NP_065956.1	RDH14	3110030G19RIK, AW215439, PAN2, RGD1565196, SDR7C4, UNQ529/PRO1072	retinol dehydrogenase 14 (all-trans/9-cis/11-cis)	Cytoplasm	enzyme
		Q2_P19122	C801763.1	Smp_088990	U	2.81118	down	-0.957171	NP_899648.1	RNF14	2310075C09Rik, 2610005D23Rik, AA986456, ARA54, AU041447, D18Ertd188e, D7Bwg0165e, HFB30, HRIHFB2038, TRIAD2	ring finger protein 14	Nucleus	transcription regulator
		Q2_P19276	C801967.1	Smp_029940.x	U	2.81118	down	-1.02753	NP_060052.3	UBE2Q1	1110002C01Rik, 2310012M18RIK, AI854014, GTAP, NICE-5, PRO3094, UBE2Q	ubiquitin-conjugating enzyme E2Q family member 1	unknown	enzyme
		Q2_P23578	C807768.1	Sjc_0021490	U	2.81118	down	-1.24468	NP_005443.2	WDR46	2310007I04Rik, BING4, C6ORF11, C78447, C78559, DADB-159G18.3, FP221, UTP7	WD repeat domain 46	Nucleus	enzyme
		Q2_P22166	C805870.1	Smp_020200	U	0	up	1.11575	NP_001104792.1	DDX54	2410015A15Rik, AI414901, DP97, RGD1562539	DEAD (Asp-Glu-Ala-Asp) box polypeptide 54	Nucleus	transcription regulator
		Q2_P11440	C906591.1	Smp_103920	U	0	up	1.28392	NP_075462.3	DNAI2	C030015H18, C030015H18Rik, CILD9, Dnaic2, Gm728, RP23-273C14.2	dynein, axonemal, intermediate chain 2	Cytoplasm	other
		Q2_P23542	C807726.1	Smp_069130.x	U	0	up	1.55201	NP_006635.2	HSPH1	AI790491, Heat shock protein 105 kda, hsp-E7I, HSP105, HSP105A, HSP105B, HSP110, KIAA0201, NY-CO-25, RP11-173P16.1	heat shock 105kDa/110kDa protein 1	Cytoplasm	other
		Q2_P13760	C911168.1	Smp_049920.x	U	0	up	1.13407	NP_060555.2	IPO9	0710008K06Rik, AI845704, C78347, Imp9, KIAA1192, mKIAA1192, Ranbp9, RP11-90L20.4	importin 9	Nucleus	transporter
		Q2_P38904	JAP06696.S	gi|256087354	U	0.505167	up	1.63359	NP_114130.3	RSPH3	dJ111C20.1, RSHL2, Rshl2b, RSP3, Rsph3b	radial spoke 3 homolog (Chlamydomonas)	unknown	other
		Q2_P21877	C805490.1	Smp_054600	U	0.62403	up	1.02998	NP_005863.1	BCAS2	6430539P16Rik, AI132645, C76366, C80030, DAM1, Snt309, SPF27	breast carcinoma amplified sequence 2	Nucleus	other
		Q2_P19942	C802790.1	Smp_157510	U	0.62403	up	1.0916	NP_004932.1	DHX8	DDX8, HRH1, LRRGT00035, mDEAH6, mKIAA4096, PRP22, PRPF22, Putative RNA helicase homolog, RNA helicase HRH1, RP23-434F13.5	DEAH (Asp-Glu-Ala-His) box polypeptide 8	Nucleus	enzyme
		Q2_P24749	C809288.1	Smp_023250.x	U	0.62403	up	1.01864	NP_036443.1	KIN	BTCD, KIN17, LOC683353, RP23-119N4.2	KIN, antigenic determinant of recA protein homolog (mouse)	Nucleus	other
		Q2_P25452	C810210.1	Smp_095680	U	0.62403	up	1.17814	NP_653324.1	ZMAT2	2610510D14RIK, 2900082I05Rik, FLJ31121, hSNU23, LOC683048, Ptg-12, Snu23	zinc finger, matrin-type 2	Nucleus	other
		Q2_P06928	C812118.1	Smp_084080	U	0.887741	up	0.930697	NP_005860.2	CWC27 (includes EG:10283)	3110009E13Rik, NY-CO-10, SDCCAG10, UNQ438/PRO871	CWC27 spliceosome-associated protein homolog (S. cerevisiae)	Nucleus	enzyme
		Q2_P25370	C810119.1	Smp_128650.x	U	0.887741	up	0.927672	NP_056147.2	NUDCD3	AI427847, BC024322, hCG 18301, KIAA1068, mKIAA1068, NUDCL, RP23-198N14.1, RP23-28G13.2	NudC domain containing 3	unknown	other
		Q2_P20034	C802906.1	Smp_099900	U	0.887741	up	0.949737	NP_060941.2	ZC3H15	1700006A17Rik, 1810012H02Rik, 2610312B22Rik, FM22, HSPC303, HT010, IEREPO4, Immediate early response, erythropoietin 4, LEREPO4, MSTP012, RP23-111F12.2	zinc finger CCCH-type containing 15	Nucleus	other
		Q2_P07081	C812371.1	Smp_148990	U	1.1594	up	1.00673	NP_057018.1	NOP58	HSPC120, MSSP, Nap65, Nol5, NOP5, NOP5/NOP58, Nucleolar protein 5, nucleolar protein NOP5/NOP58, SIK, Sik sp	NOP58 ribonucleoprotein homolog (yeast)	Nucleus	enzyme
		Q2_P16137	C916473.1	Smp_188120	U	1.1594	up	0.814745	NP_077297.2	RBM42	1700003D06Rik, 3100004P22RIK, MGC10433, RGD1306184	RNA binding motif protein 42	unknown	other
		Q2_P26452	C811975.1	Smp_077590	U	1.80827	up	0.85107	NP_116114.1	BUD13 (includes EG:215051)	AV305342, D030060M11RIK, fSAP71, MGC13125, RGD1308076	BUD13 homolog (S. cerevisiae)	Nucleus	other
		Q2_P07373	C812848.1	Smp_066740	U	1.80827	up	1.02811	NP_002940.2	MRPL12	0610034O11Rik, 1500031N16Rik, 5c5-2, FLJ60124, L12mt, MGC8610, MRP-L31/34, MRPL7, MRPL7/L12, ribosomal protein, mitochondrial, L7, RP23-82I5.14-001, Rpl12, RPM12, RPML12	mitochondrial ribosomal protein L12	Cytoplasm	other
		Q2_P02872	C805685.1	Smp_102240	U	1.80827	up	1.45681	NP_075387.1	UPF3A	2600001C03Rik, 4930546M19Rik, HUPF3A, RENT3A, RP11-569D9.1, UPF3	UPF3 regulator of nonsense transcripts homolog A (yeast)	Nucleus	transporter
		Q2_P02120	C804408.1	Smp_019190	U	2.29278	up	1.35364	NP_006416.3	SLU7 (includes EG:10569)	9G8, AU018913, D11Ertd730e, D3Bwg0878e, hSlu7, RP23-26M1.8	SLU7 splicing factor homolog (S. cerevisiae)	Nucleus	enzyme
		Q2_P07378	C812853.1	Smp_161730	U	2.29278	up	0.889604	NP_001073884.1	U2SURP	2610101N10RIK, AU023006, fSAPa, RGD1307882, SR140	U2 snRNP-associated SURP domain containing	Nucleus	other
		Q2_P02285	C804684.1	Smp_073130.x	U	2.29278	up	0.958021	NP_001123614.1	VWA5A	5830475I06RIK, AW552491, BCSC-1, E130119J22, LOH11CR2A, masa-1	von Willebrand factor A domain containing 5A	Nucleus	other
		Q2_P21689	C805236.1	Smp_136010	U	2.29278	up	0.842964	NP_006775.1	WDR3	AW546279, D030020G18Rik, DIP2, RP4-776P7.1, UTP12	WD repeat domain 3	Cytoplasm	other
		Q2_P26455	C811979.1	Smp_049500	U	2.81118	up	0.931501	NP_060828.2	ABCF3	AI326318, AU016058, BB119416, EST201864	ATP-binding cassette, sub-family F (GCN20), member 3	unknown	transporter
		Q2_P03614	C806892.1	Smp_152120	U	2.81118	up	0.825172	NP_001073898.1	CAMSAP3	2310057J16RIK, KIAA1543, NEZHA	calmodulin regulated spectrin-associated protein family, member 3	Cytoplasm	other
		Q2_P35778	C915495.1	Smp_176740	U	2.81118	up	0.81771	NP_694955.2	CEP120	A230075C01, AU016693, CCDC100, FLJ36090, RGD1565619	centrosomal protein 120kDa	Cytoplasm	other
		Q2_P25229	C809950.1	Sjc_0010520	U	2.81118	up	0.852153	NP_004873.3	CIR1	1700023B02Rik, 2810021A19RIK, Cicr, CIR, RGD1309199, RP23-463K8.2	corepressor interacting with RBPJ, 1	Nucleus	transcription regulator
		Q2_P21560	C805037.1	gi|156382143	U	2.81118	up	0.783041	NP_056263.1	DPCD	5330431N19RIK, NDAC, RGD1307648, RP11-529I10.4	deleted in primary ciliary dyskinesia homolog (mouse)	unknown	other
		Q2_P18528	C800757.1	Smp_054120	U	2.81118	up	0.816631	NP_055701.1	NSA2	5730427N09RIK, CDK105, HCL-G1, HUSSY-29, LNR42, Nsa2p, TINP1, YR-29	NSA2 ribosome biogenesis homolog (S. cerevisiae)	Nucleus	other
		Q2_P12730	C909176.1	gi|256074424	U	2.81118	up	1.29729	NP_060547.2	RBM28	2810480G15RIK, AI503051, FLJ10377	RNA binding motif protein 28	Nucleus	other
		Q2_P20032	C802904.1	gi|256081099	U	2.81118	up	0.793523	NP_001272.2	TBCB	2410007D12Rik, AU041393, CG22, CKAP1, CKAPI, TUBULIN FOLDING COFACTOR B, ZH14	tubulin folding cofactor B	Cytoplasm	other
		Q2_P23557	C807745.1	Smp_047360.x	U	2.81118	up	1.12964	NP_056937.2	UBXN1	2B28, 4930455J02Rik, D19ERTD721E, LOC51035, RGD1309471, SAKS1, T25529, UBXD10, Y33k	UBX domain protein 1	Cytoplasm	other
