# Supplementary material for: Transcriptome Analyses of Inhibitor-treated Schistosome Females Provide Evidence for Cooperating Src-kinase and TGFβ Receptor Pathways Controlling Mitosis and Eggshell Formation
Source: PLoS Pathog. 2013 Jun 13;9(6):e1003448. doi: 10.1371/journal.ppat.1003448 (PMC3681755; doi:10.1371/journal.ppat.1003448)
Supplement: Table S11 — Intersections of genes differentially transcribed following treatment with TRIKI and Herbimycin A. This list contains all intersections from the single as well as the combined treatments with TRIKI and/or Herbimycin A (4 subdivisions). (XLSX) [file ppat.1003448.s014.xlsx]

## Sheet: TRIKI vs. Herb
Supplementary Table S11: Intersection of genes differentially transcribed following treatment with TRIKI and Herbimycin A (single treatments)
Contig	NR Gene (Sma, Sjc, GI or Contig)	Gene annotation Smp	Gene annotation Sjc	Gene annotation GI	q-value(%) TRIKI	Regulation TRIKI	q-value(%) Herb	Regulation Herb
Q2_P00286	Smp_028440.x	adenosylhomocysteinase, putative	Sjp 0009180|ko:K01251 adenosylhomocysteinase [EC3.3.1.1], putative	gi|256075974 adenosylhomocysteinase [Schistosoma mansoni] adenosylhomocysteinase, putative [Schistosoma mansoni] (0.0/cov=76%/id=100%)	1.26719	up	2.06404	up
Q2_P00472	Smp_129360	cyclin G, putative	-	gi|256072968 cyclin G [Schistosoma mansoni] cyclin G, putative [Schistosoma mansoni] (0.0/cov=96%/id=96%)	0.403696	up	1.83739	up
Q2_P00786	Smp_008260.x	glycogen synthase kinase 3-related (gsk3), putative	Sjp 0026020|ko:K08822 glycogen synthase kinase 3 alpha, putative	gi|256071959 glycogen synthase kinase 3-related (gsk3) (cmgc group III) [Schistosoma mansoni] glycogen synthase kinase 3-related (gsk3) (cmgc group III) [Schistosoma mansoni] (0.0/cov=41%/id=100%)	1.16148	up	2.06404	up
Q2_P00804	Smp_065810	hypothetical protein	Sjp 0084420|IPR001005,Myb, DNA-binding;IPR009057,Homeodomain-like,domain-containing	gi|256083182 hypothetical protein [Schistosoma mansoni] expressed protein [Schistosoma mansoni] (5e-65/cov=66%/id=100%)	0	up	2.58975	up
Q2_P00970	gi|256085040	-	-	gi|256085040 neutral sphingomyelinase [Schistosoma mansoni] putative neutral sphingomyelinase [Schistosoma mansoni] (2e-57/cov=62%/id=99%)	1.16148	up	2.06404	up
Q2_P00971	Smp_158040	hypothetical protein	-	gi|256083281 hypothetical protein [Schistosoma mansoni] hypothetical protein [Schistosoma mansoni] (1e-17/cov=43%/id=100%)	1.51784	up	2.06404	up
Q2_P01040	Smp_047190	serine/threonine kinase	-	gi|256079529 serine/threonine protein kinase [Schistosoma mansoni] serine/threonine kinase [Schistosoma mansoni] (e-105/cov=96%/id=86%)	1.51784	up	1.83739	up
Q2_P01259	Smp_160810	amine oxidase, putative	-	gi|256084180 amine oxidase [Schistosoma mansoni] amine oxidase, putative [Schistosoma mansoni] (3e-67/cov=91%/id=83%)	0.949735	up	1.27689	up
Q2_P01282	gi|256069188	-	-	gi|256069188 hypothetical protein [Schistosoma mansoni] hypothetical protein [Schistosoma mansoni] (1e-42/cov=56%/id=98%)	2.02923	up	2.58975	up
Q2_P01346	Smp_097660	DEAD box ATP-dependent RNA helicase, putative	Sjp 0207480|ATP-dependent RNA helicase eIF4A, putative	gi|256089106 DEAD box ATP-dependent RNA helicase [Schistosoma mansoni] DEAD box ATP-dependent RNA helicase, putative [Schistosoma mansoni] (e-105/cov=43%/id=100%)	1.26719	up	1.27689	up
Q2_P01648	Smp_031000.x	cullin, putative	Sjp 0300330|ko:K03869 cullin 3, putative	gi|256076504 cullin [Schistosoma mansoni] cullin, putative [Schistosoma mansoni] (0.0/cov=92%/id=96%)	1.51784	up	2.58975	up
Q2_P01749	gi|156354210	-	-	gi|156354210 predicted protein [Nematostella vectensis] predicted protein [Nematostella vectensis] (9e-71/cov=81%/id=73%)	0.429714	up	2.58975	up
Q2_P01813	Smp_061310.x	hypothetical protein	-	gi|256082312 hypothetical protein [Schistosoma mansoni] expressed protein [Schistosoma mansoni] (2e-94/cov=63%/id=87%)	0.763931	up	1.83739	up
Q2_P01838	Smp_192420	adam, putative	-	gi|256069479 adam [Schistosoma mansoni] adam, putative [Schistosoma mansoni] (e-125/cov=97%/id=87%)	0.134133	up	2.58975	up
Q2_P02277	Smp_073290	protein phosphatase, putative	-	gi|256084572 protein phosphatase [Schistosoma mansoni] protein phosphatase, putative [Schistosoma mansoni] (e-138/cov=90%/id=100%)	0.362291	up	2.06404	up
Q2_P02300	Smp_134070	inositol transporter	Sjp 0020360|Sodium/myo-inositol cotransporter, putative	gi|256074663 inositol transporter [Schistosoma mansoni] inositol transporter [Schistosoma mansoni] (2e-39/cov=32%/id=98%)	0	up	2.58975	up
Q2_P02595	Sjc_0302700	-	Sjp 0302700|ko:K04799 flap endonuclease-1, putative	gi|226478114 Flap endonuclease 1 [Schistosoma japonicum] (2e-33/cov=93%/id=93%)	0.763931	up	1.57913	up
Q2_P02604	Smp_026340	hypothetical protein	-	No hits	1.51784	up	1.83739	up
Q2_P02749	Smp_104870	WD-repeat protein, putative	Sjp 0072620|Pleiotropic regulator 1, putative	gi|256090583 hypothetical protein [Schistosoma mansoni] WD-repeat protein, putative [Schistosoma mansoni] (e-121/cov=67%/id=90%)	2.62918	up	2.06404	up
Q2_P03267	Smp_080040.x	adhesion regulating molecule 1 (110 kD cell membrane glycoprotein), putative	-	gi|256085823 adhesion regulating molecule 1 (110 kD cell membrane glycoprotein) [Schistosoma mansoni] adhesion regulating molecule 1 (110 kD cell membrane glycoprotein), putative [Schistosoma mansoni] (e-177/cov=92%/id=78%)	2.02923	up	1.27689	up
Q2_P03337	Smp_060940.x	protein kinase	Sjp 0005210|ko:K08860 eukaryotic translation initiation factor 2-alpha kinase, putative	gi|256052190 protein kinase [Schistosoma mansoni] protein kinase [Schistosoma mansoni] (e-165/cov=99%/id=91%)	0.949735	up	2.58975	up
Q2_P03353	Sjc_0051690	-	Sjp 0051690|Transmembrane protein 49, putative	gi|256074271 vacuole membrane protein [Schistosoma mansoni] vacuole membrane protein, putative [Schistosoma mansoni] (8e-60/cov=74%/id=98%)	2.30642	up	1.83739	up
Q2_P03469	Smp_055990	adenylosuccinate synthetase	-	gi|256081240 adenylosuccinate synthetase [Schistosoma mansoni] adenylosuccinate synthetase [Schistosoma mansoni] (1e-75/cov=75%/id=96%)	1.75021	up	0.766134	up
Q2_P03710	Smp_125890	DNA photolyase, putative	-	gi|256071674 DNA photolyase [Schistosoma mansoni] DNA photolyase, putative [Schistosoma mansoni] (8e-07/cov=35%/id=71%)	1.26719	up	1.83739	up
Q2_P03809	Sjc_0018490	-	Sjp 0018490|WD repeat-containing protein 36, putative	gi|76156366 SJCHGC04807 protein [Schistosoma japonicum] (e-164/cov=94%/id=79%)	0	up	2.58975	up
Q2_P03928	Smp_034840.x	14-3-3 epsilon	-	gi|256092814 hypothetical protein [Schistosoma mansoni] 14-3-3 epsilon [Schistosoma mansoni] (e-130/cov=66%/id=98%)	0.429714	up	1.83739	up
Q2_P05026	Smp_059980	arginase, putative	Sjp 0215170|ko:K01476 arginase [EC3.5.3.1], putative	gi|256082096 arginase [Schistosoma mansoni] arginase [Schistosoma mansoni] arginase, putative [Schistosoma mansoni] (e-102/cov=99%/id=98%)	0	up	0	up
Q2_P05323	Smp_142970	palmitoyl-protein thioesterase, putative	Sjp 0202470|ko:K01074 palmitoyl-protein thioesterase [EC3.1.2.22], putative	gi|256077802 palmitoyl-protein thioesterase [Schistosoma mansoni] palmitoyl-protein thioesterase, putative [Schistosoma mansoni] (e-155/cov=80%/id=96%)	2.30642	up	1.3223	up
Q2_P05468	Smp_180190	hypothetical protein	-	gi|256090438 hypothetical protein [Schistosoma mansoni] expressed protein [Schistosoma mansoni] (e-105/cov=91%/id=100%)	2.30642	up	0.684049	up
Q2_P05474	Smp_008900	eukaryotic translation initiation factor 4 gamma, putative	-	gi|256072072 eukaryotic translation initiation factor 4 gamma [Schistosoma mansoni] eukaryotic translation initiation factor 4 gamma, putative [Schistosoma mansoni] (e-140/cov=80%/id=94%)	0.240434	up	2.58975	up
Q2_P05537	Smp_039130	niemann-pick C1 (NPC1)	-	gi|256077983 niemann-pick C1 (NPC1) [Schistosoma mansoni] niemann-pick C1 (NPC1) [Schistosoma mansoni] (9e-68/cov=40%/id=90%)	2.02923	up	1.57913	up
Q2_P05562	Smp_161850	monocarboxylate transporter, putative	Sjp 0069690|Monocarboxylate transporter 1, putative	gi|256084566 monocarboxylate transporter [Schistosoma mansoni] monocarboxylate transporter, putative [Schistosoma mansoni] (e-106/cov=87%/id=75%)	1.75021	up	1.57913	up
Q2_P05726	Smp_162410	dishevelled, putative	-	gi|256084853 dishevelled [Schistosoma mansoni] dishevelled, putative [Schistosoma mansoni] (2e-84/cov=47%/id=87%)	2.62918	up	0.929501	up
Q2_P05736	Smp_016200.x	flotillin-1, putative	Sjp 0036600|ko:K07192 flotillin, putative	gi|256073530 flotillin-1 [Schistosoma mansoni] flotillin-1, putative [Schistosoma mansoni] (0.0/cov=83%/id=82%)	1.16148	up	2.58975	up
Q2_P06131	Smp_099090	alpha(1,3)fucosyltransferase, putative	-	gi|256089290 alpha(13)fucosyltransferase [Schistosoma mansoni] alpha(1,3)fucosyltransferase, putative [Schistosoma mansoni] (4e-96/cov=59%/id=98%)	0.429714	up	1.3223	up
Q2_P06261	Smp_143170	mannosyl-oligosaccharidealpha-1,2-mannosidase-r el ated	Sjp 0020580|ko:K10085 ER degradation enhancer, mannosidase alpha-like 2, putative	gi|256077879 mannosyl-oligosaccharidealpha-12-mannosidase-r el ated [Schistosoma mansoni] mannosyl-oligosaccharidealpha-1,2-mannosidase-r el ated [Schistosoma mansoni] (2e-86/cov=100%/id=88%)	0.867387	up	1.3223	up
Q2_P06521	gi|156373844	-	-	gi|156373844 predicted protein [Nematostella vectensis] predicted protein [Nematostella vectensis] (0.67/cov=29%/id=22%)	1.51784	up	2.06404	up
Q2_P06542	Smp_144390	TGF-beta receptor, putative	Sjp 0105290|Activin receptor type-2B precursor, putative	gi|256078310 protein kinase [Schistosoma mansoni] protein kinase [Schistosoma mansoni] (e-176/cov=83%/id=96%)	0.949735	up	1.83739	up
Q2_P06722	Smp_007660	transcription elongation factor s-II, putative	-	gi|256071836 transcription elongation factor s-II [Schistosoma mansoni] transcription elongation factor s-II, putative [Schistosoma mansoni] (3e-84/cov=61%/id=90%)	0	up	2.06404	up
Q2_P06880	Smp_066950	hsp70 binding protein hspbp, putative	-	gi|256083391 hsp70 binding protein hspbp [Schistosoma mansoni] hsp70 binding protein hspbp, putative [Schistosoma mansoni] (4e-52/cov=97%/id=88%)	1.51784	up	0.766134	up
Q2_P06898	Smp_009980	ran binding protein 9-related	Sjp 0070020|ko:K09189 myeloid/lymphoid or mixed-lineage leukemia protein 5, putative	gi|256072284 ran binding protein 9-related [Schistosoma mansoni] ran binding protein 9-related [Schistosoma mansoni] (e-141/cov=90%/id=98%)	0.134133	up	1.83739	up
Q2_P06937	Smp_166530.x	phosphatidylcholine-sterol acyltransferase (lecithin-cholesterol acyltransferase)/ Phospholipase A	Sjp 0079060|ko:K06129 lysophospholipase III, putative	gi|256086228 phospholipase A [Schistosoma mansoni] phosphatidylcholine-sterol acyltransferase (lecithin-cholesterol acyltransferase)/ Phospholipase A [Schistosoma mansoni] (0.0/cov=85%/id=91%)	0.949735	up	2.58975	up
Q2_P07017	gi|296124476	-	-	gi|296124476 alkaline phosphatase [Schistosoma mansoni] (0.0/cov=80%/id=99%)	0.134133	up	2.06404	up
Q2_P07091	Smp_169010	adenylate cyclase, putative	-	gi|256052709 adenylate cyclase [Schistosoma mansoni] adenylate cyclase, putative [Schistosoma mansoni] (6e-74/cov=71%/id=89%)	0.134133	up	2.58975	up
Q2_P07258	Smp_099430	signal peptide peptidase, putative	-	No hits	1.16148	up	2.58975	up
Q2_P07324	Smp_020590	hypothetical protein	-	gi|256074394 hypothetical protein [Schistosoma mansoni] expressed protein [Schistosoma mansoni] (0.0/cov=95%/id=99%)	2.30642	up	1.83739	up
Q2_P07346	Smp_005900	bcl2-associated athanogene, putative	-	gi|256071478 bcl2-associated athanogene [Schistosoma mansoni] bcl2-associated athanogene, putative [Schistosoma mansoni] (e-127/cov=31%/id=90%)	0.564446	up	1.83739	up
Q2_P07371	Smp_075470	cysteine desulfurylase, putative	Sjp 0064140|ko:K04487 cysteine desulfurase [EC2.8.1.7], putative	gi|256085038 cysteine desulfurylase [Schistosoma mansoni] cysteine desulfurylase, putative [Schistosoma mansoni] (0.0/cov=77%/id=100%)	1.75021	up	0.929501	up
Q2_P07418	Smp_020800	cysteine and histidine-rich domain (chord)- containing, zinc binding protein, putative	-	gi|256074434 cysteine and histidine-rich domain (chord)-containing zinc binding protein [Schistosoma mansoni] cysteine and histidine-rich domain (chord)-containing, zinc binding protein, putative [Schistosoma mansoni] (0.0/cov=70%/id=95%)	0.429714	up	2.58975	up
Q2_P07623	Smp_013930.x	hypothetical protein	Sjp 0020040|SAP30-binding protein, putative	gi|256073087 hypothetical protein [Schistosoma mansoni] expressed protein [Schistosoma mansoni] (0.0/cov=86%/id=94%)	0.763931	up	2.58975	up
Q2_P08585	Smp_127480	hypothetical protein	-	gi|256072280 hypothetical protein [Schistosoma mansoni] expressed protein [Schistosoma mansoni] (8e-87/cov=100%/id=87%)	0.403696	up	2.58975	up
Q2_P09230	Smp_006250.x	sex comb on midleg homolog, putative	Sjp 0101820|Sex comb on midleg-like protein 2, putative	gi|256071545 sex comb on midleg homolog [Schistosoma mansoni] sex comb on midleg homolog, putative [Schistosoma mansoni] (5e-19/cov=94%/id=100%)	2.62918	up	2.58975	up
Q2_P09469	Smp_050830	synaptojanin, putative	Sjp 0073930|ko:K01106 inositol-1,4,5-trisphosphate 5-phosphatase [EC3.1.3.56], putative	gi|256080228 synaptojanin [Schistosoma mansoni] synaptojanin, putative [Schistosoma mansoni] (4e-68/cov=100%/id=99%)	2.30642	up	1.27689	up
Q2_P09472	Smp_163540	hypothetical protein	-	gi|256085292 hypothetical protein [Schistosoma mansoni] expressed protein [Schistosoma mansoni] (9e-66/cov=74%/id=68%)	0.134133	up	2.58975	up
Q2_P09702	Smp_188110	Hypothetical protein, putative	-	gi|256068043 hypothetical protein [Schistosoma mansoni] Hypothetical protein, putative [Schistosoma mansoni] (8e-52/cov=99%/id=100%)	1.26719	up	2.06404	up
Q2_P09776	Smp_128280.x	hypothetical protein	-	gi|256072554 hypothetical protein [Schistosoma mansoni] expressed protein [Schistosoma mansoni] (8e-73/cov=98%/id=100%)	0.949735	up	1.83739	up
Q2_P10075	Smp_163190	cell cycle checkpoint protein rad17, putative	-	gi|256085158 cell cycle checkpoint protein rad17 [Schistosoma mansoni] cell cycle checkpoint protein rad17, putative [Schistosoma mansoni] (2e-28/cov=75%/id=98%)	0	up	0.929501	up
Q2_P10920	gi|76153038	-	-	gi|76153038 SJCHGC07144 protein [Schistosoma japonicum] (2e-21/cov=35%/id=75%)	2.02923	up	1.83739	up
Q2_P12791	Smp_121140.x	hypothetical protein	-	No hits	0.134133	up	1.57913	up
Q2_P13075	Smp_157660	DEAD box ATP-dependent RNA helicase, putative	Sjp 0218700|ko:K01529 DEAD (Asp-Glu-Ala-Asp) box polypeptide 47 [EC:3.6.1.-], putative	gi|256083176 DEAD box ATP-dependent RNA helicase [Schistosoma mansoni] DEAD box ATP-dependent RNA helicase, putative [Schistosoma mansoni] (9e-43/cov=99%/id=88%)	0.564446	up	2.58975	up
Q2_P13181	Smp_166560	transcription factor, putative	-	gi|256086236 transcription factor [Schistosoma mansoni] transcription factor, putative [Schistosoma mansoni] (7e-73/cov=63%/id=94%)	0	up	1.27689	up
Q2_P14379	Smp_127070	origin recognition complex subunit, putative	-	gi|256072131 origin recognition complex subunit [Schistosoma mansoni] origin recognition complex subunit, putative [Schistosoma mansoni] (2e-78/cov=95%/id=98%)	0.362291	up	2.58975	up
Q2_P14912	gi|256084364	-	-	gi|256084364 programmed cell death protein [Schistosoma mansoni] programmed cell death, putative [Schistosoma mansoni] (8e-30/cov=100%/id=52%)	1.16148	up	0.766134	up
Q2_P15994	Smp_055880.x	chmp1 (chromatin modifying protein) (charged multivesicular body protein), putative	-	gi|256081211 chmp1 (chromatin modifying protein) (charged multivesicular body protein) [Schistosoma mansoni] chmp1 (chromatin modifying protein) (charged multivesicular body protein), putative [Schistosoma mansoni] (3e-04/cov=14%/id=100%)	1.75021	up	1.83739	up
Q2_P16040	Smp_176080	hypothetical protein	-	No hits	0.949735	up	2.06404	up
Q2_P16469	Smp_131520	Hypothetical protein, putative	Sjp 0213410|UBX domain-containing protein 2, putative	gi|256073735 hypothetical protein [Schistosoma mansoni] Hypothetical protein, putative [Schistosoma mansoni] (7e-81/cov=78%/id=85%)	1.16148	up	2.06404	up
Q2_P16492	Smp_180070	gem-associated protein 5 (gemin5), putative	-	gi|256090402 gem-associated protein 5 (gemin5) [Schistosoma mansoni] gem-associated protein 5 (gemin5), putative [Schistosoma mansoni] (3e-52/cov=99%/id=98%)	0.949735	up	2.58975	up
Q2_P16626	Smp_138750	Alpha-(1,6)-fucosyltransferase (EC 2.4.1.68) (Glycoprotein 6-alpha-L-fucosyltransferase) (GDP-fucose--glycoprotein fucosyltransferase) (GDP-L-Fuc:N-acetyl-beta-D-glucosaminide alpha1,6-fucosyltransferase) (alpha1-6FucT) (Fucosyltransferase 8), putative	-	gi|256076420 hypothetical protein [Schistosoma mansoni] expressed protein [Schistosoma mansoni] (6e-94/cov=99%/id=98%)	0.867387	up	1.83739	up
Q2_P17051	Smp_039670	cyclin l, putative	-	gi|256078091 cyclin l [Schistosoma mansoni] cyclin l, putative [Schistosoma mansoni] (1e-23/cov=96%/id=74%)	0.403696	up	2.06404	up
Q2_P17191	Smp_164820	hypothetical protein	-	gi|256085664 hypothetical protein [Schistosoma mansoni] expressed protein [Schistosoma mansoni] (2e-32/cov=93%/id=97%)	0	up	2.58975	up
Q2_P17237	Smp_066900	innexin, putative	Sjp 0217790|Innexin unc-9, putative	gi|256083381 innexin [Schistosoma mansoni] innexin, putative [Schistosoma mansoni] (3e-94/cov=85%/id=85%)	0.362291	up	2.58975	up
Q2_P17521	Smp_094140	DNA replication licensing factor MCM6, putative	Sjp 0022840|ko:K02542 minichromosome maintenance protein 6, putative	gi|256053084 DNA replication licensing factor MCM6 [Schistosoma mansoni] DNA replication licensing factor MCM6, putative [Schistosoma mansoni] (2e-30/cov=37%/id=100%)	1.51784	up	2.58975	up
Q2_P17917	Smp_085640.x	cop9 complex subunit, putative	Sjp 0046570|COP9 signalosome complex subunit 4, putative	gi|256086995 cop9 complex subunit [Schistosoma mansoni] cop9 complex subunit, putative [Schistosoma mansoni] (4e-91/cov=87%/id=92%)	0.564446	up	2.06404	up
Q2_P17977	Smp_060180	nucleoporin seh1 (sec13-like protein)	-	gi|256082130 nucleoporin seh1 (sec13-like protein) [Schistosoma mansoni] nucleoporin seh1 (sec13-like protein) [Schistosoma mansoni] (e-151/cov=89%/id=94%)	0.429714	up	2.06404	up
Q2_P18034	Smp_090080	serpin, putative	-	gi|256087748 serpin [Schistosoma mansoni] serpin [Schistosoma mansoni] (0.0/cov=86%/id=96%)	0.362291	up	0.766134	up
Q2_P18101	Smp_028070.x	bicaudal D -like protein	Sjp 0029370|Protein bicaudal D homolog 2, putative	gi|256075893 bicaudal D-like protein [Schistosoma mansoni] bicaudal D-like protein [Schistosoma mansoni] (e-133/cov=96%/id=98%)	2.62918	up	2.58975	up
Q2_P18168	Smp_142450	rap1 and, putative	Sjp 0082930|Ras-related protein Rap-1b precursor, putative	gi|256077651 rap1 and [Schistosoma mansoni] rap1 and, putative [Schistosoma mansoni] (6e-83/cov=77%/id=92%)	2.02923	up	1.3223	up
Q2_P18203	Smp_002840	hypothetical protein	Sjp 0049100|IPR000215,Proteinase inhibitor I4, serpin,domain-containing	gi|256070842 hypothetical protein [Schistosoma mansoni] expressed protein [Schistosoma mansoni] (0.0/cov=90%/id=94%)	0	up	2.06404	up
Q2_P18226	Smp_029700	Splicing factor, arginine/serine-rich 12 (Serine-arginine-rich-splicing regulatory protein 86) (SRrp86) (Splicing regulatory protein 508) (SRrp508), putative	Sjp 0011960|NF-kappa-B-activating protein, putative	gi|256076228 splicing regulatory protein [Schistosoma mansoni] Splicing factor, arginine/serine-rich 12 (Serine-arginine-rich-splicing regulatory protein 86) (SRrp86) (Splicing regulatory protein 508) (SRrp508), putative [Schistosoma mansoni] (1e-78/cov=5 NFKB acti	0.867387	up	2.58975	up
Q2_P18242	Smp_132020	cell division cycle 20 (fizzy)-related	Sjp 0070930|ko:K03364 cell division cycle 20-like protein 1, cofactor of APC complex, putative	gi|256073837 cell division cycle 20 (fizzy)-related [Schistosoma mansoni] cell division cycle 20 (fizzy)-related [Schistosoma mansoni] (0.0/cov=99%/id=99%)	2.62918	up	0.288744	up
Q2_P18298	Smp_067810	protein kinase	-	gi|256083537 protein kinase [Schistosoma mansoni] protein kinase [Schistosoma mansoni] (0.0/cov=58%/id=98%)	0.564446	up	1.83739	up
Q2_P18389	Smp_006230	membralin, putative	-	gi|256071539 membralin [Schistosoma mansoni] membralin, putative [Schistosoma mansoni] (e-153/cov=99%/id=92%)	0.429714	up	1.27689	up
Q2_P18392	Smp_144940	hypothetical protein	-	gi|256078510 hypothetical protein [Schistosoma mansoni] expressed protein [Schistosoma mansoni] (e-111/cov=60%/id=81%)	0.429714	up	1.83739	up
Q2_P18634	Smp_083080.x	hypothetical protein	Sjp 0004180|similar to Activator of 90 kDa heat shock protein ATPase homolog 1, putative	gi|256086426 hypothetical protein [Schistosoma mansoni] expressed protein [Schistosoma mansoni] (0.0/cov=81%/id=97%)	1.16148	up	0.288744	up
Q2_P18858	Smp_072970	tetratricopeptide protein, putative	-	gi|256084504 tetratricopeptide protein [Schistosoma mansoni] tetratricopeptide protein, putative [Schistosoma mansoni] (e-136/cov=76%/id=99%)	1.51784	up	0.684049	up
Q2_P18999	Smp_194990	alpha 1,3/4 fucosyltransferase Lewis 1	Sjp 0039530|ko:K01482 DDAH1; dimethylarginine dimethylaminohydrolase 1 [EC:3.5.3.18], putative	gi|56757261 SJCHGC02779 protein [Schistosoma japonicum] ng-dimethylarginine dimethylaminohydrolase [Schistosoma japonicum] ng-dimethylarginine dimethylaminohydrolase [Schistosoma japonicum] ng-dimethylarginine dimethylaminohydrolase [Schistosoma japonicumine dimethylaminohydrolase [Schistosoma mansoni] [5e-77/55%]||(gi:256080579) ngng-dimethyla	0.403696	up	1.83739	up
Q2_P19217	Smp_028170.x	hypothetical protein	-	gi|256075921 hypothetical protein [Schistosoma mansoni] expressed protein [Schistosoma mansoni] (8e-96/cov=53%/id=100%)	1.75021	up	2.58975	up
Q2_P19246	Smp_173620	strawberry notch-related	Sjp 0114880|similar to Uncharacterized protein C9orf5, putative	gi|256053066 strawberry notch-related [Schistosoma mansoni] strawberry notch-related [Schistosoma mansoni] (e-145/cov=90%/id=94%)	2.30642	up	1.27689	up
Q2_P19248	Smp_123600	putative RNA-binding protein	Sjp 0032560|Putative RNA-binding protein 15, putative	gi|256070816 RNA-binding protein [Schistosoma mansoni] putative RNA-binding protein [Schistosoma mansoni] (0.0/cov=99%/id=99%)	0.564446	up	2.58975	up
Q2_P19268	Smp_000040	kinesin light chain, putative	Sjp 0303610|ko:K10407 kinesin light chain, putative	gi|76155144 SJCHGC05023 protein [Schistosoma japonicum] (e-141/cov=45%/id=90%)	1.75021	up	0.684049	up
Q2_P19301	Smp_160530	hypothetical protein	Sjp 0210410|similar to UPF0586 protein C1778.07, putative	gi|256084073 hypothetical protein [Schistosoma mansoni] expressed protein [Schistosoma mansoni] (e-133/cov=99%/id=99%)	1.75021	up	1.57913	up
Q2_P19465	Smp_055960	ubiquitin-conjugating enzyme E2r, putative	Sjp 0015960|ko:K02207 ubiquitin-conjugating enzyme E2 R, putative	gi|256081230 ubiquitin-conjugating enzyme E2r [Schistosoma mansoni] ubiquitin-conjugating enzyme E2r, putative [Schistosoma mansoni] (e-151/cov=92%/id=92%)	0.564446	up	1.57913	up
Q2_P19466	Smp_059790.x	transketolase	Sjp 0211850|ko:K00615 transketolase [EC2.2.1.1], putative	gi|256082057 transketolase [Schistosoma mansoni] transketolase [Schistosoma mansoni] (0.0/cov=81%/id=99%)	0.763931	up	0.288744	up
Q2_P19625	Smp_010710.x	NADH-ubiquinone oxidoreductase flavoprotein 1 (ndufv1), putative	Sjp 0049230|ko:K03942 NADH dehydrogenase (ubiquinone) flavoprotein 1, putative	gi|56753822 SJCHGC01665 protein [Schistosoma japonicum] NADH dehydrogenase (ubiquinone) flavoprotein 1 [Schistosoma japonicum] (e-105/cov=90%/id=86%)	2.02923	up	1.57913	up
Q2_P19728	Smp_043610	hypothetical protein	-	gi|256078839 hypothetical protein [Schistosoma mansoni] expressed protein [Schistosoma mansoni] (0.0/cov=85%/id=90%)	1.75021	up	2.58975	up
Q2_P19750	Smp_017360	T-complex protein 1 subunit alpha (TCP-1-alpha) (CCT-alpha), putative	Sjp 0082530|ko:K09493 T-complex protein 1 subunit alpha, putative	gi|256073784 T-complex protein 1 subunit alpha (TCP-1-alpha) (CCT-alpha) [Schistosoma mansoni] T-complex protein 1 subunit alpha (TCP-1-alpha) (CCT-alpha), putative [Schistosoma mansoni] (0.0/cov=91%/id=100%)	0.362291	up	0.766134	up
Q2_P19761	gi|242014328	-	-	gi|242014328 Glia maturation factor beta, putative [Pediculus humanus corporis] Glia maturation factor beta, putative [Pediculus humanus corporis] (4e-12/cov=20%/id=41%)	0	up	2.58975	up
Q2_P19865	Smp_158240	fumarate hydratase	Sjp 0070590|ko:K01679 fumarate hydratase [EC4.2.1.2B], putative	gi|256083329 fumarate hydratase [Schistosoma mansoni] fumarate hydratase [Schistosoma mansoni] (2e-95/cov=99%/id=100%)	0.362291	up	0	up
Q2_P19898	Smp_101450	60S ribosomal protein L7, putative	Sjp 0080800|ko:K02937 large subunit ribosomal protein L7e, putative	gi|256089844 60S ribosomal protein L7 [Schistosoma mansoni] 60S ribosomal protein L7, putative [Schistosoma mansoni] (e-142/cov=86%/id=99%)	2.30642	up	2.06404	up
Q2_P19922	Smp_143440	hypothetical protein	-	gi|256077995 hypothetical protein [Schistosoma mansoni] expressed protein [Schistosoma mansoni] (0.0/cov=88%/id=93%)	1.51784	up	1.57913	up
Q2_P19983	Smp_140430	adenosine deaminase-related	-	gi|256077066 adenosine deaminase-related [Schistosoma mansoni] adenosine deaminase-related [Schistosoma mansoni] (e-140/cov=91%/id=77%)	0.362291	up	1.3223	up
Q2_P20456	Smp_096020.x	adenosylhomocysteinase, putative	Sjp 0207650|ko:K01251 adenosylhomocysteinase [EC3.3.1.1], putative	gi|256088756 adenosylhomocysteinase [Schistosoma mansoni] adenosylhomocysteinase, putative [Schistosoma mansoni] (e-114/cov=61%/id=99%)	0.403696	up	0.766134	up
Q2_P20576	Smp_004680	interferon-related developmental regulator- related	Sjp 0202390|Interferon-related developmental regulator 1, putative	gi|256071198 interferon-related developmental regulator-related [Schistosoma mansoni] interferon-related developmental regulator-related [Schistosoma mansoni] (0.0/cov=91%/id=97%)	0.949735	up	1.57913	up
Q2_P20638	Smp_079310	transmembrane protein tmp21-related	-	gi|256085707 transmembrane protein tmp21-related [Schistosoma mansoni] transmembrane protein tmp21-related [Schistosoma mansoni] (e-115/cov=63%/id=100%)	0.362291	up	2.06404	up
Q2_P20642	Smp_003130	udp-glucose pyrophosphatase, putative	-	gi|256070895 udp-glucose pyrophosphatase [Schistosoma mansoni] udp-glucose pyrophosphatase, putative [Schistosoma mansoni] (e-111/cov=53%/id=99%)	1.16148	up	2.06404	up
Q2_P20649	Sjc_0068480	-	Sjp 0068480|Sorting and assembly machinery component 50 homolog, putative	gi|226490234 Sorting and assembly machinery component 50 homolog [Schistosoma japonicum] (e-100/cov=84%/id=82%)	2.02923	up	2.58975	up
Q2_P20693	Smp_130530	hypothetical protein	-	gi|256073368 hypothetical protein [Schistosoma mansoni] expressed protein [Schistosoma mansoni] (4e-84/cov=20%/id=98%)	1.51784	up	2.06404	up
Q2_P20702	Smp_040500	fk506 binding protein, putative	Sjp 0051840|ko:K09574 FK506-binding protein 8, putative	gi|256078247 fk506 binding protein [Schistosoma mansoni] fk506 binding protein, putative [Schistosoma mansoni] (e-139/cov=67%/id=92%)	2.30642	up	1.83739	up
Q2_P20756	Sjc_0020290	-	Sjp 0020290|ko:K03243 translation initiation factor IF-2 unclassified subunit, putative	gi|226479772 translation initiation factor IF-2 unclassified subunit [Schistosoma japonicum] (0.0/cov=96%/id=75%)	2.30642	up	1.83739	up
Q2_P20986	Smp_042230	hypothetical protein	Sjp 0003500|FIC domain-containing protein, putative	gi|256078578 hypothetical protein [Schistosoma mansoni] expressed protein [Schistosoma mansoni] (e-142/cov=117%/id=82%)	0.867387	up	1.27689	up
Q2_P21014	Smp_029850	3-5 exonuclease eri1, putative	Sjp 0017980|ko:K01175 three prime histone mRNA exonuclease 1 [EC:3.1.-.-], putative	gi|256076258 3'-5' exonuclease [Schistosoma mansoni] 3-5 exonuclease eri1, putative [Schistosoma mansoni] (e-123/cov=99%/id=99%)	0	up	2.58975	up
Q2_P21057	Smp_129320	cell division control protein, putative	Sjp 0046260|Cell division cycle 5-like protein, putative	gi|256072954 cell division control protein [Schistosoma mansoni] cell division control protein, putative [Schistosoma mansoni] (2e-84/cov=99%/id=90%)	0	up	1.83739	up
Q2_P21128	Smp_135270	hypothetical protein	-	gi|256075109 hypothetical protein [Schistosoma mansoni] expressed protein [Schistosoma mansoni] (e-112/cov=99%/id=100%)	0.134133	up	2.58975	up
Q2_P21310	Smp_162880	putative neutral sphingomyelinase	-	gi|256085040 neutral sphingomyelinase [Schistosoma mansoni] putative neutral sphingomyelinase [Schistosoma mansoni] (2e-90/cov=41%/id=100%)	0.763931	up	2.06404	up
Q2_P21465	Smp_024490	metal dependent hydrolase - related	Sjp 0212600|similar to UPF0160 protein C694.04c, putative	gi|256075166 metal dependent hydrolase-related [Schistosoma mansoni] metal dependent hydrolase-related [Schistosoma mansoni] (e-137/cov=99%/id=95%)	0.429714	up	2.58975	up
Q2_P21479	Smp_045590	hypothetical protein	-	gi|256079206 hypothetical protein [Schistosoma mansoni] expressed protein [Schistosoma mansoni] (e-112/cov=99%/id=84%)	0.763931	up	1.83739	up
Q2_P21599	Smp_144490	n-acetyltransferase-related	Sjp 0019200|ko:K06957 NAT10, LOC466485; N-acetyltransferase 10, putative	gi|256078340 n-acetyltransferase-related [Schistosoma mansoni] n-acetyltransferase-related [Schistosoma mansoni] (6e-78/cov=99%/id=100%)	2.62918	up	1.83739	up
Q2_P21905	Smp_105200.x	glypican, putative	-	gi|256090653 glypican [Schistosoma mansoni] glypican, putative [Schistosoma mansoni] (0.0/cov=56%/id=98%)	0.134133	up	1.27689	up
Q2_P21974	Smp_132690	ruvb-like 2 (reptin)	Sjp 0087180|ko:K01529 RuvB-like protein 2 [EC:3.6.1.-], putative	gi|256074109 ruvb-like 2 (reptin) [Schistosoma mansoni] ruvb-like 2 (reptin) [Schistosoma mansoni] (0.0/cov=99%/id=93%)	0.470694	up	0.929501	up
Q2_P22073	Smp_179710	serine hydroxymethyltransferase putative	Sjp 0200420|ko:K00600 glycine hydroxymethyltransferase [EC2.1.2.1], putative	gi|256090280 serine hydroxymethyltransferase [Schistosoma mansoni] serine hydroxymethyltransferase putative [Schistosoma mansoni] (2e-89/cov=91%/id=93%)	0.362291	up	0.288744	up
Q2_P22110	Smp_089290	alpha-galactosidase/alpha-n-acetylgalactosamini da se,putative	Sjp 0023260|ko:K01204 alpha-N-acetylgalactosaminidase [EC3.2.1.49], putative	gi|256052817 alpha-galactosidase/alpha-n-acetylgalactosaminidase [Schistosoma mansoni] alpha-galactosidase/alpha-n-acetylgalactosamini da se,putative [Schistosoma mansoni] (6e-78/cov=87%/id=100%)	0.403696	up	1.83739	up
Q2_P22176	Smp_169290	hypothetical protein	-	gi|256087178 hypothetical protein [Schistosoma mansoni] expressed protein [Schistosoma mansoni] (e-129/cov=100%/id=83%)	1.51784	up	2.06404	up
Q2_P22209	Smp_120920.x	hypothetical protein	Sjp 0208930|TBCC domain-containing protein 1, putative	gi|256070047 hypothetical protein [Schistosoma mansoni] expressed protein [Schistosoma mansoni] (e-176/cov=99%/id=87%)	0.470694	up	1.3223	up
Q2_P22410	Smp_146800	atlastin, putative	-	gi|256079257 atlastin [Schistosoma mansoni] atlastin, putative [Schistosoma mansoni] (0.0/cov=96%/id=96%)	1.75021	up	2.58975	up
Q2_P22537	Smp_046020	protein phosphatases pp1 regulatory subunit, putative	-	gi|256079299 protein phosphatases pp1 regulatory subunit [Schistosoma mansoni] protein phosphatases pp1 regulatory subunit, putative [Schistosoma mansoni] (e-143/cov=82%/id=93%)	0	up	2.06404	up
Q2_P22908	Smp_092170	hypothetical protein	-	gi|256052846 hypothetical protein [Schistosoma mansoni] expressed protein [Schistosoma mansoni] (4e-81/cov=90%/id=99%)	2.02923	up	2.06404	up
Q2_P23111	Smp_174940	hypothetical protein	-	gi|257216472 putative Transmembrane protein 57 [Schistosoma japonicum] (e-121/cov=89%/id=59%)	0.949735	up	2.58975	up
Q2_P23192	Smp_124120	DNA polymerase epsilon subunit b, putative	-	gi|256070995 DNA polymerase epsilon subunit B [Schistosoma mansoni] DNA polymerase epsilon subunit B, putative [Schistosoma mansoni] (e-173/cov=99%/id=99%)	0.134133	up	2.06404	up
Q2_P23369	Smp_080280.x	tfiia large subunit, putative	-	gi|256085875 tfiia large subunit [Schistosoma mansoni] tfiia large subunit, putative [Schistosoma mansoni] (0.0/cov=67%/id=84%)	0.564446	up	0.929501	up
Q2_P23467	Smp_036130	phosducin-like protein (phlp)	-	gi|226470352 putative Pdc1 protein [Schistosoma japonicum] putative Pdc1 protein [Schistosoma japonicum] putative Pdc1 protein [Schistosoma japonicum] (e-107/cov=35%/id=86%)	0.429714	up	2.06404	up
Q2_P23507	C807683.1	-	-	No hits	2.62918	up	2.58975	up
Q2_P23534	Smp_009650.x	mitochondrial processing peptidase beta-subunit (M16 family)	Sjp 0204880|ko:K01412 mitochondrial processing peptidase [EC3.4.24.64], putative	gi|256072211 mitochondrial processing peptidase beta-subunit (M16 family) [Schistosoma mansoni] mitochondrial processing peptidase beta-subunit (M16 family) [Schistosoma mansoni] (0.0/cov=86%/id=99%)	2.02923	up	2.58975	up
Q2_P23569	Smp_154930	pold3 protein , putative	-	gi|256052206 pold3 protein [Schistosoma mansoni] pold3 protein , putative [Schistosoma mansoni] (e-161/cov=62%/id=100%)	0.362291	up	1.57913	up
Q2_P23633	Smp_152370	arf gtpase-activating protein, putative	Sjp 0012680|ADP-ribosylation factor GTPase-activating protein 1, putative	gi|256081338 arf gtpase-activating protein [Schistosoma mansoni] arf gtpase-activating protein, putative [Schistosoma mansoni] (e-117/cov=82%/id=93%)	1.51784	up	1.83739	up
Q2_P23697	Smp_137870	steroidogenic acute regulatory protein, putative	-	gi|256076102 steroidogenic acute regulatory protein [Schistosoma mansoni] steroidogenic acute regulatory protein, putative [Schistosoma mansoni] (0.0/cov=99%/id=99%)	0.867387	up	2.58975	up
Q2_P23731	gi|256077004	-	-	gi|256077004 transmemberane protein [Schistosoma mansoni] transmemberane protein, putative [Schistosoma mansoni] (e-154/cov=81%/id=99%)	0.470694	up	2.06404	up
Q2_P24414	Smp_161550	adenylyl cyclase-associated protein, putative	-	gi|256052412 adenylyl cyclase-associated protein [Schistosoma mansoni] adenylyl cyclase-associated protein, putative [Schistosoma mansoni] (e-113/cov=45%/id=100%)	0	up	2.58975	up
Q2_P24580	Smp_167240	hypothetical protein	Sjp 0060820|ko:K06171 nicastrin, putative	gi|256086448 hypothetical protein [Schistosoma mansoni] expressed protein [Schistosoma mansoni] (e-106/cov=93%/id=97%)	0	up	1.27689	up
Q2_P24590	Smp_140950	transcription factor mrg-related	Sjp 0061420|Mortality factor 4-like protein 1, putative	gi|256077270 transcription factor mrg-related [Schistosoma mansoni] transcription factor mrg-related [Schistosoma mansoni] (e-172/cov=56%/id=87%)	0.564446	up	1.83739	up
Q2_P24592	Smp_019950	protein phosphatase 1 inhibitor potentiated by protein kinase C, putative	-	gi|256074267 protein phosphatase 1 inhibitor potentiated by protein kinase C [Schistosoma mansoni] protein phosphatase 1 inhibitor potentiated by protein kinase C, putative [Schistosoma mansoni] (6e-54/cov=31%/id=88%)	0.949735	up	2.58975	up
Q2_P24649	Smp_142190	carboxypeptidase N (M14 family)	-	gi|256077561 carboxypeptidase N (M14 family) [Schistosoma mansoni] carboxypeptidase N (M14 family) [Schistosoma mansoni] (3e-87/cov=84%/id=88%)	1.75021	up	2.06404	up
Q2_P24683	Smp_145810.x	poly [ADP-ribose] polymerase, putative	Sjp 0069220|Poly [ADP-ribose] polymerase 2, putative	gi|256078862 poly [ADP-ribose] polymerase [Schistosoma mansoni] poly [ADP-ribose] polymerase, putative [Schistosoma mansoni] (e-106/cov=77%/id=97%)	0	up	2.58975	up
Q2_P24728	Smp_141610	SmCB2 peptidase (C01 family)	Sjp 0007940|ko:K01363 cathepsin B [EC3.4.22.1], putative	gi|256077361 SmCB2 peptidase (C01 family) [Schistosoma mansoni] cathepsin B endopeptidase [Schistosoma mansoni] SmCB2 peptidase (C01 family) [Schistosoma mansoni] (0.0/cov=72%/id=96%)	0.949735	up	1.57913	up
Q2_P24789	gi|256078749	-	-	gi|256078749 universal stress protein [Schistosoma mansoni] universal stress protein, putative [Schistosoma mansoni] (1e-38/cov=48%/id=55%)	2.62918	up	1.83739	up
Q2_P24954	Smp_103340.x	hypothetical protein	-	gi|256090302 hypothetical protein [Schistosoma mansoni] expressed protein [Schistosoma mansoni] (2e-91/cov=74%/id=75%)	1.75021	up	0.684049	up
Q2_P25292	Smp_123440.x	fad oxidoreductase, putative	Sjp 0302560|ko:K00285 D-amino-acid dehydrogenase [EC1.4.99.1], putative	gi|256070770 fad oxidoreductase [Schistosoma mansoni] fad oxidoreductase, putative [Schistosoma mansoni] (e-114/cov=73%/id=91%)	1.26719	up	2.06404	up
Q2_P25327	Sjc_0212410	-	Sjp 0212410|ko:K09595 minor histocompatibility antigen H13, putative	gi|226484658 Signal peptide protease [Schistosoma japonicum] (e-161/cov=95%/id=77%)	2.02923	up	2.58975	up
Q2_P25431	Smp_062080	serpin, putative	-	gi|2623846 unknown [Schistosoma mansoni] (e-135/cov=43%/id=99%)	1.16148	up	1.83739	up
Q2_P25943	Sjc_0065230	-	Sjp 0065230|ko:K02602 oo18 RNA-binding protein, putative	gi|221115837 PREDICTED: similar to cytoplasmic polyadenylation element binding protein, CPEB [Hydra magnipapillata] (6e-67/cov=99%/id=53%)	0.429714	up	2.58975	up
Q2_P26294	gi|256069251	-	-	gi|256069251 threonyl-tRNA synthetase [Schistosoma mansoni] threonyl-tRNA synthetase, putative [Schistosoma mansoni] (6e-47/cov=96%/id=87%)	0.949735	up	2.06404	up
Q2_P26468	Smp_099630	fragile X related 1, frx1	Sjp 0017160|Fragile X mental retardation syndrome-related protein 1, putative	gi|256089348 fragile X related 1 frx1 [Schistosoma mansoni] fragile X related 1, frx1 [Schistosoma mansoni] (0.0/cov=79%/id=95%)	1.75021	up	2.58975	up
Q2_P26542	Smp_021130	hypothetical protein	Sjp 0043920|expressed protein	gi|256074489 hypothetical protein [Schistosoma mansoni] conserved hypothetical protein [Schistosoma mansoni] (0.0/cov=81%/id=96%)	2.30642	up	2.58975	up
Q2_P26594	Smp_134480	hypothetical protein	Sjp 0212430|expressed protein	gi|256074844 hypothetical protein [Schistosoma mansoni] expressed protein [Schistosoma mansoni] (1e-85/cov=58%/id=78%)	0	up	2.58975	up
Q2_P26606	Smp_155030	hypothetical protein	-	gi|256082298 hypothetical protein [Schistosoma mansoni] hypothetical protein [Schistosoma mansoni] (9e-05/cov=8%/id=100%)	1.16148	up	2.06404	up
Q2_P26794	Smp_127600	hypothetical protein	-	gi|256072328 hypothetical protein [Schistosoma mansoni] expressed protein [Schistosoma mansoni] (e-164/cov=90%/id=100%)	0.763931	up	2.58975	up
Q2_P26849	Smp_167590	hypothetical protein	Sjp 0071860|Activating signal cointegrator 1, putative	gi|256086567 hypothetical protein [Schistosoma mansoni] expressed protein [Schistosoma mansoni] (0.0/cov=95%/id=96%)	0	up	2.06404	up
Q2_P26901	Smp_133270	sel-1-like protein, sel-1l	Sjp 0038630|ko:K07126 sel-1 suppressor of lin-12-like, putative	gi|256074365 sel-1-like protein sel-1l [Schistosoma mansoni] sel-1-like protein, sel-1l [Schistosoma mansoni] (4e-69/cov=97%/id=86%)	1.16148	up	0.929501	up
Q2_P26968	Smp_194770	ATP:guanidino kinase (Smc74), putative	Sjp 0200590|ko:K00933 creatine kinase [EC2.7.3.2], putative	gi|256070228 ATP:guanidino kinase (Smc74) [Schistosoma mansoni] ATP:guanidino kinase (Smc74), putative [Schistosoma mansoni] (e-118/cov=72%/id=100%)	0.429714	up	1.27689	up
Q2_P27365	Smp_085520	vacuolar ATP synthase subunit e, putative	-	gi|256086961 vacuolar ATP synthase subunit E [Schistosoma mansoni] vacuolar ATP synthase subunit E, putative [Schistosoma mansoni] (e-122/cov=55%/id=100%)	0.362291	up	1.57913	up
Q2_P27381	Smp_064240	clathrin coat assembly protein ap-1, putative	Sjp 0000240|AP-1 complex subunit mu-1, putative	gi|256052269 clathrin coat assembly protein ap-1 [Schistosoma mansoni] clathrin coat assembly protein ap-1, putative [Schistosoma mansoni] (e-112/cov=93%/id=100%)	0	up	1.57913	up
Q2_P27526	Smp_017230	nicotinate phosphoribosyltransferase related pre- B cell enhancing factor	Sjp 0036530|ko:K03462 nicotinamide phosphoribosyltransferase [EC2.4.2.12], putative	gi|256073760 nicotinate phosphoribosyltransferase related pre-B cell enhancing factor [Schistosoma mansoni] nicotinate phosphoribosyltransferase related pre-B cell enhancing factor [Schistosoma mansoni] (e-115/cov=90%/id=100%)	0	up	2.06404	up
Q2_P27906	Smp_013050	hypothetical protein	Sjp 0006790|IPR006571,TLDc,domain-containing	gi|256072907 hypothetical protein [Schistosoma mansoni] expressed protein [Schistosoma mansoni] (1e-31/cov=99%/id=100%)	1.16148	up	2.58975	up
Q2_P28114	Smp_161350	succinate semialdehyde dehydrogenase, putative	-	gi|256084381 succinate semialdehyde dehydrogenase [Schistosoma mansoni] succinate semialdehyde dehydrogenase, putative [Schistosoma mansoni] (4e-95/cov=91%/id=96%)	1.51784	up	2.58975	up
Q2_P29220	Smp_129540	sugar transporter, putative	-	gi|256073040 sugar transporter [Schistosoma mansoni] sugar transporter, putative [Schistosoma mansoni] (6e-44/cov=99%/id=100%)	0.134133	up	1.27689	up
Q2_P29603	Smp_186650	f-actin capping protein beta subunit, putative	Sjp 0005140|ko:K10365 capping protein (actin filament) muscle Z-line, beta, putative	gi|256092422 f-actin capping protein beta subunit [Schistosoma mansoni] f-actin capping protein beta subunit, putative [Schistosoma mansoni] (2e-63/cov=58%/id=100%)	2.30642	up	2.58975	up
Q2_P30767	gi|256076122	-	-	gi|256076122 ribonuclease p/mrp subunit [Schistosoma mansoni] ribonuclease p/mrp subunit, putative [Schistosoma mansoni] (9e-08/cov=57%/id=92%)	0.564446	up	2.06404	up
Q2_P31442	Smp_174070	oxysterol binding protein 9,, putative	-	gi|256088528 oxysterol binding protein 9 [Schistosoma mansoni] oxysterol binding protein 9,, putative [Schistosoma mansoni] (2e-46/cov=73%/id=98%)	1.51784	up	2.06404	up
Q2_P31981	Smp_063560	hypothetical protein	Sjp 0039750|Transmembrane protein 120B, putative	gi|256082773 hypothetical protein [Schistosoma mansoni] expressed protein [Schistosoma mansoni] (4e-66/cov=99%/id=99%)	0	up	1.83739	up
Q2_P32228	Smp_156360	pyruvate kinase, putative	Sjp 0150010|Pyruvate kinase, putative	gi|256082746 pyruvate kinase [Schistosoma mansoni] pyruvate kinase, putative [Schistosoma mansoni] (7e-51/cov=88%/id=85%)	0.564446	up	0.766134	up
Q2_P32285	Smp_150080	transducin-like enhancer protein 1	-	No hits	0.867387	up	2.58975	up
Q2_P32333	Smp_076530	regulator of chromosome condensation, putative	Sjp 0077900|Regulator of chromosome condensation, putative	gi|256085223 regulator of chromosome condensation [Schistosoma mansoni] regulator of chromosome condensation, putative [Schistosoma mansoni] (3e-37/cov=99%/id=89%)	0.867387	up	0.684049	up
Q2_P32730	Smp_135020	oxalate:formate antiporter, putative	-	gi|256075010 oxalate:formate antiporter [Schistosoma mansoni] oxalate:formate antiporter, putative [Schistosoma mansoni] (2e-32/cov=99%/id=98%)	0.867387	up	1.3223	up
Q2_P33374	Smp_156350	hypothetical protein	Sjp 0011500|Activating molecule in BECN1-regulated autophagy protein 1, putative	gi|256082742 hypothetical protein [Schistosoma mansoni] expressed protein [Schistosoma mansoni] (1e-61/cov=98%/id=95%)	2.62918	up	0.929501	up
Q2_P33863	Smp_045550	annexin, putative	-	gi|256079198 annexin [Schistosoma mansoni] annexin, putative [Schistosoma mansoni] (2e-46/cov=98%/id=93%)	1.75021	up	1.83739	up
Q2_P34999	Smp_171960	short chain dehydrogenase, putative	Sjp 0214470|ko:K00120 similar to Dehydrogenase/reductase (SDR family) member 1 [EC:1.1.-.-], putative	gi|256087970 short chain dehydrogenase [Schistosoma mansoni] short chain dehydrogenase, putative [Schistosoma mansoni] (8e-57/cov=98%/id=98%)	2.62918	up	0.929501	up
Q2_P35534	Smp_171990	sterol response element binding protein cleavage- activating protein (fragment), putative	-	gi|256087985 sterol response element binding protein cleavage-activating protein (fragment) [Schistosoma mansoni] sterol response element binding protein cleavage-activating protein (fragment), putative [Schistosoma mansoni] (4e-78/cov=96%/id=100%)	2.62918	up	2.58975	up
Q2_P35682	Smp_154490	multiple pdz domain protein, putative	-	gi|256082156 multiple pdz domain protein [Schistosoma mansoni] multiple pdz domain protein, putative [Schistosoma mansoni] (1e-30/cov=46%/id=95%)	2.62918	up	2.58975	up
Q2_P36052	Smp_138740	Alpha-(1,6)-fucosyltransferase (EC 2.4.1.68) (Glycoprotein 6-alpha-L-fucosyltransferase) (GDP-fucose--glycoprotein fucosyltransferase) (GDP-L-Fuc:N-acetyl-beta-D-glucosaminide alpha1,6-fucosyltransferase) (alpha1-6FucT) (Fucosyltransferase 8), putative	-	gi|256076420 hypothetical protein [Schistosoma mansoni] expressed protein [Schistosoma mansoni] (2e-70/cov=70%/id=79%)	2.02923	up	0.766134	up
Q2_P36055	Smp_135830	hypothetical protein	Sjp 0028470|expressed protein	gi|256075297 hypothetical protein [Schistosoma mansoni] hypothetical protein [Schistosoma mansoni] (3e-89/cov=98%/id=80%)	2.30642	up	1.83739	up
Q2_P36123	Smp_067930	28 kDa heat- and acid-stable phosphoprotein (PDGF-associated protein) (PAP) (PDGFA-associated protein 1) (PAP1), putative	-	gi|256083556 phosphoprotein [Schistosoma mansoni] 28 kDa heat-and acid-stable phosphoprotein (PDGF-associated protein) (PAP) (PDGFA-associated protein 1) (PAP1), putative [Schistosoma mansoni] (8e-22/cov=65%/id=70%)	0.362291	up	2.58975	up
Q2_P37593	Smp_052280.x	ribose-phosphate pyrophosphokinase 1,2, putative	Sjp 0089380|ko:K00948 ribose-phosphate pyrophosphokinase [EC2.7.6.1], putative	gi|256080524 ribose-phosphate pyrophosphokinase 12 [Schistosoma mansoni] ribose-phosphate pyrophosphokinase 1,2, putative [Schistosoma mansoni] (6e-45/cov=33%/id=100%)	0.763931	up	2.06404	up
Q2_P37691	Smp_141450	subfamily S1A unassigned peptidase (S01 family)	-	gi|256077307 subfamily S1A unassigned peptidase (S01 family) [Schistosoma mansoni] subfamily S1A unassigned peptidase (S01 family) [Schistosoma mansoni] (2e-55/cov=31%/id=94%)	0.949735	up	1.57913	up
Q2_P37771	Smp_148530	heat shock protein hsp16, putative	Sjp 0107970|Small heat shock protein p36, putative	gi|256079917 heat shock protein 16 [Schistosoma mansoni] heat shock protein hsp16, putative [Schistosoma mansoni] (2e-86/cov=119%/id=69%)	1.26719	up	0	up
Q2_P37907	Smp_085310.x	26S proteasome regulatory subunit S3, putative	Sjp 0020800|ko:K03033 26S proteasome regulatory subunit N3, putative	gi|256086926 26S proteasome regulatory subunit S3 [Schistosoma mansoni] 26S proteasome regulatory subunit S3, putative [Schistosoma mansoni] (3e-84/cov=52%/id=100%)	0.867387	up	1.83739	up
Q2_P37986	Smp_159810	MEG-2 (ESP15) family	-	No hits	1.51784	up	0.684049	up
Q2_P38378	gi|256086567	-	-	gi|256086567 hypothetical protein [Schistosoma mansoni] expressed protein [Schistosoma mansoni] (6e-55/cov=35%/id=82%)	0.429714	up	1.3223	up
Q2_P38619	Sjc_0004050	-	Sjp 0004050|expressed protein	gi|76153599 SJCHGC04740 protein [Schistosoma japonicum] (1e-72/cov=70%/id=74%)	0.134133	up	2.06404	up
Q2_P38764	gi|256072833	-	-	gi|256072833 coronin [Schistosoma mansoni] coronin, putative [Schistosoma mansoni] (3e-15/cov=26%/id=84%)	2.02923	up	1.83739	up
Q2_P38785	gi|76155266	-	-	gi|76155266 SJCHGC09362 protein [Schistosoma japonicum] (5e-25/cov=31%/id=81%)	0.949735	up	1.57913	up
Q2_P38899	gi|256072328	-	-	gi|256072328 hypothetical protein [Schistosoma mansoni] expressed protein [Schistosoma mansoni] (0.002/cov=8%/id=100%)	0.429714	up	2.58975	up
Q2_P39007	Sjc_0035160	-	Sjp 0035160|RNA-binding motif, single-stranded-interacting protein 3, putative	gi|256086257 single-stranded DNA-binding protein mssp-1 [Schistosoma mansoni] single-stranded DNA-binding protein mssp-1, putative [Schistosoma mansoni] (4e-40/cov=107%/id=55%)	0.429714	up	2.06404	up
Q2_P39036	gi|76162589	-	-	gi|76162589 SJCHGC04430 protein [Schistosoma japonicum] (1e-32/cov=24%/id=100%)	0.403696	up	0.684049	up
Q2_P39906	gi|256070872	-	-	gi|256070872 sodium/solute symporter [Schistosoma mansoni] sodium/solute symporter, putative [Schistosoma mansoni] (2e-16/cov=51%/id=50%)	0.429714	up	1.83739	up
Q2_P39953	Smp_186980	flap endonuclease-1, putative	Sjp 0302700|ko:K04799 flap endonuclease-1, putative	gi|226478114 Flap endonuclease 1 [Schistosoma japonicum] (e-117/cov=79%/id=100%)	2.30642	up	2.06404	up
Q2_P39955	Sjc_0132260	-	Sjp 0132260|IPR002121,HRDC,domain-containing	gi|76152891 SJCHGC08921 protein [Schistosoma japonicum] (e-113/cov=84%/id=94%)	0	up	1.57913	up
Q2_P39964	gi|256087713	-	-	gi|256087713 hypothetical protein [Schistosoma mansoni] WD-repeat protein, putative [Schistosoma mansoni] (8e-36/cov=39%/id=60%)	2.30642	up	2.06404	up
Q2_P40027	gi|256087801	-	-	gi|256087801 jnk/sapk-associated protein [Schistosoma mansoni] jnk/sapk-associated protein, putative [Schistosoma mansoni] (4e-29/cov=35%/id=56%)	0	up	1.83739	up
Q2_P40337	Sjc_0215170	-	Sjp 0215170|ko:K01476 arginase [EC3.5.3.1], putative	gi|226469840 arginase type II [Schistosoma japonicum] arginase type II [Schistosoma japonicum] (2e-37/cov=25%/id=100%)	0.403696	up	1.27689	up
Q2_P40529	gi|76154942	-	-	gi|76154942 SJCHGC00827 protein [Schistosoma japonicum] (1e-65/cov=50%/id=100%)	2.02923	up	0.684049	up
Q2_P40627	Sjc_0057160	-	Sjp 0057160|similar to U2 small nuclear ribonucleoprotein auxiliary factor 35 kDa subunit-related protein 1, putative	gi|76155503 SJCHGC06763 protein [Schistosoma japonicum] (9e-17/cov=45%/id=44%)	0.470694	up	2.58975	up
Q2_P05705	Smp_164860	hypothetical protein	-	gi|256085672 hypothetical protein [Schistosoma mansoni] hypothetical protein [Schistosoma mansoni] (6e-41/cov=17%/id=100%)	2.62918	up	0	down
Q2_P06023	Smp_131080	hypothetical protein	-	gi|256073569 hypothetical protein [Schistosoma mansoni] expressed protein [Schistosoma mansoni] (e-110/cov=40%/id=98%)	1.26719	up	0.63562	down
Q2_P07275	Smp_181290	hypothetical protein	-	gi|256090758 hypothetical protein [Schistosoma mansoni] conserved hypothetical protein [Schistosoma mansoni] (1e-22/cov=11%/id=98%)	2.30642	up	0.63562	down
Q2_P07710	Smp_085480	sap18, putative	-	gi|256086953 sap18 [Schistosoma mansoni] sap18, putative [Schistosoma mansoni] (e-130/cov=55%/id=100%)	1.26719	up	2.58975	down
Q2_P07734	Smp_043220	hypothetical protein	-	No hits	1.75021	up	0.63562	down
Q2_P13888	Smp_123300	follistatin, putative	Sjp 0104360|IPR011497,Protease inhibitor, Kazal-type;IPR003645,Follistatin-like, N-terminal;IPR002350,Proteinase inhibitor I1, Kazal,domain-containing	gi|256070729 follistatin [Schistosoma mansoni] follistatin, putative [Schistosoma mansoni] (1e-35/cov=99%/id=69%)	0.429714	up	2.06404	down
Q2_P19546	Smp_082560.x	zinc finger protein, putative	Sjp 0086520|Zinc finger Ran-binding domain-containing protein 2, putative	gi|256086311 zinc finger protein [Schistosoma mansoni] zinc finger protein, putative [Schistosoma mansoni] (9e-68/cov=50%/id=46%)	2.62918	up	1.83739	down
Q2_P19570	Smp_050390	aldehyde dehydrogenase, putative	Sjp 0208240|ko:K00128 aldehyde dehydrogenase (NAD+) [EC1.2.1.3], putative	gi|256080144 aldehyde dehydrogenase [Schistosoma mansoni] aldehyde dehydrogenase, putative [Schistosoma mansoni] (0.0/cov=86%/id=100%)	0.867387	up	2.58975	down
Q2_P20472	Smp_158740	hypothetical protein	-	gi|256052352 hypothetical protein [Schistosoma mansoni] expressed protein [Schistosoma mansoni] (0.0/cov=77%/id=90%)	0.564446	up	1.57913	down
Q2_P20731	Smp_026310	zinc binding dehydrogenase, putative	-	gi|256075519 zinc binding dehydrogenase [Schistosoma mansoni] zinc binding dehydrogenase, putative [Schistosoma mansoni] (0.0/cov=37%/id=98%)	2.02923	up	2.06404	down
Q2_P21203	Smp_042980	mevalonate kinase	Sjp 0034900|ko:K00869 mevalonate kinase [EC2.7.1.36], putative	gi|256078719 mevalonate kinase [Schistosoma mansoni] mevalonate kinase [Schistosoma mansoni] (e-176/cov=60%/id=96%)	1.26719	up	1.3223	down
Q2_P26697	Smp_024820.x	tetraspanin, putative	-	gi|256075234 tetraspanin family protein 16 invertebrate [Schistosoma mansoni] tetraspanin family protein 16, invertebrate, putative [Schistosoma mansoni] (e-117/cov=42%/id=92%)	0.763931	up	0.63562	down
Q2_P26741	Smp_005350	calcium-binding protein, putative	-	gi|256071353 calcium-binding protein [Schistosoma mansoni] calcium-binding protein, putative [Schistosoma mansoni] (e-114/cov=51%/id=100%)	0.429714	up	2.58975	down
Q2_P26955	Smp_159920	cadherin, putative	-	gi|256083886 cadherin [Schistosoma mansoni] cadherin, putative [Schistosoma mansoni] (0.0/cov=83%/id=96%)	0.429714	up	0	down
Q2_P27266	Smp_050250	hypothetical protein	-	gi|256080110 hypothetical protein [Schistosoma mansoni] hypothetical protein [Schistosoma mansoni] (0.0/cov=95%/id=86%)	2.02923	up	0	down
Q2_P27318	Smp_035580	protein phosphatase-1, putative	-	No hits	2.30642	up	1.3223	down
Q2_P27446	Smp_166170	hypothetical protein	Sjp 0012430|expressed protein	gi|256086126 hypothetical protein [Schistosoma mansoni] hypothetical protein [Schistosoma mansoni] (2e-98/cov=73%/id=91%)	2.02923	up	1.3223	down
Q2_P00477	Sjc_0302420	-	Sjp 0302420|similar to Cleavage stimulation factor 64 kDa subunit, tau variant, putative	gi|256085765 rna recognition motif containing protein [Schistosoma mansoni] rna recognition motif containing protein, putative [Schistosoma mansoni] (2e-38/cov=92%/id=72%)	0.867387	down	2.06404	up
Q2_P02756	Smp_035550	hypothetical protein	Sjp 0105400|IPR006616,Protein of unknown function DM9,domain-containing	gi|256092978 hypothetical protein [Schistosoma mansoni] expressed protein [Schistosoma mansoni] (3e-74/cov=100%/id=99%)	2.02923	down	0.63562	up
Q2_P04664	Smp_093110	hypothetical protein	-	gi|256088285 hypothetical protein [Schistosoma mansoni] expressed protein [Schistosoma mansoni] (2e-38/cov=45%/id=89%)	2.62918	down	1.83739	up
Q2_P06229	Smp_058880	hypothetical protein	-	gi|256081842 hypothetical protein [Schistosoma mansoni] expressed protein [Schistosoma mansoni] (e-131/cov=80%/id=98%)	2.62918	down	1.83739	up
Q2_P06979	Smp_007640	hypothetical protein	-	gi|256071832 hypothetical protein [Schistosoma mansoni] expressed protein [Schistosoma mansoni] (e-139/cov=75%/id=100%)	2.30642	down	1.57913	up
Q2_P09579	Smp_082710.x	glycosyltransferase-related	-	gi|256086342 glycosyltransferase-related [Schistosoma mansoni] glycosyltransferase-related [Schistosoma mansoni] (2e-48/cov=43%/id=98%)	0.763931	down	2.58975	up
Q2_P14140	Smp_167940	kinase	-	gi|256086734 kinase [Schistosoma mansoni] kinase [Schistosoma mansoni] (3e-42/cov=99%/id=98%)	2.02923	down	2.06404	up
Q2_P19487	gi|296244676	-	-	gi|296244676 MEG 3.1 isoform 1 [Schistosoma mansoni] (1e-90/cov=65%/id=98%)	2.62918	down	1.57913	up
Q2_P20233	gi|256073077	-	-	gi|256073077 hypothetical protein [Schistosoma mansoni] hypothetical protein [Schistosoma mansoni] (5e-13/cov=57%/id=43%)	1.75021	down	1.83739	up
Q2_P24694	Smp_007450.x	hypothetical protein	-	gi|256071791 hypothetical protein [Schistosoma mansoni] expressed protein [Schistosoma mansoni] (1e-69/cov=48%/id=99%)	1.16148	down	1.83739	up
Q2_P25049	Smp_155610	Calmodulin-5/6/7/8 (CaM-5/6/7/8), putative	Sjp 0201100|IPR002048,Calcium-binding EF-hand;IPR011992,EF-Hand type,domain-containing	gi|56753471 SJCHGC05089 protein [Schistosoma japonicum] (9e-90/cov=75%/id=85%)	2.62918	down	1.83739	up
Q2_P25141	Smp_140180	cop-coated vesicle membrane protein P24 (emp24/gp25l family), putative	-	gi|256076965 cop-coated vesicle membrane protein P24 (emp24/gp25l family) [Schistosoma mansoni] cop-coated vesicle membrane protein P24 (emp24/gp25l family), putative [Schistosoma mansoni] (6e-95/cov=68%/id=84%)	2.62918	down	2.06404	up
Q2_P26837	Smp_156270	hypothetical protein	-	gi|256082708 hypothetical protein [Schistosoma mansoni] expressed protein [Schistosoma mansoni] (e-122/cov=72%/id=93%)	2.30642	down	1.27689	up
Q2_P26931	Smp_093790.x	CAI-2 protein , putative	-	gi|256088402 CAI-2 protein [Schistosoma mansoni] CAI-2 protein , putative [Schistosoma mansoni] (6e-28/cov=37%/id=55%)	0.466092	down	1.83739	up
Q2_P30596	Smp_085650	hippocalcin, putative	Sjp 0031050|Neurocalcin homolog, putative	gi|256087002 hippocalcin [Schistosoma mansoni] hippocalcin, putative [Schistosoma mansoni] (6e-55/cov=98%/id=100%)	2.30642	down	2.06404	up
Q2_P32738	Smp_107200	hypothetical protein	-	gi|256091165 hypothetical protein [Schistosoma mansoni] hypothetical protein [Schistosoma mansoni] (2e-20/cov=49%/id=97%)	2.30642	down	2.06404	up
Q2_P36037	Smp_058850	hypothetical protein	-	gi|256081838 hypothetical protein [Schistosoma mansoni] expressed protein [Schistosoma mansoni] (8e-68/cov=80%/id=82%)	2.62918	down	2.58975	up
Q2_P37638	gi|56759158	-	-	gi|56759158 SJCHGC06525 protein [Schistosoma japonicum] (8e-14/cov=94%/id=37%)	0.867387	down	0.684049	up
Q2_P37976	Smp_180340	MEG-2 (ESP15) family	-	gi|256090477 egg secreted protein ESP15-like [Schistosoma mansoni] egg secreted protein ESP15-like [Schistosoma mansoni] (1e-11/cov=66%/id=45%)	2.02923	down	1.83739	up
Q2_P39847	Sjc_0308060	-	Sjp 0308060|ko:K03671 thioredoxin 1, putative	gi|56757775 SJCHGC03599 protein [Schistosoma japonicum] (5e-53/cov=53%/id=100%)	1.16148	down	1.83739	up
Q2_P00122	gi|256087610	-	-	gi|256087610 hypothetical protein [Schistosoma mansoni] expressed protein [Schistosoma mansoni] (3e-28/cov=82%/id=45%)	0.949735	down	1.83739	down
Q2_P01540	Smp_048650	histidine triad (hit) protein, putative	-	gi|256079807 histidine triad (hit) protein [Schistosoma mansoni] histidine triad (hit) protein, putative [Schistosoma mansoni] (9e-32/cov=68%/id=95%)	1.16148	down	0.766134	down
Q2_P02434	Smp_185310	hypothetical protein	-	gi|256064603 hypothetical protein [Schistosoma mansoni] hypothetical protein [Schistosoma mansoni] (9e-67/cov=40%/id=100%)	2.30642	down	2.58975	down
Q2_P02596	gi|256084419	-	-	gi|256084419 hypothetical protein [Schistosoma mansoni] expressed protein [Schistosoma mansoni] (4e-18/cov=56%/id=83%)	2.02923	down	0.684049	down
Q2_P05325	Smp_061560	hypothetical protein	-	gi|256082370 hypothetical protein [Schistosoma mansoni] expressed protein [Schistosoma mansoni] (9e-33/cov=58%/id=80%)	2.30642	down	1.83739	down
Q2_P05496	Smp_096290.x	hypothetical protein	-	gi|256088812 hypothetical protein [Schistosoma mansoni] expressed protein [Schistosoma mansoni] (1e-72/cov=77%/id=90%)	1.75021	down	1.27689	down
Q2_P05687	Smp_147160	Hypothetical Schistosoma spp. protein UPF0506	-	gi|256079411 Cadmium metallothionein precursor (MT-Cd) (Cd-MT) [Schistosoma mansoni] Cadmium metallothionein precursor (MT-Cd) (Cd-MT), putative [Schistosoma mansoni] (4e-52/cov=31%/id=100%)	0.763931	down	1.27689	down
Q2_P05724	Smp_090790	Protein aveugle, putative	-	gi|256087886 Protein aveugle [Schistosoma mansoni] Protein aveugle, putative [Schistosoma mansoni] (1e-46/cov=39%/id=100%)	1.51784	down	0.63562	down
Q2_P10970	Smp_033950.x	Smad4, putative	-	gi|256077088 Smad4 [Schistosoma mansoni] Smad4 [Schistosoma mansoni] Smad4, putative [Schistosoma mansoni] (6e-31/cov=75%/id=100%)	2.30642	down	0.766134	down
Q2_P11333	gi|60690611	-	-	gi|60690611 SJCHGC04400 protein [Schistosoma japonicum] (6e-24/cov=31%/id=86%)	1.51784	down	1.3223	down
Q2_P12807	Smp_133160	hypothetical protein	-	gi|256074325 hypothetical protein [Schistosoma mansoni] expressed protein [Schistosoma mansoni] (1e-40/cov=90%/id=98%)	1.16148	down	1.3223	down
Q2_P16038	Smp_078070	hypothetical protein	-	gi|256052450 hypothetical protein [Schistosoma mansoni] hypothetical protein [Schistosoma mansoni] (3e-48/cov=57%/id=81%)	2.62918	down	0.684049	down
Q2_P17514	Smp_076650.x	Protein orai-1, putative	-	gi|256085254 Protein orai-1 [Schistosoma mansoni] Protein orai-1, putative [Schistosoma mansoni] (5e-63/cov=40%/id=97%)	0.867387	down	1.57913	down
Q2_P17608	Smp_125180	hypothetical protein	-	No hits	1.51784	down	0	down
Q2_P17692	Smp_147060	hypothetical protein	-	gi|256079379 hypothetical protein [Schistosoma mansoni] hypothetical protein [Schistosoma mansoni] (1e-29/cov=42%/id=100%)	1.51784	down	0.375556	down
Q2_P18365	Smp_099300	Mitochondrial 28S ribosomal protein S10 (S10mt) (MRP-S10), putative	Sjp 0201250|Mitochondrial 28S ribosomal protein S10, putative	gi|256089331 28S ribosomal protein S10 [Schistosoma mansoni] Mitochondrial 28S ribosomal protein S10 (S10mt) (MRP-S10), putative [Schistosoma mansoni] (5e-90/cov=82%/id=100%)	2.30642	down	0.375556	down
Q2_P20304	gi|56757021	-	-	gi|56757021 SJCHGC01267 protein [Schistosoma japonicum] (5e-56/cov=56%/id=74%)	2.30642	down	0.766134	down
Q2_P20409	Smp_068710	hypothetical protein	-	gi|256083718 hypothetical protein [Schistosoma mansoni] expressed protein [Schistosoma mansoni] (e-105/cov=49%/id=100%)	0.949735	down	0	down
Q2_P21460	Smp_002930	histone H2A, putative	Sjp 0063110|Histone H2A type 2-B, putative	gi|256087701 histone H2A [Schistosoma mansoni] histone H2A, putative [Schistosoma mansoni] (5e-43/cov=78%/id=83%)	0.466092	down	0.375556	down
Q2_P21951	Smp_033990	dynactin subunit P25, putative	Sjp 0211080|ko:K10427 dynactin 5, putative	gi|256077104 dynactin subunit P25 [Schistosoma mansoni] dynactin subunit P25, putative [Schistosoma mansoni] (1e-57/cov=67%/id=99%)	2.02923	down	1.27689	down
Q2_P21955	gi|226470870	-	-	gi|226470870 hypotheticial protein [Schistosoma japonicum] hypotheticial protein [Schistosoma japonicum] hypotheticial protein [Schistosoma japonicum] hypotheticial protein [Schistosoma japonicum] hypotheticial protein [Schistosoma japonicum] hypotheticiaal protein [Schistosoma japonicum] hypotheticial protein [Schistosoma japonicum] hypotheticial protein [Schistosoma japonicum] hypotheticial pro…	2.62918	down	0.375556	down
Q2_P24299	C808731.1	-	-	No hits	1.51784	down	0	down
Q2_P24896	Smp_021280	arv1, putative	-	gi|256074511 arv1 [Schistosoma mansoni] arv1, putative [Schistosoma mansoni] (e-114/cov=47%/id=93%)	1.51784	down	0.63562	down
Q2_P25245	Smp_174720	hypothetical protein	-	gi|226483365 hypothetical protein [Schistosoma japonicum] (5e-17/cov=62%/id=58%)	2.62918	down	0.63562	down
Q2_P25598	Smp_153070	hypothetical protein	-	gi|256081570 hypothetical protein [Schistosoma mansoni] hypothetical protein [Schistosoma mansoni] (5e-36/cov=36%/id=96%)	2.30642	down	2.06404	down
Q2_P25610	C810611.1	-	-	No hits	1.26719	down	2.06404	down
Q2_P26092	C811457.1	-	-	No hits	1.75021	down	0	down
Q2_P27053	Smp_032950	Calmodulin (CaM), putative	-	gi|256076875 Calmodulin (CaM) [Schistosoma mansoni] Calmodulin (CaM), putative [Schistosoma mansoni] (5e-31/cov=55%/id=100%)	2.62918	down	1.27689	down
Q2_P27248	Smp_171900	hypothetical protein	-	gi|256087952 hypothetical protein [Schistosoma mansoni] expressed protein [Schistosoma mansoni] (7e-29/cov=71%/id=100%)	2.62918	down	0.375556	down
Q2_P27289	Smp_064330	hypothetical protein	-	gi|256082887 hypothetical protein [Schistosoma mansoni] conserved hypothetical protein [Schistosoma mansoni] (1e-18/cov=40%/id=95%)	2.30642	down	0.375556	down
Q2_P27314	Smp_147410	radical sam proteins, putative	-	gi|256079507 radical sam proteins [Schistosoma mansoni] radical sam proteins, putative [Schistosoma mansoni] (5e-09/cov=25%/id=93%)	2.62918	down	0	down
Q2_P32462	C908969.1	-	-	No hits	1.75021	down	0.766134	down
Q2_P32509	Smp_174780	hypothetical protein	-	gi|256088736 hypothetical protein [Schistosoma mansoni] expressed protein [Schistosoma mansoni] (5e-83/cov=95%/id=100%)	1.51784	down	2.58975	down
Q2_P33291	C910449.1	-	-	No hits	0.466092	down	0	down
Q2_P33950	C911732.1	-	-	No hits	2.62918	down	0	down
Q2_P34153	Smp_154000.x	hypothetical protein	-	No hits	2.30642	down	0.375556	down
Q2_P34522	Smp_166120	hypothetical protein	Sjp 0083930|Vesicle transport protein GOT1B, putative	gi|256052599 hypothetical protein [Schistosoma mansoni] expressed protein [Schistosoma mansoni] (5e-38/cov=88%/id=67%)	2.30642	down	2.58975	down
Q2_P36380	C916416.1	-	-	No hits	0.949735	down	0.766134	down
Q2_P36927	Smp_167190	fibrillin-related	-	gi|256086422 fibrillin-related [Schistosoma mansoni] fibrillin-related [Schistosoma mansoni] (2e-51/cov=99%/id=100%)	0.240434	down	1.57913	down
Q2_P37954	gi|226479950	-	-	gi|226479950 Meiosis expressed protein 1 [Schistosoma japonicum] (4e-32/cov=69%/id=84%)	1.26719	down	2.06404	down
Q2_P38110	Smp_038680	small nuclear ribonucleoprotein G (snrnp-G), putative	Sjp 0020550|Probable small nuclear ribonucleoprotein G, putative	gi|256077883 small nuclear ribonucleoprotein G (snrnp-G) [Schistosoma mansoni] small nuclear ribonucleoprotein G (snrnp-G), putative [Schistosoma mansoni] (4e-26/cov=68%/id=82%)	2.62918	down	0	down
Q2_P38184	C920539.1	-	-	No hits	0.867387	down	0	down
Q2_P38228	Smp_154300	hypothetical protein	-	gi|256082042 hypothetical protein [Schistosoma mansoni] hypothetical protein [Schistosoma mansoni] (6e-33/cov=73%/id=91%)	2.30642	down	0	down
Q2_P39504	Sjc_0217080	-	Sjp 0217080|ko:K03358 anaphase-promoting complex component APC11, putative	gi|56755181 SJCHGC04314 protein [Schistosoma japonicum] (2e-62/cov=57%/id=100%)	2.02923	down	0	down
Q2_P39550	Smp_027210	hypothetical protein	Sjp 0003980|ko:K01598 phosphopantothenoylcysteine decarboxylase [EC4.1.1.36], putative	gi|56752773 SJCHGC03784 protein [Schistosoma japonicum] (e-113/cov=92%/id=100%)	1.51784	down	0	down
Q2_P39613	gi|256078496	-	-	gi|256078496 chromodomain helicase DNA binding protein [Schistosoma mansoni] chromodomain helicase DNA binding protein, putative [Schistosoma mansoni] (0.044/cov=8%/id=95%)	1.16148	down	0	down
Q2_P39768	Sjc_0041490	-	Sjp 0041490|expressed protein	gi|56757928 SJCHGC03924 protein [Schistosoma japonicum] (e-116/cov=74%/id=92%)	1.16148	down	0	down

## Sheet: TRIKI vs. H+T
Intersection of genes differentially transcribed following treatment with TRIKI alone or in combination with Herbimycin A
Contig	NR Gene (Sma, Sjc, GI or Contig)	Gene annotation Smp	Gene annotation Sjc	Gene annotation GI	q-value(%) TRIKI	Regulation TRIKI	q-value(%) Herb +TRIKI	Regulation Herb + TRIKI
Q2_P00704	Smp_067900	cdc37-related	Sjp 0022970|ko:K09554 cell division cycle protein 37, putative	gi|256083550 cdc37-related [Schistosoma mansoni] cdc37-related [Schistosoma mansoni] (0.0/cov=86%/id=93%)	0.867387	up	2.81118	up
Q2_P02502	Smp_047320	hypothetical protein	-	gi|56759472 SJCHGC02473 protein [Schistosoma japonicum] (4e-80/cov=90%/id=68%)	0.429714	up	1.80827	up
Q2_P07471	Smp_083680	hypothetical protein	-	gi|256086565 hypothetical protein [Schistosoma mansoni] expressed protein [Schistosoma mansoni] (e-152/cov=89%/id=88%)	1.75021	up	2.81118	up
Q2_P11554	Smp_152910	hypothetical protein	-	gi|256081534 hypothetical protein [Schistosoma mansoni] expressed protein [Schistosoma mansoni] (1e-22/cov=65%/id=100%)	0.134133	up	0	up
Q2_P12025	Smp_012150	hypothetical protein	-	gi|256072712 hypothetical protein [Schistosoma mansoni] expressed protein [Schistosoma mansoni] (1e-14/cov=97%/id=80%)	2.62918	up	0.62403	up
Q2_P12548	Smp_139730	Intraflagellar transport 81 (Carnitine deficiency-associated protein expressed in ventricle 1) (CDV-1 protein), putative	Sjp 0036790|Intraflagellar transport protein 81 homolog, putative	gi|256076767 Intraflagellar transport 81 (Carnitine deficiency-associated protein expressed in ventricle 1) (CDV-1 protein) [Schistosoma mansoni] Intraflagellar transport 81 (Carnitine deficiency-associated protein expressed in ventricle 1) (CDV-1 proteinED: carnitine deficiency-associated gene expressed in ven	0.429714	up	1.80827	up
Q2_P20639	Smp_171100	neprilysin-2 (M13 family)	-	gi|256087681 neprilysin-2 (M13 family) [Schistosoma mansoni] neprilysin-2 (M13 family) [Schistosoma mansoni] (e-168/cov=55%/id=69%)	2.30642	up	2.81118	up
Q2_P20735	Smp_176840	hypoxia associated factor, putative	-	gi|256089362 hypothetical protein [Schistosoma mansoni] hypoxia associated factor, putative [Schistosoma mansoni] (0.0/cov=45%/id=90%)	1.75021	up	1.80827	up
Q2_P21171	Smp_087950	hypothetical protein	Sjp 0035330|Cell cycle control protein cwf16, putative	gi|256087352 hypothetical protein [Schistosoma mansoni] expressed protein [Schistosoma mansoni] (1e-63/cov=67%/id=84%)	1.75021	up	2.81118	up
Q2_P21673	Smp_043970	DNAj homolog subfamily C member, putative	Sjp 0014880|ko:K09528 DnaJ homolog, subfamily C, member 8, putative	gi|256078878 DNAj homolog subfamily C member [Schistosoma mansoni] DNAj homolog subfamily C member, putative [Schistosoma mansoni] (e-107/cov=95%/id=93%)	1.26719	up	0.887741	up
Q2_P21885	Smp_015850.x	hypothetical protein	Sjp 0034440|Putative RNA-binding protein Luc7-like 2, putative	gi|256073471 hypothetical protein [Schistosoma mansoni] expressed protein [Schistosoma mansoni] (e-122/cov=44%/id=97%)	2.30642	up	1.80827	up
Q2_P22123	Smp_006830.x	hypothetical protein	-	gi|256071676 hypothetical protein [Schistosoma mansoni] expressed protein [Schistosoma mansoni] (3e-67/cov=77%/id=62%)	2.02923	up	0.62403	up
Q2_P22166	Smp_020200	DEAD box ATP-dependent RNA helicase, putative	Sjp 0043800|ko:K01529 DEAD (Asp-Glu-Ala-Asp) box polypeptide 54 [EC:3.6.1.-], putative	gi|256074321 DEAD box ATP-dependent RNA helicase [Schistosoma mansoni] DEAD box ATP-dependent RNA helicase, putative [Schistosoma mansoni] (e-162/cov=74%/id=98%)	1.26719	up	0	up
Q2_P23557	Smp_047360.x	ubx6(yeast)-related	Sjp 0024410|SAPK substrate protein 1, putative	gi|256079560 ubx6(yeast)-related [Schistosoma mansoni] ubx6(yeast)-related [Schistosoma mansoni] (3e-62/cov=73%/id=83%)	2.02923	up	2.81118	up
Q2_P23950	Smp_160430	hypothetical protein	Sjp 0217910|Probable rRNA-processing protein EBP2, putative	gi|56758288 SJCHGC06485 protein [Schistosoma japonicum] (3e-91/cov=89%/id=73%)	2.62918	up	0.887741	up
Q2_P26354	gi|256082991	-	-	gi|256082991 heat shock protein 70 [Schistosoma mansoni] heat shock protein 70 (hsp70)-interacting protein, putative [Schistosoma mansoni] (e-116/cov=67%/id=100%)	0.429714	up	0	up
Q2_P26796	Smp_150640	hypothetical protein	-	gi|256080692 hypothetical protein [Schistosoma mansoni] expressed protein [Schistosoma mansoni] (e-146/cov=99%/id=99%)	2.62918	up	1.80827	up
Q2_P29694	Smp_171540.x	Ribosome-binding protein 1 (Ribosome receptor protein) (mRRp), putative	Sjp 0066150|IPR009053,Prefoldin;IPR010978,tRNA-binding arm;IPR010989,t-snare,domain-containing	gi|256087824 Ribosome-binding protein 1 (Ribosome receptor protein) (mRRp) [Schistosoma mansoni] Ribosome-binding protein 1 (Ribosome receptor protein) (mRRp), putative [Schistosoma mansoni] (7e-69/cov=92%/id=89%)	0	up	2.81118	up
Q2_P38708	gi|56756278	-	-	gi|56756278 SJCHGC02438 protein [Schistosoma japonicum] (1e-28/cov=22%/id=90%)	0.867387	up	2.81118	up
Q2_P38904	gi|256087354	-	-	gi|256087354 flagellar radial spoke protein [Schistosoma mansoni] flagellar radial spoke protein, putative [Schistosoma mansoni] (1e-10/cov=27%/id=47%)	1.51784	up	0.505167	up
Q2_P40222	gi|256083890	-	-	gi|256083890 hypothetical protein [Schistosoma mansoni] expressed protein [Schistosoma mansoni] (1e-15/cov=49%/id=51%)	2.30642	up	2.29278	up
Q2_P00259	Sjc_0068340	-	Sjp 0068340|ko:K00913 1D-myo-Inositol-trisphosphate 6-kinase [EC2.7.1.134], putative	gi|56754379 SJCHGC02495 protein [Schistosoma japonicum] (4e-52/cov=60%/id=45%)	1.16148	up	0	down
Q2_P02090	Smp_150280	f-box/leucine rich repeat protein, putative	Sjp 0300090|F-box/LRR-repeat protein 2, putative	gi|256080566 f-box/leucine rich repeat protein [Schistosoma mansoni] f-box/leucine rich repeat protein, putative [Schistosoma mansoni] (1e-54/cov=99%/id=90%)	0.429714	up	2.29278	down
Q2_P03465	Smp_142770	importin-beta 2, putative	Sjp 0214200|Transportin-1, putative	gi|256077749 importin-beta 2 [Schistosoma mansoni] importin-beta 2, putative [Schistosoma mansoni] (0.0/cov=70%/id=99%)	2.30642	up	0.887741	down
Q2_P04014	Smp_075430	hypothetical protein	-	gi|256085025 hypothetical protein [Schistosoma mansoni] hypothetical protein [Schistosoma mansoni] (1e-95/cov=76%/id=99%)	2.30642	up	0	down
Q2_P07068	gi|256089313	-	-	gi|256089313 hypothetical protein [Schistosoma mansoni] conserved hypothetical protein [Schistosoma mansoni] (4e-44/cov=43%/id=98%)	0.564446	up	0.505167	down
Q2_P07818	Smp_031390	hypothetical protein	-	No hits	2.62918	up	2.29278	down
Q2_P08731	Smp_149950	dephospho-CoA related kinases	Sjp 0042770|ko:K00859 dephospho-CoA kinase [EC2.7.1.24], putative	gi|256080454 dephospho-CoA related kinases [Schistosoma mansoni] dephospho-CoA related kinases [Schistosoma mansoni] (2e-49/cov=63%/id=98%)	0	up	1.1594	down
Q2_P08867	Smp_001780	hypothetical protein	Sjp 0005930|Conserved hypothetical protein	gi|256070634 hypothetical protein [Schistosoma mansoni] expressed protein [Schistosoma mansoni] (3e-47/cov=99%/id=98%)	0	up	2.81118	down
Q2_P08998	Smp_147730	kunitz-type protease inhibitor, putative	-	No hits	0.949735	up	0.887741	down
Q2_P09689	Smp_054810	hypothetical protein	Sjp 0048180|expressed protein	gi|256081017 hypothetical protein [Schistosoma mansoni] expressed protein [Schistosoma mansoni] (1e-81/cov=99%/id=100%)	2.30642	up	0.887741	down
Q2_P10663	Smp_138890.x	zinc finger protein, putative	-	gi|256076467 zinc finger protein [Schistosoma mansoni] zinc finger protein, putative [Schistosoma mansoni] (5e-21/cov=33%/id=100%)	2.02923	up	2.81118	down
Q2_P10926	Smp_124030	hypothetical protein	Sjp 0000430|expressed protein	gi|256070963 hypothetical protein [Schistosoma mansoni] expressed protein [Schistosoma mansoni] (1e-11/cov=93%/id=96%)	0.362291	up	2.29278	down
Q2_P12498	Smp_181000	OUT-1 peptidase (C88 family)	-	gi|256090662 OUT-1 peptidase (C88 family) [Schistosoma mansoni] OUT-1 peptidase (C88 family) [Schistosoma mansoni] (1e-80/cov=99%/id=100%)	0.134133	up	1.1594	down
Q2_P12556	Smp_159400	phospholipid transport protein	Sjp 0022690|SEC14-like protein 2, putative	gi|256083732 phospholipid transport protein [Schistosoma mansoni] phospholipid transport protein [Schistosoma mansoni] (9e-48/cov=46%/id=98%)	0	up	0.887741	down
Q2_P12559	Smp_144580	hypothetical protein	-	gi|256078368 hypothetical protein [Schistosoma mansoni] expressed protein [Schistosoma mansoni] (4e-71/cov=99%/id=99%)	0.134133	up	1.1594	down
Q2_P13796	Smp_075380	hypothetical protein	-	gi|256085013 hypothetical protein [Schistosoma mansoni] hypothetical protein [Schistosoma mansoni] (3e-26/cov=98%/id=98%)	0.429714	up	2.81118	down
Q2_P14227	Smp_048680	hypothetical protein	Sjp 0306270|RING finger protein 11, putative	gi|256079813 hypothetical protein [Schistosoma mansoni] expressed protein [Schistosoma mansoni] (3e-57/cov=95%/id=100%)	0.763931	up	1.80827	down
Q2_P18375	Smp_104270	ectonucleotide pyrophosphatase/phosphodiesterase, putative	Sjp 0086960|Ectonucleotide pyrophosphatase/phosphodiesterase family member 5 precursor, putative	gi|256066485 ectonucleotide pyrophosphatase/phosphodiesterase [Schistosoma mansoni] ectonucleotide pyrophosphatase/phosphodiesterase, putative [Schistosoma mansoni] (0.0/cov=88%/id=100%)	0.240434	up	1.1594	down
Q2_P18395	Smp_122050	(dihydro)ceramide Synthase (LAG1)	-	gi|256070236 dihydroceramide synthase [Schistosoma mansoni] (dihydro)ceramide Synthase (LAG1) [Schistosoma mansoni] (2e-97/cov=95%/id=76%)	0	up	1.80827	down
Q2_P18398	Smp_139080	bestrophin-related	Sjp 0114960|Bestrophin-2, putative	gi|256076550 bestrophin-related [Schistosoma mansoni] bestrophin-related [Schistosoma mansoni] (e-133/cov=95%/id=94%)	0.403696	up	2.29278	down
Q2_P19048	Smp_128670	tyrosine kinase	-	gi|256072716 tyrosine kinase [Schistosoma mansoni] tyrosine kinase [Schistosoma mansoni] (e-151/cov=99%/id=86%)	1.16148	up	0.505167	down
Q2_P19122	Smp_088990	ring finger protein 14 (androgen receptor- associated protein 54) (triad2 protein), putative	-	gi|256087553 hypothetical protein [Schistosoma mansoni] ring finger protein 14 (androgen receptor-associated protein 54) (triad2 protein), putative [Schistosoma mansoni] (6e-39/cov=52%/id=80%)	0.763931	up	2.81118	down
Q2_P19276	Smp_029940.x	ubiquitin conjugating enzyme, putative	Sjp 0097040|ko:K10582 ubiquitin-conjugating enzyme E2 Q, putative	gi|256076280 ubiquitin-conjugating enzyme E2 q [Schistosoma mansoni] ubiquitin-conjugating enzyme E2 q, putative [Schistosoma mansoni] (e-110/cov=64%/id=98%)	0.403696	up	2.81118	down
Q2_P19756	Smp_080210	lipid-binding protein, putative	Sjp 0200060|Retinaldehyde-binding protein 1-like protein 2, putative	gi|256085858 lipid-binding protein [Schistosoma mansoni] lipid-binding protein, putative [Schistosoma mansoni] (1e-79/cov=72%/id=98%)	0.134133	up	0	down
Q2_P21743	Smp_162860	hypothetical protein	-	gi|256085033 hypothetical protein [Schistosoma mansoni] hypothetical protein [Schistosoma mansoni] (7e-21/cov=31%/id=100%)	0.949735	up	0.887741	down
Q2_P23246	Smp_126210	hypothetical protein	-	gi|226481627 hypotheticial protein [Schistosoma japonicum] (1e-08/cov=54%/id=57%)	0.429714	up	2.29278	down
Q2_P23578	Sjc_0021490	-	Sjp 0021490|WD repeat-containing protein 46, putative	gi|256069917 hypothetical protein [Schistosoma mansoni] expressed protein [Schistosoma mansoni] (2e-69/cov=81%/id=95%)	0	up	2.81118	down
Q2_P24556	Smp_017870	hypothetical protein	-	gi|256073825 hypothetical protein [Schistosoma mansoni] expressed protein [Schistosoma mansoni] (2e-83/cov=50%/id=92%)	0	up	0.887741	down
Q2_P24579	Smp_077310	tegumental protein , putative	-	gi|256085381 tegumental protein [Schistosoma mansoni] tegumental protein , putative [Schistosoma mansoni] (2e-84/cov=46%/id=91%)	0.867387	up	0	down
Q2_P25403	Smp_000270	Trematode Eggshell Synthesis domain containing protein	-	gi|256070313 hypothetical protein [Schistosoma mansoni] hypothetical protein [Schistosoma mansoni] (e-107/cov=62%/id=87%)	1.51784	up	0	down
Q2_P26362	Smp_015020	sodium potassium transporting ATPase alpha subunit	Sjp 0016550|ko:K01538 Naﲯexchanging ATPase [EC3.6.3.9], putative	gi|256073306 Naﲯ transporting ATPase subunit alpha [Schistosoma mansoni] term=sodium potassium transporting ATPase alpha subunit;with=UniProt:Q95WT4;evidence=inferred from sequence or structural similarity [Schistosoma mansoni] (0.0/cov=99%/id=99%)	1.16148	up	1.1594	down
Q2_P26575	Smp_080820	G-protein coupled receptor fragment, putative	-	gi|256085979 G-protein coupled receptor fragment [Schistosoma mansoni] G-protein coupled receptor fragment, putative [Schistosoma mansoni] (2e-49/cov=63%/id=69%)	0.867387	up	0.887741	down
Q2_P26694	Smp_168820	hypothetical protein	Sjp 0301690|expressed protein	gi|256087051 hypothetical protein [Schistosoma mansoni] expressed protein [Schistosoma mansoni] (1e-98/cov=98%/id=81%)	0.949735	up	0.62403	down
Q2_P26772	gi|29840885	-	-	gi|29840885 SJCHGC02868 protein [Schistosoma japonicum] (1e-94/cov=98%/id=67%)	0.134133	up	0.505167	down
Q2_P27331	Smp_126740	protein kinase	-	gi|256072015 protein kinase [Schistosoma mansoni] protein kinase [Schistosoma mansoni] (4e-78/cov=94%/id=79%)	0.949735	up	1.80827	down
Q2_P27508	C900182.1	-	-	No hits	0	up	1.80827	down
Q2_P27620	Smp_139240	Peptidase C1 family	-	gi|256052112 cathepsin S (C01 family) [Schistosoma mansoni] cathepsin S (C01 family) [Schistosoma mansoni] (e-110/cov=89%/id=88%)	0	up	1.80827	down
Q2_P27646	Smp_132410	neuropeptide F-like receptor, putative	Sjp 0083580|Neuropeptide Y receptor type 2, putative	gi|256074000 neuropeptide F-like receptor [Schistosoma mansoni] neuropeptide F-like receptor, putative [Schistosoma mansoni] (8e-69/cov=56%/id=98%)	1.51784	up	1.1594	down
Q2_P32126	Smp_156460	hypothetical protein	-	No hits	2.30642	up	2.81118	down
Q2_P33608	Smp_140210	adapter-related protein complex 3, beta subunit	-	gi|256076977 adapter-related protein complex 3 beta subunit [Schistosoma mansoni] adapter-related protein complex 3, beta subunit [Schistosoma mansoni] (1e-79/cov=99%/id=100%)	0.470694	up	0.505167	down
Q2_P34162	Smp_135510	NAALADASE L peptidase (M28 family)	Sjp 0085790|ko:K01301 glutamate carboxypeptidase II [EC3.4.17.21], putative	gi|256075192 NAALADASE L peptidase (M28 family) [Schistosoma mansoni] NAALADASE L peptidase (M28 family) [Schistosoma mansoni] (7e-87/cov=94%/id=99%)	0	up	2.29278	down
Q2_P34507	Smp_170140	hypothetical protein	-	gi|256087392 hypothetical protein [Schistosoma mansoni] hypothetical protein [Schistosoma mansoni] (5e-13/cov=78%/id=100%)	1.16148	up	2.29278	down
Q2_P35565	Smp_127270	hypothetical protein	Sjp 0085180|IPR006593,Cytochrome b561 / ferric reductase transmembrane,domain-containing	gi|256072220 hypothetical protein [Schistosoma mansoni] expressed protein [Schistosoma mansoni] (8e-60/cov=78%/id=100%)	0.362291	up	0	down
Q2_P35576	Smp_130050	hypothetical protein	-	gi|256073213 hypothetical protein [Schistosoma mansoni] conserved hypothetical protein [Schistosoma mansoni] (9e-46/cov=47%/id=100%)	2.02923	up	0.887741	down
Q2_P35777	Smp_149790	hypothetical protein	Sjp 0054120|similar to Uncharacterized protein C10orf76 homolog, putative	gi|241999710 conserved hypothetical protein [Ixodes scapularis] conserved hypothetical protein [Ixodes scapularis] (3e-46/cov=93%/id=42%)	0	up	0.62403	down
Q2_P35883	Smp_163380	serine/threonine kinase	-	gi|256085235 serine/threonine protein kinase [Schistosoma mansoni] serine/threonine kinase [Schistosoma mansoni] (8e-63/cov=101%/id=59%)	0	up	0.887741	down
Q2_P36194	Sjc_0068040	-	Sjp 0068040|Cathepsin B-like cysteine proteinase precursor, putative	gi|226466652 Cathepsin B-like cysteine proteinase precursor [Schistosoma japonicum] (2e-36/cov=85%/id=80%)	1.26719	up	0.62403	down
Q2_P36215	Smp_134230	geranylgeranyl pyrophosphate synthase, putative	-	gi|256074738 geranylgeranyl pyrophosphate synthase [Schistosoma mansoni] geranylgeranyl pyrophosphate synthase, putative [Schistosoma mansoni] (8e-41/cov=85%/id=95%)	2.30642	up	2.29278	down
Q2_P36229	Smp_150380	spingomyelin synthetase-related	Sjp 0099280|ko:K04714 ceramide cholinephosphotransferase [EC2.7.8.3], putative	gi|256080604 spingomyelin synthetase-related [Schistosoma mansoni] spingomyelin synthetase-related [Schistosoma mansoni] (8e-28/cov=94%/id=98%)	2.30642	up	2.29278	down
Q2_P36238	Smp_055260	sodium-dependent amino acid transporter, putative	-	gi|256081072 sodium-dependent amino acid transporter [Schistosoma mansoni] sodium-dependent amino acid transporter, putative [Schistosoma mansoni] (8e-54/cov=94%/id=87%)	2.62918	up	0	down
Q2_P38171	Smp_187140	subfamily C1A non-peptidase homologue (C01 family)	Sjp 0044950|Cathepsin L-like proteinase precursor, putative	gi|256092595 subfamily C1A non-peptidase homologue (C01 family) [Schistosoma mansoni] subfamily C1A non-peptidase homologue (C01 family) [Schistosoma mansoni] (1e-35/cov=99%/id=100%)	0	up	2.81118	down
Q2_P38299	Smp_000430.x	eggshell protein, chorion, putative	-	gi|256070355 eggshell precursor protein [Schistosoma mansoni] eggshell precursor protein [Schistosoma mansoni] (0.62/cov=28%/id=70%)	1.51784	up	0	down
Q2_P38496	Smp_175280	hypothetical protein	Sjp 0007080|expressed protein	gi|56755833 SJCHGC03901 protein [Schistosoma japonicum] (e-152/cov=90%/id=100%)	0	up	1.1594	down
Q2_P38504	gi|256078596	-	-	gi|256078596 hypothetical protein [Schistosoma mansoni] hypothetical protein [Schistosoma mansoni] (e-101/cov=68%/id=65%)	0	up	0.62403	down
Q2_P38599	gi|256087098	-	-	gi|256087098 hypothetical protein [Schistosoma mansoni] conserved hypothetical protein [Schistosoma mansoni] (4e-15/cov=20%/id=57%)	0.564446	up	2.29278	down
Q2_P39077	Sjc_0099280	-	Sjp 0099280|ko:K04714 ceramide cholinephosphotransferase [EC2.7.8.3], putative	gi|76157227 SJCHGC07389 protein [Schistosoma japonicum] (7e-95/cov=72%/id=93%)	1.51784	up	2.81118	down
Q2_P39322	Sjc_0026280	-	Sjp 0026280|expressed protein	gi|76153654 SJCHGC05156 protein [Schistosoma japonicum] (e-139/cov=69%/id=100%)	0.867387	up	1.80827	down
Q2_P39454	Sjc_0055640	-	Sjp 0055640|Zinc transporter ZIP9, putative	gi|56757940 SJCHGC05592 protein [Schistosoma japonicum] (0.0/cov=73%/id=89%)	0.429714	up	2.29278	down
Q2_P39529	Sjc_0309940	-	Sjp 0309940|Non-imprinted in Prader-Willi/Angelman syndrome region protein 2 homolog, putative	gi|56754031 SJCHGC09214 protein [Schistosoma japonicum] (3e-95/cov=59%/id=82%)	2.02923	up	0.887741	down
Q2_P39579	Sjc_0309960	-	Sjp 0309960|IPR012336,Thioredoxin-like fold,domain-containing	gi|171473802 SJCHGC05605 protein [Schistosoma japonicum] (e-124/cov=65%/id=85%)	0	up	2.29278	down
Q2_P39635	gi|256086524	-	-	gi|256086524 hypothetical protein [Schistosoma mansoni] hypothetical protein [Schistosoma mansoni] (1e-09/cov=10%/id=91%)	0.240434	up	2.81118	down
Q2_P39747	gi|56759182	-	-	gi|56759182 SJCHGC02330 protein [Schistosoma japonicum] (0.0/cov=92%/id=100%)	1.75021	up	1.1594	down
Q2_P41196	gi|76153071	-	-	gi|76153071 SJCHGC03897 protein [Schistosoma japonicum] (2e-42/cov=36%/id=76%)	0.429714	up	1.80827	down
Q2_P07440	Smp_055220.x	surface protein PspC , putative	-	gi|256081066 surface protein PspC [Schistosoma mansoni] surface protein PspC , putative [Schistosoma mansoni] (e-137/cov=68%/id=99%)	2.02923	down	0.62403	up
Q2_P21223	Smp_148230	Pre-mRNA-splicing factor CLF1, putative	Sjp 0048020|Crooked neck-like protein 1, putative	gi|256079822 Pre-mRNA-splicing factor CLF1 [Schistosoma mansoni] Pre-mRNA-splicing factor CLF1, putative [Schistosoma mansoni] (e-146/cov=99%/id=100%)	1.75021	down	2.29278	up
Q2_P21394	Smp_069890	hypothetical protein	-	gi|256083953 hypothetical protein [Schistosoma mansoni] expressed protein [Schistosoma mansoni] (6e-63/cov=62%/id=97%)	1.75021	down	0	up
Q2_P21593	C805089.1	-	-	No hits	2.30642	down	2.81118	up
Q2_P22292	C806037.1	-	-	No hits	1.26719	down	0	up
Q2_P24123	gi|256046524	-	-	gi|256046524 hypothetical protein [Schistosoma mansoni] hypothetical protein [Schistosoma mansoni] (1e-51/cov=73%/id=77%)	0.763931	down	0.887741	up
Q2_P24505	C809001.1	-	-	No hits	1.51784	down	0	up
Q2_P26850	Smp_025560	hypothetical protein	Sjp 0107350|Zinc finger protein 207, putative	gi|256075373 hypothetical protein [Schistosoma mansoni] expressed protein [Schistosoma mansoni] (e-138/cov=97%/id=84%)	1.16148	down	2.29278	up
Q2_P35778	Smp_176740	hypothetical protein	-	gi|256053292 hypothetical protein [Schistosoma mansoni] expressed protein [Schistosoma mansoni] (8e-38/cov=99%/id=94%)	1.51784	down	2.81118	up
Q2_P35617	gi|56753752	-	-	gi|56753752 SJCHGC00620 protein [Schistosoma japonicum] (3e-25/cov=61%/id=64%)	0.949735	down	0	down
Q2_P38985	gi|226466510	-	-	gi|226466510 hypothetical protein [Schistosoma japonicum] (8e-49/cov=45%/id=77%)	2.30642	down	0.62403	down

## Sheet: Herb vs. H+T
Intersection of genes differentially transcribed following treatment with Herbimycin A alone or in combination with TRIKI
Contig	NR Gene (Sma, Sjc, GI or Contig)	Gene annotation Smp	Gene annotation Sjc	Gene annotation GI		q-value(%) Herb	Regulation Herb	q-value(%) H+T	Regulation H+T
Q2_P03327	gi|256083806	-	-	gi|256083806 heat shock protein 70 [Schistosoma mansoni] heat shock protein 70 (hsp70)-4, putative [Schistosoma mansoni] (7e-75/cov=69%/id=97%)		0	up	2.29278	up
Q2_P03614	Smp_152120	hypothetical protein	-	gi|295065578 NADH dehydrogenase subunit 2 [Phytoseiulus persimilis] NADH dehydrogenase subunit 2 [Phytoseiulus persimilis] (0.19/cov=41%/id=28%)		1.3223	up	2.81118	up
Q2_P04104	gi|256077540	-	-	gi|256077540 hypothetical protein [Schistosoma mansoni] expressed protein [Schistosoma mansoni] (6e-35/cov=61%/id=70%)		0	up	0	up
Q2_P05333	Smp_061580.x	hypothetical protein	-	gi|256082375 hypothetical protein [Schistosoma mansoni] expressed protein [Schistosoma mansoni] (6e-69/cov=46%/id=99%)		2.06404	up	2.29278	up
Q2_P07014	gi|256079915	-	-	gi|256079915 heat shock protein [Schistosoma mansoni] heat shock protein, putative [Schistosoma mansoni] (0.0/cov=55%/id=85%)		0	up	0	up
Q2_P07525	Smp_151320	TPX2 protein , putative	-	gi|256080968 TPX2 protein [Schistosoma mansoni] TPX2 protein , putative [Schistosoma mansoni] (2e-72/cov=40%/id=97%)		1.3223	up	1.80827	up
Q2_P07777	Smp_020920.x	DNAj homolog subfamily B member 4,, putative	Sjp 0094860|ko:K09510 DnaJ homolog, subfamily B, member 4, putative	gi|256074453 DNAj homolog subfamily B member 4 [Schistosoma mansoni] DNAj homolog subfamily B member 4,, putative [Schistosoma mansoni] (0.0/cov=86%/id=97%)		0	up	0	up
Q2_P09118	gi|256092293	-	-	gi|256092293 hypothetical protein [Schistosoma mansoni] hypothetical protein [Schistosoma mansoni] (6e-20/cov=58%/id=100%)		2.58975	up	2.29278	up
Q2_P09146	gi|226481931	-	-	gi|226481931 Splicing factor, arginine/serine-rich 2 [Schistosoma japonicum] (5e-05/cov=18%/id=100%)		1.83739	up	0.887741	up
Q2_P10731	Sjc_0003750	-	Sjp 0003750|Pre-mRNA-processing factor 40 homolog A, putative	gi|256081393 huntingtin interacting protein-related [Schistosoma mansoni] huntingtin interacting protein-related [Schistosoma mansoni] (6e-74/cov=79%/id=88%)		1.57913	up	1.80827	up
Q2_P11440	Smp_103920	axonemal dynein intermediate chain, putative	Sjp 0213910|ko:K10409 dynein intermediate chain, axonemal, putative	gi|256090440 axonemal dynein intermediate chain [Schistosoma mansoni] axonemal dynein intermediate chain, putative [Schistosoma mansoni] (3e-49/cov=89%/id=89%)		2.58975	up	0	up
Q2_P14671	Smp_158060	hypothetical protein	-	gi|256083285 hypothetical protein [Schistosoma mansoni] hypothetical protein [Schistosoma mansoni] (9e-20/cov=25%/id=100%)		1.83739	up	2.81118	up
Q2_P18655	gi|67625692	-	-	gi|67625692 TPA: gag-pol polyprotein [Schistosoma mansoni] (e-100/cov=93%/id=88%)		0	up	0.505167	up
Q2_P19450	Sjc_0094890	-	Sjp 0094890|Transcription elongation regulator 1, putative	gi|256077540 hypothetical protein [Schistosoma mansoni] expressed protein [Schistosoma mansoni] (0.0/cov=82%/id=92%)		1.57913	up	1.1594	up
Q2_P21336	Smp_008545	heat shock protein HSP60, putative	Sjp 0215010|ko:K04077 chaperonin GroEL, putative	gi|256072013 heat shock protein 60 [Schistosoma mansoni] heat shock protein HSP60, putative [Schistosoma mansoni] (0.0/cov=84%/id=96%)		0.288744	up	0.505167	up
Q2_P21389	Sjc_0069350	-	Sjp 0069350|similar to U1 small nuclear ribonucleoprotein 70 kDa, putative	gi|256072974 U1 small nuclear ribonucleoprotein 70 kD [Schistosoma mansoni] U1 small nuclear ribonucleoprotein 70 kD, putative [Schistosoma mansoni] (7e-32/cov=89%/id=69%)		2.06404	up	2.29278	up
Q2_P21689	Smp_136010	hypothetical protein	-	gi|256075359 hypothetical protein [Schistosoma mansoni] expressed protein [Schistosoma mansoni] (6e-72/cov=95%/id=75%)		2.06404	up	2.29278	up
Q2_P21691	Smp_035310	SFRS11 protein , putative	-	gi|256092928 SFRS11 protein [Schistosoma mansoni] SFRS11 protein , putative [Schistosoma mansoni] (2e-97/cov=21%/id=99%)		2.58975	up	0.887741	up
Q2_P22594	Smp_039740	Pre-mRNA-processing ATP-dependent RNA helicase prp5, putative	Sjp 0215130|expressed protein	gi|256078109 Pre-mRNA-processing ATP-dependent RNA helicase prp5 [Schistosoma mansoni] Pre-mRNA-processing ATP-dependent RNA helicase prp5, putative [Schistosoma mansoni] (2e-38/cov=83%/id=48%)		2.58975	up	0	up
Q2_P23296	Sjc_0013810	-	Sjp 0013810|Bromodomain adjacent to zinc finger domain protein 1B, putative	gi|256070389 zinc finger protein [Schistosoma mansoni] zinc finger protein, putative [Schistosoma mansoni] (4e-88/cov=96%/id=85%)		1.83739	up	0	up
Q2_P25078	gi|256076879	-	-	gi|256076879 Calmodulin-3 (CaM-3) [Schistosoma mansoni] Calmodulin-3 (CaM-3), putative [Schistosoma mansoni] (3e-33/cov=18%/id=97%)		2.58975	up	0	up
Q2_P26051	Smp_003410	60S ribosomal protein L23a, putative	Sjp 0208030|ko:K02893 large subunit ribosomal protein L23Ae, putative	gi|256070949 60S ribosomal protein L23a [Schistosoma mansoni] 60S ribosomal protein L23a, putative [Schistosoma mansoni] (1e-76/cov=89%/id=77%)		2.06404	up	1.80827	up
Q2_P28078	Smp_044400	mouse mitotic checkpoint protein-related	Sjp 0056360|WD repeat-containing protein 92, putative	gi|256078964 mouse mitotic checkpoint protein-related [Schistosoma mansoni] mouse mitotic checkpoint protein-related [Schistosoma mansoni] (4e-95/cov=99%/id=86%)		2.06404	up	0	up
Q2_P31522	Smp_106930.x	heat shock protein 70, putative	-	gi|256091086 heat shock protein 70 [Schistosoma mansoni] heat shock protein 70, putative [Schistosoma mansoni] (4e-91/cov=129%/id=73%)		0	up	1.1594	up
Q2_P31929	gi|256083283	-	-	gi|256083283 helicase [Schistosoma mansoni] helicase, putative [Schistosoma mansoni] (1e-25/cov=53%/id=96%)		0	up	0.62403	up
Q2_P32927	gi|56758022	-	-	gi|56758022 SJCHGC09494 protein [Schistosoma japonicum] (1e-16/cov=69%/id=51%)		0	up	0	up
Q2_P34276	gi|256092906	-	-	gi|256092906 hsp40 subfamily A members 124 [Schistosoma mansoni] hsp40, subfamily A, members 1,2,4, putative [Schistosoma mansoni] (1e-55/cov=71%/id=99%)		0	up	2.81118	up
Q2_P34879	gi|256087832	-	-	gi|256087832 60S ribosomal protein L19 [Schistosoma mansoni] 60S ribosomal protein L19, putative [Schistosoma mansoni] (1e-32/cov=44%/id=100%)		0.929501	up	2.81118	up
Q2_P35659	gi|256086887	-	-	gi|256086887 hypothetical protein [Schistosoma mansoni] hypothetical protein [Schistosoma mansoni] (1e-49/cov=74%/id=65%)		1.3223	up	1.1594	up
Q2_P38088	Smp_174530	aminopeptidase PILS (M01 family)	-	No hits		0.288744	up	0	up
Q2_P39085	gi|76157134	-	-	gi|76157134 SJCHGC09016 protein [Schistosoma japonicum] (e-127/cov=89%/id=94%)		1.3223	up	0	up
Q2_P40089	gi|56755095	-	-	gi|56755095 SJCHGC07557 protein [Schistosoma japonicum] (9e-89/cov=50%/id=100%)		2.06404	up	0	up
Q2_P35683	gi|76153407	-	-	gi|76153407 SJCHGC09245 protein [Schistosoma japonicum] (1e-58/cov=62%/id=74%)		2.06404	up	1.80827	down
Q2_P01534	Smp_106560	rhoptry associated membrane antigen, putative	-	gi|256090955 rhoptry associated membrane antigen [Schistosoma mansoni] rhoptry associated membrane antigen, putative [Schistosoma mansoni] (8e-95/cov=99%/id=94%)		0	down	0	up
Q2_P06658	Smp_070020	rhoptry associated membrane antigen, putative	Sjp 0311480|expressed protein	gi|256083978 rhoptry associated membrane antigen [Schistosoma mansoni] rhoptry associated membrane antigen, putative [Schistosoma mansoni] (3e-97/cov=79%/id=84%)		1.27689	down	0.62403	up
Q2_P09990	Smp_035210	Hypothetical protein, putative	Sjp 0300160|Paramyosin, putative	gi|256092908 hypothetical protein [Schistosoma mansoni] Hypothetical protein, putative [Schistosoma mansoni] (7e-35/cov=99%/id=100%)		0.375556	down	0	up
Q2_P12730	gi|256074424	-	-	gi|256074424 ribonucleoprotein-related [Schistosoma mansoni] ribonucleoprotein-related [Schistosoma mansoni] (3e-40/cov=51%/id=100%)		0.375556	down	2.81118	up
Q2_P15441	Smp_161020	hypothetical protein	-	gi|256084238 hypothetical protein [Schistosoma mansoni] expressed protein [Schistosoma mansoni] (1e-14/cov=21%/id=100%)		0	down	0.505167	up
Q2_P20076	Smp_125730	hypothetical protein	Sjp 0206740|expressed protein	gi|256071604 hypothetical protein [Schistosoma mansoni] expressed protein [Schistosoma mansoni] (e-113/cov=65%/id=99%)		0.929501	down	0.62403	up
Q2_P20426	Sjc_0131440	-	Sjp 0131440|expressed protein	gi|256081556 hypothetical protein [Schistosoma mansoni] expressed protein [Schistosoma mansoni] (2e-24/cov=62%/id=51%)		0.684049	down	0	up
Q2_P21539	Sjc_0309130	-	Sjp 0309130|ko:K02924 large subunit ribosomal protein L39e, putative	gi|257205840 Ribosomal protein L39 [Schistosoma japonicum] Ribosomal protein L39 [Schistosoma japonicum] Ribosomal protein L39 [Schistosoma japonicum] Ribosomal protein L39 [Schistosoma japonicum] (3e-17/cov=76%/id=91%)		0	down	1.1594	up
Q2_P21901	Smp_044010.x	tropomyosin, putative	Sjp 0304180|ko:K10373 tropomyosin 1, putative	gi|256078892 tropomyosin [Schistosoma mansoni] RecName: Full=Tropomyosin-1; AltName: Full=Tropomyosin I; Short=TMI; Short=SmTMI; AltName: Full=Polypeptide 49 tropomyosin [Schistosoma mansoni] tropomyosin, putative [Schistosoma mansoni] (e-124/cov=56%/id=8son		1.57913	down	2.81118	up
Q2_P22223	gi|256085866	-	-	gi|256085866 Histone acetyltransferase MYST4 (EC 2.3.1.48) [Schistosoma mansoni] Histone acetyltransferase MYST4 (EC 2.3.1.48), putative [Schistosoma mansoni] (0.0/cov=73%/id=79%)		0.375556	down	2.29278	up
Q2_P23770	Smp_154020	ankyrin 2,3/unc44, putative	-	gi|256081928 ankyrin 23/unc44 [Schistosoma mansoni] ankyrin 2,3/unc44, putative [Schistosoma mansoni] (e-111/cov=71%/id=93%)		0	down	2.81118	up
Q2_P27081	C812972.1	-	-	No hits		0	down	0	up
Q2_P28534	Smp_010670	Abnormal long morphology protein 1 (Sp8), putative	-	gi|256072399 hypothetical protein [Schistosoma mansoni] Abnormal long morphology protein 1 (Sp8), putative [Schistosoma mansoni] (2e-23/cov=66%/id=75%)		0.375556	down	0.62403	up
Q2_P33131	C910210.1	-	-	No hits		1.27689	down	1.80827	up
Q2_P36046	Smp_028410	Transmembrane protein 167A	Sjp 0201580|Transmembrane protein 167 precursor, putative	gi|256075968 Transmembrane protein 167A [Schistosoma mansoni] Transmembrane protein 167A [Schistosoma mansoni] (1e-34/cov=69%/id=100%)		1.3223	down	2.29278	up
Q2_P38253	gi|60687582	-	-	gi|60687582 ribosomal protein S29 [Schistosoma japonicum] ribosomal protein S29 [Schistosoma japonicum] ribosomal protein S29 [Schistosoma japonicum] ribosomal protein S29 [Schistosoma japonicum] ribosomal protein S29 [Schistosoma japonicum] ribosomal prootein S29 [Schistosoma japonicum] ribosomal protein S29 [Schistosoma japonicum] ribosomal protein S29 [Schistosoma japonicum] ribosomal protein …		1.57913	down	0.505167	up
Q2_P39187	Sjc_0058730	-	Sjp 0058730|IPR002052,N-6 Adenine-specific DNA methylase,domain-containing	gi|76155429 SJCHGC06535 protein [Schistosoma japonicum] (0.0/cov=98%/id=90%)		0.929501	down	2.81118	up
Q2_P40097	Sjc_0105980	-	Sjp 0105980|expressed protein	gi|256084224 hypothetical protein [Schistosoma mansoni] hypothetical protein [Schistosoma mansoni] (1e-40/cov=98%/id=43%)		1.3223	down	0.887741	up
Q2_P05590	Smp_015100	hypothetical protein	-	gi|256073324 hypothetical protein [Schistosoma mansoni] expressed protein [Schistosoma mansoni] (e-142/cov=60%/id=99%)		0.63562	down	2.29278	down
Q2_P06007	Smp_166660	hypothetical protein	-	gi|256086272 hypothetical protein [Schistosoma mansoni] expressed protein [Schistosoma mansoni] (6e-05/cov=10%/id=100%)		0.375556	down	2.81118	down
Q2_P06198	Smp_093710	hypothetical protein	-	gi|256088382 hypothetical protein [Schistosoma mansoni] hypothetical protein [Schistosoma mansoni] (6e-89/cov=39%/id=90%)		0	down	1.80827	down
Q2_P06237	Smp_077920	Trematode Eggshell Synthesis domain containing protein	-	gi|256052425 hypothetical protein [Schistosoma mansoni] hypothetical protein [Schistosoma mansoni] (5e-83/cov=59%/id=81%)		0.375556	down	0.62403	down
Q2_P07227	Smp_144440	replication A protein , putative	-	gi|256078320 replication A protein [Schistosoma mansoni] replication A protein , putative [Schistosoma mansoni] (4e-53/cov=58%/id=81%)		0.684049	down	0	down
Q2_P13217	Smp_000280	similar to female-specific protein 800 (fs800)	-	gi|256070315 similar to female-specific protein 800 (fs800) [Schistosoma mansoni] similar to female-specific protein 800 (fs800) [Schistosoma mansoni] (2e-41/cov=50%/id=100%)		2.06404	down	0.887741	down
Q2_P18825	Smp_105410	glucose transport protein, putative	-	gi|256090681 glucose transport protein [Schistosoma mansoni] glucose transport protein, putative [Schistosoma mansoni] (e-170/cov=66%/id=99%)		0	down	1.80827	down
Q2_P25330	Smp_081430	short chain dehydrogenase, putative	Sjp 0203960|ko:K00100 retinol dehydrogenase 14 (all-trans/9-cis/11-cis) [EC:1.1.1.-], putative	gi|56758120 SJCHGC01149 protein [Schistosoma japonicum] (e-141/cov=98%/id=86%)		1.27689	down	2.81118	down
Q2_P38256	Smp_095980	superoxide dismutase precursor (EC 1.15.1.1), putative	-	gi|256088744 superoxide dismutase precursor (EC 1.15.1.1) [Schistosoma mansoni] RecName: Full=Extracellular superoxide dismutase [Cu-Zn]; Short=EC-SOD; Flags: Precursor superoxide dismutase [Schistosoma mansoni] superoxide dismutase precursor (EC 1.15.1.1 Extracellular superoxide dismutase [Cu-Zn] [6e-74/100%]||(gi:226474978) Extracellular superoxide dismutase [Cu-Zn] [1e-73/		2.06404	down	1.1594	down

## Sheet: All treatments
Intersection of genes differentially transcribed following all inhibitor treatments
Oligos	NR Gene (Sma, Sjc, GI or Contig)	Gene annotation Smp	Gene annotation Sjc	Gene annotation GI		q-value(%) TRIKI	Regulation TRIKI	q-value(%) Herb	Regulation Herb	q-value(%) H+T	Regulation H+T
Q2_P01155	Smp_045940	procollagen-lysine,2-oxoglutarate 5-dioxygenase, putative	Sjp 0301600|RNA polymerase II-associated factor 1 homolog, putative	gi|226479828 Putative DNA helicase INO80 [Schistosoma japonicum] (4e-48/cov=97%/id=70%)		2.02923	up	2.58975	up	1.80827	up
Q2_P02120	Smp_019190	step II splicing factor slu7, putative	Sjp 0087170|Pre-mRNA-splicing factor SLU7, putative	gi|256074111 step II splicing factor slu7 [Schistosoma mansoni] step II splicing factor slu7, putative [Schistosoma mansoni] (0.0/cov=97%/id=94%)		0.867387	up	1.57913	up	2.29278	up
Q2_P04056	Smp_090930.x	hypothetical protein	-	gi|256087919 hypothetical protein [Schistosoma mansoni] expressed protein [Schistosoma mansoni] (2e-57/cov=61%/id=98%)		2.30642	up	0.288744	up	0.62403	up
Q2_P14317	Smp_004780.x	immunophilin, putative	-	gi|256071214 immunophilin [Schistosoma mansoni] immunophilin, putative [Schistosoma mansoni] (2e-77/cov=49%/id=95%)		2.02923	up	0	up	2.81118	up
Q2_P16958	Smp_028060	hypothetical protein	-	gi|256075889 hypothetical protein [Schistosoma mansoni] expressed protein [Schistosoma mansoni] (2e-27/cov=92%/id=85%)		1.51784	up	2.58975	up	0.62403	up
Q2_P18996	Smp_027880	hypothetical protein	Sjp 0002020|ko:K04798 prefoldin beta subunit, putative	gi|256075841 hypothetical protein [Schistosoma mansoni] expressed protein [Schistosoma mansoni] (1e-62/cov=72%/id=100%)		2.62918	up	1.27689	up	2.29278	up
Q2_P20252	Smp_148930	structure specific recognition protein, putative	Sjp 0035580|ko:K09272 structure-specific recognition protein 1, putative	gi|256080078 structure specific recognition protein [Schistosoma mansoni] structure specific recognition protein, putative [Schistosoma mansoni] (e-143/cov=96%/id=98%)		0.429714	up	2.58975	up	0.505167	up
Q2_P23191	Smp_064860	heat shock protein 70 (hsp70)-interacting protein, putative	Sjp 0217290|ko:K09553 stress-induced-phosphoprotein 1, putative	gi|256082991 heat shock protein 70 [Schistosoma mansoni] heat shock protein 70 (hsp70)-interacting protein, putative [Schistosoma mansoni] (e-136/cov=93%/id=92%)		0	up	0.288744	up	0	up
Q2_P23542	Smp_069130.x	heat shock protein 70 (hsp70)-4, putative	Sjp 0300270|ko:K09485 heat shock protein 110kDa, putative	gi|256083804 heat shock protein 70 [Schistosoma mansoni] heat shock protein 70 (hsp70)-4, putative [Schistosoma mansoni] (0.0/cov=91%/id=93%)		0.403696	up	0	up	0	up
Q2_P23710	Smp_004360.x	hypothetical protein	-	gi|256071134 hypothetical protein [Schistosoma mansoni] expressed protein [Schistosoma mansoni] (2e-29/cov=58%/id=69%)		1.75021	up	1.57913	up	0	up
Q2_P25229	Sjc_0010520	-	Sjp 0010520|ko:K06066 CBF1 interacting corepressor, putative	gi|256080005 hypothetical protein [Schistosoma mansoni] expressed protein [Schistosoma mansoni] (1e-95/cov=68%/id=94%)		2.30642	up	1.83739	up	2.81118	up
Q2_P25370	Smp_128650.x	nuclear movement protein related	Sjp 0073070|Nuclear migration protein nudC, putative	gi|256072710 nuclear movement protein related [Schistosoma mansoni] nuclear movement protein related [Schistosoma mansoni] (e-155/cov=96%/id=96%)		1.75021	up	1.3223	up	0.887741	up
Q2_P34412	Smp_126720	hypothetical protein	Sjp 0058660|Pre-mRNA-splicing factor ISY1 homolog, putative	gi|256072003 hypothetical protein [Schistosoma mansoni] expressed protein [Schistosoma mansoni] (1e-49/cov=99%/id=87%)		1.16148	up	1.83739	up	2.81118	up
Q2_P05151	Smp_033250	hypothetical protein	-	gi|256076941 hypothetical protein [Schistosoma mansoni] hypothetical protein [Schistosoma mansoni] (5e-89/cov=68%/id=87%)		1.75021	up	0	down	0	down
Q2_P27285	Smp_032990	Calmodulin-4 (Calcium-binding protein Dd112), putative	-	gi|256076885 Calmodulin-4 (Calcium-binding protein Dd112) [Schistosoma mansoni] Calmodulin-4 (Calcium-binding protein Dd112), putative [Schistosoma mansoni] (1e-36/cov=49%/id=100%)		2.02923	down	0	up	0	up
Q2_P06826	gi|115533730	-	-	gi|115533730 hypothetical protein ZC247.1 [Caenorhabditis elegans] (0.16/cov=28%/id=52%)		1.51784	down	1.27689	down	0.62403	up
Q2_P18709	gi|256076045	-	-	gi|256076045 hypothetical protein [Schistosoma mansoni] hypothetical protein [Schistosoma mansoni] (7e-48/cov=53%/id=85%)		0.466092	down	1.83739	down	1.1594	up
Q2_P22648	C806524.1	-	-	No hits		0.564446	down	0.929501	down	2.81118	up
