# Supplementary material for: Transcriptome Analyses of Inhibitor-treated Schistosome Females Provide Evidence for Cooperating Src-kinase and TGFβ Receptor Pathways Controlling Mitosis and Eggshell Formation
Source: PLoS Pathog. 2013 Jun 13;9(6):e1003448. doi: 10.1371/journal.ppat.1003448 (PMC3681755; doi:10.1371/journal.ppat.1003448)
Supplement: Table S12 — Intersection of significantly differentially transcribed genes following hTGFβ stimulation and TRIKI-treatment. This list contains the intersection of significantly differentially transcribed genes following hTGFβ stimulation and TRIKI-treatment subdivided in “overlap”, “different regulation”, and “same regulation” categories. (XLSX) [file ppat.1003448.s015.xlsx]

## Sheet: Overlap
Supplementary Table S12: Intersection of significant differentially transcribed genes following hTGFβ stimulation and TRIKI-treatment
Probe Name	NR Gene (Sma, Sjc, GI or Contig)	Average log2 ratio (Treated/Control) hTGFb	q-value(%) hTGFb	hTGF response	Average log2ratio (Treated/Control) TRIKI	q-value(%) TRIKI	TRIKI response	Gene annotation Smp	Gene annotation Sjc	Gene annotation GI
Q2_P02726	Smp_029900.x	1.11474	0	up	-1.134	0.470694	down	peptidyl-prolyl cis-trans isomerase-like 1, ppil1	-	gi|256076264 peptidyl-prolyl cis-trans isomerase-like 1 ppil1 [Schistosoma mansoni] peptidyl-prolyl cis-trans isomerase-like 1, ppil1 [Schistosoma mansoni] (1e-69/cov=60%/id=89%)
Q2_P03411	gi|295402429	1.27805	0	up	-1.06522	0.949735	down	-	-	gi|295402429 putative transcriptional regulator [Geobacillus thermoglucosidasius C56-YS93] putative transcriptional regulator [Geobacillus thermoglucosidasius C56-YS93] (3e-24/cov=99%/id=47%)
Q2_P24031	Smp_195070	1.0278	0	up	-1.04689	1.16148	down	conserved Schistosoma protein, unknown function	-	gi|256084831 hypothetical protein [Schistosoma mansoni] conserved Schistosoma protein, unknown function [Schistosoma mansoni] (4e-62/cov=48%/id=100%)
Q2_P09427	Smp_166200	-1.05851	0.157151	down	-1.13584	1.16148	down	axis inhibition protein, axin, putative	-	gi|256086137 axis inhibition protein axin [Schistosoma mansoni] axis inhibition protein, axin, putative [Schistosoma mansoni] (8e-07/cov=46%/id=57%)
Q2_P39768	Sjc_0041490	1.22708	0	up	-1.36873	1.16148	down	-	Sjp 0041490|expressed protein	gi|56757928 SJCHGC03924 protein [Schistosoma japonicum] (e-116/cov=74%/id=92%)
Q2_P02614	Smp_068420	1.02442	0	up	-1.28984	1.26719	down	small nuclear ribonucleoprotein SM-D3, putative	Sjp 0201000|ko:K01173 endonuclease [EC3.1.30.-], putative	gi|226472944 Small nuclear ribonucleoprotein SM D3 [Schistosoma japonicum] (4e-51/cov=51%/id=100%)
Q2_P02681	C805347.1	-1.24242	0	down	-0.786392	2.02923	down	-	-	No hits
Q2_P02596	gi|256084419	1.28194	0	up	-1.14262	2.02923	down	-	-	gi|256084419 hypothetical protein [Schistosoma mansoni] expressed protein [Schistosoma mansoni] (4e-18/cov=56%/id=83%)
Q2_P32738	Smp_107200	1.01426	0	up	-0.596698	2.30642	down	hypothetical protein	-	gi|256091165 hypothetical protein [Schistosoma mansoni] hypothetical protein [Schistosoma mansoni] (2e-20/cov=49%/id=97%)
Q2_P40334	Sjc_0022470	-1.18175	0	down	-0.597376	2.30642	down	-	Sjp 0022470|Large proline-rich protein BAT3, putative	gi|256071616 scythe/bat3 [Schistosoma mansoni] scythe/bat3, putative [Schistosoma mansoni] (1e-68/cov=72%/id=72%)
Q2_P26074	gi|256077474	-1.04484	0.334235	down	-0.589363	2.30642	down	-	-	gi|256077474 sh3 and multiple ankyrin repeat domains protein 12 (shank12) [Schistosoma mansoni] sh3 and multiple ankyrin repeat domains protein 1,2 (shank1,2), putative [Schistosoma mansoni] (2e-55/cov=85%/id=88%)
Q2_P07678	gi|256090568	1.1055	0.263235	up	-0.544788	2.62918	down	-	-	gi|256090568 hypothetical protein [Schistosoma mansoni] hypothetical protein [Schistosoma mansoni] (0.057/cov=25%/id=91%)
Q2_P02819	gi|226470870	1.31847	0	up	-0.667007	2.62918	down	-	-	gi|226470870 hypotheticial protein [Schistosoma japonicum] hypotheticial protein [Schistosoma japonicum] hypotheticial protein [Schistosoma japonicum] hypotheticial protein [Schistosoma japonicum] hypotheticial protein [Schistosoma japonicum] hypotheticiaal protein [Schistosoma japonicum] hypotheticial protein [Schistosoma japonicum] hypotheticial protein [Schistosoma japonicum] hypotheticial pro…
Q2_P29694	Smp_171540.x	-1.14124	0	down	1.49176	0	up	Ribosome-binding protein 1 (Ribosome receptor protein) (mRRp), putative	Sjp 0066150|IPR009053,Prefoldin;IPR010978,tRNA-binding arm;IPR010989,t-snare,domain-containing	gi|256087824 Ribosome-binding protein 1 (Ribosome receptor protein) (mRRp) [Schistosoma mansoni] Ribosome-binding protein 1 (Ribosome receptor protein) (mRRp), putative [Schistosoma mansoni] (7e-69/cov=92%/id=89%)
Q2_P35547	Smp_167740	1.19679	0.12952	up	2.34696	0	up	hypothetical protein	-	gi|256086641 hypothetical protein [Schistosoma mansoni] hypothetical protein [Schistosoma mansoni] (3e-59/cov=87%/id=88%)
Q2_P34246	Smp_152830	-1.50807	0	down	1.27819	0	up	sodium/calcium exchanger, putative	-	gi|256081511 sodium/calcium exchanger [Schistosoma mansoni] sodium/calcium exchanger, putative [Schistosoma mansoni] (8e-60/cov=99%/id=100%)
Q2_P20722	Smp_115520	-1.13662	0	down	1.25865	0	up	hypothetical protein	-	gi|256068270 hypothetical protein [Schistosoma mansoni] hypothetical protein [Schistosoma mansoni] (1e-89/cov=87%/id=90%)
Q2_P32512	Smp_101300	-1.17077	0	down	1.71125	0	up	chl1 helicase homolog, putative	Sjp 0093110|ko:K01509 adenosinetriphosphatase [EC3.6.1.3], putative	gi|256089810 chl1 helicase homolog [Schistosoma mansoni] chl1 helicase homolog, putative [Schistosoma mansoni] (5e-70/cov=88%/id=100%)
Q2_P28537	Smp_033050.x	-1.0894	0	down	1.13243	0.134133	up	DNA topoisomerase type I, putative	Sjp 0092890|ko:K03163 DNA topoisomerase I, putative	gi|256076901 DNA topoisomerase type I [Schistosoma mansoni] DNA topoisomerase type I, putative [Schistosoma mansoni] (6e-66/cov=97%/id=96%)
Q2_P13742	Smp_022130	1.03268	0.0967679	up	1.46733	0.134133	up	hypothetical protein	Sjp 0216130|TBC1 domain family member 22B, putative	gi|256074682 hypothetical protein [Schistosoma mansoni] expressed protein [Schistosoma mansoni] (2e-68/cov=97%/id=99%)
Q2_P39147	Smp_018640	1.06817	0.334235	up	1.48392	0.134133	up	hypothetical protein	Sjp 0095380|ko:K04231 galanin receptor 2, putative	gi|76155892 SJCHGC03982 protein [Schistosoma japonicum] (e-109/cov=99%/id=100%)
Q2_P38419	Smp_130890	-1.0228	0	down	1.42755	0.240434	up	transient receptor potential cation channel, subfamily m, member, putative	Sjp 0200110|expressed protein	gi|76152630 SJCHGC07302 protein [Schistosoma japonicum] (2e-93/cov=88%/id=100%)
Q2_P05474	Smp_008900	-1.30576	0	down	1.0257	0.240434	up	eukaryotic translation initiation factor 4 gamma, putative	-	gi|256072072 eukaryotic translation initiation factor 4 gamma [Schistosoma mansoni] eukaryotic translation initiation factor 4 gamma, putative [Schistosoma mansoni] (e-140/cov=80%/id=94%)
Q2_P21773	Smp_048660	-1.17058	0	down	1.13153	0.362291	up	nucleolar protein NOP56, putative	-	gi|256079809 nucleolar protein NOP56 [Schistosoma mansoni] nucleolar protein NOP56, putative [Schistosoma mansoni] (3e-56/cov=62%/id=76%)
Q2_P03655	Smp_149460	-1.29489	0	down	0.996363	0.403696	up	tyrosine kinase	Sjp 0026600|ko:K05855 spleen tyrosine kinase, putative	gi|256080284 tyrosine kinase [Schistosoma mansoni] tyrosine kinase [Schistosoma mansoni] (1e-86/cov=99%/id=98%)
Q2_P36466	Smp_097500	1.19302	0.263235	up	1.31579	0.403696	up	hypothetical protein	-	gi|256089070 hypothetical protein [Schistosoma mansoni] hypothetical protein [Schistosoma mansoni] (2e-31/cov=77%/id=94%)
Q2_P23542	Smp_069130.x	-1.01418	0	down	0.802395	0.403696	up	heat shock protein 70 (hsp70)-4, putative	Sjp 0300270|ko:K09485 heat shock protein 110kDa, putative	gi|256083804 heat shock protein 70 [Schistosoma mansoni] heat shock protein 70 (hsp70)-4, putative [Schistosoma mansoni] (0.0/cov=91%/id=93%)
Q2_P17051	Smp_039670	-1.27849	0	down	0.597579	0.403696	up	cyclin l, putative	-	gi|256078091 cyclin l [Schistosoma mansoni] cyclin l, putative [Schistosoma mansoni] (1e-23/cov=96%/id=74%)
Q2_P26968	Smp_194770	-1.12623	0	down	1.15692	0.429714	up	ATP:guanidino kinase (Smc74), putative	Sjp 0200590|ko:K00933 creatine kinase [EC2.7.3.2], putative	gi|256070228 ATP:guanidino kinase (Smc74) [Schistosoma mansoni] ATP:guanidino kinase (Smc74), putative [Schistosoma mansoni] (e-118/cov=72%/id=100%)
Q2_P01377	Smp_178730	-1.54568	0	down	1.21508	0.429714	up	hypothetical protein	-	gi|256089958 hypothetical protein [Schistosoma mansoni] expressed protein [Schistosoma mansoni] (1e-78/cov=99%/id=83%)
Q2_P18465	Smp_004590	-1.22983	0	down	1.03659	0.429714	up	hypothetical protein	-	gi|256071176 hypothetical protein [Schistosoma mansoni] hypothetical protein [Schistosoma mansoni] (e-106/cov=97%/id=98%)
Q2_P25943	Sjc_0065230	-1.01179	0	down	1.39408	0.429714	up	-	Sjp 0065230|ko:K02602 oo18 RNA-binding protein, putative	gi|221115837 PREDICTED: similar to cytoplasmic polyadenylation element binding protein, CPEB [Hydra magnipapillata] (6e-67/cov=99%/id=53%)
Q2_P38633	gi|256089810	-1.57472	0	down	1.13777	0.470694	up	-	-	gi|256089810 chl1 helicase homolog [Schistosoma mansoni] chl1 helicase homolog, putative [Schistosoma mansoni] (3e-29/cov=18%/id=66%)
Q2_P35731	gi|256069803	-1.11164	0	down	1.56785	0.470694	up	-	-	gi|256069803 hypothetical protein [Schistosoma mansoni] hypothetical protein [Schistosoma mansoni] (7e-61/cov=54%/id=93%)
Q2_P15026	Smp_156480	-1.38377	0	down	1.10173	0.564446	up	hypothetical protein	-	gi|256082805 hypothetical protein [Schistosoma mansoni] expressed protein [Schistosoma mansoni] (5e-67/cov=99%/id=88%)
Q2_P18199	Smp_135160	1.2012	0.183074	up	0.961405	0.564446	up	dual specificity protein phosphatase, putative	Sjp 0301430|IPR000340,Dual specificity protein phosphatase;IPR000387,Tyrosine specific protein phosphatase and dual specificity protein phosphatase,domain-containing	gi|76157118 SJCHGC04988 protein [Schistosoma japonicum] (e-130/cov=58%/id=72%)
Q2_P02582	Smp_049160	-1.10432	0	down	0.721828	0.564446	up	zinc finger protein, putative	-	gi|256079896 zinc finger protein [Schistosoma mansoni] zinc finger protein, putative [Schistosoma mansoni] (0.001/cov=22%/id=95%)
Q2_P18552	Smp_030300.x	-1.34237	0	down	0.590187	0.564446	up	endoplasmin, putative	Sjp 0012140|ko:K09487 heat shock protein 90kDa beta, putative	gi|7673568 endoplasmin [Schistosoma mansoni] (0.0/cov=90%/id=93%)
Q2_P28754	Smp_174290	-1.00652	0	down	0.797402	0.763931	up	hypothetical protein	-	gi|256088589 hypothetical protein [Schistosoma mansoni] expressed protein [Schistosoma mansoni] (3e-28/cov=43%/id=98%)
Q2_P23488	Smp_148510	1.03939	0.0546423	up	0.787603	0.763931	up	protein phosphatase 2C, putative	Sjp 0059610|ko:K04461 protein phosphatase 1B (formerly 2C), putative	gi|256079906 protein phosphatase 2C [Schistosoma mansoni] protein phosphatase 2C, putative [Schistosoma mansoni] (2e-72/cov=69%/id=99%)
Q2_P31781	Smp_016180.x	-1.36042	0	down	1.3479	0.763931	up	nuclear hormone receptor, putative	-	gi|88802489 hypothetical protein PI23P_07865 [Polaribacter irgensii 23-P] hypothetical protein PI23P_07865 [Polaribacter irgensii 23-P] (0.37/cov=90%/id=31%)
Q2_P23579	Smp_008830	-1.18027	0	down	1.40599	0.763931	up	helicase, putative	Sjp 0053770|ko:K01529 SWI/SNF related, matrix associated, actin dependent regulator of chromatin, subfamily a, member 5 [EC:3.6.1.-], putative	gi|256072060 helicase [Schistosoma mansoni] helicase, putative [Schistosoma mansoni] (1e-97/cov=69%/id=92%)
Q2_P24093	C808453.1	-1.20537	0	down	0.818879	0.763931	up	-	-	No hits
Q2_P22807	Smp_164050	1.03161	0.406145	up	0.941801	0.867387	up	hypothetical protein	Sjp 0020410|O-phosphoseryl-tRNA(Sec) selenium transferase, putative	gi|256085458 hypothetical protein [Schistosoma mansoni] expressed protein [Schistosoma mansoni] (2e-56/cov=99%/id=90%)
Q2_P11663	Smp_043010	-1.16641	0	down	0.664051	0.867387	up	cement precursor protein 3B variant 2, putative	-	gi|256078727 cement precursor protein 3B variant 2 [Schistosoma mansoni] cement precursor protein 3B variant 2, putative [Schistosoma mansoni] (1e-59/cov=97%/id=66%)
Q2_P02120	Smp_019190	-1.28185	0	down	1.21161	0.867387	up	step II splicing factor slu7, putative	Sjp 0087170|Pre-mRNA-splicing factor SLU7, putative	gi|256074111 step II splicing factor slu7 [Schistosoma mansoni] step II splicing factor slu7, putative [Schistosoma mansoni] (0.0/cov=97%/id=94%)
Q2_P11980	C907582.1	-1.41357	0	down	1.16608	0.867387	up	-	-	No hits
Q2_P18393	Smp_161080	-1.44319	0	down	0.881292	0.949735	up	ran binding protein 9-related	Sjp 0311550|similar to Uncharacterized protein C1259.12c, putative	gi|256084275 ran binding protein 9-related [Schistosoma mansoni] ran binding protein 9-related [Schistosoma mansoni] (e-155/cov=98%/id=89%)
Q2_P12261	Smp_139830	1.27672	0	up	1.09406	0.949735	up	integrin alpha repeat domain-containing, putative	Sjp 0020250|IPR011046,WD40-like,domain-containing	gi|256076810 integrin alpha repeat domain-containing [Schistosoma mansoni] integrin alpha repeat domain-containing, putative [Schistosoma mansoni] (2e-43/cov=99%/id=100%)
Q2_P24626	Smp_132670.x	-1.12673	0	down	0.581997	0.949735	up	myosin regulatory light chain, putative	-	gi|256074105 myosin regulatory light chain [Schistosoma mansoni] myosin regulatory light chain, putative [Schistosoma mansoni] (3e-93/cov=26%/id=96%)
Q2_P10838	Smp_062420.x	-1.04196	0	down	1.09199	1.16148	up	heat shock protein 70 (hsp70)-interacting protein, putative	-	gi|256082563 heat shock protein 70 [Schistosoma mansoni] heat shock protein 70 (hsp70)-interacting protein, putative [Schistosoma mansoni] (0.079/cov=18%/id=70%)
Q2_P35765	Smp_057600	-1.06349	0	down	0.704395	1.16148	up	hypothetical protein	-	gi|256081583 hypothetical protein [Schistosoma mansoni] expressed protein [Schistosoma mansoni] (e-119/cov=84%/id=86%)
Q2_P38924	Sjc_0312960	-1.32676	0	down	1.33541	1.16148	up	-	Sjp 0312960|expressed protein	gi|256084097 hypothetical protein [Schistosoma mansoni] expressed protein [Schistosoma mansoni] (3e-49/cov=65%/id=59%)
Q2_P28220	C901905.1	-1.02592	0	down	0.991901	1.16148	up	-	-	No hits
Q2_P00970	gi|256085040	1.22758	0	up	1.70015	1.16148	up	-	-	gi|256085040 neutral sphingomyelinase [Schistosoma mansoni] putative neutral sphingomyelinase [Schistosoma mansoni] (2e-57/cov=62%/id=99%)
Q2_P09702	Smp_188110	-1.27601	0	down	1.05	1.26719	up	Hypothetical protein, putative	-	gi|256068043 hypothetical protein [Schistosoma mansoni] Hypothetical protein, putative [Schistosoma mansoni] (8e-52/cov=99%/id=100%)
Q2_P22166	Smp_020200	-1.21047	0	down	1.40159	1.26719	up	DEAD box ATP-dependent RNA helicase, putative	Sjp 0043800|ko:K01529 DEAD (Asp-Glu-Ala-Asp) box polypeptide 54 [EC:3.6.1.-], putative	gi|256074321 DEAD box ATP-dependent RNA helicase [Schistosoma mansoni] DEAD box ATP-dependent RNA helicase, putative [Schistosoma mansoni] (e-162/cov=74%/id=98%)
Q2_P40174	gi|256073028	-1.11665	0	down	1.21961	1.26719	up	-	-	gi|256073028 hypothetical protein [Schistosoma mansoni] hypothetical protein [Schistosoma mansoni] (3e-12/cov=17%/id=97%)
Q2_P22176	Smp_169290	-1.27419	0	down	0.788134	1.51784	up	hypothetical protein	-	gi|256087178 hypothetical protein [Schistosoma mansoni] expressed protein [Schistosoma mansoni] (e-129/cov=100%/id=83%)
Q2_P37986	Smp_159810	-1.36859	0	down	1.2055	1.51784	up	MEG-2 (ESP15) family	-	No hits
Q2_P17593	Smp_000270	-1.20308	0.0652621	down	0.912951	1.51784	up	Trematode Eggshell Synthesis domain containing protein	-	No hits
Q2_P39077	Sjc_0099280	1.33951	0	up	0.658171	1.51784	up	-	Sjp 0099280|ko:K04714 ceramide cholinephosphotransferase [EC2.7.8.3], putative	gi|76157227 SJCHGC07389 protein [Schistosoma japonicum] (7e-95/cov=72%/id=93%)
Q2_P22012	Smp_194910	-1.10715	0	down	0.636883	1.75021	up	hypothetical protein	-	gi|256073591 hypothetical protein [Schistosoma mansoni] expressed protein [Schistosoma mansoni] (4e-96/cov=77%/id=91%)
Q2_P28533	Smp_194610	1.27609	1.56324	up	0.839312	1.75021	up	serine/threonine kinase	-	gi|256070168 serine/threonine protein kinase [Schistosoma mansoni] serine/threonine kinase [Schistosoma mansoni] (2e-35/cov=90%/id=80%)
Q2_P21587	Smp_058480	-1.17441	0	down	0.630858	2.02923	up	hypothetical protein	-	gi|239753574 PREDICTED: hypothetical protein, partial [Homo sapiens] (0.022/cov=18%/id=38%)
Q2_P06165	Smp_173440	-1.00852	0	down	0.711522	2.30642	up	brca1 interacting protein C-terminal helicase 1 brip1, putative	Sjp 0045750|Fanconi anemia group J protein homolog, putative	gi|256053044 brca1 interacting protein C-terminal helicase 1 brip1 [Schistosoma mansoni] brca1 interacting protein C-terminal helicase 1 brip1, putative [Schistosoma mansoni] (0.0/cov=79%/id=95%)
Q2_P17583	Smp_156750	-1.0904	0	down	1.01714	2.30642	up	hypothetical protein	-	gi|256052263 hypothetical protein [Schistosoma mansoni] hypothetical protein [Schistosoma mansoni] (4e-16/cov=43%/id=80%)
Q2_P36229	Smp_150380	1.08637	0.263235	up	0.764826	2.30642	up	spingomyelin synthetase-related	Sjp 0099280|ko:K04714 ceramide cholinephosphotransferase [EC2.7.8.3], putative	gi|256080604 spingomyelin synthetase-related [Schistosoma mansoni] spingomyelin synthetase-related [Schistosoma mansoni] (8e-28/cov=94%/id=98%)
Q2_P16960	Smp_133020	1.07249	0.0546423	up	0.554102	2.30642	up	serine/threonine kinase	Sjp 0211950|ko:K04441 p38 MAP kinase, putative	gi|256074255 serine/threonine protein kinase [Schistosoma mansoni] serine/threonine kinase [Schistosoma mansoni] (4e-77/cov=99%/id=91%)
Q2_P04056	Smp_090930.x	-1.21517	0	down	0.643299	2.30642	up	hypothetical protein	-	gi|256087919 hypothetical protein [Schistosoma mansoni] expressed protein [Schistosoma mansoni] (2e-57/cov=61%/id=98%)
Q2_P06408	Smp_082820	1.05006	0.183074	up	0.77375	2.30642	up	ubiquitin-conjugating enzyme morgue, putative	-	gi|256086366 ubiquitin-conjugating enzyme morgue [Schistosoma mansoni] ubiquitin-conjugating enzyme morgue, putative [Schistosoma mansoni] (3e-92/cov=64%/id=100%)
Q2_P22632	Smp_060400.x	-1.21636	0.0652621	down	0.992391	2.30642	up	cell polarity protein	-	gi|256082175 Crumbs complex protein; Patj homolog; cell polarity protein [Schistosoma mansoni] Crumbs complex protein; Patj homolog; cell polarity protein [Schistosoma mansoni] (4e-45/cov=90%/id=68%)
Q2_P35637	C915319.1	-1.20588	0	down	0.912512	2.30642	up	-	-	No hits
Q2_P17250	Smp_168580	-1.50329	0	down	0.562891	2.62918	up	hypothetical protein	-	gi|256086951 hypothetical protein [Schistosoma mansoni] expressed protein [Schistosoma mansoni] (1e-41/cov=58%/id=78%)
Q2_P22131	Smp_105910	-1.2203	0	down	0.897135	2.62918	up	CREB-binding protein 1 (SmCBP1)	Sjp 0112250|ko:K04498 E1A/CREB-binding protein, putative	gi|256090778 CREB-binding protein 1 (SmCBP1) [Schistosoma mansoni] CREB-binding protein 1 (SmCBP1) [Schistosoma mansoni] (0.0/cov=93%/id=86%)
Q2_P34488	Smp_049740	-1.5318	0	down	0.84673	2.62918	up	hypothetical protein	-	gi|256080017 hypothetical protein [Schistosoma mansoni] hypothetical protein [Schistosoma mansoni] (9e-27/cov=92%/id=78%)
Q2_P37729	Smp_040570.x	1.08406	0.0546423	up	0.358398	2.62918	up	rab5, putative	-	No hits

## Sheet: Different regulation
Intersection of genes differentially regulated following treatment of adult schistosomes with hTGFβ or TRIKI
Probe Name	NR Gene (Sma, Sjc, GI or Contig)	Average log2 ratio (Treated/Control) hTGFb	q-value(%) hTGFb	hTGF response	Average log2ratio (Treated/Control) TRIKI	q-value(%) TRIKI	TRIKI response	Gene annotation Smp	Gene annotation Sjc	Gene annotation GI
Q2_P02726	Smp_029900.x	1.11474	0	up	-1.134	0.470694	down	peptidyl-prolyl cis-trans isomerase-like 1, ppil1	-	gi|256076264 peptidyl-prolyl cis-trans isomerase-like 1 ppil1 [Schistosoma mansoni] peptidyl-prolyl cis-trans isomerase-like 1, ppil1 [Schistosoma mansoni] (1e-69/cov=60%/id=89%)
Q2_P03411	gi|295402429	1.27805	0	up	-1.06522	0.949735	down	-	-	gi|295402429 putative transcriptional regulator [Geobacillus thermoglucosidasius C56-YS93] putative transcriptional regulator [Geobacillus thermoglucosidasius C56-YS93] (3e-24/cov=99%/id=47%)
Q2_P24031	Smp_195070	1.0278	0	up	-1.04689	1.16148	down	conserved Schistosoma protein, unknown function	-	gi|256084831 hypothetical protein [Schistosoma mansoni] conserved Schistosoma protein, unknown function [Schistosoma mansoni] (4e-62/cov=48%/id=100%)
Q2_P39768	Sjc_0041490	1.22708	0	up	-1.36873	1.16148	down	-	Sjp 0041490|expressed protein	gi|56757928 SJCHGC03924 protein [Schistosoma japonicum] (e-116/cov=74%/id=92%)
Q2_P02614	Smp_068420	1.02442	0	up	-1.28984	1.26719	down	small nuclear ribonucleoprotein SM-D3, putative	Sjp 0201000|ko:K01173 endonuclease [EC3.1.30.-], putative	gi|226472944 Small nuclear ribonucleoprotein SM D3 [Schistosoma japonicum] (4e-51/cov=51%/id=100%)
Q2_P02596	gi|256084419	1.28194	0	up	-1.14262	2.02923	down	-	-	gi|256084419 hypothetical protein [Schistosoma mansoni] expressed protein [Schistosoma mansoni] (4e-18/cov=56%/id=83%)
Q2_P32738	Smp_107200	1.01426	0	up	-0.596698	2.30642	down	hypothetical protein	-	gi|256091165 hypothetical protein [Schistosoma mansoni] hypothetical protein [Schistosoma mansoni] (2e-20/cov=49%/id=97%)
Q2_P07678	gi|256090568	1.1055	0.263235	up	-0.544788	2.62918	down	-	-	gi|256090568 hypothetical protein [Schistosoma mansoni] hypothetical protein [Schistosoma mansoni] (0.057/cov=25%/id=91%)
Q2_P02819	gi|226470870	1.31847	0	up	-0.667007	2.62918	down	-	-	gi|226470870 hypotheticial protein [Schistosoma japonicum] hypotheticial protein [Schistosoma japonicum] hypotheticial protein [Schistosoma japonicum] hypotheticial protein [Schistosoma japonicum] hypotheticial protein [Schistosoma japonicum] hypotheticiaal protein [Schistosoma japonicum] hypotheticial protein [Schistosoma japonicum] hypotheticial protein [Schistosoma japonicum] hypotheticial pro…
Q2_P29694	Smp_171540.x	-1.14124	0	down	1.49176	0	up	Ribosome-binding protein 1 (Ribosome receptor protein) (mRRp), putative	Sjp 0066150|IPR009053,Prefoldin;IPR010978,tRNA-binding arm;IPR010989,t-snare,domain-containing	gi|256087824 Ribosome-binding protein 1 (Ribosome receptor protein) (mRRp) [Schistosoma mansoni] Ribosome-binding protein 1 (Ribosome receptor protein) (mRRp), putative [Schistosoma mansoni] (7e-69/cov=92%/id=89%)
Q2_P34246	Smp_152830	-1.50807	0	down	1.27819	0	up	sodium/calcium exchanger, putative	-	gi|256081511 sodium/calcium exchanger [Schistosoma mansoni] sodium/calcium exchanger, putative [Schistosoma mansoni] (8e-60/cov=99%/id=100%)
Q2_P20722	Smp_115520	-1.13662	0	down	1.25865	0	up	hypothetical protein	-	gi|256068270 hypothetical protein [Schistosoma mansoni] hypothetical protein [Schistosoma mansoni] (1e-89/cov=87%/id=90%)
Q2_P32512	Smp_101300	-1.17077	0	down	1.71125	0	up	chl1 helicase homolog, putative	Sjp 0093110|ko:K01509 adenosinetriphosphatase [EC3.6.1.3], putative	gi|256089810 chl1 helicase homolog [Schistosoma mansoni] chl1 helicase homolog, putative [Schistosoma mansoni] (5e-70/cov=88%/id=100%)
Q2_P28537	Smp_033050.x	-1.0894	0	down	1.13243	0.134133	up	DNA topoisomerase type I, putative	Sjp 0092890|ko:K03163 DNA topoisomerase I, putative	gi|256076901 DNA topoisomerase type I [Schistosoma mansoni] DNA topoisomerase type I, putative [Schistosoma mansoni] (6e-66/cov=97%/id=96%)
Q2_P38419	Smp_130890	-1.0228	0	down	1.42755	0.240434	up	transient receptor potential cation channel, subfamily m, member, putative	Sjp 0200110|expressed protein	gi|76152630 SJCHGC07302 protein [Schistosoma japonicum] (2e-93/cov=88%/id=100%)
Q2_P05474	Smp_008900	-1.30576	0	down	1.0257	0.240434	up	eukaryotic translation initiation factor 4 gamma, putative	-	gi|256072072 eukaryotic translation initiation factor 4 gamma [Schistosoma mansoni] eukaryotic translation initiation factor 4 gamma, putative [Schistosoma mansoni] (e-140/cov=80%/id=94%)
Q2_P21773	Smp_048660	-1.17058	0	down	1.13153	0.362291	up	nucleolar protein NOP56, putative	-	gi|256079809 nucleolar protein NOP56 [Schistosoma mansoni] nucleolar protein NOP56, putative [Schistosoma mansoni] (3e-56/cov=62%/id=76%)
Q2_P03655	Smp_149460	-1.29489	0	down	0.996363	0.403696	up	tyrosine kinase	Sjp 0026600|ko:K05855 spleen tyrosine kinase, putative	gi|256080284 tyrosine kinase [Schistosoma mansoni] tyrosine kinase [Schistosoma mansoni] (1e-86/cov=99%/id=98%)
Q2_P23542	Smp_069130.x	-1.01418	0	down	0.802395	0.403696	up	heat shock protein 70 (hsp70)-4, putative	Sjp 0300270|ko:K09485 heat shock protein 110kDa, putative	gi|256083804 heat shock protein 70 [Schistosoma mansoni] heat shock protein 70 (hsp70)-4, putative [Schistosoma mansoni] (0.0/cov=91%/id=93%)
Q2_P17051	Smp_039670	-1.27849	0	down	0.597579	0.403696	up	cyclin l, putative	-	gi|256078091 cyclin l [Schistosoma mansoni] cyclin l, putative [Schistosoma mansoni] (1e-23/cov=96%/id=74%)
Q2_P26968	Smp_194770	-1.12623	0	down	1.15692	0.429714	up	ATP:guanidino kinase (Smc74), putative	Sjp 0200590|ko:K00933 creatine kinase [EC2.7.3.2], putative	gi|256070228 ATP:guanidino kinase (Smc74) [Schistosoma mansoni] ATP:guanidino kinase (Smc74), putative [Schistosoma mansoni] (e-118/cov=72%/id=100%)
Q2_P01377	Smp_178730	-1.54568	0	down	1.21508	0.429714	up	hypothetical protein	-	gi|256089958 hypothetical protein [Schistosoma mansoni] expressed protein [Schistosoma mansoni] (1e-78/cov=99%/id=83%)
Q2_P18465	Smp_004590	-1.22983	0	down	1.03659	0.429714	up	hypothetical protein	-	gi|256071176 hypothetical protein [Schistosoma mansoni] hypothetical protein [Schistosoma mansoni] (e-106/cov=97%/id=98%)
Q2_P25943	Sjc_0065230	-1.01179	0	down	1.39408	0.429714	up	-	Sjp 0065230|ko:K02602 oo18 RNA-binding protein, putative	gi|221115837 PREDICTED: similar to cytoplasmic polyadenylation element binding protein, CPEB [Hydra magnipapillata] (6e-67/cov=99%/id=53%)
Q2_P38633	gi|256089810	-1.57472	0	down	1.13777	0.470694	up	-	-	gi|256089810 chl1 helicase homolog [Schistosoma mansoni] chl1 helicase homolog, putative [Schistosoma mansoni] (3e-29/cov=18%/id=66%)
Q2_P35731	gi|256069803	-1.11164	0	down	1.56785	0.470694	up	-	-	gi|256069803 hypothetical protein [Schistosoma mansoni] hypothetical protein [Schistosoma mansoni] (7e-61/cov=54%/id=93%)
Q2_P15026	Smp_156480	-1.38377	0	down	1.10173	0.564446	up	hypothetical protein	-	gi|256082805 hypothetical protein [Schistosoma mansoni] expressed protein [Schistosoma mansoni] (5e-67/cov=99%/id=88%)
Q2_P02582	Smp_049160	-1.10432	0	down	0.721828	0.564446	up	zinc finger protein, putative	-	gi|256079896 zinc finger protein [Schistosoma mansoni] zinc finger protein, putative [Schistosoma mansoni] (0.001/cov=22%/id=95%)
Q2_P18552	Smp_030300.x	-1.34237	0	down	0.590187	0.564446	up	endoplasmin, putative	Sjp 0012140|ko:K09487 heat shock protein 90kDa beta, putative	gi|7673568 endoplasmin [Schistosoma mansoni] (0.0/cov=90%/id=93%)
Q2_P28754	Smp_174290	-1.00652	0	down	0.797402	0.763931	up	hypothetical protein	-	gi|256088589 hypothetical protein [Schistosoma mansoni] expressed protein [Schistosoma mansoni] (3e-28/cov=43%/id=98%)
Q2_P31781	Smp_016180.x	-1.36042	0	down	1.3479	0.763931	up	nuclear hormone receptor, putative	-	gi|88802489 hypothetical protein PI23P_07865 [Polaribacter irgensii 23-P] hypothetical protein PI23P_07865 [Polaribacter irgensii 23-P] (0.37/cov=90%/id=31%)
Q2_P23579	Smp_008830	-1.18027	0	down	1.40599	0.763931	up	helicase, putative	Sjp 0053770|ko:K01529 SWI/SNF related, matrix associated, actin dependent regulator of chromatin, subfamily a, member 5 [EC:3.6.1.-], putative	gi|256072060 helicase [Schistosoma mansoni] helicase, putative [Schistosoma mansoni] (1e-97/cov=69%/id=92%)
Q2_P24093	C808453.1	-1.20537	0	down	0.818879	0.763931	up	-	-	No hits
Q2_P11663	Smp_043010	-1.16641	0	down	0.664051	0.867387	up	cement precursor protein 3B variant 2, putative	-	gi|256078727 cement precursor protein 3B variant 2 [Schistosoma mansoni] cement precursor protein 3B variant 2, putative [Schistosoma mansoni] (1e-59/cov=97%/id=66%)
Q2_P02120	Smp_019190	-1.28185	0	down	1.21161	0.867387	up	step II splicing factor slu7, putative	Sjp 0087170|Pre-mRNA-splicing factor SLU7, putative	gi|256074111 step II splicing factor slu7 [Schistosoma mansoni] step II splicing factor slu7, putative [Schistosoma mansoni] (0.0/cov=97%/id=94%)
Q2_P11980	C907582.1	-1.41357	0	down	1.16608	0.867387	up	-	-	No hits
Q2_P18393	Smp_161080	-1.44319	0	down	0.881292	0.949735	up	ran binding protein 9-related	Sjp 0311550|similar to Uncharacterized protein C1259.12c, putative	gi|256084275 ran binding protein 9-related [Schistosoma mansoni] ran binding protein 9-related [Schistosoma mansoni] (e-155/cov=98%/id=89%)
Q2_P24626	Smp_132670.x	-1.12673	0	down	0.581997	0.949735	up	myosin regulatory light chain, putative	-	gi|256074105 myosin regulatory light chain [Schistosoma mansoni] myosin regulatory light chain, putative [Schistosoma mansoni] (3e-93/cov=26%/id=96%)
Q2_P10838	Smp_062420.x	-1.04196	0	down	1.09199	1.16148	up	heat shock protein 70 (hsp70)-interacting protein, putative	-	gi|256082563 heat shock protein 70 [Schistosoma mansoni] heat shock protein 70 (hsp70)-interacting protein, putative [Schistosoma mansoni] (0.079/cov=18%/id=70%)
Q2_P35765	Smp_057600	-1.06349	0	down	0.704395	1.16148	up	hypothetical protein	-	gi|256081583 hypothetical protein [Schistosoma mansoni] expressed protein [Schistosoma mansoni] (e-119/cov=84%/id=86%)
Q2_P38924	Sjc_0312960	-1.32676	0	down	1.33541	1.16148	up	-	Sjp 0312960|expressed protein	gi|256084097 hypothetical protein [Schistosoma mansoni] expressed protein [Schistosoma mansoni] (3e-49/cov=65%/id=59%)
Q2_P28220	C901905.1	-1.02592	0	down	0.991901	1.16148	up	-	-	No hits
Q2_P09702	Smp_188110	-1.27601	0	down	1.05	1.26719	up	Hypothetical protein, putative	-	gi|256068043 hypothetical protein [Schistosoma mansoni] Hypothetical protein, putative [Schistosoma mansoni] (8e-52/cov=99%/id=100%)
Q2_P22166	Smp_020200	-1.21047	0	down	1.40159	1.26719	up	DEAD box ATP-dependent RNA helicase, putative	Sjp 0043800|ko:K01529 DEAD (Asp-Glu-Ala-Asp) box polypeptide 54 [EC:3.6.1.-], putative	gi|256074321 DEAD box ATP-dependent RNA helicase [Schistosoma mansoni] DEAD box ATP-dependent RNA helicase, putative [Schistosoma mansoni] (e-162/cov=74%/id=98%)
Q2_P40174	gi|256073028	-1.11665	0	down	1.21961	1.26719	up	-	-	gi|256073028 hypothetical protein [Schistosoma mansoni] hypothetical protein [Schistosoma mansoni] (3e-12/cov=17%/id=97%)
Q2_P22176	Smp_169290	-1.27419	0	down	0.788134	1.51784	up	hypothetical protein	-	gi|256087178 hypothetical protein [Schistosoma mansoni] expressed protein [Schistosoma mansoni] (e-129/cov=100%/id=83%)
Q2_P37986	Smp_159810	-1.36859	0	down	1.2055	1.51784	up	MEG-2 (ESP15) family	-	No hits
Q2_P17593	Smp_000270	-1.20308	0.0652621	down	0.912951	1.51784	up	Trematode Eggshell Synthesis domain containing protein	-	No hits
Q2_P22012	Smp_194910	-1.10715	0	down	0.636883	1.75021	up	hypothetical protein	-	gi|256073591 hypothetical protein [Schistosoma mansoni] expressed protein [Schistosoma mansoni] (4e-96/cov=77%/id=91%)
Q2_P21587	Smp_058480	-1.17441	0	down	0.630858	2.02923	up	hypothetical protein	-	gi|239753574 PREDICTED: hypothetical protein, partial [Homo sapiens] (0.022/cov=18%/id=38%)
Q2_P06165	Smp_173440	-1.00852	0	down	0.711522	2.30642	up	brca1 interacting protein C-terminal helicase 1 brip1, putative	Sjp 0045750|Fanconi anemia group J protein homolog, putative	gi|256053044 brca1 interacting protein C-terminal helicase 1 brip1 [Schistosoma mansoni] brca1 interacting protein C-terminal helicase 1 brip1, putative [Schistosoma mansoni] (0.0/cov=79%/id=95%)
Q2_P17583	Smp_156750	-1.0904	0	down	1.01714	2.30642	up	hypothetical protein	-	gi|256052263 hypothetical protein [Schistosoma mansoni] hypothetical protein [Schistosoma mansoni] (4e-16/cov=43%/id=80%)
Q2_P04056	Smp_090930.x	-1.21517	0	down	0.643299	2.30642	up	hypothetical protein	-	gi|256087919 hypothetical protein [Schistosoma mansoni] expressed protein [Schistosoma mansoni] (2e-57/cov=61%/id=98%)
Q2_P22632	Smp_060400.x	-1.21636	0.0652621	down	0.992391	2.30642	up	cell polarity protein	-	gi|256082175 Crumbs complex protein; Patj homolog; cell polarity protein [Schistosoma mansoni] Crumbs complex protein; Patj homolog; cell polarity protein [Schistosoma mansoni] (4e-45/cov=90%/id=68%)
Q2_P35637	C915319.1	-1.20588	0	down	0.912512	2.30642	up	-	-	No hits
Q2_P17250	Smp_168580	-1.50329	0	down	0.562891	2.62918	up	hypothetical protein	-	gi|256086951 hypothetical protein [Schistosoma mansoni] expressed protein [Schistosoma mansoni] (1e-41/cov=58%/id=78%)
Q2_P22131	Smp_105910	-1.2203	0	down	0.897135	2.62918	up	CREB-binding protein 1 (SmCBP1)	Sjp 0112250|ko:K04498 E1A/CREB-binding protein, putative	gi|256090778 CREB-binding protein 1 (SmCBP1) [Schistosoma mansoni] CREB-binding protein 1 (SmCBP1) [Schistosoma mansoni] (0.0/cov=93%/id=86%)
Q2_P34488	Smp_049740	-1.5318	0	down	0.84673	2.62918	up	hypothetical protein	-	gi|256080017 hypothetical protein [Schistosoma mansoni] hypothetical protein [Schistosoma mansoni] (9e-27/cov=92%/id=78%)

## Sheet: Same regulation
Intersection of genes equally regulated by treatment with hTGFβ and TRIKI-treatment
Probe Name	NR Gene (Sma, Sjc, GI or Contig)	Average log2 ratio (Treated/Control) hTGFb	q-value(%) hTGFb	hTGF response	Average log2ratio (Treated/Control) TRIKI	q-value(%) TRIKI	TRIKI response	Gene annotation Smp	Gene annotation Sjc	Gene annotation GI
Q2_P09427	Smp_166200	-1.05851	0.157151	down	-1.13584	1.16148	down	axis inhibition protein, axin, putative	-	gi|256086137 axis inhibition protein axin [Schistosoma mansoni] axis inhibition protein, axin, putative [Schistosoma mansoni] (8e-07/cov=46%/id=57%)
Q2_P02681	C805347.1	-1.24242	0	down	-0.786392	2.02923	down	-	-	No hits
Q2_P40334	Sjc_0022470	-1.18175	0	down	-0.597376	2.30642	down	-	Sjp 0022470|Large proline-rich protein BAT3, putative	gi|256071616 scythe/bat3 [Schistosoma mansoni] scythe/bat3, putative [Schistosoma mansoni] (1e-68/cov=72%/id=72%)
Q2_P26074	gi|256077474	-1.04484	0.334235	down	-0.589363	2.30642	down	-	-	gi|256077474 sh3 and multiple ankyrin repeat domains protein 12 (shank12) [Schistosoma mansoni] sh3 and multiple ankyrin repeat domains protein 1,2 (shank1,2), putative [Schistosoma mansoni] (2e-55/cov=85%/id=88%)
Q2_P35547	Smp_167740	1.19679	0.12952	up	2.34696	0	up	hypothetical protein	-	gi|256086641 hypothetical protein [Schistosoma mansoni] hypothetical protein [Schistosoma mansoni] (3e-59/cov=87%/id=88%)
Q2_P13742	Smp_022130	1.03268	0.0967679	up	1.46733	0.134133	up	hypothetical protein	Sjp 0216130|TBC1 domain family member 22B, putative	gi|256074682 hypothetical protein [Schistosoma mansoni] expressed protein [Schistosoma mansoni] (2e-68/cov=97%/id=99%)
Q2_P39147	Smp_018640	1.06817	0.334235	up	1.48392	0.134133	up	hypothetical protein	Sjp 0095380|ko:K04231 galanin receptor 2, putative	gi|76155892 SJCHGC03982 protein [Schistosoma japonicum] (e-109/cov=99%/id=100%)
Q2_P36466	Smp_097500	1.19302	0.263235	up	1.31579	0.403696	up	hypothetical protein	-	gi|256089070 hypothetical protein [Schistosoma mansoni] hypothetical protein [Schistosoma mansoni] (2e-31/cov=77%/id=94%)
Q2_P18199	Smp_135160	1.2012	0.183074	up	0.961405	0.564446	up	dual specificity protein phosphatase, putative	Sjp 0301430|IPR000340,Dual specificity protein phosphatase;IPR000387,Tyrosine specific protein phosphatase and dual specificity protein phosphatase,domain-containing	gi|76157118 SJCHGC04988 protein [Schistosoma japonicum] (e-130/cov=58%/id=72%)
Q2_P23488	Smp_148510	1.03939	0.0546423	up	0.787603	0.763931	up	protein phosphatase 2C, putative	Sjp 0059610|ko:K04461 protein phosphatase 1B (formerly 2C), putative	gi|256079906 protein phosphatase 2C [Schistosoma mansoni] protein phosphatase 2C, putative [Schistosoma mansoni] (2e-72/cov=69%/id=99%)
Q2_P22807	Smp_164050	1.03161	0.406145	up	0.941801	0.867387	up	hypothetical protein	Sjp 0020410|O-phosphoseryl-tRNA(Sec) selenium transferase, putative	gi|256085458 hypothetical protein [Schistosoma mansoni] expressed protein [Schistosoma mansoni] (2e-56/cov=99%/id=90%)
Q2_P12261	Smp_139830	1.27672	0	up	1.09406	0.949735	up	integrin alpha repeat domain-containing, putative	Sjp 0020250|IPR011046,WD40-like,domain-containing	gi|256076810 integrin alpha repeat domain-containing [Schistosoma mansoni] integrin alpha repeat domain-containing, putative [Schistosoma mansoni] (2e-43/cov=99%/id=100%)
Q2_P00970	gi|256085040	1.22758	0	up	1.70015	1.16148	up	-	-	gi|256085040 neutral sphingomyelinase [Schistosoma mansoni] putative neutral sphingomyelinase [Schistosoma mansoni] (2e-57/cov=62%/id=99%)
Q2_P39077	Sjc_0099280	1.33951	0	up	0.658171	1.51784	up	-	Sjp 0099280|ko:K04714 ceramide cholinephosphotransferase [EC2.7.8.3], putative	gi|76157227 SJCHGC07389 protein [Schistosoma japonicum] (7e-95/cov=72%/id=93%)
Q2_P28533	Smp_194610	1.27609	1.56324	up	0.839312	1.75021	up	serine/threonine kinase	-	gi|256070168 serine/threonine protein kinase [Schistosoma mansoni] serine/threonine kinase [Schistosoma mansoni] (2e-35/cov=90%/id=80%)
Q2_P36229	Smp_150380	1.08637	0.263235	up	0.764826	2.30642	up	spingomyelin synthetase-related	Sjp 0099280|ko:K04714 ceramide cholinephosphotransferase [EC2.7.8.3], putative	gi|256080604 spingomyelin synthetase-related [Schistosoma mansoni] spingomyelin synthetase-related [Schistosoma mansoni] (8e-28/cov=94%/id=98%)
Q2_P16960	Smp_133020	1.07249	0.0546423	up	0.554102	2.30642	up	serine/threonine kinase	Sjp 0211950|ko:K04441 p38 MAP kinase, putative	gi|256074255 serine/threonine protein kinase [Schistosoma mansoni] serine/threonine kinase [Schistosoma mansoni] (4e-77/cov=99%/id=91%)
Q2_P06408	Smp_082820	1.05006	0.183074	up	0.77375	2.30642	up	ubiquitin-conjugating enzyme morgue, putative	-	gi|256086366 ubiquitin-conjugating enzyme morgue [Schistosoma mansoni] ubiquitin-conjugating enzyme morgue, putative [Schistosoma mansoni] (3e-92/cov=64%/id=100%)
Q2_P37729	Smp_040570.x	1.08406	0.0546423	up	0.358398	2.62918	up	rab5, putative	-	No hits
